# Supplementary material for: Anomalous diffusion and asymmetric tempering memory in neutrophil chemotaxis
Source: PLoS Comput Biol. 2022 May 18;18(5):e1010089. doi: 10.1371/journal.pcbi.1010089 (PMC9154114; doi:10.1371/journal.pcbi.1010089)
Supplement: S1 Data — (XLSX) [file pcbi.1010089.s001.xlsx]

## Sheet: fig. 1a WT
	time [min]	x000 [µm]	y000 [µm]	x001 [µm]	y001 [µm]	x002 [µm]	y002 [µm]	x003 [µm]	y003 [µm]	x004 [µm]	y004 [µm]	x005 [µm]	y005 [µm]	x006 [µm]	y006 [µm]	x007 [µm]	y007 [µm]	x008 [µm]	y008 [µm]	x009 [µm]	y009 [µm]	x010 [µm]	y010 [µm]	x011 [µm]	y011 [µm]	x012 [µm]	y012 [µm]	x013 [µm]	y013 [µm]	x014 [µm]	y014 [µm]	x015 [µm]	y015 [µm]	x016 [µm]	y016 [µm]	x017 [µm]	y017 [µm]	x018 [µm]	y018 [µm]	x019 [µm]	y019 [µm]	x020 [µm]	y020 [µm]	x021 [µm]	y021 [µm]	x022 [µm]	y022 [µm]	x023 [µm]	y023 [µm]
0	0	0	0	0	0	0	0	0	0	0	0	0	0	0	0	0	0	0	0	0	0	0	0	0	0	0	0	0	0	0	0	0	0	0	0	0	0	0	0	0	0	0	0	0	0	0	0	0	0
1	0.0833333	0	-0.5615	-2.23664	-0.20588	-0.24681	0.06785	-1.123	1.123	-0.24681	0.06784	0.5615	1.123	0	-0.5615	-1.4174	-1.1775	-2.8075	0.5615	0	-2.246	0.5615	0.5615	-0.5615	-1.123	0.84775	1.123	1.6845	-1.123	-0.8691	0.3711	1.123	2.246	0	1.6845	-1.123	0	1.6845	2.8075	-1.123	0	2.40666	2.40668	0.49737	1.6245	0	-1.891	1.92536	-1.92532
2	0.166667	-0.24681	-0.49365	-0.08637	-0.06718	-0.62651	0.5615	-1.37658	2.1977	-0.305165	0.5615	-0.5615	3.369	-0.2925	-0.2106	0.5615	1.123	-1.123	-1.123	-0.30516	-1.123	-0.5615	0.9312	-0.6266	0	0.8336	1.40088	1.61948	0	-2.246	2.8075	0.8003	2.5687	-0.2468	1.75237	-1.4457	0.3227	0.3602	1.2819	4.492	2.246	3.0324	3.07572	0.98377	3.11603	-0.19692	-1.2208	3.39026	-1.22427
3	0.25	-0.5615	0.5615	1.16885	-0.0458	-1.6845	1.6845	-2.09628	3.5829	-1.123	1.6845	-2.8075	5.615	-1.123	0	3.369	-0.5615	-0.85875	-2.246	0.1917	-0.5615	-1.6845	1.36714	-0.6252	2.1302	1.123	2.51022	1.123	0.5615	1.123	1.123	1.1898	2.51338	-0.30515	3.369	-1.6903	1.123	-0.5078	1.1523	1.123	-0.5615	3.249	2.44675	1.7576	3.9382	0.4247	-0.2548	3.5584	-0.72937
4	0.333333	-1.6845	1.6845	2.246	0	-1.05615	1.95188	-3.1571	5.8269	-0.3227	2.0072	-5.0535	7.861	-1.338	1.0155	4.492	-0.4965	-3.369	-1.6845	-0.5615	1.6845	-2.8075	1.123	-0.5615	2.8075	3.369	3.63324	0	2.8075	-0.5615	2.8075	0.5615	2.246	0	4.492	-2.5102	2.246	-0.77488	0.50536	0.27568	4.71495	2.89537	2.93958	1.50504	4.19074	1.36378	2.166	4.0512	-1.083
5	0.416667	0.5615	2.8075	4.75623	-1.123	-0.96046	1.52195	-2.48666	6.9672	0.19173	2.246	-5.35333	10.107	-0.91676	1.52405	4.9871	-0.76077	-2.246	-1.123	-0.9605	2.08344	-2.87254	2.246	-0.5615	5.0535	4.68375	5.0535	-0.1655	1.99775	0	3.369	-0.59045	3.3111	-1.123	4.79714	-0.2944	2.1915	-0.62934	0.24682	-2.33385	4.492	3.249	4.05125	2.20609	3.4897	0.61887	4.332	3.5584	-0.72937
6	0.5	0.81784	5.615	6.1765	-2.246	-0.5615	2.246	-2.53543	8.70613	0.5615	3.369	-5.55712	12.9435	-1.3557	2.69116	5.0535	0.1146	-2.5687	-0.8003	-0.9605	2.08344	-2.8712	3.25325	-2.8075	5.42324	5.0535	7.2995	-0.07632	2.4422	-1.123	4.492	-3.369	3.63322	-2.246	4.79714	0.2376	1.98687	-1.6845	0	-4.492	6.738	3.0824	5.5816	4.35285	4.11536	0.21662	5.1551	3.58875	0.40348
7	0.583333	1.123	7.861	6.80485	-1.9786	-1.6845	2.61576	-2.246	9.8428	1.6845	4.492	-6.738	16.2835	-2.57874	5.0743	6.00994	0.4566	-2.8075	-0.5615	-0.5615	2.8075	-2.8075	3.9305	-5.615	6.738	6.1765	8.4225	-0.5615	2.246	-2.246	6.1765	-5.615	4.75624	-3.369	5.615	1.34964	1.6896	-3.9305	0.2441	-5.615	6.96653	4.05125	5.415	5.18613	4.8416	-1.32366	7.34034	4.332	2.63013
8	0.666667	0.81784	8.984	6.4153	-1.92332	-2.8075	3.9305	-2.53845	9.89644	1.95656	5.89865	-5.615	16.3485	-5.53565	7.7589	6.4844	2.1977	-3.9305	0.5615	-1.6845	2.05424	-3.9305	5.0535	-8.984	7.861	6.44858	9.82913	-0.7255	2.4845	-4.492	8.4225	-6.738	5.05928	-3.6742	6.738	3.6066	1.98687	-6.1765	1.123	-6.738	7.861	3.5584	5.76865	5.69577	6.498	0.24067	8.13453	3.5255	1.083
9	0.75	1.31472	9.5455	6.738	-2.246	-5.0535	5.0535	-2.5763	10.6685	2.246	7.03525	-4.30026	16.2835	-7.861	11.23	6.738	3.369	-5.0535	-1.6845	-2.8075	2.05424	-4.3003	6.1765	-9.5455	8.4225	6.738	12.0888	-0.62386	2.246	-4.73616	9.5455	-8.7198	5.615	-3.61314	8.4225	6.14755	2.1881	-9.5455	2.246	-4.492	10.107	3.8481	5.78367	8.17121	6.1886	0.39384	8.27015	3.8481	1.45166
10	0.833333	0.5615	11.7915	10.107	-1.94086	-5.87923	7.2995	-3.369	11.7915	1.95656	8.1446	-3.9305	17.4065	-8.984	12.353	6.4153	3.6917	-6.46013	-1.95658	-3.9305	1.6845	-4.79716	7.861	-6.1765	8.984	6.44556	12.1424	-0.5615	3.369	-4.79714	11.23	-10.9657	5.615	-4.492	10.6685	7.2995	3.369	-11.0181	4.2801	-2.246	12.353	4.6128	7.581	9.21552	5.1442	1.32368	7.34034	4.6128	1.083
11	0.916667	-0.5615	12.1613	12.353	-1.94086	-8.12523	10.6685	-3.68033	12.9757	1.123	10.4043	-3.22195	17.5402	-10.9658	13.476	6.90056	3.20646	-8.7198	-2.246	-5.0535	2.05424	-4.492	10.107	-8.4225	8.4225	6.43284	13.476	-1.6845	5.615	-5.615	12.353	-12.0888	5.615	-4.7361	11.7915	9.5455	2.246	-13.476	6.47378	0	11.23	3.8679	9.747	9.72901	4.6308	3.40372	8.0893	3.8481	1.45166
12	1	-1.38723	13.476	14.599	-1.123	-8.42829	11.7915	-3.3059	14.5359	0	11.23	-3.70257	17.9347	-11.7915	14.599	7.2995	3.9305	-7.6609	-4.492	-6.738	2.07325	-4.76	10.375	-8.82146	8.82143	6.738	14.599	-2.8075	7.861	-3.369	12.6581	-12.9145	4.85042	-4.492	14.0375	10.107	1.74956	-13.7654	8.70614	-4.24245	13.9647	3.4656	10.5701	11.923	4.9508	4.72584	8.27015	2.7394	1.59262
13	1.08333	-2.51023	14.599	15.8568	-0.13474	-10.107	12.9145	-3.9305	16.845	-1.123	13.476	-3.369	17.6699	-14.0375	15.722	6.1765	4.30024	-7.59935	-5.615	-7.861	1.6845	-5.29575	10.7896	-10.107	9.28914	5.615	15.722	-5.0535	10.107	-2.5687	12.6757	-15.1605	4.6066	-4.492	14.599	11.23	1.6845	-13.476	10.6685	-1.123	15.722	1.92534	12.7553	12.9519	5.6677	5.65568	7.34034	3.249	1.083
14	1.16667	-2.84412	14.9042	17.4065	1.6845	-11.23	15.1605	-3.9955	15.722	-1.6845	14.0375	-4.492	17.968	-14.1054	15.9688	3.9305	4.30024	-7.2995	-6.738	-8.2574	2.10066	-6.1765	11.7915	-11.23	10.107	5.0535	17.968	-6.1765	11.23	-2.246	13.476	-15.2269	4.85426	-6.4985	15.7633	12.353	3.9305	-12.353	14.0375	-1.35152	16.845	1.32365	13.5495	13.2768	7.82556	6.89182	6.1042	2.7394	1.59262
15	1.25	-2.87252	15.722	16.577	2.514	-11.5527	15.4832	-5.615	14.3989	-2.246	15.1605	-5.615	17.968	-14.3989	16.845	1.6845	3.9305	-9.5193	-10.1595	-8.1661	3.369	-8.4225	14.0375	-12.353	10.4121	2.8075	20.214	-7.861	12.9145	-3.369	15.722	-16.2835	6.1765	-5.0535	16.7304	13.2318	6.1765	-11.23	17.4065	-2.246	17.968	1.39244	14.4327	15.4428	8.36524	6.8074	6.85164	3.63886	1.60285
16	1.33333	-2.8075	16.845	16.845	3.369	-11.5527	15.4832	-6.738	14.3348	-4.00931	15.8008	-7.861	17.968	-14.599	16.845	1.2856	3.20646	-11.3889	-13.2959	-8.984	4.492	-10.6685	17.968	-13.476	10.0177	1.6845	21.337	-10.107	15.1605	-4.3774	17.4065	-17.4065	7.2995	-5.11716	18.9752	13.476	8.4225	-14.4844	19.6525	-1.9097	19.091	-0.2808	14.079	16.6702	8.5557	7.581	6.498	2.97394	1.083
17	1.41667	-3.9305	17.0891	17.968	5.615	-11.23	16.2835	-5.90442	15.4441	-4.28684	16.0783	-8.16616	20.214	-14.599	17.968	0.8003	3.6917	-14.7273	-14.4707	-10.107	5.615	-14.0375	21.337	-15.722	10.6685	0	22.1958	-10.4508	17.6586	-6.62337	19.6525	-17.6441	8.4225	-6.1765	20.7755	14.8372	8.53026	-17.4065	23.0215	-2.8075	20.214	-1.2496	14.2456	17.3612	9.9327	6.8074	6.85164	2.35944	1.43113
18	1.5	-5.0535	17.0891	18.7858	7.861	-11.5527	15.4832	-5.85913	16.2835	-3.9305	15.722	-8.48617	22.3442	-14.9041	19.091	1.123	3.369	-15.8888	-14.132	-10.6685	7.861	-11.8565	23.583	-16.845	10.7335	-1.123	24.4418	-10.107	21.0728	-3.2544	20.7755	-17.4065	9.5455	-6.5755	21.1745	16.4302	8.95366	-18.9764	25.2675	-2.8075	21.337	-2.869	15.029	16.6702	10.7217	4.94	6.65004	1.083	0.68918
19	1.58333	-6.1765	16.845	19.091	10.107	-11.5527	15.4832	-5.615	17.4065	-3.48359	19.091	-9.5455	24.5914	-15.722	19.6525	0.8003	3.6917	-17.4065	-13.476	-12.9145	10.107	-11.0383	25.2675	-17.4065	11.7915	-1.4124	26.6741	-9.95727	22.2461	-0.5615	21.8985	-18.5295	11.7915	-6.98484	21.9664	16.5469	8.984	-20.214	27.5135	-3.9305	23.583	-3.51973	15.7938	16.7555	12.1099	4.65894	6.1302	1.083	2.166
20	1.66667	-7.2995	17.0891	17.968	11.0299	-11.23	15.1605	-4.492	18.5295	-2.246	17.968	-9.6092	25.7132	-16.845	20.7755	0.85564	3.30216	-18.5295	-13.476	-12.1099	10.4543	-10.6685	27.5135	-18.5295	12.9145	-1.36712	28.6365	-9.5455	23.583	1.6845	23.0215	-18.9285	12.1904	-7.861	23.0215	17.143	9.282	-20.4608	27.5813	-2.8075	25.829	-3.0083	15.7155	17.7418	12.274	2.54603	7.714	2.56946	2.90924
21	1.75	-10.107	17.968	16.845	12.9145	-12.353	14.0375	-2.87253	20.214	-2.246	16.2835	-10.107	26.952	-17.968	20.8405	1.123	3.9305	-18.8479	-14.2517	-11.8594	10.3538	-11.0675	27.9125	-18.9285	13.3134	-1.123	32.0055	-9.6105	24.706	1.2855	23.4205	-19.6525	12.9145	-8.984	24.1445	16.9541	9.91076	-20.214	27.5135	-1.6845	28.075	-2.4067	14.9213	18.0677	14.4277	3.97837	6.1886	2.9783	2.79776
22	1.83333	-12.353	19.091	17.968	12.9795	-12.9145	13.1586	-2.8075	21.337	-2.5687	16.6062	-11.23	28.075	-19.091	20.8405	1.123	3.27967	-18.5295	-14.7907	-11.7915	10.107	-11.4768	28.7044	-19.6525	13.2843	-2.246	32.0705	-11.23	25.829	0.81785	24.706	-20.7755	14.0375	-10.107	25.2675	16.845	10.9657	-20.4608	27.5813	-1.6845	30.321	-3.0083	13.5495	17.7518	15.0394	3.97098	6.85896	3.629	2.033
23	1.91667	-12.6757	19.4137	18.7858	14.599	-14.0375	12.9145	-2.87253	23.583	-2.49281	16.9129	-11.5527	28.3977	-21.337	21.8985	1.6166	3.61582	-19.6525	-15.1605	-11.8594	10.3538	-11.1154	29.7595	-20.7755	14.0375	-3.369	32.567	-12.353	28.075	1.123	25.829	-19.6525	14.4072	-12.353	26.3905	17.968	11.0298	-19.6525	28.6365	-6.738	30.321	-3.6177	13.4799	17.1338	15.314	4.0868	6.9884	2.9783	0.63175
24	2	-12.9145	19.6525	19.091	15.722	-14.1025	14.0375	-2.8075	25.2675	-2.246	17.968	-11.1632	28.3424	-21.5838	21.9664	1.6845	3.369	-21.8985	-16.2835	-11.7915	10.6685	-11.1142	29.8232	-21.8985	14.0375	-5.615	32.567	-8.984	30.321	0.86937	26.9037	-18.5945	15.722	-10.107	27.5135	18.2919	11.7915	-18.5295	29.0063	-5.7951	32.8636	-3.249	12.7153	14.9989	16.9019	4.8291	6.498	3.77844	0.84232
25	2.08333	-14.0375	20.7755	18.7858	16.845	-14.0375	14.599	-3.9305	27.5135	-1.36981	18.0359	-11.7915	28.075	-21.8424	22.5049	1.6166	2.49283	-25.1573	-16.2258	-11.7915	11.7915	-10.6073	30.5434	-23.583	14.1025	-7.861	31.444	-6.738	32.0055	0.5952	28.3558	-18.5295	16.845	-7.2995	28.1896	18.5295	12.9145	-17.4065	28.6365	-6.34368	32.747	-3.6177	13.4799	14.1932	17.4946	4.0868	6.9884	2.86896	0.133
26	2.16667	-15.1605	20.0222	18.7858	17.968	-14.0375	16.845	-4.30026	28.6365	-1.36981	18.0359	-11.8565	30.321	-22.6189	23.6572	0	2.55115	-28.5325	-16.2835	-12.1613	12.9145	-10.3189	31.6559	-25.829	14.0375	-10.107	29.8245	-5.615	34.2515	-0.2916	30.6126	-18.5945	17.968	-6.1765	29.3126	18.2873	13.0356	-18.5932	31.3282	-5.615	33.1285	-2.9725	14.079	14.9589	17.6967	4.0868	6.9884	2.56946	0.74323
27	2.25	-16.2835	20.0222	19.091	20.214	-15.1605	15.722	-4.79715	31.444	-1.123	17.968	-13.476	32.3028	-22.386	24.8788	-1.123	2.246	-27.4033	-16.2258	-12.9145	14.0375	-10.6334	30.8474	-28.075	14.1025	-12.353	29.7595	-6.6234	36.4975	-0.5808	30.2306	-19.9498	19.091	-2.8075	33.1285	18.5295	12.9145	-19.6525	33.69	-4.07323	33.9945	-4.332	13.4601	13.5576	19.494	4.8291	6.498	2.48895	1.539
28	2.33333	-17.4065	19.6525	18.7858	21.337	-16.845	15.787	-4.492	33.69	-1.36713	19.091	-14.599	34.5488	-22.675	27.9675	-1.4457	2.5687	-26.19	-14.599	-14.0375	16.2835	-10.7364	30.5678	-30.321	14.1025	-14.599	29.8245	-7.2995	38.7435	-1.07466	30.5746	-21.0728	21.337	-0.5615	37.059	18.5295	14.0375	-18.5932	35.8202	-3.77007	34.8486	-6.498	14.079	12.7929	19.8627	7.02082	4.78016	2.97394	1.083
29	2.41667	-17.7763	20.7755	17.968	21.8985	-19.091	15.722	-3.369	33.9951	-0.93127	20.214	-14.8884	35.6581	-22.46	30.321	-1.3904	2.17917	-26.1271	-13.476	-14.4365	16.6824	-10.6685	30.321	-32.567	14.0375	-16.2835	30.321	-6.57546	39.1425	-1.123	30.321	-22.1821	21.6264	-0.6294	37.3058	19.6525	15.1605	-17.4065	38.7435	-4.75115	36.4255	-8.1717	13.9215	12.5876	19.1002	8.664	4.0555	2.48895	1.539
30	2.5	-18.5295	21.8985	16.845	23.0215	-21.337	15.787	-2.87536	33.9369	-1.6845	21.337	-14.4072	36.4975	-23.3829	31.444	-1.123	2.8075	-23.9326	-13.1582	-14.4365	16.6824	-14.0375	31.444	-32.8111	15.1605	-18.5295	31.444	-7.0054	39.2382	-2.246	30.6261	-23.0215	22.46	-1.123	37.3642	19.4149	17.4065	-14.4832	38.8072	-6.2629	38.8407	-12.5371	13.3448	13.5175	20.3363	9.28287	3.249	2.31464	0.4884
31	2.58333	-19.6525	24.1445	16.5982	23.0894	-23.0215	16.2835	-2.8075	34.813	-2.05427	22.46	-14.0375	37.6205	-24.1445	33.69	-2.246	1.6845	-23.6139	-12.4045	-14.0375	17.4065	-18.5295	32.567	-33.69	16.2835	-20.7755	31.6881	-6.738	39.8665	-2.8075	30.1293	-24.1445	23.583	-1.123	37.059	19.6525	19.6525	-11.23	38.7435	-8.4225	41.551	-11.6365	11.913	14.7536	21.2662	8.664	4.0555	2.6249	-0.34875
32	2.66667	-20.7755	25.2675	15.722	23.583	-25.2675	16.2835	-0.5615	35.936	-3.369	24.1445	-15.1605	38.7435	-23.0215	32.8111	-3.369	0.5673	-23.317	-11.2792	-14.4365	17.8055	-23.0215	33.69	-34.813	17.4065	-23.583	31.7491	-7.861	42.1125	-3.9305	29.7595	-25.2675	23.8271	-1.3261	41.551	20.7755	20.7755	-11.5224	39.0944	-8.80025	42.8373	-12.3856	12.3856	13.9911	21.0609	9.19346	4.0913	2.31464	0.4884
33	2.75	-21.8985	26.952	14.599	24.706	-25.3354	16.5303	0	38.182	-4.492	26.3905	-16.845	39.8665	-21.9664	32.8138	-4.492	0.26423	-22.4909	-10.1585	-14.9042	19.091	-21.1989	34.7025	-35.0571	18.5295	-26.952	32.567	-8.984	44.3585	-5.0535	30.1293	-26.3905	24.706	-1.6845	46.043	21.5371	22.46	-11.23	40.428	-8.9928	43.7707	-11.638	11.913	14.3598	20.2962	9.98768	3.4897	2.4693	0.60648
34	2.83333	-24.1445	28.075	14.3454	25.7807	-26.3905	17.4065	1.123	40.428	-3.369	27.5135	-17.968	42.1125	-21.8985	32.4524	-3.369	0.5673	-22.1361	-9.5455	-15.722	20.214	-18.9919	35.4626	-34.7237	20.214	-28.075	33.69	-8.75503	45.2144	-7.2995	30.5652	-27.5135	25.829	-1.75236	46.2898	21.6012	24.706	-12.4166	41.551	-9.28664	44.7847	-13.7902	10.1802	13.9911	21.0609	9.19346	1.9253	2.86896	-0.133
35	2.91667	-25.2675	30.321	14.482	27.5135	-26.4584	17.6533	0.81784	41.551	-2.55116	28.6365	-17.0891	43.2355	-21.2372	34.6882	-2.55116	1.123	-21.8985	-7.2995	-16.845	20.5191	-17.968	36.4975	-35.3745	22.46	-30.1862	33.8248	-8.4225	46.1576	-9.5455	31.444	-27.5785	26.952	-2.246	46.6695	21.5371	25.829	-13.476	42.674	-9.97692	45.7828	-15.4536	10.0802	13.8502	22.1696	8.9405	2.166	3.6428	-1.47683
36	3	-27.5135	32.0055	14.0375	29.7595	-26.952	18.033	1.21234	43.797	-2.246	29.7595	-17.0891	44.3585	-21.6265	36.7811	-2.246	2.246	-22.1361	-6.1765	-17.8332	21.2022	-18.3302	36.5639	-35.4424	22.7068	-32.4322	34.9477	-9.5455	46.4014	-10.6685	30.5652	-28.075	28.6365	-3.369	47.7275	21.5371	26.952	-11.23	42.9492	-12.3209	48.0564	-17.6087	9.747	12.1938	21.66	9.747	1.5472	3.4897	-1.61248
37	3.08333	-29.7595	34.2515	15.1605	32.0055	-26.952	19.091	0.5615	46.043	-1.42816	30.8825	-16.845	46.6045	-21.337	40.1638	-3.369	2.55115	-21.8985	-3.9305	-18.5295	21.8985	-18.3264	37.6205	-35.936	23.0865	-32.782	36.0435	-10.6685	47.166	-11.7915	30.5652	-29.198	30.8825	-3.369	47.7925	20.4782	29.198	-9.26188	42.9634	-14.5014	51.5994	-18.1016	7.93464	10.0278	22.1414	8.9405	2.166	3.4897	-1.61248
38	3.16667	-30.1585	34.6505	16.2777	34.813	-28.0165	19.1846	1.61948	47.166	-1.36713	31.444	-17.0918	46.6724	-22.46	41.2867	-4.492	2.4491	-23.0215	-1.6845	-19.6525	23.0215	-19.2056	38.7435	-37.059	24.1445	-33.7486	37.6156	-12.9145	47.166	-14.0375	30.321	-29.198	30.9475	-2.87394	47.5283	20.4246	29.4905	-8.12522	42.674	-17.968	55.027	-18.8836	8.0536	9.50497	22.1082	9.19346	1.9253	4.0913	-2.40667
39	3.25	-30.9504	35.0598	16.5808	37.059	-28.3392	19.6525	1.94086	48.289	-1.123	32.567	-17.4715	48.289	-23.583	42.674	-5.615	3.10477	-24.1445	-0.5615	-18.5295	23.3912	-19.4494	39.8665	-38.182	24.2095	-34.813	38.7435	-12.2637	48.289	-14.1054	30.5679	-28.7015	31.444	-2.8075	47.2806	19.9497	30.321	-5.07594	42.8649	-16.3652	56.0581	-20.577	7.581	5.13677	21.5203	8.36527	1.083	3.4897	-1.61248
40	3.33333	-32.0055	35.936	17.0072	38.182	-30.5852	19.6525	2.246	50.535	-0.24413	33.69	-18.5295	49.412	-24.706	43.797	-6.738	4.22776	-25.2675	0.5615	-18.5973	23.8298	-20.0994	40.9895	-40.3122	24.2081	-35.9054	37.9574	-12.6582	50.535	-15.1605	31.444	-28.6365	31.444	-2.2195	47.6152	18.8268	31.444	-3.369	43.2355	-14.8257	56.7063	-20.577	8.02912	4.67182	22.1326	7.98447	1.82624	2.9158	-0.29156
41	3.41667	-31.3772	36.2034	17.0367	38.7435	-31.7219	19.9419	1.94086	51.658	-0.24413	34.813	-16.3485	51.658	-24.6028	44.0033	-8.4225	6.738	-26.3905	1.6845	-18.5295	23.583	-21.2224	43.2355	-42.5594	25.2675	-37.6205	37.4174	-12.353	52.781	-16.2835	32.567	-29.7595	31.6881	-2.4996	48.2407	19.6159	31.7491	-1.123	44.3585	-15.1065	58.9251	-19.1466	8.07142	3.69637	21.3684	7.71882	2.3629	3.249	1.88523
42	3.5	-31.6908	36.5653	17.4065	40.9895	-33.69	19.9577	2.43775	52.2195	0	35.936	-16.0272	53.904	-25.4011	43.65	-10.6685	8.984	-25.6373	2.8075	-18.5973	23.8298	-21.5838	43.3034	-44.8043	25.3312	-39.8665	37.1736	-11.5527	53.1037	-15.2255	33.69	-31.444	31.6471	-2.246	49.412	19.3341	31.7913	0.5615	46.043	-16.2835	61.765	-18.6313	9.747	1.36377	20.8578	5.85886	1.73994	2.8803	0.4839
43	3.58333	-31.444	37.6205	17.4065	41.3593	-35.936	19.6525	1.6845	53.3425	-0.24413	37.059	-15.722	56.15	-26.3905	44.3585	-10.0402	9.25138	-26.1184	4.21413	-18.5945	24.706	-21.6421	43.797	-46.8678	26.952	-40.9895	36.2944	-11.5527	53.1037	-14.8432	34.2515	-33.69	32.3028	-3.32316	50.4892	19.6525	32.567	1.6845	47.166	-17.4065	64.011	-19.1466	10.2374	1.01013	19.1846	5.55283	2.3629	2.8803	0.4839
44	3.66667	-32.567	38.7435	17.3415	42.674	-37.059	20.7755	1.31476	54.4655	-0.626515	38.7435	-16.0272	57.273	-26.7603	45.4815	-10.3538	9.61335	-25.829	6.47377	-18.5945	25.829	-21.337	43.797	-50.2369	28.075	-43.2355	35.7443	-11.23	52.781	-14.599	35.3745	-32.8564	33.4121	-4.6066	51.0965	18.5295	34.813	2.73965	46.2898	-15.1605	65.134	-19.2024	10.0802	1.19717	19.6606	5.55283	2.3629	3.249	-0.28076
45	3.75	-34.2515	39.8665	17.4065	43.797	-37.3232	21.8985	0.1664	55.5885	-1.6845	39.8665	-16.0272	58.396	-28.075	46.6045	-9.9924	10.6685	-23.539	6.58385	-19.6525	26.952	-21.6421	44.92	-49.6927	27.2328	-45.4815	35.3745	-12.353	55.027	-15.722	36.4975	-32.8111	35.3745	-6.8526	53.3425	17.4065	36.4975	3.04632	46.3657	-12.9145	66.257	-19.2132	9.747	1.67319	19.8477	6.22724	3.75666	2.8803	0.4839
46	3.83333	-36.4975	40.9895	17.3415	44.92	-39.5692	23.0215	-0.89633	57.8397	-1.03367	40.9895	-16.845	59.519	-29.198	47.7275	-9.5779	10.8413	-20.7706	6.79763	-20.7755	27.1961	-22.46	46.043	-49.3832	26.8368	-47.7275	32.0055	-13.476	57.8345	-16.2835	38.0674	-32.567	37.6205	-4.60776	53.4062	15.1605	38.7435	3.369	46.043	-15.4305	68.2115	-19.9779	10.1157	0	19.494	5.55283	4.52894	3.0038	2.02295
47	3.91667	-37.6205	41.3593	17.4065	45.4815	-39.9031	23.3266	-0.9341	59.0152	-1.42816	43.2355	-14.599	58.9575	-30.321	48.8505	-9.50233	10.8845	-19.6525	6.738	-21.8985	28.075	-23.583	47.166	-48.8505	26.3905	-49.6387	29.7544	-15.722	61.2035	-18.5295	39.1904	-32.8138	37.6884	-4.492	54.4655	15.1605	37.9902	4.70257	46.3354	-19.091	70.1875	-19.9779	10.1157	-0.49283	19.8477	4.67176	3.6949	1.463	4.199
48	4	-38.7435	41.3593	17.4065	46.6045	-41.551	23.3266	-0.6551	61.7065	-1.123	45.4815	-15.1605	60.642	-31.444	50.535	-9.2735	11.7213	-19.9358	8.984	-24.1445	29.198	-25.829	49.412	-46.6045	26.7603	-51.8847	28.6314	-16.845	63.4495	-18.5932	40.3122	-33.69	38.182	-3.369	55.5885	14.8421	38.5293	5.0535	47.166	-18.8621	71.5776	-21.3792	11.913	-0.27276	19.2533	4.332	2.9682	0.8378	2.02295
49	4.08333	-40.9895	42.1125	16.2835	46.9743	-42.674	23.0215	-1.6845	64.011	1.123	45.7866	-15.1605	61.765	-32.567	52.781	-8.70835	12.8124	-19.7175	11.23	-21.9636	31.444	-28.075	51.658	-46.3103	26.8851	-51.0425	29.7271	-16.9596	65.6955	-18.9764	42.1125	-34.813	38.182	-4.492	55.6535	15.1605	38.182	7.2345	48.289	-18.5295	74.118	-22.1439	12.2817	-1.64456	18.6517	3.96332	1.5669	1.3924	1.43665
50	4.16667	-41.3885	42.5115	15.1605	46.9743	-42.9792	24.1445	-1.7495	66.257	2.40854	45.3189	-15.1605	60.642	-32.835	53.049	-8.48893	15.1545	-19.6525	13.476	-21.5812	33.1285	-31.444	55.027	-46.043	27.5135	-50.8244	30.5989	-18.0826	69.0645	-18.9764	44.3585	-35.1182	39.305	-5.615	56.15	14.8607	39.305	7.58578	50.535	-17.4065	74.3621	-22.6017	11.7717	-2.43875	17.0873	4.86146	1.9253	0	1.083
51	4.25	-41.4841	42.9414	14.0375	46.6045	-42.5847	26.3905	-1.6845	67.9415	2.8075	46.043	-14.1025	61.765	-32.4887	53.1727	-8.4225	17.4065	-22.1684	15.4304	-21.337	35.3745	-30.321	55.3321	-46.2899	27.5814	-50.535	31.7082	-17.6641	69.1371	-19.3378	44.4264	-35.1182	41.551	-6.738	57.273	13.7402	41.551	7.861	52.781	-16.9117	74.396	-24.0667	11.0707	-2.69173	17.328	3.48966	1.3237	0	1.40387
52	4.33333	-42.1125	42.674	12.9145	46.6045	-43.2355	28.6365	-2.8075	71.3105	5.0535	46.4127	-13.7811	64.011	-33.1285	54.0186	-8.9552	17.8528	-24.706	18.5295	-22.46	35.4395	-29.4448	55.6564	-47.166	28.075	-52.781	32.8312	-18.2121	70.1875	-18.8993	44.3585	-35.936	43.797	-7.81516	58.3502	12.6172	43.797	7.6547	52.6779	-16.845	74.118	-24.7677	11.7717	-2.82696	17.1868	4.86146	1.9253	0.0591	1.55558
53	4.41667	-42.1775	43.797	11.23	46.6695	-43.3005	26.3905	-3.20645	71.7095	5.87924	47.7275	-13.476	66.257	-33.2881	55.228	-10.107	19.091	-23.583	19.6525	-23.583	35.936	-29.0834	56.7115	-48.289	29.198	-54.4655	33.8046	-17.968	71.3105	-19.6525	45.4815	-35.1182	44.92	-9.0986	58.9575	12.5531	44.92	8.4225	53.3425	-19.091	76.364	-27.075	12.7153	-2.12591	16.4857	4.64142	2.51967	0.5859	3.249
54	4.5	-43.797	44.3585	10.107	46.6045	-44.3585	25.2675	-3.5835	72.1874	7.00223	48.8505	-13.7811	68.503	-33.6442	57.2272	-11.23	20.214	-22.7651	21.337	-24.706	37.059	-25.7144	57.8345	-47.4712	30.321	-57.8345	34.9276	-18.2121	72.4335	-20.0515	45.8805	-35.1182	46.043	-11.3446	60.0805	12.5531	46.043	9.4207	54.5154	-21.0728	79.733	-29.241	14.8812	-4.31113	17.1114	5.13422	2.166	1.47284	3.76886
55	4.58333	-44.92	46.6045	9.86288	44.3585	-45.4815	24.1445	-4.22778	72.995	9.24824	49.9735	-13.7811	70.749	-33.69	59.519	-8.984	21.337	-22.46	22.46	-23.583	37.3641	-23.0215	60.0805	-47.166	31.444	-57.7994	35.3394	-18.5945	74.118	-20.8405	47.166	-34.813	48.289	-10.6685	60.0805	12.6172	48.289	8.984	56.15	-23.3188	83.102	-29.6097	15.6459	-7.30023	17.8093	4.64142	2.51967	0.8664	3.07572
56	4.66667	-46.043	47.7275	9.74474	43.3019	-45.5494	24.3913	-4.29187	74.118	10.3189	50.8846	-14.599	72.995	-31.444	60.642	-6.738	22.46	-24.706	24.706	-23.0893	37.3058	-21.8985	62.3265	-46.3481	32.567	-57.8663	35.8301	-19.6525	75.241	-21.8985	48.289	-35.1182	49.412	-9.07755	62.6821	11.5078	48.5784	8.984	57.273	-24.4281	83.3914	-29.6097	15.6459	-9.46623	17.328	3.62314	3.11116	1.70716	2.51474
57	4.75	-46.6045	50.535	8.8694	43.2355	-46.043	24.4497	-5.0535	75.241	12.353	51.658	-12.353	74.118	-30.6262	61.765	-5.615	23.583	-26.3905	26.3905	-23.0215	37.059	-23.0215	62.6962	-46.3324	33.4121	-57.5417	35.696	-20.7755	75.4851	-21.9664	48.5358	-35.0571	51.0965	-9.9924	66.8185	11.1053	48.1892	8.92043	58.396	-26.3905	82.7886	-29.241	17.0473	-7.80987	17.8376	1.786	5.282	0.8664	3.07572
58	4.83333	-48.8505	52.781	9.74859	44.3585	-47.166	25.2675	-6.1765	76.364	13.476	52.781	-11.4741	75.8025	-30.321	62.888	-4.8147	23.9057	-29.7595	28.6365	-23.0893	37.3058	-24.5902	63.5132	-46.043	34.5488	-57.9489	37.7349	-21.8985	75.4851	-22.2598	49.412	-35.8214	53.3425	-7.7452	66.8822	8.8694	48.8505	8.57128	59.2982	-28.6365	83.2166	-29.5742	19.2024	-7.80987	17.8376	3.40372	3.97834	0.7621	4.332
59	4.91667	-48.9184	53.0278	10.2987	46.6045	-48.289	26.3905	-6.24435	76.6108	15.722	53.904	-11.23	78.0485	-28.075	63.1931	-4.7388	24.2124	-30.1293	29.7595	-24.706	37.3641	-26.8374	64.5725	-46.3324	35.6581	-57.8008	39.5857	-24.1445	75.241	-22.1958	50.535	-35.8202	53.4062	-6.15024	67.1071	11.1142	48.9142	7.74132	60.4303	-28.6479	84.3854	-29.5742	21.9516	-7.30023	19.494	3.9571	4.70686	1.083	6.498
60	5	-48.8505	53.3425	10.6685	48.8505	-49.1478	27.5135	-7.2995	77.042	16.845	55.027	-8.7482	79.2164	-25.2675	63.4495	-4.492	25.2675	-30.1293	32.0055	-25.829	38.182	-27.1961	65.6955	-46.6045	37.6205	-58.9575	41.6656	-23.4936	77.487	-21.0591	49.7014	-35.4395	53.904	-5.0535	66.8185	11.4302	49.412	9.63415	60.3465	-28.807	86.5412	-31.407	24.1068	-7.80987	20.0037	4.332	4.332	0.7294	7.27158
61	5.08333	-49.9735	54.4655	10.2987	49.9735	-51.3938	28.6365	-8.4225	78.0485	16.845	55.092	-7.1528	80.8257	-24.1445	64.5725	-5.615	26.3905	-29.7595	34.2515	-26.1341	39.305	-27.8749	68.503	-47.7275	39.8665	-59.0212	42.7898	-23.8881	79.733	-19.6891	49.7171	-35.3745	55.027	-2.7812	67.1071	11.4942	49.412	10.9924	60.9011	-29.2795	88.8347	-31.7402	26.2836	-7.15896	19.3527	3.82236	4.8416	1.3595	7.581
62	5.16667	-50.3433	55.5885	9.86288	51.0965	-50.3244	28.9289	-8.66006	79.1715	17.3415	56.7115	-5.9131	81.979	-23.0215	64.9423	-6.1765	28.1896	-30.1293	35.3745	-26.0732	39.8665	-28.9338	70.749	-48.8505	40.2362	-60.3778	44.92	-23.583	81.979	-19.3552	49.412	-34.3165	56.15	-2.0459	67.38	11.4612	52.7259	11.7915	61.8796	-28.8878	90.1609	-32.7307	27.9173	-8.6239	18.6517	3.8594	4.8046	0.45886	9.01276
63	5.25	-50.3433	56.7115	10.107	52.2195	-49.7172	29.2346	-8.984	79.9972	17.4065	57.8345	-7.30987	84.1626	-23.0866	66.257	-8.4225	30.4356	-30.5651	37.6205	-26.952	42.1125	-26.6878	69.626	-49.9735	40.6721	-61.5008	46.043	-23.9057	82.3017	-18.5352	50.535	-34.8766	58.396	-1.9818	68.503	10.9356	55.0815	14.0375	62.1234	-29.0454	91.868	-34.8967	30.0833	-9.32498	19.3527	4.332	6.498	2.309	7.45838
64	5.33333	-51.0965	57.8345	8.984	53.3425	-49.412	30.0237	-8.984	81.1202	19.6525	55.5885	-8.7482	85.9544	-23.0215	67.38	-8.4862	31.5598	-30.321	39.8665	-24.706	44.3585	-25.3354	68.7498	-51.0965	41.551	-62.6238	47.166	-23.4936	83.102	-18.2122	51.0965	-34.813	60.642	-3.0911	68.7924	9.8126	59.5735	15.5872	62.1805	-29.198	93.209	-35.4983	30.8775	-9.98608	19.1041	3.8594	6.97053	2.309	7.45838
65	5.41667	-51.4663	58.9575	7.861	55.027	-49.7172	30.3576	-8.16617	81.4542	20.214	54.4655	-10.107	88.1555	-24.1445	67.6241	-8.72233	34.813	-29.198	40.9895	-23.8271	46.6045	-25.2675	68.503	-51.1615	42.674	-64.5725	48.289	-24.1445	84.225	-17.8534	52.2195	-34.8766	61.765	-5.0535	69.5114	10.6021	59.8813	16.7167	61.8933	-29.5032	94.332	-35.9556	31.2337	-11.6322	19.9911	4.1154	6.3247	2.6249	6.84674
66	5.5	-51.4663	60.0805	5.615	56.15	-49.8771	32.0055	-8.16617	83.102	21.337	53.3425	-10.3511	85.9095	-25.2675	67.7103	-9.5455	37.059	-27.8832	42.1125	-23.583	48.8505	-25.3354	68.7498	-52.2195	43.2355	-66.8185	49.412	-27.7806	85.119	-17.8534	53.3425	-35.3745	62.3265	-7.2995	70.6344	10.6627	61.765	17.0548	62.9497	-30.321	94.8935	-37.2809	30.6727	-12.1048	20.518	4.8735	7.7976	2.309	7.45838
67	5.58333	-51.0965	62.3265	6.4153	56.4727	-50.535	33.1285	-7.861	84.225	23.583	52.5246	-10.3538	84.8544	-26.3905	68.503	-8.7409	37.4063	-27.5135	44.3585	-24.706	51.0965	-25.3325	69.626	-53.3425	44.3585	-66.8185	49.9735	-31.444	87.0325	-17.3735	54.0691	-36.4975	64.5725	-7.36735	70.9958	10.9658	62.888	17.0367	64.5725	-31.444	97.1395	-38.0253	32.7708	-11.9654	20.8686	6.28138	8.49073	1.87445	7.91422
68	5.66667	-48.8505	63.4495	6.47062	56.0832	-50.5986	34.2515	-8.1837	84.5477	24.3833	52.5422	-10.107	84.7865	-24.1445	68.8333	-9.01704	37.3893	-28.0209	45.2041	-25.829	53.3425	-26.3905	70.749	-54.4655	45.4815	-64.5725	51.658	-32.567	88.1555	-17.1417	56.3301	-34.4891	66.8185	-7.861	71.872	13.2118	64.011	17.4065	66.8185	-33.3985	100.778	-37.3303	34.8107	-11.6322	20.8578	6.3314	8.83064	1.8852	7.581
69	5.75	-47.166	64.5725	6.738	56.7115	-51.658	34.813	-8.1837	84.5477	24.706	52.2195	-7.861	85.9095	-23.0215	69.626	-8.68586	38.182	-28.4887	45.3337	-26.952	55.5885	-26.4583	70.9958	-56.15	47.166	-62.888	52.781	-33.1285	89.84	-15.0025	57.5892	-33.9341	69.0645	-8.6858	72.995	14.599	66.257	16.2835	67.9415	-35.3745	104.439	-38.7473	39.2287	-11.9654	23.0345	7.0971	9.0327	3.5584	7.93464
70	5.83333	-46.043	66.8185	7.61417	56.7794	-52.781	35.936	-8.984	84.225	26.952	49.9735	-5.615	88.1555	-21.8985	70.749	-7.56288	39.305	-28.075	46.043	-28.075	55.6535	-26.952	71.872	-57.273	49.412	-63.2107	53.1037	-35.3745	90.963	-14.5196	59.4169	-33.69	72.4335	-5.33164	72.1868	15.722	68.503	15.1605	70.749	-35.4395	105.562	-39.5415	39.8303	-12.4745	24.6683	7.86176	8.664	3.4897	7.05152
71	5.91667	-46.2871	67.9415	8.05273	57.8345	-52.3167	36.9726	-9.3067	84.5477	27.7698	48.8505	-4.492	90.4015	-21.2477	71.872	-6.8016	40.428	-25.7906	48.289	-28.6365	55.5885	-28.075	72.995	-57.5957	49.7347	-63.2107	53.1037	-34.3194	91.2098	-13.476	60.642	-32.8138	71.3784	-1.9681	72.1614	15.4168	66.257	14.0375	72.995	-37.059	106.124	-39.8303	39.5415	-14.6406	26.8343	7.0971	9.0327	4.0913	6.25733
72	6	-45.4815	70.1875	8.4225	58.9575	-52.2984	38.1681	-9.5455	84.0333	28.075	47.7275	-2.246	91.5245	-21.5811	73.5565	-6.738	41.551	-24.2018	50.535	-29.7595	55.5885	-29.198	74.118	-58.396	50.2733	-62.888	52.781	-34.3179	91.3253	-11.23	60.9471	-32.8897	71.0717	0.26425	71.872	14.8095	65.4264	13.9697	73.2418	-38.182	108.37	-39.2287	40.9133	-15.5704	27.7642	6.3314	8.83064	3.4897	7.05152
73	6.08333	-42.1125	70.5573	8.02354	59.3565	-51.9586	39.2387	-10.6685	84.7865	27.7698	48.8505	-0.5615	93.209	-21.337	75.8025	-6.8016	42.674	-23.0215	52.781	-30.8825	55.9583	-30.2064	74.6795	-59.519	51.0965	-62.0701	53.904	-34.2515	92.2006	-9.8639	60.9893	-32.567	70.749	2.4295	70.6518	13.7402	65.134	13.476	73.1981	-38.4261	110.615	-39.8544	43.0601	-15.6548	28.5117	6.3654	8.35456	2.166	9.12812
74	6.16667	-39.8665	71.872	7.5307	59.4133	-51.4334	40.428	-12.9145	84.0333	27.8309	49.412	0.5615	94.332	-20.214	76.9255	-6.5261	43.2355	-23.0865	53.904	-32.567	56.7765	-31.3294	76.9255	-60.642	52.2195	-61.5733	54.4655	-32.0692	95.5707	-9.5455	60.642	-32.8721	71.872	3.65725	70.4807	15.9862	66.257	13.476	73.8538	-39.305	112.862	-39.7312	46.569	-15.162	28.158	7.1221	7.67274	0	11.2941
75	6.25	-38.7435	72.995	6.738	59.7832	-51.1209	41.5022	-15.722	84.5301	28.1896	51.658	2.7425	96.578	-19.3351	78.0485	-6.2888	45.4815	-23.583	54.4655	-33.69	57.8345	-31.6881	75.8025	-61.765	53.904	-61.2035	55.5885	-31.6881	100.508	-8.4225	61.765	-33.4899	72.995	4.7374	70.1545	16.845	68.503	14.0375	74.6795	-37.953	114.252	-41.4348	48.735	-13.4888	28.5117	9.3459	8.3832	1.3595	11.913
76	6.33333	-38.8085	74.118	6.43284	60.1171	-51.0965	42.674	-17.968	84.225	30.4368	51.7216	3.12488	98.2625	-19.091	80.2945	-5.32548	47.5082	-23.583	55.5885	-33.9341	58.9575	-31.2959	75.0559	-62.888	55.027	-60.0805	56.7115	-31.444	105.001	-7.3632	62.7723	-34.5488	74.118	5.7648	69.4442	17.968	70.749	16.9962	77.6382	-37.6205	115.669	-41.9276	49.0886	-14.0434	28.6484	9.747	8.36525	1.2996	12.7361
77	6.41667	-38.7435	74.6795	6.43284	61.765	-50.3433	43.797	-16.7429	84.1456	31.444	51.723	3.369	101.632	-17.968	80.3595	-4.24046	49.6097	-23.8298	55.6564	-34.2515	60.0805	-31.7356	74.9495	-63.9089	56.0706	-59.7631	57.8345	-32.567	105.065	-7.2995	65.0194	-33.9045	73.3104	5.9893	68.6841	16.845	72.995	15.722	79.1715	-37.8462	114.588	-41.6379	49.1037	-13.5779	30.324	12.056	8.5414	1.92536	14.9213
78	6.5	-38.7435	76.9255	5.615	62.888	-50.7791	44.92	-15.528	84.1943	32.567	51.658	3.369	101.697	-17.4716	81.979	-4.3207	49.9069	-23.3912	56.7115	-35.3745	61.2035	-32.8586	76.0725	-65.3158	56.3853	-59.519	60.0805	-33.1285	105.562	-7.3632	63.8952	-33.5275	72.8324	6.1765	68.503	16.5808	76.364	18.0838	79.2352	-37.6205	114.546	-40.8732	48.735	-14.0434	30.8144	12.3719	10.0958	6.34326	15.6703
79	6.58333	-38.0195	77.3244	5.30984	64.011	-50.535	46.043	-15.189	84.0537	32.3202	51.7259	3.86548	102.193	-17.4065	83.102	-3.71162	51.0965	-24.1445	57.8345	-36.4975	61.5732	-35.936	76.9255	-67.5618	57.5083	-56.15	61.2035	-35.3745	105.562	-7.3674	63.1348	-33.1285	72.4335	8.35464	68.7498	14.3347	79.733	19.6808	79.5175	-37.7596	114.495	-39.4719	49.1037	-13.4044	29.9302	12.056	10.7074	7.89044	16.5986
80	6.66667	-37.9903	78.0485	4.492	65.134	-49.412	47.166	-13.0501	85.1834	32.6563	52.2195	3.9305	102.193	-18.3877	84.1116	-3.47944	52.2195	-24.5143	60.0805	-38.182	62.888	-38.182	78.0485	-67.9131	58.6115	-53.904	62.3265	-33.1285	107.808	-8.4225	62.888	-31.0036	74.6795	9.1465	68.3404	14.0318	81.979	20.0339	79.4364	-38.2966	115.108	-39.4521	50.901	-12.4745	29.0003	11.3528	11.2781	8.3832	16.245
81	6.75	-37.6205	79.1715	3.369	66.257	-48.9155	48.8505	-12.2384	85.9095	32.0055	52.2195	7.2995	102.437	-20.3786	85.774	-1.23347	53.3425	-25.0112	62.888	-39.305	64.011	-38.4261	79.1715	-68.9522	60.0805	-52.781	63.4495	-31.9718	109.212	-9.5455	64.011	-29.7595	76.9255	9.5455	69.0645	14.0375	83.6635	23.4029	77.1904	-37.1748	115.171	-38.7072	53.067	-13.4044	29.9302	10.83	11.3113	9.90174	16.3224
82	6.83333	-36.8673	80.2945	3.10102	65.402	-48.8505	49.9735	-11.23	88.1555	32.6563	52.2195	9.5455	102.001	-22.6246	88.02	-0.3248	54.1917	-24.706	65.134	-40.428	64.3161	-38.7435	80.2945	-70.0752	62.3265	-49.412	64.5725	-31.7356	111.469	-10.6685	65.134	-28.7488	79.1715	9.5455	70.1875	14.0375	85.9095	26.3905	75.241	-36.4638	115.95	-39.4719	53.4357	-15.0359	29.7493	10.83	10.83	9.96	16.387
83	6.91667	-37.3031	82.5405	2.8075	64.5725	-47.7925	52.2195	-11.4741	89.2785	32.3202	51.7259	10.6685	102.755	-22.0196	88.3977	0.7982	55.3147	-25.829	66.257	-42.674	64.3161	-39.8665	82.5405	-70.4297	62.4476	-47.166	65.9928	-30.6125	112.592	-11.7915	67.38	-28.32	79.4369	9.2457	71.872	13.6677	84.7865	28.6365	74.118	-36.2276	117.084	-39.6772	52.6732	-17.2879	31.1663	10.3204	11.3396	9.747	17.328
84	7	-37.059	84.7865	2.40853	64.9715	-46.9743	53.904	-11.0383	90.4015	32.6816	51.658	14.0375	103.124	-21.8417	89.2343	1.4569	56.585	-26.3905	66.8185	-44.92	65.134	-40.9895	82.9103	-70.5993	63.7971	-46.043	68.2388	-30.3817	113.979	-12.9145	68.503	-28.0199	80.7349	9.5455	72.995	12.353	84.5301	29.6916	73.2418	-34.5634	120.525	-38.7473	53.9093	-17.8895	31.9605	10.3574	11.3026	11.552	17.9417
85	7.08333	-37.3031	85.9095	1.123	66.257	-46.6045	56.15	-11.7915	92.6475	36.0518	51.7216	16.845	103.621	-21.8985	90.4015	1.06115	59.3542	-28.6365	67.9415	-43.797	65.4392	-42.6123	82.9663	-71.6601	64.9221	-48.2345	69.3316	-30.321	115.108	-14.599	69.626	-28.075	81.979	9.97836	74.118	11.23	84.225	29.6916	73.2418	-33.69	123.794	-37.5112	54.8392	-18.4634	33.8646	10.3574	11.3026	11.533	17.879
86	7.16667	-37.7717	87.0325	0	67.38	-47.0035	55.426	-10.6685	94.8935	38.182	52.2195	19.091	104.439	-21.1453	91.5245	1.123	61.765	-29.7595	69.0645	-43.3033	65.3808	-43.7425	83.3964	-72.7831	67.1681	-50.0595	69.7777	-29.4871	116.281	-15.722	70.749	-28.3802	83.102	9.8175	74.9631	10.9073	84.5477	29.7595	72.995	-34.813	124.097	-37.5956	55.5867	-18.1302	36.0198	10.83	12.996	12.7152	18.411
87	7.25	-38.0868	89.2785	-0.3227	67.7027	-48.289	55.8936	-10.3964	97.4231	40.428	53.3425	18.095	101.998	-21.6422	93.209	2.44835	63.5052	-31.444	70.749	-43.2355	65.134	-44.1022	83.7002	-74.118	70.749	-52.3055	72.0237	-29.1312	118.423	-16.0447	71.0717	-27.9856	84.225	10.107	77.2228	11.4217	84.7865	30.8175	70.749	-35.4035	125.718	-37.1028	57.399	-18.4839	36.5126	10.3574	13.4686	12.2224	18.7647
88	7.33333	-35.555	89.4189	-0.3227	67.7027	-49.412	55.5885	-10.107	99.6828	40.428	53.6477	16.2229	99.745	-21.337	94.332	3.07464	65.1885	-32.567	71.872	-44.3585	66.257	-44.92	84.225	-75.241	74.118	-49.0927	72.4665	-28.6365	120.722	-16.0272	71.872	-28.6365	86.471	9.8175	78.3321	10.6685	85.9095	31.1388	69.626	-36.4975	126.899	-35.4296	57.7526	-17.8895	36.2925	8.664	13.4442	11.7555	20.2619
89	7.41667	-33.3643	89.7726	0	67.38	-49.7172	56.7115	-10.4224	99.0385	40.9529	53.6477	14.2315	98.5041	-21.2481	95.2771	2.7411	64.3732	-33.69	72.1772	-45.4815	67.38	-46.043	85.348	-76.364	75.241	-47.0312	73.9832	-29.7595	121.092	-16.845	72.995	-27.5814	86.7178	9.5455	80.2945	9.5455	86.2792	31.444	68.503	-35.5059	127.03	-35.4983	56.8695	-17.2879	37.6643	8.664	13.4774	12.2118	22.4443
90	7.5	-32.0055	90.963	-1.123	67.6852	-49.6561	57.273	-10.4297	99.1467	41.2868	54.4655	14.8317	95.0099	-21.5178	95.9118	1.178	64.9028	-34.813	72.995	-47.7275	69.626	-44.92	86.471	-77.3724	76.9255	-46.043	75.241	-32.0055	121.642	-17.1677	73.3177	-27.2823	87.627	8.4225	82.5405	7.98575	86.3711	31.2289	68.3955	-35.3745	127.014	-34.8967	58.2413	-17.8895	38.4586	6.498	12.996	13.9124	22.9096
91	7.58333	-30.9504	91.2098	-2.246	68.0065	-49.412	58.396	-11.23	98.824	44.6558	55.5885	16.2835	93.209	-22.1505	98.0901	0	64.8698	-37.059	74.118	-46.6045	70.749	-43.2413	87.594	-79.6184	79.1715	-48.289	77.487	-34.2515	122.407	-17.968	73.3002	-26.952	88.4189	8.0527	84.7865	6.85263	87.0325	30.5647	68.2593	-35.4382	128.138	-35.5224	60.3881	-17.7905	39.6675	8.664	13.4774	14.4468	24.5821
92	7.66667	-30.6262	92.086	-3.369	69.0645	-48.289	58.461	-12.353	99.1291	46.6045	56.7115	15.722	90.6988	-20.3815	99.4545	1.123	65.9928	-36.151	76.2565	-45.7813	71.872	-42.9382	89.84	-79.9771	81.4175	-49.9735	79.733	-33.1909	123.53	-19.091	74.118	-26.8805	89.3806	7.5559	87.594	6.49387	88.1555	30.2222	67.8202	-35.936	129.707	-36.5813	63.0547	-17.0472	41.7729	8.8961	13.4602	15.029	26.695
93	7.75	-30.321	93.209	-2.246	70.1875	-47.4128	58.4639	-13.476	99.0271	47.7275	58.9575	16.845	92.6475	-19.351	102.039	2.8017	67.38	-35.3745	78.0485	-45.4815	74.118	-43.2413	90.963	-80.2608	83.3827	-52.2195	81.979	-32.3752	124.091	-19.4137	74.4407	-26.4015	91.3594	7.861	89.84	5.615	90.4015	32.0345	65.7729	-37.059	130.83	-38.7473	65.2207	-15.9642	45.486	10.5848	13.4864	14.3884	27.4287
94	7.83333	-29.198	93.5142	-2.246	72.1362	-47.166	59.519	-14.599	99.6828	48.7826	59.2043	15.722	89.2785	-19.091	104.439	3.1048	68.503	-35.7734	78.4475	-46.6045	75.241	-43.7391	92.6765	-81.1476	85.6395	-52.2873	82.2258	-32.0055	125.215	-19.7203	74.3649	-26.1205	93.5005	7.5383	90.1627	4.492	92.6475	33.1858	64.9736	-38.8012	131.202	-39.5415	65.8223	-15.9642	46.2882	11.0503	12.996	13.2876	27.4082
95	7.91667	-27.9125	93.0464	-1.41244	73.2729	-47.4128	59.5869	-13.7654	100.792	48.7826	59.2043	14.599	87.594	-19.4137	104.762	2.77086	68.8081	-36.5341	78.9152	-47.7275	76.364	-43.797	94.8935	-79.2288	86.8377	-52.2845	83.102	-33.1285	126.338	-20.7755	74.118	-27.2435	94.6236	8.0527	90.4015	4.24783	93.7705	33.1285	64.011	-40.6922	132.514	-39.5415	65.8223	-18.9325	45.486	10.5848	11.3204	11.1108	29.241
96	8	-27.5135	93.7705	-1.123	75.5052	-48.289	60.0805	-13.8063	101.632	48.8505	60.0805	13.476	86.471	-19.3378	105.068	2.246	69.626	-37.3232	79.733	-48.8505	78.61	-44.0411	96.0165	-78.8636	88.6687	-53.3425	84.225	-34.2515	127.907	-20.8433	74.3649	-28.6365	96.0165	7.2995	91.5245	4.5813	95.455	33.0606	64.2578	-41.0261	132.819	-40.451	65.113	-18.1302	46.2882	10.5848	11.3204	12.5319	31.407
97	8.08333	-27.5135	94.1403	-1.39205	76.7032	-49.412	60.0805	-13.476	103.877	48.7855	58.9575	12.353	85.348	-19.091	106.124	1.123	70.749	-36.5033	80.856	-47.7275	79.733	-44.6584	98.824	-78.61	89.84	-54.4655	85.348	-35.3745	130.153	-21.8985	73.8046	-29.7595	98.2625	8.4225	93.7705	3.9305	97.701	32.6828	64.6362	-41.551	133.637	-40.7505	65.7232	-18.4989	47.0529	11.1394	11.1837	12.1296	34.3961
98	8.16667	-27.5785	95.455	-1.77808	79.6745	-49.7172	61.2035	-13.8233	104.196	48.4048	58.4597	12.0751	84.5144	-19.091	107.246	0.81786	71.872	-36.8789	82.9431	-47.2295	80.856	-45.4815	101.07	-79.733	91.8218	-55.5885	85.9095	-35.4382	131.275	-23.0215	74.2326	-32.0055	98.2625	8.73983	96.0165	5.0535	99.947	32.6816	65.6955	-41.551	134.76	-40.8624	66.3962	-17.8895	47.1225	9.46622	10.83	12.7553	38.7473
99	8.25	-27.5135	96.578	-2.8075	81.979	-50.4329	62.3265	-13.2842	103.877	47.2806	58.396	9.84278	84.225	-18.8792	108.37	1.31475	72.4335	-36.5835	85.1962	-47.166	81.979	-45.7813	102.193	-80.856	94.8935	-56.7115	88.1555	-35.936	131.952	-24.1445	75.3556	-34.2515	98.379	8.984	99.3855	6.1765	102.078	36.0518	65.7592	-43.7487	135.014	-40.8732	66.063	-19.4539	46.3283	11.1394	11.1837	12.1537	39.5415
100	8.33333	-25.2675	96.8221	-2.17915	82.2464	-51.0965	63.4495	-14.0375	105.001	49.5278	58.4597	7.59678	83.102	-18.6418	109.492	0.5615	74.6795	-35.7559	86.3121	-47.2295	84.225	-46.043	103.316	-83.102	94.9585	-54.4655	89.2785	-37.059	134.198	-25.2675	77.487	-36.4975	98.2625	8.73983	100.508	7.2995	104.324	38.7435	65.6955	-45.4815	134.737	-41.6379	66.4317	-20.0556	47.1225	10.4613	10.2309	11.5594	39.7616
101	8.41667	-23.583	96.8832	-2.49282	82.6084	-50.4835	64.5313	-12.9145	106.124	50.2882	58.4638	4.60776	81.4812	-16.6331	111.739	0.19176	75.8025	-34.6213	88.1555	-47.166	87.0325	-46.043	104.439	-84.3407	94.9572	-53.3425	92.086	-38.182	135.321	-27.5135	78.61	-35.612	99.3855	8.7434	101.299	8.4225	107.693	40.9895	66.8185	-47.7275	135.321	-41.6379	66.4317	-19.9024	47.2582	10.83	9.4662	12.2118	41.154
102	8.5	-22.46	96.578	-2.246	83.6635	-49.6561	65.134	-11.8565	108.931	50.535	58.396	2.3606	81.4175	-15.9661	113.984	0.5615	78.0485	-34.2515	90.4015	-47.166	90.4015	-46.043	106.685	-86.5856	96.0165	-52.2195	94.332	-39.305	136.444	-29.7595	78.8541	-34.6213	100.508	8.07284	102.405	6.1765	108.052	43.2355	66.8185	-49.9735	133.076	-40.8732	68.229	-21.1385	48.4943	10.4613	8.06495	11.5594	41.9276
103	8.58333	-21.337	96.8832	-2.49282	83.7314	-49.412	66.257	-11.7915	111.177	51.658	58.461	1.99918	81.4854	-15.6074	117.353	2.8075	79.288	-32.0055	92.6475	-47.4101	91.5245	-45.5465	108.931	-87.7086	97.1395	-50.0413	94.5788	-41.551	138.69	-32.567	78.5207	-34.2515	101.632	9.13375	103.53	3.369	107.719	43.5046	67.1694	-51.9222	131.391	-38.7072	70.395	-19.7216	46.4143	10.3204	9.17366	11.7555	44.0879
104	8.66667	-19.7204	96.8248	-3.369	84.225	-51.3665	68.773	-10.7335	112.3	53.2775	58.9575	2.4082	81.979	-15.9688	117.421	3.9305	80.2945	-31.444	95.455	-48.289	94.332	-45.4815	112.3	-89.2785	99.3855	-49.7347	94.6547	-41.7951	139.814	-35.936	79.1715	-33.1285	100.508	10.2987	105.001	1.123	108.37	43.8515	67.0856	-54.1682	130.268	-36.4352	72.561	-20.6499	45.1766	10.83	8.664	12.2118	46.2703
105	8.75	-19.6525	96.4634	-4.492	85.348	-54.4655	71.3105	-10.4121	113.423	53.3425	60.0805	1.98176	81.979	-15.9688	117.421	5.0535	80.411	-30.321	97.701	-49.412	96.578	-43.3005	114.546	-90.4015	101.632	-49.412	94.332	-42.1125	140.936	-37.059	79.2365	-32.8138	99.4534	10.6685	107.246	3.369	109.492	43.5046	64.9235	-55.2912	129.145	-35.9593	74.727	-20.2962	44.6838	8.78214	9.01844	11.7463	46.7356
106	8.83333	-17.4702	97.5852	-4.79717	86.471	-53.8372	71.5779	-10.107	114.546	53.2746	60.3273	1.67872	81.979	-16.845	118.477	5.87664	81.979	-30.6261	99.947	-48.289	97.701	-42.9181	116.231	-90.7712	102.754	-49.7172	96.578	-43.2355	143.182	-38.182	80.2945	-32.4524	99.3855	11.9156	108.789	4.98843	111.177	43.4743	64.3337	-56.4279	128.311	-35.0621	75.2685	-20.6499	45.1766	7.73572	8.0893	11.4316	48.735
107	8.91667	-16.6533	98.2625	-4.30027	88.1555	-54.1508	71.9399	-7.75348	114.761	52.781	60.3856	1.1815	81.5111	-15.9688	118.544	6.1765	83.102	-30.1293	101.632	-47.4101	99.3855	-42.5594	118.477	-90.7712	103.877	-49.6561	98.2625	-44.3585	145.429	-39.305	81.4175	-33.5754	101.632	11.8168	110.712	5.0535	113.423	43.797	64.011	-57.5372	128.022	-35.2095	74.4863	-20.6294	46.2774	5.65568	7.34034	11.913	50.901
108	9	-16.2835	100.508	-3.9305	90.4015	-53.904	72.995	-6.43933	114.546	51.658	60.0805	0	81.4175	-16.0272	120.161	8.4225	84.225	-30.8825	105.001	-47.166	101.632	-42.5038	119.56	-91.5245	106.124	-50.535	100.508	-46.043	147.674	-40.428	83.6635	-34.2515	103.877	12.1413	113.303	2.8075	114.546	44.5973	64.3337	-57.8711	128.327	-34.4153	73.8847	-20.2962	48.4542	4.72584	8.27015	11.4034	51.4106
109	9.08333	-14.0375	101.632	-5.0535	90.7713	-51.658	74.118	-6.0642	115.108	53.904	60.3856	-1.123	80.3595	-15.722	121.284	9.5455	84.7865	-32.0055	105.37	-47.4101	102.754	-42.2529	121.073	-90.3962	108.312	-49.412	101.632	-48.289	149.92	-42.1125	87.594	-36.4975	106.124	12.8599	114.238	0.5615	115.669	44.5973	64.3337	-58.3329	127.959	-35.2095	74.4863	-20.6649	49.2189	4.47327	8.5227	10.2698	51.3491
110	9.16667	-13.247	103.022	-6.1765	90.7713	-50.535	75.241	-6.41873	115.229	54.7043	60.4032	-1.6845	79.5413	-14.599	123.53	10.6685	85.9095	-34.813	105.473	-47.4712	104.439	-42.9454	123.259	-90.6867	110.544	-48.0972	102.754	-48.5331	152.167	-44.3585	90.963	-36.8344	106.337	13.239	114.938	-1.6845	117.915	44.92	64.011	-58.396	128.583	-35.5224	76.0699	-21.1385	51.1417	5.17432	9.9877	8.0781	53.067
111	9.25	-13.1845	105.27	-8.4225	90.4015	-49.412	76.364	-6.89544	115.91	55.027	61.2035	-3.9305	79.1715	-13.2843	125.215	12.9145	87.0325	-37.059	106.124	-47.166	106.685	-43.0964	125.594	-89.5931	112.802	-47.7275	105.001	-48.8505	154.412	-43.3034	91.2098	-37.0132	106.639	13.476	117.09	-2.8075	119.038	44.5973	64.3337	-58.6884	128.934	-37.0627	78.2167	-23.3046	53.3077	4.47327	10.6887	7.33576	53.5574
112	9.33333	-12.124	106.391	-8.4225	90.7713	-47.166	77.487	-8.01843	117.033	56.1958	62.2807	-5.0535	80.2945	-12.9145	128.583	13.476	88.717	-33.69	105.066	-46.3657	107.008	-43.6847	127.42	-89.84	115.108	-45.4815	106.124	-49.9735	156.658	-43.3006	92.086	-37.059	106.685	13.1457	119.6	-3.9305	119.153	44.3585	63.8193	-59.519	128.881	-37.7637	78.9177	-24.0987	53.9093	4.86146	10.5893	8.1105	52.8263
113	9.41667	-11.8565	108.931	-8.49038	91.2098	-46.043	78.9073	-8.36136	118.137	57.5969	62.888	-6.1765	83.102	-9.5455	129.706	14.599	90.963	-31.444	104.744	-46.2898	107.314	-44.92	129.707	-89.84	116.231	-44.3248	106.966	-49.2202	157.781	-43.2355	93.209	-37.3641	107.808	13.1804	123.341	-6.1765	121.399	43.2355	64.5725	-60.642	128.945	-37.3059	79.4277	-26.7942	55.233	5.65568	9.9877	7.201	52.117
114	9.5	-11.7915	111.177	-8.4225	92.086	-44.92	81.1533	-9.55063	119.934	57.8345	64.011	-7.2995	85.348	-7.861	130.829	14.2939	92.086	-30.321	104.439	-46.043	108.37	-43.797	129.274	-90.963	118.477	-44.0886	108.1	-49.7014	160.311	-44.3585	94.332	-38.182	108.37	12.353	126.899	-6.48276	123.05	46.6045	66.8185	-61.2035	128.583	-36.5412	81.225	-28.9602	57.399	7.02747	10.5893	6.9015	52.7272
115	9.58333	-9.61051	112.3	-8.48751	93.209	-45.2094	82.2626	-10.6736	121.057	59.8383	64.1321	-6.1765	87.594	-6.738	133.076	13.9725	93.209	-28.075	102.193	-44.92	108.435	-42.5114	128.982	-92.086	120.722	-41.8425	109.223	-49.412	162.571	-46.043	96.0165	-39.305	110.615	13.476	128.022	-7.64914	125.564	48.8505	70.1875	-62.3265	129.707	-37.3059	81.5937	-29.4722	58.7577	6.63926	10.6887	6.26715	53.6351
116	9.66667	-9.22814	113.984	-8.48751	94.332	-44.8307	84.7865	-8.42764	123.303	60.3952	64.0789	-5.11852	89.84	-6.9821	134.198	12.9145	95.455	-26.7602	100.508	-43.3005	108.931	-42.1125	128.583	-93.209	121.846	-41.551	110.615	-48.289	163.694	-47.166	98.2625	-39.5491	111.739	14.2939	130.268	-7.7098	125.625	49.9735	73.5565	-62.3265	130.076	-38.2382	82.0164	-30.9059	60.648	7.34034	12.1537	4.8271	53.067
117	9.75	-8.984	116.231	-9.5455	95.455	-45.4815	87.0325	-6.1765	125.215	60.642	64.011	-5.0535	93.209	-6.9821	135.321	14.0375	97.701	-26.3905	99.3855	-43.2355	108.931	-42.4823	129.707	-93.7705	122.969	-40.428	111.739	-47.2296	165.081	-44.92	99.3855	-39.6102	113.423	14.599	132.514	-7.861	126.337	48.8505	73.9263	-62.3632	130.573	-40.071	84.1932	-31.3714	61.1384	9.4871	10.6134	4.1012	53.6351
118	9.83333	-6.738	118.477	-10.6685	95.6991	-45.5494	87.2793	-5.0535	127.46	62.888	65.134	-5.11852	95.455	-7.861	137.567	15.0955	99.947	-24.1445	97.1395	-43.3291	109.996	-42.9181	131.952	-94.8935	125.215	-37.059	111.804	-47.166	167.327	-43.3006	101.07	-40.428	114.546	15.4168	133.637	-8.984	127.46	47.166	75.241	-62.0292	131.391	-40.4397	84.9579	-30.7324	60.2542	11.1569	10.4622	3.65283	53.3974
119	9.91667	-5.85913	120.722	-12.353	95.7602	-46.6045	87.594	-4.30026	128.583	64.011	66.257	-6.1765	97.1395	-8.984	137.632	15.1605	102.193	-22.46	96.8832	-43.797	111.441	-42.674	134.198	-96.0165	125.584	-34.5488	113.423	-43.797	168.45	-43.2355	102.193	-40.7332	115.669	15.4779	135.321	-11.23	128.583	46.043	76.364	-61.2093	133.637	-39.6198	85.8278	-29.8026	59.3243	12.996	10.4902	3.6333	52.9622
120	10	-5.615	122.969	-13.476	96.578	-47.7275	88.717	-4.30026	129.707	65.134	67.38	-7.2995	99.3855	-10.6685	138.129	12.9145	103.316	-21.337	96.578	-43.797	113.687	-41.7951	135.321	-97.1395	126.454	-32.3028	114.546	-41.551	170.696	-42.1776	103.316	-41.0545	116.792	15.722	137.567	-12.9145	129.706	47.2118	77.4412	-61.2035	135.883	-41.021	87.343	-28.5664	60.2542	15.162	10.0278	2.907	55.119
121	10.0833	-4.492	124.091	-13.7812	97.701	-48.1265	89.116	-3.9305	130.829	66.8185	67.4965	-8.4225	100.508	-12.9145	139.252	10.6685	104.324	-17.968	96.3779	-44.1022	114.021	-41.7951	136.445	-99.3855	127.46	-28.9338	113.423	-40.428	172.942	-42.1776	104.439	-42.1125	117.915	14.599	139.814	-16.2835	130.829	48.7868	77.6028	-60.0805	136.127	-38.845	87.9682	-28.5664	60.2542	14.8084	10.5206	2.78485	55.4651
122	10.1667	-4.20046	125.484	-14.0375	98.2625	-48.9155	90.4015	-3.80572	132.002	68.3884	68.503	-11.23	102.755	-12.9824	139.499	8.4225	106.57	-14.599	96.0165	-44.1022	115.669	-41.551	138.69	-99.0051	127.648	-25.9448	112.925	-40.7507	173.265	-42.1125	105.562	-41.1313	120.048	13.476	142.06	-16.6532	131.952	48.8505	78.7246	-58.7433	136.763	-37.3303	88.6513	-27.6366	61.4903	15.6915	10.5893	3.249	57.6193
123	10.25	-2.87252	126.899	-15.1605	100.508	-49.9735	91.5245	-3.72998	134.76	69.5012	67.8417	-13.476	105.001	-12.9824	139.499	7.2995	107.693	-12.353	96.0815	-44.92	116.792	-41.7978	138.758	-99.0776	127.974	-24.8206	112.862	-40.3386	174.065	-42.1804	105.809	-40.4681	121.785	12.353	144.305	-16.9619	133.075	46.6045	79.8476	-58.4505	137.835	-36.5813	90.7313	-26.4004	62.4202	15.0245	11.4832	5.415	58.0952
124	10.3333	-2.8075	128.022	-16.2835	100.878	-50.0414	90.6483	-3.6671	137.006	70.1196	68.1883	-13.7228	105.068	-12.9145	140.375	5.7296	108.37	-11.23	97.1395	-44.1022	117.915	-42.5582	138.754	-98.824	129.145	-22.5758	112.925	-40.9895	175.188	-43.2355	106.685	-40.4081	124.037	13.476	144.371	-17.2942	135.321	44.3585	83.102	-55.5834	140.313	-37.5112	91.6612	-26.5776	63.6371	14.44	11.78	6.631	58.121
125	10.4167	-2.15667	129.145	-17.283	101.036	-50.535	90.7067	-0.45352	137.254	70.1875	67.9415	-13.2843	105.001	-14.0375	141.383	3.48363	109.493	-10.107	98.2625	-44.012	118.93	-43.6824	139.814	-100.508	129.145	-21.2212	112.925	-38.8085	177.434	-44.3585	107.808	-39.3451	125.154	14.6909	145.347	-16.6138	136.533	42.1125	85.348	-52.781	143.744	-38.7281	91.8384	-25.9519	65.8223	14.4531	12.0508	6.95685	60.2993
126	10.5	-2.49013	129.707	-18.4172	101.632	-51.658	90.4015	1.81818	136.859	71.2455	69.0645	-12.9145	106.124	-16.2835	141.947	3.12487	110.615	-7.861	99.3855	-43.6053	119.6	-44.0411	140.936	-97.701	132.514	-20.0994	112.862	-37.9903	179.119	-44.4235	110.054	-38.4261	126.338	14.7508	146.465	-15.9756	138.081	43.2355	85.5921	-51.658	143.744	-40.9133	93.3787	-26.5536	66.6165	14.782	14.212	6.64667	61.1364
127	10.5833	-2.246	130.829	-16.5463	101.07	-51.9807	90.7242	3.9305	136.445	71.6279	69.626	-12.9145	106.685	-18.5295	143.07	2.7425	112.3	-6.738	100.806	-43.2355	120.722	-44.691	142.327	-100.508	132.514	-19.3378	112.929	-37.6205	182.488	-44.92	111.739	-38.182	127.46	14.6909	148.716	-15.722	140.375	44.2906	85.5948	-50.8823	143.501	-40.8941	94.0044	-28.9602	67.6273	14.4825	14.8222	5.9122	63.897
128	10.6667	0	131.952	-15.5595	100.907	-51.5912	90.6689	5.0036	135.446	71.9866	70.749	-15.722	108.072	-17.4065	142.738	1.6845	114.546	-5.615	102.193	-40.9895	121.846	-44.4235	143.744	-101.297	133.081	-19.4383	113.18	-34.3014	181.489	-46.043	115.108	-35.936	127.526	14.599	150.746	-16.0271	141.498	44.3585	86.471	-50.535	143.183	-40.7672	96.387	-31.1262	69.312	14.1381	15.6345	3.74616	66.063
129	10.75	1.123	133.637	-15.1605	100.508	-52.2195	91.5245	5.33426	135.883	74.2338	70.8127	-14.0375	109.939	-16.3513	142.868	1.6195	116.792	-4.492	103.316	-39.8665	123.415	-45.4815	144.867	-102.443	135.384	-19.091	112.862	-31.444	181.926	-47.166	116.231	-33.69	129.145	13.476	152.992	-16.0271	142.621	44.3585	87.0325	-49.412	143.482	-40.2913	98.553	-31.6076	71.478	14.603	15.0223	3.0038	66.5534
130	10.8333	2.246	135.883	-12.9145	102.754	-49.9735	92.6475	5.615	135.883	75.7361	70.5497	-14.1012	112.184	-16.2835	142.621	1.6195	119.038	-2.0569	103.612	-38.7435	124.653	-45.5465	147.113	-104.972	138.071	-17.947	114.042	-29.198	181.926	-47.7275	118.477	-32.567	130.268	14.3095	155.252	-15.722	144.867	48.8505	89.7053	-49.2119	143.744	-38.6406	99.0434	-31.7451	72.561	14.1381	13.4686	2.755	67.013
131	10.9167	5.615	136.188	-10.6685	106.685	-48.9155	94.8935	5.4108	132.344	75.8025	71.4251	-14.599	114.282	-16.3771	144.809	0.5615	121.284	-0.5615	104.439	-37.6205	125.776	-46.6045	148.798	-107.246	140.375	-16.3771	115.611	-26.952	183.049	-48.8505	120.722	-32.8721	131.391	14.2939	158.343	-14.599	145.99	49.412	90.963	-49.1478	144.867	-38.2587	98.2436	-31.1262	74.727	13.7874	13.3292	1.78284	69.1954
132	11	8.984	137.006	-9.5455	110.054	-48.8505	97.1395	5.883	129.834	77.9848	72.5493	-14.599	116.528	-16.6953	146.204	0.4965	122.407	1.9478	105.562	-36.5625	126.899	-47.7275	151.044	-106.191	140.622	-16.2835	116.792	-26.1184	183.327	-46.6045	121.846	-32.4777	132.514	14.599	160.589	-14.3988	147.113	49.1069	92.086	-48.0785	145.159	-37.6062	99.636	-31.8057	75.4702	13.7982	12.996	1.387	69.977
133	11.0833	11.23	138.129	-6.1765	111.177	-48.2222	97.4069	5.5004	128.583	79.1715	75.241	-14.8884	118.76	-16.6331	148.448	-0.5615	122.969	3.0708	106.685	-35.7443	127.46	-48.8505	151.413	-106.191	140.622	-14.0375	117.036	-25.829	184.436	-46.043	122.969	-33.1285	133.637	13.476	161.712	-14.3347	149.359	49.1679	93.7705	-48.0459	145.214	-36.0599	101.802	-31.5988	76.2826	13.3358	10.83	1.92536	71.7187
134	11.1667	10.9248	139.252	-4.492	111.739	-48.6117	97.4622	7.7464	126.338	80.2945	75.6107	-15.1605	120.723	-16.6878	148.741	-1.6845	124.091	5.31685	107.808	-35.3745	128.583	-50.535	152.728	-106.124	141.498	-11.7915	116.479	-24.706	185.559	-44.92	124.092	-30.8825	134.76	12.353	162.571	-14.3988	150.482	49.412	96.0165	-47.7275	144.867	-35.5224	104.228	-31.1262	75.81	13.3358	9.3435	-0.24066	73.8847
135	11.25	10.9859	139.814	-3.369	112.862	-48.289	98.2625	7.861	125.215	80.5333	76.1252	-16.2835	122.969	-16.2835	148.798	-2.08345	124.49	5.8792	108.931	-34.2515	129.707	-52.781	153.851	-107.246	141.498	-10.6685	116.907	-24.5059	188.664	-42.674	124.157	-30.321	135.619	10.107	163.694	-14.599	151.043	50.2909	98.2625	-46.9229	145.214	-34.8967	106.375	-31.1262	76.2581	14.079	8.9628	-0.9418	74.5857
136	11.3333	11.23	142.06	-2.246	113.984	-47.166	98.5677	8.984	124.091	80.856	75.8025	-17.8332	125.641	-17.4065	148.798	-2.05424	125.215	7.0022	110.054	-34.3166	131.391	-53.904	154.156	-108.931	141.002	-9.6092	118.031	-24.4418	190.91	-41.0545	124.653	-29.198	136.742	9.8175	164.803	-14.599	152.166	51.0965	100.508	-46.6411	145.172	-35.5977	107.076	-29.9842	76.2826	16.245	9.28285	-0.4061	75.2685
137	11.4167	12.1089	143.183	-1.7495	115.669	-46.6682	99.2697	5.615	121.91	83.102	76.1076	-20.214	128.022	-17.2728	149.212	-2.8075	126.338	6.9381	114.546	-34.2515	132.514	-54.4655	153.659	-111.177	140.936	-9.2281	119.6	-24.5059	192.033	-40.9895	125.776	-28.075	136.806	10.2987	165.643	-10.107	153.289	49.1176	102.138	-46.3072	145.99	-36.1077	106.618	-29.4573	77.976	18.411	11.913	-1.3032	74.727
138	11.5	12.5447	145.429	-1.6845	117.915	-46.6045	100.394	2.8075	121.528	84.225	75.8025	-19.091	129.145	-17.1947	149.677	-3.17726	126.338	7.2995	118.477	-32.0705	133.637	-55.5885	153.29	-113.423	139.879	-8.984	121.846	-25.3477	192.404	-37.6205	126.02	-26.7519	138.129	9.5455	167.888	-6.738	154.412	45.7788	103.316	-47.4439	146.279	-35.739	108.019	-29.9842	78.4486	19.8618	14.835	-1.81866	75.2174
139	11.5833	12.9145	147.674	-2.8075	118.159	-46.6682	101.516	-0.5615	121.169	85.0253	76.1252	-18.2121	129.707	-17.1431	150.482	-4.492	126.403	7.2995	124.091	-31.6882	135.321	-55.5885	153.659	-115.108	139.496	-7.80313	122.997	-26.4707	193.527	-34.2515	126.899	-26.6878	139.252	9.1757	166.766	-3.369	155.536	45.8683	103.69	-49.1341	146.279	-36.1077	108.784	-30.0432	80.142	20.577	17.0292	-4.0913	76.0507
140	11.6667	15.1605	148.798	-3.9305	118.159	-47.166	102.193	0.5615	121.528	85.5105	75.64	-17.968	130.83	-14.96	151.605	-5.615	126.338	7.2995	124.461	-31.444	137.567	-55.6564	154.098	-118.477	139.252	-6.1823	124.653	-26.7024	194.643	-32.0055	128.022	-24.4281	139.541	8.6613	166.527	-4.492	155.601	46.043	104.439	-50.2708	145.99	-36.0722	110.758	-32.2092	82.308	22.743	17.6489	-6.2573	78.2167
141	11.75	16.2835	149.921	-6.1765	119.038	-48.289	104.439	1.61664	121.531	85.9095	75.241	-17.0891	131.952	-14.3373	152.728	-6.738	126.403	7.23585	125.66	-32.567	138.69	-55.5885	154.974	-119.6	138.129	-5.87924	126.899	-26.952	196.261	-30.8825	128.266	-22.46	140.375	8.984	166.204	-5.615	155.897	45.6687	104.614	-49.6151	147.113	-37.905	112.913	-32.9828	82.6617	23.4006	17.7535	-4.0721	78.8424
142	11.8333	17.4065	151.043	-6.24438	119.285	-48.5358	104.507	1.6845	121.284	85.9095	74.6795	-17.0891	133.076	-14.0375	153.851	-7.2995	126.338	7.2995	126.784	-33.1285	140.375	-56.7115	157.22	-121.284	137.633	-3.64688	127.188	-28.075	198.507	-29.8245	129.145	-21.337	141.498	7.9404	167.225	-6.738	156.956	46.043	104.703	-49.6271	147.22	-38.2382	115.09	-32.7627	82.0673	24.1214	19.1987	-3.75867	79.5686
143	11.9167	18.1597	152.167	-6.21311	119.343	-48.9155	106.124	0.5615	121.528	89.5485	73.265	-16.7304	135.322	-11.7915	154.974	-8.4225	126.338	10.6685	126.784	-35.3745	142.621	-57.3876	158.905	-122.407	137.567	-2.8075	127.46	-28.3644	199.616	-29.7595	130.268	-20.2477	142.475	7.56435	167.507	-7.02743	158.065	45.7536	106.963	-49.2772	148.371	-38.1502	116.821	-31.9686	83.6317	25.5665	19.9195	-3.249	79.059
144	12	17.6628	153.851	-7.00224	120.161	-49.9735	107.246	-0.27786	121.573	88.717	74.6795	-15.9661	137.568	-10.5562	155.536	-10.6685	126.707	13.476	126.343	-33.1285	142.865	-58.5106	162.274	-122.407	137.633	-1.6845	128.583	-27.8833	200.456	-29.198	130.268	-19.0129	143.002	5.3183	169.753	-7.36453	159.466	46.043	110.615	-49.6391	148.665	-37.525	118.997	-32.7627	84.2333	25.8716	20.2962	-1.083	79.5403
145	12.0833	17.968	156.097	-6.18229	121.284	-50.0414	107.493	-1.38723	121.284	90.963	74.6795	-15.5302	139.814	-9.43324	157.781	-14.599	126.81	15.722	126.04	-31.444	142.532	-58.7544	164.52	-122.207	138.129	-1.6845	127.46	-28.6365	202.702	-34.2515	126.338	-18.7353	145.279	6.48165	169.414	-8.4225	161.712	46.9219	109.493	-49.2203	149.921	-36.0097	119.762	-35.4582	86.64	26.6161	22.3942	0.0591	79.5316
146	12.1667	20.214	154.974	-5.85912	122.969	-50.535	107.157	-5.89288	120.45	93.209	74.183	-15.1605	142.06	-9.7877	157.903	-17.968	127.46	15.4326	127.177	-30.321	143.183	-58.7544	166.766	-122.143	138.129	-2.03543	127.191	-27.8833	201.578	-32.567	129.707	-18.2905	145.59	7.23165	169.82	-8.4875	163.958	46.9192	108.437	-49.9735	151.044	-36.2204	122.379	-37.6242	88.806	25.7213	23.3747	0.5859	81.225
147	12.25	22.46	153.355	-5.615	125.215	-50.535	107.808	-10.6685	119.6	94.332	74.118	-14.0375	143.183	-11.1142	157.845	-18.2121	128.583	15.4779	129.707	-28.075	144.305	-57.4078	169.012	-123.266	135.883	-1.98178	126.899	-28.3218	201.646	-31.444	129.707	-18.2121	146.552	7.2995	169.573	-8.984	166.204	47.2806	108.37	-50.8244	154.696	-35.739	124.545	-38.0968	89.2786	25.1898	23.826	2.2251	81.6976
148	12.3333	23.583	153.29	-5.86183	125.282	-50.7791	108.931	-9.5455	119.6	94.1682	75.4867	-14.0038	144.025	-12.353	158.905	-18.3264	129.707	14.7136	131.952	-26.4556	147.113	-59.8812	170.201	-124.091	134.568	0.26423	129.145	-28.075	201.578	-32.0055	129.145	-17.968	147.674	8.35745	170.696	-10.107	169.573	48.3435	105.268	-50.535	158.079	-36.2486	125.055	-37.9779	88.4966	25.992	23.1491	2.309	81.1024
149	12.4167	25.829	153.355	-6.738	125.28	-51.1615	110.615	-8.22323	119.666	93.7705	76.9255	-13.7675	145.159	-12.5998	158.972	-19.2056	130.829	14.3549	133.076	-26.3905	149.359	-59.519	171.258	-125.215	134.198	2.8075	131.276	-26.952	202.702	-30.8825	130.83	-18.2148	147.742	8.73983	171.257	-12.353	170.696	49.412	103.316	-49.412	159.202	-35.2095	124.304	-37.2442	90.022	28.158	23.826	2.6249	82.6567
150	12.5	27.4485	154.974	-7.861	125.215	-52.2195	111.739	-7.9756	119.6	93.7026	77.1723	-13.3565	147.495	-13.476	159.466	-19.4494	131.952	14.4948	134.945	-28.6365	150.482	-60.9062	171.819	-127.46	136.445	3.9305	134.645	-25.3325	205.509	-31.2523	131.952	-17.7762	147.674	8.984	172.381	-14.0375	171.819	49.1069	102.193	-49.3405	159.67	-36.5813	125.869	-37.2973	90.6042	28.7087	23.6425	2.309	83.2684
151	12.5833	27.5135	156.097	-7.00538	124.586	-47.6098	112.762	-12.4676	122.969	93.209	76.8361	-13.7512	151.605	-14.599	159.466	-19.6583	133.637	14.0426	137.233	-30.4356	151.043	-62.0292	172.942	-131.391	138.393	4.9898	136.89	-25.2675	207.755	-31.7492	133.637	-18.5295	147.674	7.861	174.329	-16.2835	172.942	49.412	101.07	-49.1066	161.929	-38.7281	126.494	-36.9022	90.4506	29.4886	22.9287	1.31507	83.8551
152	12.6667	27.4456	156.344	-6.57546	124.49	-44.4017	114.363	-18.5295	127.46	93.209	77.487	-13.476	154.974	-12.353	160.589	-20.4782	135.883	16.3159	137.514	-32.6816	153.29	-61.2093	175.188	-134.76	140.639	5.2566	138.69	-26.3905	208.878	-32.567	134.76	-17.4065	148.044	6.738	176.575	-16.3485	174.065	49.0893	100.27	-48.0581	163.118	-40.8732	128.877	-36.5412	91.8105	28.7087	23.6425	1.3032	85.557
153	12.75	25.829	156.402	-6.1765	124.091	-41.2571	116.404	-17.7762	128.583	92.9622	77.5548	-14.599	156.097	-10.6685	161.712	-19.6583	139.252	17.1067	138.129	-30.4368	153.353	-61.1424	177.212	-135.049	141.776	5.5004	140.936	-27.5135	209.44	-31.444	135.883	-17.1124	148.169	7.57156	177.712	-17.4065	174.626	49.4788	100.214	-47.0992	165.589	-43.0392	131.043	-35.729	92.6868	29.3	24.2985	1.58014	87.723
154	12.8333	24.706	157.22	-6.54627	125.215	-40.3395	116.407	-17.7762	129.707	93.2983	78.0485	-15.722	157.22	-9.5455	163.958	-19.7175	142.621	17.4065	139.252	-29.198	154.71	-61.0004	179.119	-134.568	143.183	5.25275	141.003	-28.6365	211.685	-31.444	138.129	-16.845	148.798	7.5026	180.242	-18.5295	175.75	48.8505	99.947	-46.6045	167.888	-43.8039	131.412	-36.1377	92.7982	29.8269	23.826	1.6828	88.9226
155	12.9167	24.4008	158.343	-6.85499	126.338	-40.2613	116.467	-17.4065	130.829	92.6475	78.0485	-16.845	159.466	-7.2706	165.023	-19.6525	145.99	20.7755	139.582	-28.075	155.833	-60.7566	182.488	-134.198	145.429	4.492	141.002	-29.0063	212.809	-31.1458	140.375	-16.845	149.921	7.861	182.488	-18.9284	176.148	49.4788	100.214	-44.865	169.342	-45.1944	131.376	-35.4582	92.055	28.6551	23.968	2.4136	91.1577
156	13	24.4008	159.466	-7.18719	128.583	-40.428	116.495	-16.2835	131.952	92.5796	78.2953	-15.722	159.771	-5.74976	165.216	-20.8044	147.055	22.46	139.557	-28.3644	156.942	-61.0004	184.733	-134.568	147.674	4.492	140.936	-30.321	213.931	-31.444	141.498	-16.3485	152.728	10.107	182.55	-18.9284	176.148	49.6037	100.508	-42.674	170.432	-47.3712	131.043	-33.9717	92.7982	28.2835	24.7991	1.49384	91.7563
157	13.0833	24.706	160.589	-6.86941	128.715	-37.059	116.068	-16.0114	132.792	92.5796	78.2953	-14.1025	160.589	-4.6268	167.462	-22.4055	147.407	23.583	139.252	-28.3802	158.343	-61.5649	187.541	-134.963	150.482	4.24518	141.004	-31.444	215.054	-31.3861	143.211	-16.2835	154.974	11.7265	183.049	-19.6525	176.872	49.9735	101.632	-41.4146	172.795	-48.1359	131.412	-32.7627	92.8973	26.6873	26.9814	2.4693	91.5785
158	13.1667	23.583	160.894	-6.98213	129.707	-33.69	116.536	-15.722	133.901	92.6475	78.0485	-14.0375	161.712	-1.3261	167.793	-24.6515	148.53	25.829	140.375	-29.198	160.589	-61.5008	189.787	-135.619	152.728	3.48362	142.06	-30.5651	217.3	-32.567	145.429	-15.2255	157.22	11.7915	183.049	-20.7755	177.995	49.6037	103.877	-41.3869	175.015	-50.2821	132.126	-31.9686	92.2957	27.7798	28.0549	0.24066	90.7313
159	13.25	23.0215	160.397	-6.738	130.829	-31.444	116.231	-16.8227	136.205	92.5796	78.2953	-15.1605	163.958	0.05846	167.924	-25.7745	149.653	26.952	140.936	-29.1522	161.666	-59.3085	190.079	-134.56	153.851	2.3606	143.183	-30.6794	219.547	-32.8138	145.496	-15.3981	158.905	10.6685	185.295	-21.8985	179.68	49.9735	107.246	-41.2386	177.35	-52.4481	134.292	-30.5968	92.8973	28.158	28.2327	-0.68915	91.6612
160	13.3333	21.8985	161.15	-4.10728	130.694	-29.198	117.353	-17.4354	139.194	92.5796	78.2953	-16.5808	166.204	2.246	167.888	-26.6877	151.605	28.075	142.06	-28.4334	163.397	-58.2335	189.624	-133.881	155.536	2.0019	144.305	-30.321	221.792	-32.8722	147.113	-15.1605	161.15	8.8694	186.98	-23.0215	181.926	49.5118	109.056	-40.5412	177.5	-53.067	135.099	-31.3583	95.304	28.158	30.324	-0.48395	92.4237
161	13.4167	20.7755	161.52	-2.8486	130.496	-27.5785	118.477	-19.6525	141.498	92.6475	78.0485	-18.8268	169.573	3.369	170.134	-27.8108	152.728	29.198	142.125	-28.1896	165.643	-57.8345	189.226	-133.637	157.781	1.6845	146.552	-30.6794	222.916	-32.567	148.236	-16.2835	162.274	6.6234	189.226	-20.8405	184.172	48.8505	111.292	-40.4851	178.405	-55.233	135.856	-30.9059	97.47	29.8144	30.8336	0.2808	94.221
162	13.5	19.6525	161.956	-2.55842	130.352	-27.5135	119.6	-19.7175	144.867	92.6109	78.3536	-21.0728	171.819	3.58086	172.381	-26.7518	153.851	30.5127	142.06	-28.4334	166.766	-58.2043	191.471	-133.884	157.849	0.5615	148.798	-30.5651	224.038	-33.69	150.482	-18.9764	163.397	6.3796	190.349	-20.5035	186.14	49.7328	111.59	-40.428	178.557	-57.399	135.375	-31.3714	97.9604	30.6638	32.49	2.4576	94.5542
163	13.5833	17.4065	161.712	-2.90191	130.715	-25.2675	119.844	-19.89	147.674	92.9448	78.0485	-23.0215	173.504	3.8182	174.626	-26.8023	154.065	30.8825	143.183	-29.198	167.888	-58.9575	193.718	-133.942	159.466	0.19175	149.921	-30.321	226.285	-34.2515	152.167	-21.2224	164.519	5.5004	191.471	-20.214	189.523	50.3592	112.847	-40.428	179.68	-57.9086	135.885	-30.5968	97.2293	31.407	34.656	3.46564	95.5639
164	13.6667	18.5295	161.956	-2.9516	132.136	-24.1445	119.408	-19.6525	151.043	95.1772	78.3379	-26.3905	176.873	7.18725	172.381	-26.7401	155.186	33.1285	142.06	-29.198	170.135	-60.0805	195.964	-134.76	160.589	0.19175	151.043	-26.952	226.35	-35.3745	155.536	-22.3442	164.583	4.3774	192.595	-21.337	190.646	50.535	113.984	-42.674	180.803	-57.7526	135.066	-29.8026	98.7937	30.6334	35.0097	4.0913	97.7107
165	13.75	19.5846	161.959	-3.369	133.637	-23.0215	120.161	-17.4065	152.167	95.9486	78.2953	-27.5135	177.242	9.5455	171.819	-26.7948	155.479	34.2515	142.176	-30.321	170.2	-58.9575	197.087	-135.883	161.712	-0.5615	152.167	-24.706	226.91	-35.7443	156.659	-23.0215	164.636	7.62185	193.676	-23.0215	193.156	53.904	116.792	-44.4445	181.774	-57.399	134.573	-28.4307	99.3953	30.2466	36.3579	5.5563	98.4117
166	13.8333	19.6525	162.835	-3.67417	134.76	-20.7755	120.531	-16.2835	153.29	96.0165	78.0485	-29.7595	177.242	10.6685	170.696	-26.4542	156.213	35.3745	142.06	-30.8825	170.135	-57.8995	198.771	-136.445	162.274	-1.6845	153.29	-22.46	226.846	-37.059	157.782	-24.1445	164.519	9.92556	195.696	-25.2675	195.402	56.3412	120.722	-46.6905	182.897	-57.7526	135.066	-29.2054	100.126	30.0788	35.882	5.6316	99.8959
167	13.9167	19.5875	163.958	-3.67417	135.883	-20.0515	120.56	-15.1605	154.412	96.3749	80.2945	-32.0055	176.873	12.6786	169.506	-26.3905	157.335	37.6205	141.053	-32.0055	171.257	-57.8345	199.894	-137.567	163.397	-2.8075	154.412	-19.6573	227.623	-38.182	158.905	-23.6999	166.766	10.9327	197.92	-29.5138	195.566	57.8345	124.091	-45.4815	183.611	-59.565	137.541	-28.4631	101.802	30.704	38.038	6.2573	102.043
168	14	17.968	164.519	-3.369	137.006	-19.6525	120.161	-14.0375	155.536	96.578	82.5405	-34.2515	176.119	13.5528	169.391	-26.4569	157.582	38.7435	140.676	-32.4045	171.656	-58.9575	200.138	-137.937	164.519	-5.0535	155.536	-18.1947	229.648	-35.936	158.97	-23.9414	169.012	11.6956	197.173	-34.9276	195.964	58.9575	124.461	-39.5965	187.833	-61.731	139.707	-29.1923	103.968	30.6509	38.6202	5.6316	104.228
169	14.0833	16.845	166.766	-3.6917	137.329	-20.0223	121.284	-13.2842	156.659	95.455	84.7865	-36.4975	176.119	14.6084	169.264	-26.4555	158.343	39.8665	140.375	-33.1285	172.381	-59.6842	200.422	-138.69	166.766	-2.8075	156.659	-18.4755	231.867	-34.2515	160.589	-23.583	172.381	12.3436	196.834	-35.1714	197.086	60.0747	125.776	-40.1638	189.787	-62.2406	140.217	-28.502	104.801	31.7811	39.9332	4.0913	106.375
170	14.1667	14.599	166.831	-3.99838	137.253	-20.0223	122.407	-12.9145	158.905	94.332	87.0325	-38.7435	175.75	18.0813	168.687	-27.5135	158.343	43.0743	141.43	-34.2515	173.504	-61.9451	201.314	-139.814	169.012	-1.74816	157.336	-19.6525	235.268	-33.1285	161.712	-24.706	172.443	12.111	195.702	-35.3745	198.209	60.3778	126.899	-40.9895	190.349	-61.3912	141.193	-29.2048	107.007	32.11	42.104	1.92536	108.541
171	14.25	12.353	167.888	-5.0535	137.006	-20.7755	124.653	-14.0375	158.905	93.209	89.2785	-39.8665	174.996	20.1657	168.704	-29.7595	159.466	45.1558	142.104	-34.6505	173.902	-63.1792	202.483	-140.183	167.888	-1.6845	159.581	-20.7755	238.637	-33.1936	162.835	-25.2675	173.504	12.2372	194.904	-35.3745	199.332	63.4767	127.03	-43.2355	191.471	-60.648	143.42	-28.5835	107.923	31.7102	42.8435	4.0721	109.166
172	14.3333	10.107	169.012	-5.12138	137.253	-21.8985	125.023	-14.8798	158.871	94.0426	87.8776	-40.9895	174.996	22.46	168.45	-32.0055	160.589	47.2806	144.305	-35.1182	175.188	-64.2805	204.09	-140.698	167.65	0.4679	161.911	-20.7755	239.761	-33.9816	164.25	-26.3905	174.626	12.2384	194.84	-35.7735	199.731	67.0882	127.668	-46.6847	192.404	-59.2252	145.525	-28.3856	109.228	30.324	42.7012	5.24835	109.55
173	14.4167	9.86287	170.135	-6.1765	137.567	-23.583	126.338	-16.0186	158.523	94.332	86.7683	-43.2355	174.627	22.5734	169.573	-34.2515	161.712	48.4048	144.369	-35.936	176.311	-66.5265	206.336	-140.375	167.327	2.2918	166.158	-20.8392	240.438	-35.1046	166.496	-25.2675	174.996	11.1142	194.904	-36.5625	201.017	69.1801	128.427	-50.0537	193.527	-59.8982	146.996	-27.6366	111.308	30.324	41.9562	5.7038	108.805
174	14.5	9.48048	172.942	-7.2995	138.69	-25.829	127.46	-14.8798	158.871	94.0395	86.8219	-45.4815	175.75	22.5621	170.696	-36.4975	160.833	49.6171	144.424	-35.1357	176.634	-66.8713	206.536	-139.252	167.632	3.369	169.573	-20.7755	241.56	-33.0934	166.73	-24.9528	175.817	9.9924	195.964	-37.6205	202.14	71.417	127.809	-50.2733	193.81	-59.565	149.173	-28.5664	112.238	29.9553	40.5549	5.73004	109.541
175	14.5833	8.4225	175.188	-5.0535	139.814	-26.952	128.583	-14.1012	159.582	94.0852	86.5388	-47.7275	177.434	21.8985	171.819	-38.7435	160.397	50.3461	144.748	-35.0598	176.94	-68.2703	206.571	-137.966	167.164	3.06385	170.696	-18.5295	241.803	-32.7733	167.224	-24.5914	176.873	9.1051	195.964	-37.953	205.215	72.147	127.037	-50.2743	194.871	-57.399	149.918	-28.5664	112.238	28.6808	41.6022	6.7221	110.242
176	14.6667	7.2995	175.432	-4.73614	140.936	-29.198	129.707	-14.0375	160.704	94.332	86.471	-49.9735	179.68	24.1445	174.065	-40.9895	160.028	52.2195	146.552	-34.813	177.995	-69.626	206.632	-137.567	167.888	3.06385	171.819	-17.4702	243.575	-32.4387	168.322	-22.3454	177.995	6.6234	197.087	-39.305	208.316	72.7308	126.899	-50.0359	196.525	-54.9565	150.537	-29.8026	113.474	26.4891	41.154	7.0395	112.415
177	14.75	5.87924	176.311	-4.492	143.183	-31.444	131.952	-14.136	161.939	94.0852	86.5388	-51.0965	180.803	26.6893	176.311	-41.3593	161.15	53.4548	148.798	-35.0598	178.063	-69.6927	206.91	-137.567	166.766	2.246	174.065	-17.4065	244.699	-31.3157	170.568	-21.337	180.803	6.3796	199.333	-39.5491	209.44	74.9631	126.065	-49.9735	197.648	-54.15	152.084	-30.7324	112.238	25.7468	41.6444	8.91394	113.257
178	14.8333	4.492	176.311	-5.615	143.248	-31.7492	134.198	-14.4858	163.044	94.0268	86.5076	-52.781	181.365	27.8124	178.557	-42.674	161.976	54.5778	152.167	-35.936	178.061	-69.626	206.543	-137.635	166.451	4.492	175.188	-14.0375	246.945	-29.8245	172.942	-20.214	183.049	4.492	202.702	-40.428	211.685	75.7659	126.081	-50.0359	198.771	-54.8932	154.189	-31.4949	112.033	24.1148	41.5872	8.9673	113.238
179	14.9167	2.246	177.434	-6.1765	144.305	-31.2523	135.883	-14.855	164.445	94.332	87.2967	-55.027	183.611	32.3044	178.557	-43.797	164.222	56.8259	152.281	-37.059	179.119	-69.626	207.194	-137.567	166.089	5.80674	175.75	-12.353	248.744	-29.7595	175.188	-20.214	183.354	3.369	206.071	-41.551	213.931	76.0998	125.776	-50.0372	198.887	-55.5662	156.244	-31.1262	111.268	21.935	43.32	9.367	112.499
180	15	1.9233	177.757	-8.4225	145.429	-30.8825	138.129	-15.722	166.766	95.455	87.5998	-55.2711	184.733	35.2161	178.461	-44.1021	163.433	57.8345	152.562	-37.059	179.184	-70.6905	207.229	-135.389	166.451	6.1765	177.995	-10.107	250.99	-29.853	176.253	-19.7175	184.172	3.12484	207.194	-41.7978	213.999	75.7967	126.899	-49.9735	200.009	-57.399	158.399	-31.4949	112.033	21.1874	43.7926	8.8187	113.361
181	15.0833	2.31285	177.701	-6.41871	144.427	-31.2815	138.528	-15.722	166.933	96.3312	87.6619	-56.15	186.418	37.4302	178.241	-44.0192	163.677	58.9523	153.624	-36.5625	179.68	-71.3429	207.139	-135.065	167.327	7.2995	181.364	-9.9859	253.281	-31.3157	177.562	-19.6525	185.295	2.74246	208.878	-41.4511	214.368	75.7375	128.022	-48.9169	200.256	-55.233	158.861	-32.6681	113.366	21.3893	42.8687	7.6991	114.069
182	15.1667	1.6845	178.557	-5.45246	143.581	-31.7114	138.624	-15.722	168.274	96.578	88.717	-57.273	187.541	39.8521	179.507	-44.6933	163.402	59.7781	155.859	-36.4975	179.68	-72.4386	207.982	-134.76	168.45	7.6169	184.733	-9.05358	255.368	-32.4387	179.808	-16.2835	187.541	1.6845	210.001	-42.1125	214.378	75.8025	129.145	-48.6552	200.456	-53.509	158.671	-34.8341	115.532	22.2841	44.0543	7.581	113.715
183	15.25	0.5615	179.68	-5.0535	143.183	-31.444	139.252	-15.722	169.573	96.3339	89.84	-58.396	187.846	40.8435	181.814	-44.7456	163.696	59.7191	158.343	-34.2515	180.803	-71.3429	208.263	-133.637	168.755	7.9756	188.102	-8.99383	257.62	-33.5388	180.987	-14.0375	189.787	1.6195	212.247	-42.1762	216.623	74.4338	129.309	-48.289	201.578	-52.996	159.663	-35.729	116.513	21.5396	46.2882	7.0997	115.881
184	15.3333	-2.246	180.242	-5.39623	143.642	-30.5651	140.375	-16.845	171.555	96.7697	90.963	-59.519	188.168	41.2868	184.172	-44.92	164.519	59.7832	161.712	-32.4524	182.488	-70.4297	208.438	-132.303	168.742	5.7296	189.226	-9.14587	259.777	-34.2804	182.991	-11.7915	193.156	1.6195	214.493	-42.0794	219.943	73.0718	130.086	-44.92	202.702	-53.509	158.671	-35.729	116.513	21.9998	48.3315	7.34894	118.047
185	15.4167	-4.492	182.488	-6.47971	144.047	-30.1293	141.498	-17.968	174.626	97.1395	93.209	-60.642	189.226	43.5328	185.295	-44.92	165.643	59.7191	162.835	-31.3294	184.733	-70.0752	208.316	-132.25	169.573	3.9305	190.349	-9.4207	262.27	-35.3745	184.172	-9.8639	193.503	0.5615	217.862	-41.8476	223.297	71.8814	131.082	-42.674	205.245	-52.5375	158.96	-35.0782	117.914	21.0359	50.5523	5.63526	122.379
186	15.5	-3.369	183.611	-7.2798	144.759	-29.7595	142.621	-18.2148	174.694	96.7697	95.455	-59.7631	190.349	45.4815	185.41	-43.7391	166.794	59.519	163.958	-29.0834	185.857	-67.9678	209.55	-129.99	168.739	1.6845	191.471	-9.5455	265.589	-34.7237	186.418	-9.2892	194.279	0.4936	218.109	-41.2182	224.267	74.2132	132.133	-41.551	207.491	-53.9093	158.359	-35.9781	118.87	20.7256	51.3894	5.16974	122.869
187	15.5833	-2.246	184.733	-6.97863	144.672	-30.1585	143.02	-18.2732	176.311	95.455	98.2625	-59.7631	191.471	46.6045	186.533	-43.2413	168.45	59.519	165.081	-28.075	186.98	-67.2779	211.045	-128.651	168.697	1.31473	192.595	-8.4225	265.959	-35.0571	188.103	-8.984	195.402	0	217.773	-40.428	226.284	75.704	132.573	-41.8404	208.6	-49.5773	160.525	-36.681	119.829	20.0847	51.8265	5.8049	122.899
188	15.6667	-2.246	184.799	-6.9312	145.483	-30.2541	143.45	-17.968	177.434	94.332	101.632	-59.519	193.718	50.9988	186.87	-42.9382	169.573	60.0753	165.977	-26.952	188.102	-66.257	212.247	-128.583	168.335	0.87888	193.718	-8.68533	266.151	-34.813	190.349	-10.107	195.707	0	218.423	-38.182	226.349	76.8708	134.78	-42.5243	209.787	-45.619	163.913	-37.6242	121.296	17.8695	53.2836	4.856	122.239
189	15.75	-1.74952	185.295	-6.738	146.552	-30.8825	144.191	-19.091	178.357	92.086	100.508	-59.519	195.964	53.9499	187.495	-39.5692	171.819	59.9682	169.012	-27.1961	186.98	-64.011	210.001	-125.215	168.694	1.123	195.964	-8.4225	266.712	-35.936	191.471	-10.6685	196.525	1.123	219.547	-36.4975	227.969	79.1168	135.903	-42.1762	211.008	-43.453	168.245	-38.1092	121.943	17.1114	53.9767	4.3871	124.398
190	15.8333	-1.6845	186.418	-5.615	145.901	-32.0055	144.55	-20.214	179.119	89.84	99.3855	-59.0225	198.771	56.15	187.541	-37.6205	173.504	61.765	171.257	-28.075	185.922	-61.765	208.322	-123.53	168.755	0	196.029	-5.0535	267.836	-38.182	193.718	-12.9145	197.648	1.6208	221.115	-35.3745	229.092	81.7349	137.777	-43.2355	213.255	-41.9963	167.336	-37.4909	122.062	17.1114	53.9767	3.8731	125.977
191	15.9167	0.5615	188.664	-4.81469	146.313	-33.1285	144.867	-20.4581	181.364	89.84	99.6906	-58.9575	202.14	55.8964	188.616	-36.4975	175.75	61.4177	170.453	-29.198	185.857	-60.642	208.019	-121.284	169.573	-1.123	196.029	-2.84054	269.473	-40.428	195.964	-9.5455	201.017	1.6845	222.239	-35.4395	230.215	82.8579	140.023	-43.2992	215.5	-42.0957	167.724	-39.3376	124.238	17.8695	55.4496	3.8731	130.309
192	16	1.6845	192.033	-4.492	145.99	-34.2515	145.99	-20.7755	183.611	90.3365	100.508	-56.7115	203.263	55.2765	189.028	-36.8673	176.873	60.3271	169.94	-26.952	186.98	-61.765	210.265	-119.038	170.696	-2.246	197.087	-0.59454	271.719	-40.6748	196.031	-6.738	204.386	3.9305	223.362	-35.936	231.338	85.1153	140.254	-43.3005	217.862	-41.3947	167.023	-37.4749	125.105	17.1114	56.1427	3.8397	130.885
193	16.0833	2.8075	195.402	-5.615	146.295	-34.6505	146.389	-21.8985	186.98	90.4015	101.632	-55.5885	204.947	54.3853	191.281	-37.6263	178.557	59.519	169.573	-24.706	189.787	-62.6238	213.37	-116.792	171.257	-2.49282	196.031	2.5294	272.081	-40.2363	197.087	-4.492	207.755	4.67556	223.628	-37.059	232.461	85.2844	141.498	-44.3585	221.231	-42.0204	169.208	-35.8119	125.319	17.0573	55.8648	3.62714	132.006
194	16.1667	4.98982	197.532	-6.738	145.901	-35.1182	147.674	-23.0215	187.349	92.5825	100.508	-54.4655	207.194	57.3862	191.627	-38.4462	180.803	59.2235	170.696	-23.583	192.033	-64.8698	215.616	-115.669	173.504	-2.49282	196.031	5.615	272.889	-39.8665	198.209	-5.615	208.878	5.79855	225.874	-37.3642	234.707	85.348	142.621	-44.4235	222.354	-42.731	170.981	-35.0782	126.844	17.9521	54.8842	3.9488	134.175
195	16.25	6.1765	199.333	-7.861	146.552	-34.813	148.798	-24.1445	187.785	92.8863	99.7082	-53.3425	207.563	59.6125	191.471	-35.0909	181.092	59.1763	171.257	-23.8882	193.156	-64.9234	215.908	-115.913	174.626	-2.246	195.964	5.66083	273.966	-38.7435	195.964	-6.6234	209.44	5.4726	228.871	-37.5241	236.953	87.9418	142.551	-45.4815	222.916	-41.9924	175.236	-32.9653	127.426	22.2321	55.7029	5.719	134.957
196	16.3333	5.80673	200.456	-8.10783	144.373	-31.4898	147.629	-26.3905	187.541	93.209	99.3855	-53.4712	208.001	62.3061	190.461	-33.4066	181.118	59.519	173.504	-23.3913	193.718	-65.134	215.921	-115.913	175.75	-1.0084	197.087	6.37958	274.574	-38.4289	194.908	-7.7464	211.685	8.90383	227.018	-38.182	239.199	90.7806	142.179	-46.6045	224.039	-39.9163	173.86	-32.4258	129.96	23.3534	56.7886	7.34894	137.541
197	16.4167	5.37086	201.578	-8.49038	143.991	-28.932	147.458	-26.4584	187.788	94.332	100.508	-53.3425	208.429	64.1769	189.57	-32.2689	181.926	61.765	175.75	-24.1445	194.84	-66.257	216.739	-115.669	176.873	-0.81472	198.209	6.6234	275.697	-38.182	194.841	-6.9848	211.753	10.1595	228.557	-38.2487	239.477	92.0676	142.06	-45.4815	226.285	-37.5112	173.969	-31.9863	132.126	23.826	56.316	8.0781	139.707
198	16.5	5.615	203.825	-9.5455	143.744	-27.8371	147.237	-26.7365	188.074	95.6467	101.07	-52.3383	206.427	65.6955	189.226	-30.0376	182.241	62.8245	178.557	-21.8985	195.21	-68.503	217.044	-113.423	176.938	-0.4575	199.333	8.8694	273.45	-38.4262	195.964	-6.9821	212.809	11.3094	228.99	-39.0407	240.322	91.621	142.217	-45.2094	228.247	-36.5813	173.039	-32.4258	134.292	21.66	56.7641	7.34894	141.873
199	16.5833	5.37086	204.947	-8.91715	144.011	-27.2246	148.405	-26.3957	188.891	96.0165	103.316	-51.4954	205.346	67.1888	188.102	-28.7015	183.049	62.888	181.926	-21.6044	195.335	-70.1875	217.3	-112.605	177.434	-1.58053	200.456	9.24824	272.889	-38.4262	198.209	-6.738	213.931	12.353	230.215	-40.1638	241.445	91.3584	142.55	-44.92	230.479	-35.3452	173.969	-33.7893	136.458	20.3401	56.8575	7.08704	143.089
200	16.6667	5.37086	206.071	-9.16265	143.923	-26.8852	150.429	-26.7365	189.197	97.1395	104.439	-51.0965	204.947	67.0284	188.264	-28.6365	184.172	64.011	181.926	-21.337	195.964	-72.4335	218.423	-112.3	177.434	-3.82427	202.868	10.3712	271.766	-38.182	200.456	-5.615	213.281	13.476	231.338	-39.5081	241.445	91.1213	143.631	-44.3585	230.777	-35.5977	174.222	-35.9553	140.79	18.1881	58.482	5.65955	145.332
201	16.75	5.615	208.316	-9.25138	143.677	-26.3905	152.728	-27.2436	190.079	97.0758	105.116	-48.8505	205.317	67.2695	188.102	-28.7044	184.419	67.9415	180.242	-21.5812	197.087	-71.3105	218.776	-111.177	175.188	-6.1765	205.509	12.6309	272.055	-38.4262	201.579	-3.99834	213.617	16.9649	229.975	-39.6673	240.95	91.1158	144.737	-43.2355	231.338	-35.5977	174.222	-36.4822	141.263	19.1072	59.1008	4.8735	145.997
202	16.8333	5.36818	208.384	-8.984	144.305	-24.1445	153.098	-28.3665	191.202	97.1395	106.238	-48.289	205.42	70.1103	187.222	-29.7595	184.416	67.1173	183.049	-22.46	198.771	-70.1778	219.856	-110.359	174.065	-8.4225	207.755	15.1605	272.01	-38.4262	202.702	-3.9305	213.37	19.6525	229.207	-39.305	240.883	91.1173	145.501	-40.428	233.584	-34.8967	173.521	-36.1377	140.45	19.0459	60.648	5.19837	146.032
203	16.9167	5.30983	208.878	-10.107	144.371	-23.583	153.916	-28.6014	191.436	98.2625	106.482	-47.166	206.071	72.3031	186.634	-30.8825	184.172	70.4706	183.385	-23.583	201.017	-70.1415	220.762	-110.054	172.942	-9.5455	208.878	16.2835	271.766	-39.305	204.947	-2.87536	213.617	21.8985	230.33	-41.551	242.006	91.1703	147.726	-39.305	235.83	-32.7499	174.146	-36.0771	141.873	19.769	62.814	6.0391	147.637
204	17	5.615	210.001	-11.23	144.867	-22.46	154.974	-28.7029	191.272	99.3205	108.37	-47.4128	206.138	74.118	186.418	-28.7044	184.419	72.4335	184.172	-22.7827	201.34	-71.2645	221.885	-110.359	174.065	-10.6685	209.44	19.6525	272.889	-38.182	207.194	-2.0543	213.931	22.46	231.899	-43.3478	244.252	93.2933	150.145	-38.4714	237.798	-31.8883	176.529	-33.9717	142.616	21.299	63.175	5.2947	147.569
205	17.0833	7.90684	212.201	-12.353	144.867	-22.7068	155.042	-28.6365	191.025	99.3855	109.492	-47.4712	206.632	76.364	183.049	-28.3801	185.295	74.6795	185.295	-22.7651	202.14	-70.9667	224.818	-110.298	174.626	-12.9145	211.685	22.1958	275.135	-38.0322	210.91	-1.6845	215.054	23.583	233.023	-45.5938	246.498	94.3538	152.554	-38.182	241.181	-31.407	178.695	-33.151	142.815	22.2347	63.7423	5.13935	146.953
206	17.1667	9.48182	214.609	-12.6582	145.99	-22.7068	155.042	-28.8031	191.367	100.441	109.739	-48.289	206.632	77.7512	180.803	-28.1108	186.597	79.4348	186.418	-22.46	203.263	-72.7196	225.564	-111.177	175.75	-14.0375	212.055	23.3188	277.381	-37.9818	213.37	-2.8075	215.424	22.46	234.145	-44.4729	246.613	95.455	154.974	-35.936	242.304	-29.7506	179.205	-32.4499	144.28	22.9837	65.8223	3.696	146.446
207	17.25	9.5455	217.977	-13.476	146.849	-23.583	156.097	-29.1522	191.987	100.547	109.352	-48.289	207.755	78.8743	179.68	-26.0141	185.591	83.0708	187.489	-22.7651	204.386	-63.956	228.2	-111.421	173.504	-15.1605	212.491	25.5648	278.504	-37.9177	216.739	-4.1976	216.51	21.8985	236.838	-43.5968	247.06	95.455	155.536	-34.3165	243.691	-29.7314	178.94	-33.151	144.981	25.0637	66.5714	5.13935	146.953
208	17.3333	9.48182	219.101	-14.599	149.095	-24.706	157.22	-29.198	193.156	100.778	109.784	-47.7925	208.878	79.9973	180.803	-24.7677	184.505	84.8046	187.795	-23.0865	206.632	-61.681	228.273	-111.421	172.381	-16.2835	213.37	26.3905	279.065	-35.6582	217.028	-6.44646	217.57	20.7755	239.084	-43.5327	248.183	96.7128	157.781	-34.2515	244.814	-29.241	180.641	-32.7627	144.881	26.5215	66.9053	5.0818	147.58
209	17.4167	8.4225	220.669	-14.8884	150.204	-25.829	160.028	-26.952	194.279	101.667	110.019	-47.7275	210.001	81.3538	180.919	-23.583	184.172	85.5105	187.378	-24.1445	208.878	-60.0805	231.899	-112.3	171.257	-16.2835	213.931	27.5135	280.188	-33.1285	217.862	-4.1976	217.633	20.7118	242.452	-43.5865	248.475	97.1446	157.447	-35.3745	247.06	-27.075	181.093	-34.1345	146.446	27.3157	66.3037	5.415	149.735
210	17.5	7.2995	222.916	-15.1065	151.076	-28.075	162.274	-26.1342	195.402	101.949	111.177	-47.7953	210.248	81.4175	182.041	-21.337	186.418	85.9095	188.102	-23.0893	209.125	-57.8345	231.899	-112.3	170.2	-18.5295	219.547	27.1438	281.312	-32.0055	218.985	-3.0857	217.326	19.6525	247.06	-43.3081	247.879	88.9812	159.466	-36.2326	249.126	-24.2901	183.027	-31.9493	147.071	26.5215	66.9053	3.249	150.197
211	17.5833	7.2995	221.792	-15.9486	152.172	-29.198	162.579	-25.829	196.525	102.193	112.3	-47.7912	211.008	84.6929	183.248	-19.9498	188.664	87.7015	188.879	-23.0865	210.001	-56.15	231.965	-111.976	170.545	-19.091	221.792	25.829	282.435	-28.6365	221.231	-1.9921	218.233	20.7077	247.307	-44.3585	248.298	89.0772	160.229	-37.3556	251.372	-23.5452	185.193	-31.4594	148.079	25.4824	67.6557	1.463	151.753
212	17.6667	7.23162	221.478	-16.2295	153.322	-29.4622	163.397	-25.7807	196.779	103.072	113.423	-47.7275	212.132	86.5168	185.249	-18.8268	192.033	88.717	189.787	-23.0215	211.124	-55.027	231.899	-111.733	170.469	-19.3351	222.916	24.706	284.68	-26.952	223.477	-0.688	219.491	20.908	247.287	-43.6972	250.554	87.7287	164.519	-37.5874	253.633	-19.2024	185.526	-31.1262	150.256	25.992	69.312	-0.703	153.919
213	17.75	7.2995	221.231	-16.2835	154.412	-31.7082	164.519	-25.2064	196.635	102.986	114.546	-47.7912	211.008	87.594	187.541	-18.1711	193.156	90.963	190.91	-23.0893	211.371	-57.2151	230.805	-112.908	169.367	-20.214	225.459	25.829	284.746	-25.829	226.846	0.35523	221.116	21.2022	248.048	-43.6052	254.359	87.3376	167.866	-37.3534	257.112	-18.7646	184.884	-31.4949	151.021	23.826	71.478	0.7294	154.56
214	17.8333	6.1765	221.475	-17.4065	155.536	-30.5852	165.643	-24.9326	197.081	103.316	115.669	-48.289	210.065	89.84	186.723	-17.7763	194.84	93.209	192.033	-23.583	211.035	-58.9769	230.583	-113.989	169.157	-20.214	227.969	26.6468	286.365	-26.1342	227.969	0.5615	222.354	21.6305	249.153	-43.2355	257.728	87.0371	169.016	-36.4975	257.167	-18.411	184.391	-31.6359	152.13	23.0238	73.644	0.8378	155.809
215	17.9167	5.0535	221.039	-17.7763	154.412	-29.8245	166.766	-23.0545	198.265	102.193	117.915	-48.289	210.001	91.1736	186.71	-17.4065	197.087	94.332	194.279	-24.706	211.685	-62.3505	230.522	-115.116	169.012	-21.337	230.215	26.952	287.488	-26.952	229.654	2.8075	223.477	21.0929	249.868	-43.6052	259.974	86.8571	170.556	-34.5487	259.413	-14.079	184.853	-31.1262	153.786	18.6918	75.81	1.463	157.985
216	18	3.9305	220.669	-18.2148	154.48	-29.7595	167.888	-22.7136	199.846	99.947	120.161	-47.444	208.945	91.2272	186.418	-18.3156	197.554	97.9998	193.844	-25.7711	212.837	-60.0204	230.787	-115.443	166.838	-21.6421	231.338	25.829	289.734	-28.075	231.899	3.8668	224.484	21.337	250.99	-44.0411	262.221	86.807	171.695	-30.8825	259.413	-11.6036	185.547	-31.6359	154.296	17.9469	77.976	0.81226	158.75
217	18.0833	5.0535	221.792	-17.968	154.412	-28.7015	166.766	-22.46	201.017	97.701	123.53	-47.4128	208.384	92.3639	186.707	-19.1009	198.731	100.86	194.677	-26.0933	215.616	-59.0024	232.225	-115.324	166.165	-21.5811	231.899	25.2675	291.98	-29.198	234.145	3.9305	226.731	23.583	252.113	-44.92	264.466	85.684	172.818	-30.9475	261.659	-11.1108	185.193	-31.9493	153.569	17.6958	78.3029	0.4642	160.284
218	18.1667	4.98849	223.477	-17.0918	154.48	-28.3218	165.149	-21.337	202.14	97.4569	124.653	-47.166	208.317	93.1423	186.696	-20.214	199.894	102.06	195.511	-27.2162	217.862	-57.8345	233.584	-116.494	165.081	-22.46	233.023	24.1445	294.226	-30.2064	237.515	4.9898	228.976	25.2025	253.798	-45.1641	265.589	84.2991	175.029	-31.444	263.344	-6.78957	185.526	-34.1345	155.11	18.411	80.4407	1.083	162.45
219	18.25	5.0535	225.723	-17.0891	155.536	-28.075	165.081	-19.7175	203.263	96.578	126.338	-47.4128	208.384	93.209	186.418	-20.214	201.017	102.851	193.862	-27.5193	218.985	-57.273	233.584	-116.825	165.411	-22.7068	233.09	24.0766	294.473	-32.4524	240.883	5.8067	230.776	25.2675	254.921	-45.1641	266.712	82.0532	177.275	-31.444	265.589	-5.1984	186.016	-32.7176	157.19	17.6678	80.8215	1.349	163.343
220	18.3333	4.98849	227.969	-16.7304	156.659	-26.952	166.204	-19.6525	204.386	95.455	128.583	-47.7275	209.44	95.455	187.541	-20.214	202.14	103.623	192.993	-28.0171	219.575	-57.218	236.061	-116.549	165.428	-22.2682	233.023	24.1445	294.788	-32.4512	240.947	6.1765	234.145	24.1445	256.044	-46.043	268.959	80.9302	179.521	-31.6908	265.657	-4.57265	188.201	-33.0756	158.941	17.9944	81.9331	1.74677	163.568
221	18.4167	4.492	230.215	-17.0891	157.781	-26.4555	167.888	-17.4065	205.509	95.1498	129.706	-46.9742	209.44	96.8762	188.664	-20.214	204.386	103.316	193.156	-29.198	220.669	-55.5885	235.268	-117.353	165.081	-23.0215	233.023	23.0215	295.911	-32.0706	242.568	6.1765	235.268	22.46	257.167	-47.166	269.024	80.2945	181.364	-32.567	265.889	-5.17433	188.996	-32.4499	161.126	17.115	84.0479	0.81885	164.59
222	18.5	3.369	233.584	-17.0891	158.905	-26.3905	170.135	-16.845	207.755	94.332	130.268	-47.4712	209.476	97.9991	189.787	-20.5192	203.263	105.562	193.156	-29.4448	220.737	-57.8345	234.145	-117.672	165.428	-23.3913	235.268	25.2675	297.033	-32.0055	243.691	6.11146	236.953	21.337	258.29	-48.289	270.643	79.1715	183.611	-33.69	266.712	-5.909	190.475	-30.8856	161.921	16.53	86.298	1.6546	166.601
223	18.5833	3.15396	234.599	-16.845	161.15	-28.6365	169.256	-15.722	210.001	93.209	132.514	-47.1115	209.172	101.368	187.541	-20.5367	202.463	106.438	192.662	-29.8246	222.354	-60.642	233.088	-118.477	166.204	-23.4936	238.076	25.5849	298.156	-32.0734	243.938	6.1765	238.076	21.0318	259.413	-50.535	271.766	76.5059	185.732	-32.567	267.836	-5.1704	192.564	-31.1262	162.173	15.162	88.806	2.166	168.948
224	18.6667	2.8075	236.392	-17.0918	161.218	-30.8825	168.82	-14.9041	211.124	92.086	132.579	-45.8633	209.518	104.717	186.707	-20.214	202.14	106.8	192.595	-30.8825	223.477	-62.888	233.023	-118.477	166.766	-24.1445	240.322	25.829	300.402	-32.567	244.814	6.11146	239.199	21.0929	259.974	-51.658	272.041	74.5272	188.94	-31.7492	270.643	-3.0943	193.354	-30.392	163.074	15.162	90.972	2.166	171.114
225	18.75	5.0535	236.761	-17.968	161.216	-34.2515	168.45	-14.9041	213.37	91.5245	133.076	-45.5439	210.001	106.949	186.418	-21.2912	203.217	107.564	191.471	-29.8274	223.724	-61.765	234.145	-119.6	167.888	-25.2675	241.445	28.075	301.526	-32.567	245.937	6.1765	240.883	21.4516	261.098	-51.9414	272.081	70.8677	192.298	-31.444	272.889	-1.29964	193.684	-30.4042	163.4	14.6524	89.3156	1.4597	171.82
226	18.8333	6.1765	237.514	-19.091	162.274	-37.6205	170.02	-14.599	215.616	90.4015	134.198	-45.4815	211.124	108.072	185.295	-22.5746	204.947	107.516	190.699	-29.8274	223.724	-60.8861	235.268	-120.722	169.012	-26.3905	243.691	29.6945	303.21	-33.69	247.06	5.0535	243.13	23.6988	261.161	-53.0791	271.766	74.1835	193.437	-30.321	273.194	-0.4589	195.289	-29.6691	163.671	15.3353	89.0226	0.9164	172.364
227	18.9167	6.90052	236.79	-20.214	163.397	-40.9895	171.257	-15.722	216.739	89.2785	134.443	-44.3585	210.001	109.25	183.732	-24.8206	207.194	107.808	190.646	-29.7595	224.6	-60.642	236.392	-122.699	169.865	-27.5135	244.814	29.7595	304.333	-35.0772	248.183	5.8067	244.252	24.4008	261.659	-50.9944	272.818	76.4207	194.812	-30.0728	273.055	3.8731	195.289	-29.3402	163.666	15.8963	88.1819	1.7221	171.771
228	19	6.90052	236.79	-20.7755	164.519	-41.0545	173.504	-16.845	217.598	87.594	134.109	-43.0515	210.039	109.492	183.61	-23.6976	209.44	110.054	190.71	-28.6365	224.844	-60.8888	236.459	-124.945	170.988	-28.6365	247.06	29.6945	306.579	-37.3233	249.306	5.3256	245.092	24.706	261.659	-49.3564	274.612	78.61	195.964	-30.0295	273.72	4.9246	194.593	-25.3371	165.837	15.3195	90.3813	-0.475	172.349
229	19.0833	7.2995	236.392	-23.0215	165.643	-42.1125	175.188	-17.968	218.721	85.348	134.76	-42.8087	209.911	112.862	183.727	-23.915	211.446	112.036	190.91	-27.2464	225.494	-60.8888	236.459	-127.191	172.111	-29.7595	249.306	29.198	308.825	-38.4599	248.472	5.615	247.324	28.075	259.413	-48.289	276.819	76.364	197.087	-27.7835	275.966	5.415	194.077	-24.7486	167.865	14.8288	92.3466	-3.249	172.678
230	19.1667	6.90052	236.79	-23.0215	166.012	-43.2355	177.434	-18.2604	218.774	84.225	137.006	-42.004	206.641	114.661	184.733	-23.8541	214.812	113.159	192.033	-25.9436	226.285	-60.642	237.514	-128.303	172.347	-32.0055	252.675	29.198	311.071	-39.8665	247.991	6.738	247.627	30.321	258.09	-46.043	276.882	74.6795	198.886	-25.829	277.943	7.581	194.553	-24.0041	172.289	15.162	94.5018	-7.581	174.363
231	19.25	6.1765	236.761	-23.0894	166.451	-44.7852	178.984	-18.2604	218.774	82.5405	139.252	-41.2378	204.343	115.784	185.857	-23.9301	215.085	116.528	192.033	-24.8206	227.407	-60.8861	238.637	-131.127	172.942	-32.0705	253.798	26.952	309.948	-42.1125	247.621	7.20594	248.125	32.567	258.026	-44.4235	277.381	72.4335	201.132	-24.706	281.312	9.12816	194.94	-24.7608	172.971	14.8084	94.9946	-8.09064	174.873
232	19.3333	5.0535	237.514	-23.0215	166.204	-46.043	181.364	-17.968	218.721	80.2945	142.621	-40.9895	203.263	116.907	184.733	-25.3819	215.169	118.922	191.535	-25.0644	228.53	-61.2685	240.322	-133.373	174.065	-33.69	254.359	24.706	309.452	-42.4823	247.621	7.2995	248.183	33.69	259.149	-44.3585	278.504	72.3671	201.379	-22.46	282.435	9.747	197.106	-24.0291	173.649	14.3197	96.1463	-7.94195	174.724
233	19.4167	5.77754	237.913	-23.0865	167.327	-46.043	182.488	-16.845	220.967	82.5405	143.744	-40.5567	204.386	117.062	184.234	-26.5028	215.054	120.046	191.471	-25.0498	229.906	-62.3265	241.445	-133.437	172.942	-34.813	255.482	21.337	309.387	-43.797	247.686	6.1765	249.306	33.9019	260.324	-43.7302	278.771	71.3105	202.702	-20.8405	284.119	9.12816	199.272	-23.2645	173.28	12.1537	98.3123	-7.20874	176.157
234	19.5	5.36818	238.705	-23.0852	168.334	-45.5465	183.611	-16.3978	223.03	84.7865	145.428	-40.5567	205.509	117.299	184.152	-27.7441	216.218	122.292	189.226	-24.7605	232.167	-60.1095	240.264	-133.406	171.764	-33.69	255.548	19.091	308.329	-44.92	247.621	5.0535	249.421	35.3108	261.543	-44.0644	278.437	70.1875	203.825	-20.7755	285.242	9.4138	201.146	-24.0291	173.649	11.2238	99.2422	-7.91144	178.291
235	19.5833	5.615	239.761	-23.0215	169.012	-45.4815	185.857	-16.2835	225.274	85.9095	146.552	-40.2363	206.071	119.63	180.629	-29.1366	217.862	123.499	187.593	-23.9268	234.398	-59.519	238.937	-133.076	170.504	-32.8138	255.55	17.4065	307.946	-44.92	246.564	2.8075	251.667	35.3745	263.79	-43.797	279.065	66.8185	204.194	-23.0505	286.307	9.747	203.323	-24.2384	173.8	10.5848	100.126	-9.12286	181.595
236	19.6667	4.492	240.883	-24.1445	170.135	-46.6045	186.98	-16.4927	225.613	85.8445	147.674	-39.8665	208.317	120.673	176.997	-30.321	218.985	124.622	186.47	-24.5059	238.076	-58.396	238.637	-134.198	170.135	-32.567	256.606	15.1605	307.702	-44.7094	246.229	2.7411	251.914	35.3745	264.466	-44.0438	279.133	62.888	204.947	-26.4707	286.736	14.4187	204.05	-25.1872	175.306	9.1611	101.802	-11.2889	185.927
237	19.75	2.246	242.006	-24.5143	172.381	-48.8505	188.102	-16.7992	225.677	84.225	149.92	-40.2363	210.563	121.846	174.626	-29.2486	217.68	126.868	184.224	-24.4418	241.445	-59.519	240.883	-133.076	170.504	-32.8138	256.673	14.0375	308.825	-44.6558	245.937	2.246	253.237	35.3745	257.167	-43.6052	279.065	59.519	206.071	-29.8397	288.982	17.471	204.564	-24.187	177.452	11.3271	103.968	-12.1838	186.908
238	19.8333	0	244.252	-25.2675	174.626	-49.9735	189.226	-17.968	225.723	83.102	152.166	-40.6721	212.809	123.958	175.041	-29.0423	216.127	128.728	183.466	-25.5511	241.734	-61.2035	242.683	-131.952	171.257	-32.8111	257.728	12.353	309.948	-43.5191	246.226	2.246	254.359	35.936	263.344	-44.3585	280.188	58.396	207.194	-30.9402	289.262	18.1665	203.814	-24.2604	177.939	12.6628	104.759	-11.6723	186.83
239	19.9167	-0.24681	244.32	-26.3905	176.873	-51.0965	189.787	-17.1677	226.046	84.225	151.043	-40.428	216.178	124.653	176.311	-28.3694	215.671	129.851	182.343	-26.3905	242.006	-63.4495	244.929	-131.199	171.257	-33.69	258.851	11.23	311.071	-42.1182	247.06	1.123	252.113	35.936	262.693	-45.4815	279.065	56.3619	207.967	-33.1285	290.296	18.6875	204.687	-23.6782	180.158	12.996	109.102	-10.83	187.978
240	20	0.08932	244.814	-25.2675	179.119	-53.3425	192.033	-16.6533	226.285	85.1012	149.427	-39.305	216.243	124.653	177.434	-28.7825	217.974	131.627	183.433	-28.6365	243.13	-61.2699	245.176	-130.829	172.381	-33.9341	261.098	8.984	311.376	-41.8152	248.183	-1.123	251.552	36.4297	263.029	-47.166	279.128	54.1159	210.213	-35.3745	291.419	18.0574	204.378	-25.8442	182.324	12.6628	111.257	-11.6723	188.996
241	20.0833	-0.5615	245.937	-24.5143	181.364	-54.9112	192.097	-16.2835	227.407	85.348	149.359	-38.4288	216.245	124.756	177.64	-29.198	221.231	132.152	184.667	-27.5135	242.006	-60.8888	245.443	-131.952	174.626	-33.6006	263.905	7.2995	311.632	-42.1182	248.183	-3.369	250.429	36.4975	262.782	-48.289	279.065	52.9058	209.468	-35.3745	292.541	18.7098	205.77	-27.5726	186.648	12.6628	113.423	-11.2812	189.841
242	20.1667	-0.62937	245.061	-24.1445	184.733	-56.15	192.033	-15.1605	229.654	85.1012	149.427	-38.182	216.178	125.081	177.287	-28.8999	223.477	132.514	186.98	-27.2445	242.357	-60.642	246.499	-134.76	176.873	-34.2515	266.151	5.0535	312.755	-42.3547	247.743	-4.492	250.734	38.6756	263.029	-47.166	280.188	51.7063	209.132	-35.954	293.876	18.0574	204.378	-29.7386	190.98	12.996	115.6	-12.0178	189.211
243	20.25	-0.62937	245.061	-25.2675	182.488	-53.904	194.279	-14.1025	232.461	85.4884	149.321	-37.059	218.423	125.215	176.872	-28.4642	222.354	134.76	188.102	-26.952	242.304	-60.8888	245.443	-137.006	179.119	-34.3165	267.274	7.2995	313.125	-42.1125	247.621	-5.0535	250.673	38.9823	263.105	-45.7191	281.312	49.412	208.878	-38.182	295.613	18.5522	204.546	-25.6029	191.474	12.6273	116.365	-11.2812	189.841
244	20.3333	-1.6845	244.814	-26.3905	181.364	-52.781	197.087	-14.0375	235.83	85.0514	150.101	-36.2411	221.231	124.091	176.872	-28.3674	222.143	136.445	189.787	-27.2414	243.413	-60.4794	244.651	-135.883	179.181	-34.813	269.52	8.984	314.44	-41.3264	246.712	-6.1765	250.429	39.305	262.782	-45.4815	282.435	49.0893	209.201	-37.059	298.982	17.0873	203.845	-24.3961	191.768	12.3771	118.047	-12.4227	190.035
245	20.4167	-1.03366	245.937	-28.6365	180.242	-51.658	199.333	-14.078	235.726	84.8195	152.332	-35.936	223.477	122.878	176.792	-28.075	222.09	137.567	190.91	-28.075	244.55	-61.2035	244.253	-135.387	179.68	-34.813	271.766	10.107	315.563	-40.696	246.205	-7.2995	248.183	40.1053	263.105	-43.5658	283.646	49.1069	210.001	-35.3408	302.368	18.5522	204.546	-22.4622	191.972	12.996	120.213	-11.913	191.691
246	20.5	-1.42817	248.183	-29.7595	182.488	-50.5986	199.333	-14.2176	235.417	84.225	154.974	-36.9515	223.692	120.636	176.463	-29.198	223.213	139.814	192.033	-28.6365	245.937	-60.642	244.253	-135.321	180.803	-32.567	270.643	7.861	315.868	-40.428	245.937	-10.107	245.937	40.6197	263.344	-42.9276	285.194	49.6037	210.562	-35.1045	305.748	17.9013	205.197	-22.2956	192.482	15.162	120.902	-12.4227	192.201
247	20.5833	-1.123	250.429	-30.5852	185.295	-49.6588	198.839	-14.6994	235.145	84.225	157.22	-37.1904	223.31	119.513	171.971	-29.7595	224.6	140.936	193.156	-29.7595	247.06	-60.0805	244.253	-135.387	181.926	-31.444	270.147	5.615	315.474	-40.428	246.242	-12.353	244.814	40.9895	264.466	-42.674	287.488	49.6037	211.685	-34.6543	306.835	18.411	204.687	-21.8433	194.94	17.4692	121.155	-12.1296	191.518
248	20.6667	-0.3227	250.752	-31.7082	187.541	-49.412	198.771	-11.8561	236.257	83.102	156.569	-38.3621	223.774	118.744	168.395	-32.0055	226.846	142.06	195.402	-30.8825	248.183	-60.197	245.937	-135.197	182.907	-30.321	270.082	2.246	316.125	-40.461	246.267	-13.476	245.119	42.1125	265.589	-43.6623	288.476	49.9735	212.809	-34.2515	309.387	20.0674	205.197	-21.3792	197.106	18.1703	120.454	-11.3715	192.991
249	20.75	0.16253	250.266	-30.8883	188.664	-47.1298	202.231	-9.88238	237.514	81.979	156.964	-37.5868	224.881	116.498	165.026	-30.8825	226.846	144.306	196.525	-28.6365	249.306	-62.7734	247.621	-136.018	184.037	-30.5651	271.204	1.99918	316.192	-40.1298	247.06	-14.5643	245.161	42.4298	266.712	-45.4815	289.173	49.5745	213.207	-34.2515	309.948	20.2234	204.378	-20.3709	199.272	17.4692	121.155	-12.1296	193.684
250	20.8333	0.5615	249.868	-30.5651	190.349	-45.8653	205.804	-8.984	239.761	79.733	156.658	-36.8672	226.285	116.194	165.386	-30.8825	228.084	145.363	197.648	-26.952	250.429	-62.7632	246.96	-136.32	186.276	-31.444	272.327	1.94086	317.809	-39.7542	247.415	-16.845	244.814	42.674	267.836	-45.8805	289.571	49.3598	213.566	-36.4924	310.175	20.577	203.885	-20.5489	203.351	16.9593	120.697	-12.2953	193.602
251	20.9167	2.8075	250.237	-30.321	192.595	-45.8965	206.764	-9.23083	238.705	79.733	157.781	-36.4975	227.407	115.732	165.018	-31.6029	232.535	145.429	198.771	-25.829	252.675	-62.3944	247.307	-137.567	187.656	-32.567	273.45	2.246	318.932	-39.5518	247.689	-14.599	243.691	42.4298	266.712	-46.6045	289.542	48.8505	213.931	-37.059	313.878	20.2438	201.73	-20.0796	204.427	17.328	122.098	-13.7067	194.635
252	21	3.369	250.34	-30.321	191.944	-45.6435	207.852	-9.28915	238.674	80.2295	158.904	-36.8964	227.806	114.546	165.643	-31.3699	233.757	146.552	199.015	-25.829	253.798	-62.3265	246.945	-138.69	191.025	-30.321	274.574	1.123	319.237	-39.305	248.745	-13.7228	242.074	42.5086	265.903	-47.7275	290.295	48.734	215.054	-34.813	313.944	20.8864	200.709	-19.4539	208.778	16.9593	122.863	-14.4271	195.017
253	21.0833	4.492	250.99	-29.8274	192.28	-46.6045	208.878	-8.984	238.34	80.2945	161.15	-38.0009	227.824	113.423	165.708	-31.659	236.845	147.71	199.297	-25.3326	254.921	-62.3944	247.307	-138.85	192.234	-28.7015	276.258	0.5615	319.176	-39.5491	249.868	-13.476	242.006	42.7408	265.295	-48.1264	290.694	47.166	216.475	-33.1935	315.563	21.66	200.355	-20.0556	209.573	17.5446	124.805	-14.5272	196.023
254	21.1667	3.369	251.056	-29.7595	192.033	-46.3104	209.373	-6.738	238.643	79.1715	161.395	-38.5692	228.114	112.862	165.643	-31.444	239.199	147.944	200.186	-25.2675	256.044	-62.3944	247.307	-140.329	194.233	-28.6365	277.381	-1.6845	318.932	-39.6101	251.552	-13.4086	238.873	42.1125	264.913	-48.6117	291.18	46.043	217.598	-33.1285	316.686	20.9167	196.023	-20.6499	209.793	16.0043	126.952	-16.245	198.189
255	21.25	2.246	251.552	-28.7044	192.28	-46.043	210.001	-5.615	239.761	77.487	162.274	-37.4367	228.428	111.739	165.643	-30.321	240.322	151.223	199.775	-24.2095	257.167	-62.3265	248.183	-141.498	196.525	-28.7015	280.75	-1.03365	321.178	-40.428	252.675	-13.0888	236.895	44.0282	266.096	-48.289	291.98	46.043	218.423	-32.0705	317.809	20.0674	194.367	-22.0822	211.318	18.1511	127.577	-16.7175	198.662
256	21.3333	1.123	251.552	-28.3977	192.356	-43.797	212.247	-4.492	240.883	75.241	163.396	-36.2769	228.531	110.615	162.274	-29.8245	242.568	152.728	200.169	-23.8882	258.29	-63.4892	249.136	-141.803	197.648	-30.321	284.119	-1.36712	322.863	-39.305	250.429	-12.9145	234.707	44.92	267.274	-47.4712	293.103	43.4291	220.573	-32.0705	318.932	20.577	193.857	-22.8159	211.959	18.8145	127.454	-16.7175	198.662
257	21.4167	2.246	251.857	-28.075	192.033	-43.0324	214.493	-4.85818	242.006	74.9183	163.719	-35.0937	228.497	109.492	160.589	-29.7595	244.814	154.974	199.894	-23.583	260.536	-64.4781	249.445	-142.06	198.209	-31.444	288.611	-1.123	325.108	-38.2487	249.584	-10.6685	231.338	45.0483	268.269	-47.4712	294.226	43.797	221.792	-32.0055	321.178	20.0674	192.201	-22.1225	214.434	19.494	128.877	-18.1359	200.355
258	21.5	3.12217	252.181	-25.829	192.338	-42.674	217.862	-4.30026	243.13	75.3303	164.519	-33.9867	228.149	108.37	158.343	-27.6346	245.023	157.382	198.695	-25.829	261.659	-65.6418	250.458	-143.183	200.456	-31.659	289.626	-2.9047	326.145	-38.182	249.306	-9.5455	229.092	47.7275	272.327	-47.166	295.349	45.2802	222.916	-30.9475	321.178	20.0674	192.201	-21.3792	216.6	21.1401	129.7	-18.8835	200.828
259	21.5833	3.369	253.237	-24.5143	192.595	-40.2462	218.188	-3.9305	245.375	74.6795	165.642	-31.8107	228.588	108.304	156.097	-26.4901	245.91	159.894	197.501	-27.5135	262.221	-65.9788	251.552	-143.552	201.578	-30.8825	290.295	-5.39037	328.239	-35.9995	250.429	-8.4225	226.846	44.92	272.327	-47.4887	295.672	45.801	224.9	-30.5678	320.684	20.577	191.691	-19.2132	218.766	22.1112	130.231	-19.9582	202.521
260	21.6667	5.72958	255.482	-24.1445	193.718	-38.7435	219.547	-4.30026	246.499	74.6116	165.889	-31.3646	228.99	107.808	153.851	-26.645	246.705	161.151	197.087	-29.7595	263.344	-66.1424	254.359	-143.988	202.702	-28.6365	290.665	-8.4182	330.445	-35.0571	250.991	-6.1765	225.723	47.166	273.45	-48.289	295.976	46.0337	227.155	-30.321	320.616	22.2616	189.525	-18.4634	220.141	23.0238	129.96	-21.66	204.687
261	21.75	7.2995	258.851	-24.1445	191.471	-38.0927	221.792	-4.30026	247.621	74.6795	166.204	-30.321	230.215	107.808	152.728	-26.8224	246.922	162.274	200.456	-27.5135	263.713	-66.257	256.606	-144.867	203.825	-27.5813	291.104	-7.84002	330.928	-34.813	253.237	-5.0535	224.901	46.043	274.574	-49.412	297.033	50.1362	225.167	-28.075	321.74	22.8843	187.218	-18.1302	222.296	22.2789	132.126	-19.7748	204.687
262	21.8333	6.92973	258.851	-24.2124	191.157	-38.4872	224.038	-3.9305	248.744	73.5565	167.327	-30.6261	231.338	104.439	153.851	-26.8591	247.347	162.546	204.108	-26.7895	263.742	-66.257	255.955	-145.99	203.89	-27.5135	291.98	-7.47564	331.065	-35.0571	254.359	-3.9305	224.6	43.797	276.82	-49.6561	298.156	53.7381	224.383	-26.4555	323.424	23.5853	186.517	-18.4839	222.789	21.9998	134.292	-23.123	199.405
263	21.9167	6.49118	258.919	-24.1445	190.91	-38.182	226.285	-4.23797	250.001	73.1867	168.45	-30.6261	232.461	101.07	154.974	-27.8061	248.23	162.835	208.614	-26.3905	263.344	-65.7633	256.291	-148.121	204.947	-25.3353	292.227	-7.2995	331.285	-35.936	256.044	-1.6845	224.901	43.797	276.885	-49.7171	299.841	55.5885	224.038	-26.3905	324.547	22.9596	182.204	-19.7547	223.964	22.743	136.458	-20.7972	204.687
264	22	6.738	258.851	-23.0894	190.034	-39.305	227.407	-4.601	251.094	71.872	171.257	-31.444	233.584	97.701	157.22	-26.3543	249.587	163.669	209.723	-25.2675	263.713	-65.6955	256.044	-150.367	206.071	-25.0112	293.103	-6.24435	331.532	-37.059	257.167	0	224.922	44.242	277.942	-49.412	302.087	54.4655	226.285	-24.1445	322.301	21.803	181.106	-19.2132	225.883	21.9694	136.812	-21.3126	205.177
265	22.0833	6.9692	259.182	-22.2975	189.624	-40.428	227.969	-5.0295	252.368	70.749	173.504	-31.3957	233.838	96.578	156.097	-25.5616	251.862	164.15	210.562	-25.3354	264.152	-63.4495	256.288	-150.726	207.194	-24.706	294.226	-5.9377	331.608	-35.936	259.413	1.123	224.6	44.3585	279.065	-49.7347	302.41	53.3425	229.092	-22.5746	320.616	19.627	180.481	-21.3792	228.049	21.8766	137.281	-23.5761	204.229
266	22.1667	7.2995	260.536	-21.8985	189.226	-42.674	229.092	-1.63437	252.655	70.5459	175.75	-30.9489	233.946	95.455	155.897	-24.8206	254.359	164.519	211.685	-25.2675	264.913	-62.9516	257.167	-150.29	208.316	-25.829	294.531	-5.615	332.408	-34.6213	262.221	3.63166	222.354	43.1507	280.273	-49.3227	303.21	52.2195	231.338	-21.4516	319.493	18.8622	181.132	-22.2216	229.067	22.5023	139.466	-25.7754	205.228
267	22.25	7.2345	258.29	-21.1745	189.624	-42.9414	228.464	0.53253	253.74	70.1875	177.995	-30.8825	234.822	94.332	155.833	-23.6988	254.423	166.766	213.931	-21.8985	266.036	-62.888	258.29	-149.921	209.44	-28.075	295.349	-5.92016	335.777	-34.2515	265.589	4.58186	221.512	41.5968	281.827	-49.9735	304.333	53.0452	231.338	-18.0928	318.832	17.328	181.182	-22.8159	229.287	21.9007	140.261	-23.6019	205.546
268	22.3333	7.2995	256.975	-21.1745	189.624	-43.797	228.836	1.6845	254.921	70.1196	178.242	-28.7488	235.998	94.0425	158.065	-24.0615	255.819	167.527	217.862	-19.6525	267.274	-60.642	259.413	-151.043	209.809	-30.321	296.472	-6.738	339.146	-32.0055	265.959	5.8792	221.231	40.428	282.996	-49.3227	305.456	56.1851	225.907	-16.2835	319.262	14.8704	181.194	-22.8159	229.287	22.2789	142.956	-23.4417	205.91
269	22.4167	7.2995	256.606	-20.7755	190.349	-44.92	228.53	5.0535	256.044	69.626	177.906	-28.1386	238.076	94.0878	160.028	-23.9993	256.944	167.591	221.231	-17.4065	268.397	-59.519	259.974	-152.728	211.124	-28.075	298.718	-7.861	342.515	-31.7492	267.274	8.13886	221.52	41.551	283.301	-49.2202	306.017	55.5885	229.092	-15.1605	318.932	12.7153	180.861	-22.4622	228.794	23.0238	145.122	-23.0991	206.972
270	22.5	6.90052	257.004	-20.7755	190.718	-42.6282	231.854	6.738	256.606	68.503	178.557	-28.075	240.322	93.209	163.396	-25.1223	259.19	167.538	221.523	-17.4715	269.52	-58.396	261.098	-154.974	212.247	-26.4555	300.964	-8.16616	345.884	-31.444	268.397	11.0649	221.759	42.0446	283.243	-48.8505	308.264	57.6632	228.131	-13.2329	319.279	12.2224	181.215	-24.6282	229.256	22.2591	145.491	-23.6619	207.444
271	22.5833	6.90052	257.004	-20.8405	192.033	-40.7864	234.707	8.984	257.728	68.2562	178.625	-27.9719	239.405	94.332	164.577	-26.8584	261.098	168.058	221.153	-17.4715	271.766	-58.8756	262.267	-155.297	212.57	-26.3905	304.333	-8.984	350.376	-32.5211	269.474	12.1729	222.651	42.1125	282.996	-46.6045	309.387	58.8911	229.454	-12.6757	319.255	12.1296	181.684	-25.4513	229.379	21.2913	144.523	-23.959	207.233
272	22.6667	7.2995	256.606	-20.7755	193.156	-40.5426	239.199	9.15415	258.891	67.38	179.68	-27.6472	239.052	94.0364	166.204	-29.1044	263.344	167.212	221.792	-18.5295	274.012	-59.8587	263.877	-155.603	212.494	-29.7595	304.577	-9.28915	351.499	-33.1285	270.758	12.9769	222.999	42.5086	283.871	-45.8933	311.98	58.8476	229.507	-12.353	320.055	10.5893	183.869	-29.8026	228.754	21.66	145.924	-24.0666	209.861
273	22.75	6.92973	257.728	-19.6525	194.279	-41.6656	241.445	9.35834	260.247	69.626	180.803	-28.6365	238.637	94.332	168.45	-29.0145	263.462	169.457	221.856	-17.8787	276.258	-60.642	266.151	-156.659	213.37	-33.69	304.244	-9.5455	353.183	-34.2515	273.004	13.2955	224.57	42.674	284.68	-45.8311	314.228	61.3408	232.369	-13.476	321.178	9.98765	184.664	-29.7833	229.379	19.494	146.669	-21.8148	210.61
274	22.8333	6.92973	258.851	-18.5945	195.402	-44.0886	244.544	8.6958	261.391	70.749	181.926	-27.5135	242.007	93.5699	170.566	-28.7937	264.466	170.279	222.165	-18.2732	279.627	-59.0103	267.188	-157.781	215.616	-37.059	304.894	-10.6685	355.43	-34.4181	272.223	13.476	225.723	43.0269	284.975	-44.92	315.002	63.6321	235.541	-15.1605	321.74	9.5018	185.683	-29.4416	229.716	18.1703	148.612	-21.5113	210.59
275	22.9167	7.2995	261.098	-18.5295	196.525	-46.3346	247.913	8.63306	262.511	71.872	184.172	-27.7511	245.375	92.3235	172.078	-28.1896	265.589	170.309	223.015	-17.968	282.996	-58.0987	267.924	-159.466	217.3	-37.3484	307.424	-11.7915	356.553	-34.7647	272.02	14.8486	226.087	43.5703	284.675	-42.674	315.563	63.3934	236.785	-17.4065	323.986	7.8013	187.359	-29.0312	231.3	13.8383	150.778	-21.2011	211.919
276	23	6.92973	262.221	-16.2835	196.769	-47.4468	248.149	8.15766	263.725	72.7509	185.295	-27.4012	248.745	90.4015	174.18	-28.8499	265.769	173.447	223.281	-18.2732	284.119	-57.3876	270.082	-160.589	219.547	-38.182	309.948	-12.9145	358.237	-34.813	271.766	15.991	226.015	46.9521	284.91	-42.674	316.686	63.0956	237.642	-17.8054	324.384	9.5018	187.849	-24.6282	231.876	15.9851	151.403	-21.5113	212.756
277	23.0833	6.92973	263.344	-14.599	196.8	-50.535	248.245	8.15766	265.971	73.1867	186.418	-26.267	248.149	89.2785	175.303	-29.1368	266.008	175.368	224.6	-18.5945	285.242	-57.6314	271.205	-159.002	221.706	-37.3642	308.825	-14.0375	360.483	-35.1357	272.089	16.5808	225.723	49.9735	285.803	-42.9967	317.009	62.888	238.935	-18.5295	323.986	9.23735	187.869	-22.8422	232.978	17.0828	152.11	-21.4001	213.134
278	23.1667	7.2995	264.466	-13.476	196.525	-52.781	248.183	10.4037	267.094	73.5565	188.664	-25.5859	248.53	88.1555	177.434	-29.0866	267.116	177.434	225.723	-19.6525	286.365	-57.8995	272.889	-157.828	224.067	-37.3514	307.491	-14.1025	362.729	-35.1182	272.889	18.8131	226.012	52.2195	286.926	-43.797	317.313	62.5986	240.044	-18.8992	323.986	9.747	187.359	-20.6762	235.144	17.5483	153.786	-21.4193	214.675
279	23.25	8.4225	264.466	-12.4166	197.648	-52.781	249.306	11.7915	269.071	73.1867	190.91	-25.2675	248.183	85.9095	179.68	-29.0732	270.362	177.434	226.028	-19.7176	285.242	-57.8345	275.135	-157.487	227.381	-37.059	307.438	-14.0375	364.413	-34.813	274.012	19.6525	226.053	51.0965	287.296	-44.92	318.37	61.765	240.586	-19.3378	324.053	9.2989	189.002	-19.7667	235.853	19.2488	154.276	-22.2136	215.276
280	23.3333	8.73718	264.534	-11.8565	198.771	-52.2845	250.99	12.9145	271.317	72.4335	194.279	-24.8347	249.306	90.4015	181.926	-28.8936	273.246	177.677	226.07	-19.6241	285.026	-58.9575	275.379	-158.005	227.73	-42.674	308.561	-14.0375	367.783	-32.567	275.135	20.7755	225.723	49.7279	287.652	-42.674	318.435	60.642	241.709	-19.091	323.986	7.581	190.327	-19.9565	238.26	19.1608	154.577	-24.2295	215.177
281	23.4167	9.09858	264.466	-11.7915	199.894	-52.2195	252.113	15.0462	272.442	72.5769	195.76	-25.0112	250.429	94.8935	184.057	-29.4099	276.47	177.959	226.028	-20.3942	284.945	-61.2035	275.379	-159.002	228.444	-48.289	310.51	-15.1605	370.029	-31.2523	275.697	22.7217	226.846	47.4576	288.319	-40.428	318.932	60.0861	243.024	-16.845	325.108	9.37834	188.926	-19.2132	240.426	19.494	156.754	-26.4562	214.434
282	23.5	9.86018	264.534	-11.1407	201.017	-53.3425	250.876	15.4779	273.45	72.1755	196.702	-24.706	251.552	98.2625	186.303	-28.4527	276.942	178.293	226.846	-19.2728	285.007	-63.4495	275.135	-160.589	229.654	-48.5358	310.577	-15.9862	372.836	-30.8825	277.943	23.2778	229.092	48.1253	289.418	-39.305	318.932	61.1398	245.821	-14.0375	326.231	9.98765	188.996	-19.9868	240.78	21.9998	157.481	-27.075	215.24
283	23.5833	9.86018	264.534	-11.0383	201.578	-55.3078	249.272	15.722	274.574	71.5641	199.323	-25.829	251.857	94.8935	187.426	-28.375	277.33	180.525	227.135	-18.5945	285.242	-64.5725	275.379	-159.466	230.776	-48.5941	311.071	-17.1092	375.082	-31.2523	280.188	23.583	231.338	47.9995	291.135	-38.182	319.237	61.2035	248.068	-12.9145	328.478	10.5893	188.201	-19.7216	241.664	24.2368	157.819	-26.6983	215.14
284	23.6667	10.107	265.589	-10.6685	202.702	-57.5696	248.925	16.845	274.639	70.2998	199.459	-27.5135	251.796	90.963	188.102	-28.3745	277.381	182.488	226.689	-18.5295	286.365	-65.5811	275.811	-158.97	232.461	-48.289	312.194	-17.4123	376.205	-31.7492	282.996	25.931	230.136	48.289	293.367	-36.8673	319.493	62.3265	249.191	-13.7201	330.724	9.98765	188.996	-18.9726	243.916	24.909	157.035	-27.3458	216.092
285	23.75	12.353	265.655	-11.0675	203.1	-57.9196	251.297	18.1598	274.574	68.9374	199.216	-29.7595	251.552	87.594	189.226	-26.3905	278.504	183.611	226.285	-17.968	286.365	-67.8292	276.82	-158.905	233.584	-49.3662	311.025	-17.7089	378.213	-32.567	286.365	27.2713	229.775	50.535	295.911	-36.4975	320.616	63.4495	250.314	-14.599	332.969	10.3461	189.894	-19.7216	245.996	24.2368	157.819	-27.9339	216.376
286	23.8333	14.7148	265.653	-11.0383	203.825	-58.3166	254.257	18.5295	274.574	66.5485	199.041	-29.8274	251.799	88.717	188.554	-25.151	279.627	183.216	226.715	-17.1092	289.734	-67.0561	277.942	-157.847	235.83	-49.5278	310.573	-17.9101	380.164	-32.8722	287.488	27.6258	229.654	52.781	299.841	-34.2515	320.986	64.011	250.99	-15.722	333.035	11.1108	189.525	-19.9565	251.256	25.2122	157.642	-28.0338	217.79
287	23.9167	15.8366	265.589	-10.6685	204.947	-59.519	256.606	19.6525	275.697	67.6112	199.101	-29.7961	251.857	89.2106	188.911	-24.1445	280.75	182.992	227.442	-19.091	291.98	-66.8835	279.627	-157.525	238.076	-51.7726	310.51	-17.968	382.382	-32.3753	288.05	29.8739	228.645	52.4583	300.164	-33.1964	321.425	64.8899	252.113	-16.845	333.531	12.5318	191.691	-21.66	255.588	23.446	156.902	-27.7282	219.987
288	24	16.5982	265.657	-8.4225	206.071	-59.4732	257.683	19.5875	277.381	67.8765	199.332	-29.4622	251.552	89.2785	188.664	-21.8985	282.996	181.872	228.263	-17.968	291.162	-66.8185	280.75	-157.22	240.322	-52.0203	310.576	-18.2121	383.505	-33.1285	289.173	30.4368	228.594	52.5136	299.774	-33.1285	321.063	65.134	253.237	-17.968	334.654	11.4316	193.857	-17.328	257.754	27.3782	157.642	-28.025	220.571
289	24.0833	16.5982	265.657	-8.10513	207.194	-59.0212	258.967	19.6525	278.504	67.9415	199.332	-27.5701	252.479	88.1555	189.787	-19.6525	285.357	184.115	228.565	-17.7574	291.149	-66.8864	280.997	-156.097	240.627	-52.2195	311.632	-18.2732	386.312	-33.4983	291.419	31.5586	228.53	52.781	300.402	-30.8825	322.186	66.257	252.113	-18.2731	333.531	11.913	196.023	-16.2974	258.545	28.5518	157.724	-29.241	220.932
290	24.1667	16.845	266.712	-7.861	208.316	-58.9575	261.212	19.5875	279.627	67.8736	199.579	-25.572	252.913	87.4794	190.348	-18.2743	287.545	184.878	228.903	-17.7038	290.857	-67.38	280.661	-154.48	240.569	-52.2195	312.755	-17.968	388.558	-33.9342	293.664	32.3228	226.285	51.9773	300.524	-28.6365	323.985	66.515	251.856	-18.2731	331.883	11.5586	198.071	-15.9642	262.888	29.4817	158.96	-31.407	223.098
291	24.25	17.968	266.778	-6.738	209.44	-58.3696	261.547	19.091	281.873	67.38	199.959	-24.6879	254.939	86.3564	192.595	-17.4003	288.87	184.908	229.753	-16.6345	291.149	-67.38	281.312	-154.412	241.445	-53.3425	313.878	-18.2907	388.881	-33.69	297.034	32.3628	225.553	51.0965	300.402	-27.5135	326.231	65.601	250.785	-19.091	331.549	12.4877	199.117	-16.3329	263.653	28.5518	159.89	-32.0865	223.841
292	24.3333	19.5875	267.274	-5.11851	211.124	-58.6496	263.295	19.091	284.119	67.38	201.017	-21.9675	256.29	87.2356	195.964	-17.4715	290.857	184.848	230.872	-15.722	290.857	-67.6241	282.435	-155.454	242.405	-54.0186	316.125	-19.091	389.481	-33.9342	298.157	32.6953	224.472	50.8589	301.526	-27.5135	327.354	66.4401	254.433	-18.2574	333.809	11.0707	201.197	-15.7236	263.723	28.3987	159.755	-31.768	224.542
293	24.4167	19.6525	267.274	-5.0535	213.37	-58.396	264.466	18.8158	286.365	67.1332	201.085	-19.6313	257.559	86.7949	199.333	-17.4065	291.98	184.436	232.461	-14.599	287.488	-68.1791	283.558	-156.507	243.183	-55.1416	318.37	-19.091	390.54	-33.9951	299.841	34.9413	226.718	51.0315	303.21	-27.3104	328.478	68.1446	257.729	-17.7763	336.339	12.3068	202.127	-15.1219	262.928	29.0003	161.126	-33.1887	226.242
294	24.5	23.0215	269.52	-2.8725	214.493	-59.3618	265.545	19.1803	288.611	67.2053	200.83	-18.0826	259.974	87.0325	202.702	-16.3485	293.103	184.436	233.584	-14.1025	285.242	-69.0645	284.681	-157.301	245.375	-56.2646	319.493	-20.214	391.663	-34.813	302.087	37.6205	228.53	51.0965	305.456	-27.0666	329.601	68.3884	261.098	-17.4065	339.707	11.5443	201.922	-15.7236	263.723	33.4183	161.875	-33.934	226.708
295	24.5833	24.706	271.204	-2.49014	216.178	-60.7222	266.201	18.5295	291.98	66.5514	200.51	-18.3264	262.221	86.7949	203.824	-15.9661	293.664	184.383	233.876	-14.0375	284.119	-69.3067	284.802	-156.522	245.431	-58.5106	320.616	-19.091	391.727	-35.9252	303.037	38.7435	231.899	53.3425	305.573	-27.3142	327.421	67.2642	258.915	-16.2835	341.954	11.913	201.157	-15.6245	265.738	34.3228	163.241	-33.9266	226.038
296	24.6667	26.952	273.45	-2.246	218.423	-62.9079	267.329	20.7755	293.103	67.1335	200.182	-19.6525	265.028	85.9095	205.509	-15.6074	295.911	184.491	234.267	-11.0666	279.627	-69.3067	284.802	-156.659	245.375	-60.7566	322.863	-18.2732	393.05	-36.9726	304.964	38.3445	232.298	54.4655	306.017	-27.5813	327.04	65.6955	258.534	-16.0272	345.884	11.5443	201.922	-14.8812	267.965	34.656	165.418	-33.193	227.563
297	24.75	29.198	272.8	-2.49282	218.491	-60.7222	268.447	21.8985	294.226	67.5425	200.293	-20.7755	267.274	84.7865	207.755	-16.7304	297.034	184.733	235.268	-8.984	276.258	-69.0294	284.645	-156.659	246.499	-60.3286	323.986	-17.968	394.173	-37.5888	307.053	37.8666	232.675	53.3425	307.14	-27.5135	326.678	64.5959	258.454	-15.722	349.253	11.5594	202.212	-15.6877	268.584	34.2873	166.183	-31.0801	228.145
298	24.8333	30.8146	273.136	-2.49014	219.547	-60.1455	270.082	23.0215	295.349	67.9415	199.894	-20.8405	269.52	83.6635	208.878	-17.4065	299.279	184.496	236.392	-7.758	277.381	-69.9227	284.299	-158.905	246.499	-60.8861	326.231	-19.091	395.296	-38.7486	306.69	37.059	233.32	52.2195	307.817	-24.1445	327.801	63.9766	260.33	-14.9217	349.576	12.293	203.737	-16.3329	267.985	33.8137	168.106	-30.6384	229.596
299	24.9167	30.8825	272.889	-2.246	220.669	-60.0805	272.327	25.2675	295.593	67.5425	200.293	-20.7755	271.205	82.5405	209.44	-19.548	301.447	183.908	238.076	-7.00224	279.627	-67.6607	283.524	-161.712	246.564	-60.5274	328.478	-20.214	396.155	-39.9467	306.718	36.7435	232.675	49.9735	310.063	-20.3286	329.601	62.7944	263.421	-14.9293	349.147	11.5594	204.378	-15.9642	269.386	31.6477	170.272	-30.0287	231.762
300	25	31.9376	273.136	-2.49014	221.792	-60.1455	272.327	26.952	295.976	66.7506	200.702	-20.7755	273.45	81.4175	211.685	-20.0223	301.526	182.785	239.199	-7.3361	279.932	-65.7998	284.169	-163.958	246.499	-58.2802	328.541	-22.46	398.401	-42.1125	306.579	37.1647	232.791	51.0965	312.309	-18.0826	331.846	64.011	265.589	-14.599	349.517	12.4425	204.446	-16.3329	270.151	30.8535	170.873	-27.8331	232.52
301	25.0833	32.2996	272.822	-3.369	222.916	-60.642	272.127	28.075	297.034	65.6955	200.456	-21.8985	274.574	81.1753	211.807	-20.4608	301.593	183.605	240.322	-7.861	279.932	-64.6962	283.881	-162.835	247.621	-57.0813	329.601	-24.706	399.524	-43.2355	307.702	36.7948	232.461	52.1544	316.686	-15.8378	331.91	66.257	266.712	-14.8681	351.838	13.2367	203.845	-16.4739	271.26	29.8144	171.624	-25.8433	232.25
302	25.1667	32.567	273.45	-4.492	224.038	-60.642	272.063	31.444	297.099	65.6276	200.702	-23.0215	275.697	80.7925	212.247	-21.337	301.526	183.373	240.883	-7.861	279.627	-63.8896	284.817	-161.956	248.744	-56.7115	330.723	-26.952	400.349	-44.92	308.825	39.0408	231.338	52.2195	320.055	-15.5081	332.258	67.5717	267.836	-14.5359	354.805	15.4219	204.47	-15.9642	272.916	30.324	171.114	-25.5481	233.271
303	25.25	32.3202	273.518	-4.492	224.104	-61.765	273.186	33.69	297.595	64.5725	200.264	-24.1445	276.82	80.856	212.247	-23.583	302.649	183.611	242.006	-6.738	279.627	-63.0672	285.923	-161.712	249.868	-58.9575	329.601	-30.321	402.596	-47.166	309.948	39.5101	230.895	51.0965	322.301	-14.3871	332.196	67.9415	270.082	-15.1605	358.237	15.295	205.409	-18.0121	271.104	29.9491	171.489	-25.859	233.567
304	25.3333	32.2618	274.012	-3.9955	224.6	-62.3265	274.012	34.813	297.595	63.4495	199.894	-24.5434	277.218	78.61	212.522	-25.829	304.333	183.373	244.252	-5.9772	279.132	-62.888	286.926	-160.856	249.239	-61.765	329.344	-29.4421	403.718	-48.2431	311.025	39.7542	230.776	48.8505	324.547	-12.1391	332.258	69.8323	271.159	-14.5097	355.991	15.6209	207.587	-18.5468	270.25	30.8987	172.042	-26.4562	233.928
305	25.4167	32.567	274.012	-3.9305	225.723	-63.4495	276.258	37.1048	297.549	63.0505	200.293	-24.9528	278.01	76.9255	213.37	-29.198	306.579	181.981	246.231	-5.615	279.065	-63.9531	288.078	-160.426	249.143	-64.011	329.039	-29.4421	405.964	-48.4036	312.755	42.0003	231.899	48.4995	324.839	-10.3713	333.531	72.2586	272.346	-14.4364	354.705	15.3107	208.424	-20.6762	269.534	29.4817	174.122	-26.4562	236.094
306	25.5	33.69	274.317	-5.0535	225.967	-63.8193	277.381	38.6771	296.834	62.2586	200.702	-24.706	279.065	74.6795	214.493	-30.321	306.884	180.858	248.477	-3.369	275.697	-65.3982	289.734	-160.028	248.744	-64.3337	329.362	-29.198	408.211	-49.5266	315.002	43.797	233.023	48.5533	325.67	-9.24826	334.654	73.0036	274.526	-14.0375	354.307	15.3861	209.878	-21.076	270.273	28.7326	176.374	-27.075	236.9
307	25.5833	34.4903	274.335	-6.738	226.29	-65.134	278.504	38.7435	296.587	61.2035	201.578	-24.9528	279.133	72.4335	212.247	-31.444	307.206	181.981	249.6	-0.5615	274.012	-67.6442	290.857	-159.303	249.143	-64.6404	329.286	-29.4421	410.456	-49.8037	314.362	44.92	235.268	50.7351	326.793	-7.0022	336.9	74.2124	272.564	-12.9145	354.676	15.686	211.744	-21.1858	271.098	28.7326	178.85	-27.7545	236.837
308	25.6667	34.813	274.012	-8.984	227.11	-66.257	279.627	40.9895	298.833	62.2586	201.825	-24.6167	280.75	70.4848	211.124	-33.69	308.264	182.371	250.99	0.5615	272.889	-67.9473	291.98	-159.274	249.868	-65.6955	330.162	-29.7653	413.264	-49.9735	314.248	45.7988	233.023	51.8497	327.354	-6.738	339.146	74.9298	271.522	-11.7915	354.307	15.3861	212.044	-22.9092	270.509	27.3157	181.102	-29.241	236.094
309	25.75	34.4903	274.335	-10.107	228.233	-65.4924	280.75	41.551	301.526	62.3265	201.578	-25.2675	281.873	67.1158	210.001	-33.9368	308.331	182.488	252.113	1.6845	269.52	-68.4451	292.57	-158.905	250.99	-65.0447	332.408	-30.5852	415.51	-51.0965	313.878	45.7379	232.461	52.2195	328.478	-5.615	341.392	75.8025	271.205	-12.1905	354.705	14.079	214.715	-23.3519	271.098	26.5215	181.703	-29.9205	236.837
310	25.8333	33.69	274.317	-10.6685	229.654	-65.4392	282.435	42.674	303.772	61.2035	200.456	-25.3325	284.119	65.9791	210.29	-33.9952	308.3	182.371	253.237	2.8018	267.274	-69.626	293.664	-159.399	252.167	-65.4392	334.654	-31.7083	417.756	-52.2195	313.878	46.043	231.338	49.9735	326.231	-3.369	341.697	76.7918	271.512	-12.2637	355.991	14.079	216.881	-23.2745	271.562	24.909	182.563	-28.9012	237.857
311	25.9167	32.567	275.135	-12.9145	230.776	-65.134	284.68	44.92	303.837	60.0805	199.141	-26.3905	285.803	64.5725	210.562	-33.6355	309.119	182.488	254.359	3.10475	266.151	-70.749	294.788	-160.557	254.868	-65.134	336.9	-33.1285	420.002	-55.027	313.944	45.7379	232.461	46.043	325.975	-1.6845	341.636	77.593	272.359	-12.9145	357.114	11.913	217.343	-22.9676	273.421	22.743	184.729	-29.8651	240.077
312	26	32.2618	276.258	-13.3135	231.175	-65.4392	285.803	46.6045	304.333	58.9575	198.771	-27.5135	289.173	62.3265	211.685	-33.9794	310.226	182.488	256.606	3.92476	263.905	-71.4228	295.911	-161.681	257.115	-65.134	338.023	-34.2515	422.248	-57.273	313.878	45.7379	234.707	42.674	325.67	-0.5615	342.515	77.7409	273.26	-12.9795	359.36	11.0899	217.466	-23.2745	273.728	24.0667	185.747	-30.191	240.065
313	26.0833	32.3229	276.82	-13.8063	231.232	-64.9423	286.365	47.7275	304.333	59.519	198.771	-28.6365	290.296	61.2035	211.685	-33.8187	312.194	181.364	257.728	4.6545	262.619	-73.6688	298.157	-161.779	257.445	-65.1976	339.146	-30.8825	422.492	-58.396	315.002	44.92	236.953	39.4398	326.658	-0.5615	343.077	80.1801	272.442	-14.0375	361.045	8.90464	219.007	-24.0041	273.65	23.4724	185.967	-29.963	240.293
314	26.1667	31.444	277.942	-14.599	231.602	-65.6955	288.611	47.6596	304.58	60.642	199.894	-29.4394	291.014	60.3613	211.652	-34.2515	314.44	180.242	259.413	5.0535	262.221	-73.2407	297.162	-161.413	257.167	-65.134	340.269	-28.3392	423.371	-59.519	316.686	44.652	237.221	36.4975	327.354	-1.6845	345.322	81.2838	271.512	-15.1605	364.414	8.1556	218.921	-26.1701	273.65	23.826	187.64	-29.3785	239.996
315	26.25	32.3202	278.01	-15.722	231.905	-66.0653	289.734	47.166	305.456	59.4044	197.648	-30.5624	292.137	59.2274	211.416	-34.5699	314.787	179.119	260.536	4.6837	263.344	-73.2418	297.101	-161.15	257.728	-65.2007	340.547	-26.0932	424.494	-61.765	317.809	45.2238	237.587	37.2507	327.354	1.6845	347.007	82.5405	271.205	-14.4364	364.812	7.0906	218.419	-27.065	274.631	23.4928	189.817	-28.6464	240.277
316	26.3333	33.1285	277.942	-16.2835	232.137	-66.8822	292.426	47.166	306.579	59.1567	197.714	-30.8494	294.391	58.9912	212.528	-34.5699	314.787	181.364	262.782	3.7326	265.028	-72.8804	297.034	-158.905	258.851	-66.257	340.574	-25.7233	424.824	-62.888	318.114	44.8054	238.637	36.8122	327.422	1.6208	349.137	82.1416	271.603	-14.4364	364.812	7.581	217.903	-27.0394	276.022	24.0426	191.431	-28.6222	241.509
317	26.4167	33.8817	279.065	-17.4065	233.023	-67.9415	294.673	46.8608	307.702	57.273	197.713	-31.5586	297.034	57.8345	213.931	-34.2515	314.44	183.908	265.028	3.0708	266.151	-74.0022	297.097	-157.447	259.969	-67.38	340.269	-26.0964	424.427	-64.011	317.72	45.6807	238.704	37.1736	327.354	1.4832	350.535	82.1416	271.603	-14.0375	364.414	7.0395	217.006	-28.5802	278.198	24.6683	193.616	-27.8772	243.675
318	26.5	34.2515	280.188	-17.523	230.776	-66.8185	295.032	46.8608	308.825	56.15	198.771	-32.6816	299.279	56.7115	216.178	-34.5513	317.809	185.031	267.274	5.34425	267.224	-74.2832	297	-156.324	261.092	-68.4571	341.346	-25.829	425.055	-65.134	318.37	45.4164	239.199	36.0506	328.478	0.6475	353.897	82.5405	271.205	-11.7915	366.659	7.8904	218.037	-29.231	278.963	26.2327	194.411	-26.505	243.979
319	26.5833	33.8817	281.312	-17.4715	229.092	-65.6955	294.788	46.043	311.071	55.9032	198.839	-32.9292	299.346	55.5885	217.3	-34.0338	320.364	187.277	268.397	6.55617	267.509	-76.5441	297.892	-157.447	262.215	-70.2677	341.763	-22.46	425.12	-66.257	317.248	45.4815	239.199	34.9276	329.601	0.3481	354.25	84.6617	272.278	-11.23	368.608	6.2172	217.683	-28.3611	279.783	25.6233	194.341	-27.075	244.352
320	26.6667	33.3848	282.996	-18.5295	227.969	-64.6404	295.034	48.289	312.194	55.5235	200.456	-34.3317	300.593	53.3425	219.547	-33.7445	324.841	187.541	268.959	7.7098	269.704	-78.7901	299.015	-158.905	265.028	-72.5137	342.886	-20.214	426.74	-67.38	316.19	45.2007	234.542	33.8046	331.846	0.49783	355.875	85.5113	273.042	-10.107	370.854	5.7244	218.037	-29.7625	279.414	25.992	195.742	-27.075	243.675
321	26.75	32.567	284.119	-17.4744	228.216	-64.6375	295.911	49.6038	313.878	54.4655	201.578	-35.4547	301.716	51.0965	221.792	-33.8595	325.108	188.664	270.082	8.0357	270.768	-81.1202	300.964	-161.15	267.274	-72.8361	345.206	-19.091	427.863	-68.503	316.125	44.9774	230.699	32.6828	331.91	-0.5615	357.114	85.7352	274.157	-11.2078	372.035	4.93364	219.849	-30.5073	281.58	27.7893	196.507	-27.5599	244.322
322	26.8333	32.2443	284.442	-17.4744	228.216	-64.5725	297.034	49.9735	316.125	53.3425	201.823	-34.5634	302.846	48.9004	223.04	-33.69	325.108	189.787	271.204	8.0527	272.327	-83.3662	302.087	-160.093	265.028	-72.9491	348.084	-19.091	428.425	-69.626	317.248	43.9271	228.366	31.444	332.969	0.4964	358.237	87.0425	275.406	-11.8204	373.901	3.249	222.015	-32.1542	283.599	28.2993	196.965	-26.9329	244.03
323	26.9167	32.2618	285.242	-17.4065	227.969	-65.6955	298.156	49.6038	317.248	52.2195	201.387	-34.6128	305.456	45.4575	224.264	-34.7446	326.393	190.605	272.889	8.4225	274.574	-83.7001	302.392	-159.789	264.228	-74.118	350.376	-16.5808	434.601	-71.3105	318.37	42.889	228.455	30.321	334.092	0.81784	359.36	88.0095	277.269	-14.0375	375.082	1.083	224.181	-33.8512	285.772	29.0003	196.264	-29.1744	245.641
324	27	32.567	286.365	-17.4715	229.092	-66.8185	299.279	49.1068	318.932	51.0965	201.017	-34.5488	307.702	42.0934	226.57	-35.4153	328.927	190.91	274.012	10.6685	275.697	-83.7314	302.334	-159.466	263.905	-74.4232	352.622	-16.0135	432.647	-73.5565	320.616	41.9912	228.526	30.0769	335.216	1.123	361.606	88.4528	279.627	-14.1054	375.329	0.4589	225.613	-34.3162	286.385	28.2993	196.965	-29.0989	246.196
325	27.0833	32.567	286.67	-17.968	230.215	-67.9415	300.402	49.412	320.055	50.6975	200.293	-34.6128	308.825	41.7245	227.52	-37.6205	331.285	190.605	275.135	11.5539	276.82	-84.7865	301.972	-159.466	264.466	-75.241	354.868	-15.1268	433.759	-74.6795	320.986	40.9895	228.53	30.0769	337.462	0	362.729	89.5758	279.627	-14.1025	376.205	-1.7071	227.779	-35.2342	286.808	27.4785	196.766	-29.3379	247.037
326	27.1667	33.0606	286.612	-17.968	232.461	-65.7579	300.402	48.3451	322.267	50.2123	200.778	-34.2515	309.387	40.5414	228.672	-37.9389	331.632	190.049	276.258	11.7915	277.942	-84.8502	303.094	-160.724	266.016	-76.364	357.114	-14.8431	435.163	-75.5354	322.247	39.8665	230.776	30.4356	339.707	-1.9818	364.975	95.455	281.873	-14.0375	377.328	-2.033	229.957	-35.2452	288.504	28.158	198.189	-29.0213	249.2
327	27.25	33.1285	287.488	-18.2907	232.784	-65.0152	300.165	47.2469	324.439	50.535	200.456	-34.2515	311.633	39.305	229.654	-39.2465	331.94	189.693	277.329	12.6769	279.065	-85.4116	304.333	-161.15	269.52	-76.6867	357.437	-14.599	437.409	-77.7814	323.37	38.4462	233.584	30.0769	340.83	-4.22775	367.221	95.1606	280.695	-12.9145	378.451	-4.57265	231.521	-37.4001	286.808	25.992	198.878	-26.6642	249.874
328	27.3333	33.0606	286.612	-19.091	232.372	-64.9539	300.106	45.0009	326.685	48.289	200.761	-32.0055	309.387	39.0608	231.899	-40.428	332.969	188.633	278.452	12.2894	281.873	-85.348	306.579	-160.095	269.767	-76.6314	357.047	-14.8664	436.78	-77.3513	325.608	36.2002	235.83	29.7595	341.954	-4.28146	367.513	99.6526	281.818	-12.1529	379.574	-6.73867	235.853	-37.8902	285.722	23.826	198.932	-25.8898	249.805
329	27.4167	32.0055	286.609	-20.214	233.023	-61.5832	300.167	47.6597	327.558	45.4815	200.264	-31.444	308.825	39.0608	234.145	-43.5612	334.048	188.57	279.575	12.353	284.119	-85.4116	306.579	-160.095	269.767	-77.487	357.675	-14.7737	437.221	-77.7921	327.916	36.8559	235.83	28.6365	343.077	-4.492	367.788	102.193	282.996	-12.0888	380.697	-5.17433	236.648	-42.2008	285.039	19.494	198.47	-25.2078	251.256
330	27.5	30.8825	286.365	-19.091	234.145	-59.519	301.526	49.6011	328.684	42.1125	199.894	-30.321	307.702	38.2966	236.392	-46.6187	336.202	188.332	280.428	14.599	286.365	-85.348	306.082	-160.028	270.643	-77.487	357.74	-15.1605	436.847	-77.487	330.162	36.6967	235.335	28.1418	344.253	-5.615	368.608	105.562	284.119	-12.1529	378.451	-5.1984	238.52	-42.8962	285.789	19.1404	198.963	-24.3795	252.098
331	27.5833	33.0635	287.488	-17.7763	235.268	-58.396	302.649	51.0965	330.724	42.8365	200.293	-31.444	308.825	37.1748	236.455	-49.876	338.413	188.103	281.312	15.722	288.05	-86.471	306.017	-160.093	269.52	-76.9905	359.36	-14.4042	437.145	-77.7921	331.285	37.059	235.268	27.674	347.007	-6.738	368.911	106.788	284.325	-11.7915	376.767	-4.57265	240.667	-43.4403	285.631	20.0686	200.51	-24.3099	252.708
332	27.6667	33.4459	288.05	-17.4065	236.392	-57.273	302.954	52.2195	331.846	42.4272	201.085	-33.1285	310.51	35.1111	236.953	-49.9361	337.293	188.103	282.435	16.845	291.418	-86.7178	306.085	-160.094	267.636	-76.9255	360.483	-14.4755	436.903	-78.61	332.672	36.6967	235.335	26.952	349.253	-7.3284	369.409	107.063	284.533	-11.7915	375.644	-3.03237	242.852	-43.4981	287.087	18.6517	202.762	-23.5452	254.505
333	27.75	33.69	289.173	-15.1605	237.514	-55.9583	303.21	52.1545	333.531	42.674	202.14	-35.3745	312.755	32.8652	238.076	-51.0965	336.688	190.477	282.322	17.968	292.541	-86.9974	305.982	-160.028	267.389	-76.9905	361.606	-14.2434	437.259	-79.733	334.918	36.9276	235.4	25.829	351.336	-8.4225	370.59	107.246	285.357	-12.1905	374.919	-2.67433	244.913	-42.0888	287.769	17.8575	203.363	-24.3099	254.874
334	27.8333	32.6255	289.266	-14.9042	240.322	-55.5885	304.333	52.2195	334.654	41.551	202.205	-33.1285	313.125	34.9492	238.337	-52.2195	336.451	192.651	282.42	18.8469	294.788	-87.7741	305.753	-160.094	267.636	-77.2869	363.852	-16.4411	437.576	-80.0225	336.055	36.4975	236.392	24.8206	353.183	-8.4904	370.837	110.616	286.48	-12.2862	375.349	-1.9253	249.331	-41.6468	288.432	17.7218	203.21	-24.4508	255.338
335	27.9167	32.0055	290.857	-14.599	242.568	-53.3425	303.21	53.3425	335.777	39.305	202.702	-32.9588	313.239	36.0028	238.691	-51.0965	336.688	193.907	282.227	19.091	297.034	-88.2357	306.029	-160.589	267.901	-78.3458	366.098	-19.2711	438.267	-80.856	337.759	37.6205	234.145	24.8217	352.124	-8.4225	370.398	112.862	288.611	-12.9145	374.967	-2.67433	249.245	-40.8732	287.779	18.6517	202.28	-24.9418	257.065
336	28	29.7595	291.98	-13.7812	243.691	-50.8129	302.938	54.1041	338.023	37.059	203.824	-32.567	313.878	36.4975	239.761	-50.0946	336.581	196.19	282.557	20.214	299.279	-88.717	307.702	-161.712	267.836	-78.4098	367.221	-22.6401	439.39	-81.979	338.882	38.6771	232.823	24.8332	352.495	-9.5455	371.151	115.108	289.734	-11.7915	375.326	-3.7216	249.031	-41.5884	289.917	25.0637	203.029	-25.7421	256.213
337	28.0833	29.4411	292.327	-13.8344	244.252	-49.6762	302.649	54.1683	340.269	36.7538	204.947	-31.444	312.818	36.4975	240.13	-49.9735	337.462	197.009	282.594	20.7105	302.087	-88.4189	308.825	-160.833	270.082	-78.0543	369.467	-22.9864	439.619	-83.102	340.005	38.7435	232.576	25.1126	352.215	-9.9153	372.274	114.808	288.611	-10.9683	376.205	-5.415	248.504	-41.4564	291.993	29.0863	203.029	-25.992	256.791
338	28.1667	29.6916	292.227	-13.476	245.375	-47.4302	303.772	54.1146	340.561	36.4917	206.07	-30.354	312.524	36.1465	240.614	-51.0965	337.699	198.507	284.119	20.7755	304.333	-88.5566	309.873	-160.833	273.45	-77.7512	371.713	-24.1445	441.224	-85.348	341.392	37.6205	232.819	25.5681	352.486	-10.7335	373.959	114.605	288.143	-10.6685	377.328	-7.581	248.978	-40.7402	294.196	31.1663	202.28	-26.125	256.291
339	28.25	29.7595	291.98	-13.8344	246.499	-45.7788	304.894	53.7792	340.169	35.6718	207.194	-30.055	312.145	36.2002	241.445	-52.2195	337.908	199.616	284.408	20.7105	305.456	-88.9528	311.677	-160.589	276.82	-78.9324	371.691	-25.2675	442.347	-87.594	343.638	36.4975	233.023	25.5849	353.183	-11.7915	375.082	114.546	288.05	-11.7915	378.451	-8.531	249.793	-39.339	294.847	32.7307	203.075	-26.7656	257.025
340	28.3333	30.8146	291.104	-13.7812	248.183	-44.6558	307.14	52.6664	340.83	36.4609	207.499	-27.809	314.391	38.4462	240.322	-53.3425	337.908	200.184	284.059	20.7755	306.017	-89.9546	313.878	-160.589	277.942	-80.7975	371.245	-25.3354	442.709	-87.8991	345.884	35.3745	233.023	25.9436	354.307	-10.6685	375.326	115.669	289.173	-13.476	380.697	-10.697	249.793	-40.0354	295.516	33.0195	203.363	-28.3821	257.978
341	28.4167	30.8146	291.104	-13.476	249.306	-41.2868	304.894	52.4226	341.954	36.4917	208.316	-27.0156	317.809	39.8088	238.727	-53.4062	340.153	200.559	284.68	19.6525	307.14	-87.8322	313.986	-160.093	279.627	-81.979	371.151	-26.1069	442.751	-88.717	347.271	35.0047	230.776	27.0768	353.645	-9.6134	375.329	116.167	290.741	-14.599	382.943	-11.4131	251.922	-39.4102	297.692	33.8137	202.762	-30.5481	260.144
342	28.5	30.8825	290.857	-12.353	248.183	-39.305	304.077	52.1545	344.761	36.7948	209.44	-26.952	321.178	40.9093	238.447	-53.9676	342.515	202.451	284.742	19.6525	307.51	-87.531	315.563	-160.028	281.873	-84.225	371.273	-27.2162	443.585	-89.84	350.64	33.69	229.719	27.7523	354.068	-9.5455	376.09	116.231	291.865	-14.599	383.505	-11.2941	254.505	-37.9779	298.599	33.0195	203.363	-31.2716	260.868
343	28.5833	30.8175	291.98	-12.2033	248.001	-37.059	303.772	51.0965	347.007	36.4609	209.745	-24.706	322.301	42.0323	237.324	-55.027	344.761	203.455	284.68	19.5798	307.398	-87.2959	316.686	-160.093	282.996	-86.471	371.713	-25.0004	444.654	-89.8178	352.944	32.567	229.654	28.075	353.745	-7.2995	377.213	118.477	292.878	-17.968	387.997	-10.5492	256.671	-36.7819	300.232	32.7066	204.427	-31.0976	261.357
344	28.6667	29.7595	293.103	-11.9078	247.95	-35.936	301.526	51.0315	348.13	35.9991	209.376	-23.583	322.863	42.9933	236.513	-55.0937	345.039	203.825	284.68	19.6525	307.817	-85.0499	317.809	-160.589	284.119	-89.84	371.713	-24.2568	445.269	-89.3721	355.933	32.3228	230.776	25.8773	353.999	-5.615	378.451	120.076	293.358	-16.845	385.453	-8.37246	257.004	-37.483	300.933	33.3323	206.612	-32.7708	261.003
345	28.75	28.6365	295.349	-9.95727	248.001	-35.4424	300.649	49.9735	348.692	35.936	210.001	-22.46	325.108	43.2355	236.392	-55.5885	345.884	207.194	283.558	18.5295	308.06	-84.225	318.932	-160.589	285.242	-90.1549	372.08	-24.1445	447.515	-89.2785	358.237	32.6563	232.461	24.5902	354.37	-4.492	380.697	121.184	295.376	-16.0114	386.59	-8.06234	258.837	-38.9671	300.857	32.7307	207.407	-33.2636	261.357
346	28.8333	29.6916	295.596	-9.19903	249.198	-35.3745	300.402	48.8505	350.938	36.4975	210.001	-21.337	324.374	43.6656	236.523	-56.7115	347.007	209.44	282.551	17.4065	309.387	-83.102	321.178	-160.894	286.365	-90.7758	371.931	-23.0215	449.874	-89.3435	359.36	32.0055	233.584	21.2224	355.43	-2.246	381.82	122.891	297.77	-15.9661	387.997	-7.581	261.003	-41.1332	300.857	31.9803	208.446	-34.5969	261.476
347	28.9167	29.6916	295.596	-8.84925	250.294	-34.3165	299.279	49.6038	349.815	36.7948	213.931	-19.9709	324.894	43.5502	236.459	-55.5885	349.253	210.562	282.435	16.2835	310.51	-80.856	321.529	-161.215	287.488	-90.963	371.54	-21.9622	452.453	-90.963	360.483	31.9404	235.83	23.2207	355.496	-1.123	382.382	123.366	301.28	-15.722	389.12	-5.8963	263.169	-43.2799	302.398	30.324	207.936	-36.2361	261.003
348	29	29.7595	295.349	-11.1225	250.644	-33.9368	298.786	49.5746	349.09	36.0506	213.37	-19.6525	324.547	43.797	237.514	-54.8268	351.499	212.809	281.312	17.4065	310.622	-79.766	321.508	-162.274	289.734	-91.9512	371.848	-21.8985	454.815	-92.086	362.729	30.8825	239.199	23.3362	355.497	0	383.505	123.53	304.894	-15.9661	391.365	-5.0752	265.335	-43.981	303.099	32.0086	210.102	-36.7629	261.476
349	29.0833	29.6916	295.596	-12.9145	250.99	-33.69	298.718	49.9735	348.692	34.5186	215	-16.2835	325.67	42.674	237.579	-54.7628	353.745	213.37	280.254	17.6071	312.194	-79.4349	321.178	-160.093	291.98	-94.1789	371.419	-21.9635	457.061	-91.2681	363.852	30.8175	240.322	23.6976	355.43	1.123	384.627	123.286	306.017	-16.0114	393.328	-4.61275	269.667	-43.8128	303.594	33.0646	211.34	-37.3737	260.226
350	29.1667	29.198	295.26	-15.1605	252.113	-33.9368	298.786	48.8505	349.061	35.3379	215.36	-14.1498	327.354	42.1125	239.199	-52.5168	354.868	214.493	280.188	17.6698	313.317	-78.4496	321.103	-159.71	293.664	-96.578	372.018	-22.7516	458.476	-91.2681	364.975	29.7595	242.568	23.3362	355.497	2.57877	386.333	123.241	306.857	-16.845	396.683	-6.77877	271.833	-45.486	305.406	33.8137	215.758	-39.512	261.143
351	29.25	29.198	295.911	-17.4065	252.483	-33.9952	300.402	47.7275	349.061	35.6133	215.377	-11.9038	329.601	40.9895	240.322	-51.5296	355.863	216.739	280.254	16.3423	313.52	-78.2317	320.469	-159.466	295.911	-98.824	371.713	-23.8745	460.722	-90.963	366.098	32.0055	242.812	23.7747	355.43	2.8075	388.558	123.585	309.119	-17.1344	397.82	-8.38326	273.999	-45.9485	307.572	35.1855	216.359	-40.3869	260.371
352	29.3333	28.9539	297.034	-20.214	252.586	-34.813	301.526	45.4815	349.815	35.936	216.178	-9.65988	329.715	43.2355	238.076	-50.4067	356.986	218.074	281.312	14.7144	313.8	-78.0485	320.17	-158.587	298.156	-98.2625	371.713	-20.5056	461.845	-90.1452	366.098	33.0606	242.815	24.1445	356.553	5.0535	390.804	125.831	310.242	-17.0891	399.226	-10.5492	276.165	-46.0716	308.395	34.3228	217.391	-40.4459	261.378
353	29.4167	28.6365	298.156	-22.46	253.237	-35.1182	300.402	44.3585	350.184	36.7538	217.3	-8.45205	330.911	43.797	236.456	-51.5296	358.109	218.311	282.435	12.353	314.603	-77.1013	319.102	-158.587	300.402	-95.7531	376.205	-19.091	463.238	-90.0868	365.604	33.1285	243.691	25.1427	355.479	6.1765	393.05	128.077	311.365	-17.968	400.349	-9.1479	276.534	-47.6119	310.58	34.656	219.568	-42.237	261.003
354	29.5	27.5135	299.279	-22.46	253.798	-35.0598	298.786	42.3796	351.444	36.7538	218.423	-5.9094	332.354	44.92	236.392	-52.781	358.798	221.591	282.636	12.4531	314.974	-77.3424	318.332	-158.343	302.649	-97.1395	376.09	-17.968	465.483	-89.84	365.536	33.0634	245.937	24.8308	355.845	7.2995	395.296	129.2	312.488	-18.2121	401.473	-9.5304	276.988	-48.2136	311.375	34.2873	220.333	-42.7466	261.513
355	29.5833	27.1145	299.678	-23.0215	254.921	-35.936	298.718	40.1336	352.567	37.059	219.546	-4.7864	333.476	43.5519	237.606	-53.904	359.921	223.523	284.073	12.1148	315.019	-77.5789	318.003	-160.589	302.714	-98.2625	377.213	-15.722	465.546	-87.594	365.602	32.0055	248.183	25.0114	355.774	9.48044	396.419	131.446	313.611	-18.0967	403.157	-8.9047	279.173	-48.2136	311.375	33.8329	220.715	-43.0392	261.003
356	29.6667	26.7052	300.47	-23.583	258.29	-34.4528	299.841	39.8321	353.688	36.7538	220.669	-3.64688	333.82	42.7078	239.039	-55.8692	358.956	224.6	285.242	11.1154	315.002	-78.4058	318.081	-162.835	302.714	-100.508	377.889	-14.0375	466.606	-84.7865	365.983	30.8825	250.429	24.7679	355.847	9.8628	398.103	132.514	316.686	-18.5295	404.28	-6.6527	279.922	-47.6119	310.58	31.6477	222.256	-42.237	260.326
357	29.75	25.829	301.526	-21.337	258.595	-33.6009	300.964	38.182	354.604	36.7538	221.792	-2.5404	334.599	41.1439	240.217	-58.9815	359.034	224.295	282.996	8.86824	315.065	-81.946	318.998	-165.081	303.772	-102.754	380.135	-12.9145	467.729	-83.6635	365.983	31.5438	251.427	25.2038	355.875	10.107	400.349	133.637	318.932	-18.8293	405.403	-5.0212	280.103	-49.6919	311.329	29.5009	222.881	-40.6125	260.795
358	29.8333	25.5849	302.649	-20.4814	258.223	-33.1536	302.087	37.059	355.727	35.936	224.038	-1.38723	335.777	40.0002	239.52	-62.2631	358.808	224.356	280.188	6.1765	315.002	-81.4465	318.874	-165.328	303.839	-104.254	381.635	-11.908	469.976	-81.3778	367.051	32.0055	253.237	25.2675	355.876	10.9859	398.103	132.514	319.237	-18.5932	405.519	-4.0913	279.173	-51.8579	311.329	25.992	222.758	-39.9768	260.579
359	29.9167	25.5396	303.488	-20.214	258.851	-28.9148	301.77	34.8675	357.943	33.69	226.02	-0.26425	336.9	39.0218	239.443	-62.2599	359.236	224.715	279.065	2.8075	316.125	-83.6635	318.932	-164.992	304.333	-105.067	383.783	-12.1529	472.783	-79.2359	367.893	34.2515	255.482	25.1997	356.238	11.4217	395.858	131.952	319.176	-19.6525	407.764	-4.80196	282.091	-54.1099	312.746	23.826	224.181	-39.2287	259.679
360	30	25.829	304.597	-21.8985	258.29	-25.5648	301.526	32.0055	361.045	31.444	227.969	-0.5615	340.269	36.7948	239.199	-62.0631	360.483	230.215	275.135	1.123	319.493	-82.4102	320.155	-165.643	304.333	-107.491	386.304	-12.0888	475.029	-78.1079	368.956	36.4975	258.851	24.1445	355.991	11.7915	394.734	130.829	320.055	-18.2595	413.556	-4.0512	284.829	-55.7945	315.394	23.0238	229.596	-40.8052	259.461
[truncated: 76 more columns]

## Sheet: fig. 1b WT+SB
	time [min]	x000 [µm]	y000 [µm]	x001 [µm]	y001 [µm]	x002 [µm]	y002 [µm]	x003 [µm]	y003 [µm]	x004 [µm]	y004 [µm]	x005 [µm]	y005 [µm]	x006 [µm]	y006 [µm]	x007 [µm]	y007 [µm]	x008 [µm]	y008 [µm]	x009 [µm]	y009 [µm]	x010 [µm]	y010 [µm]	x011 [µm]	y011 [µm]	x012 [µm]	y012 [µm]	x013 [µm]	y013 [µm]	x014 [µm]	y014 [µm]	x015 [µm]	y015 [µm]	x016 [µm]	y016 [µm]	x017 [µm]	y017 [µm]	x018 [µm]	y018 [µm]	x019 [µm]	y019 [µm]	x020 [µm]	y020 [µm]	x021 [µm]	y021 [µm]	x022 [µm]	y022 [µm]	x023 [µm]	y023 [µm]
0	0	0	0	0	0	0	0	0	0	0	0	0	0	0	0	0	0	0	0	0	0	0	0	0	0	0	0	0	0	0	0	0	0	0	0	0	0	0	0	0	0	0	0	0	0	0	0	0	0
1	0.0833333	-0.07108	0.07108	0.5615	0	-0.26599	-1.123	0.7861	-1.24277	1.00502	0.22664	1.123	0.34615	-0.071074	0.07108	-1.12299	1.123	0.84225	-0.84225	2.51398	3.10101	0	-1.123	2.06659	-0.02774	1.93852	0.54815	-0.1742	0.03873	0	0.34612	2.246	0.07	0.7532	-2.24	1.123	0.07	2.24606	-2.24	0.84223	0.28	-0.07107	0.07107	0.6813	0.33687	1.123	-0.77687	-0.07107	0.07107
2	0.166667	0.13863	0.29114	-5.35765	-0.5615	-0.54814	-0.81553	1.123	-1.6845	1.44475	0.7949	2.46137	0.5615	-0.5615	-0.29553	-2.99466	2.246	0.74589	-1.28222	3.9305	6.1765	0.22323	-1.05535	2.56708	0.61127	3.9305	1.6845	-0.43356	-0.2985	0.1048	0.45669	3.48883	-0.22402	1.2822	-2.9839	2.46137	0	3.07176	-3.65474	1.28224	0.37612	0	0	1.6845	1.123	1.05195	-0.49042	-0.5615	0
3	0.25	0.4319	1.07364	-2.54327	-1.6845	-0.63258	-1.6134	0.84225	-2.52676	2.518	0.73806	2.8075	0.5615	-1.6845	0.5615	-4.11766	3.369	1.123	-1.6845	4.77276	6.45725	0.29727	-1.123	3.63322	1.6845	6.1765	2.8075	-1.6845	0.26423	0.21533	0.5615	3.7433	-0.56	1.6845	-3.36	2.8075	1.12	4.19476	-3.92	1.6845	1.12	-0.07107	0.07107	1.6845	1.46914	1.123	-0.5615	-0.9076	1.123
4	0.333333	0.08425	0.23862	-1.6845	-3.9305	-0.5615	-1.6845	0.61628	-2.10904	3.18758	0.50322	2.46137	0.5615	-0.84225	0.84225	-4.492	1.123	0.74589	-1.28222	4.70737	7.861	0.2273	-3.369	3.23092	2.06162	7.51485	3.9305	-1.123	0	0.5615	0.5615	4.86634	-2.8	2.8075	-3.01477	1.6845	-1.12	3.914	-4.76	1.6845	0.345206	-1.123	1.123	1.89985	1.6845	1.045	-1.1698	-0.9076	2.246
5	0.416667	0	-0.21536	-2.8075	-4.9833	-0.6317	-3.9305	0	-2.246	3.54883	1.12807	2.17492	0.6326	-1.19408	1.19408	-4.35587	0.5615	0.84225	-0.84225	5.0535	8.984	-0.02552	-4.92589	3.38758	2.00034	7.861	5.0535	5.615	-6.738	1.6845	0.5615	5.5448	-4.48	3.9305	-3.01477	0.5615	-2.24	3.6192	-4.466	1.6134	0.63089	-2.246	2.246	2.246	1.6845	1.3074	-1.28223	-0.5615	3.369
6	0.5	0	-0.5615	-4.492	-5.34903	-1.123	-6.1765	-1.123	-2.12122	4.67183	2.2511	2.246	0.29726	-0.858763	1.123	-4.67916	-0.5615	0	0	5.78193	10.0463	-0.4352	-7.24335	3.07172	2.8075	8.63786	8.4225	5.38156	-7.62127	2.98126	0.50802	5.615	-5.6	4.65124	-2.9839	-0.5615	-3.36	3.56219	-4.40911	1.6134	0.63089	-3.369	2.31619	1.86888	2.08678	0.5615	-1.6845	0.21537	4.492
7	0.583333	-0.4023	-0.1844	-6.738	-5.615	-2.246	-7.2995	-2.642	-1.44217	5.57539	3.14098	2.246	-0.5615	0.264234	2.246	-3.93329	-0.15922	-0.28076	0.28075	5.54735	10.4453	-1.6845	-8.4225	2.79096	3.08826	8.71803	11.23	3.369	-5.615	3.0358	0.14191	6.22333	-5.5222	5.0535	-3.36	-0.90765	-4.48	3.63326	-4.48	1.6845	0.56	-4.492	1.89596	1.96525	2.52675	1.62836	-4.05684	0.21537	5.615
8	0.666667	-0.51472	0.078	-7.01875	-5.33426	-2.59213	-8.4225	-4.888	-0.31915	5.82445	4.28155	0.5615	0.5615	1.41853	2.8075	-3.7946	0.34612	-0.28076	0.28075	5.615	11.4942	-2.05884	-9.5455	2.79096	3.08826	8.984	15.722	4.14585	-7.861	5.2456	-0.14776	6.3357	-5.7839	4.65124	-4.10388	-0.9705	-4.9778	3.56219	-4.40911	1.6143	1.68	-6.738	2.51024	2.246	3.369	2.17835	-5.83824	0.5615	7.861
9	0.75	-1.123	0	-7.13696	-5.21606	-2.58291	-8.54228	-5.33425	0.01337	5.60681	4.49965	3.369	-2.246	1.6845	3.9305	-3.36899	1.123	0	0	10.107	13.7402	-2.08677	-10.2914	3.07172	3.9305	8.70326	16.0027	3.8603	-8.984	5.7994	-0.15922	6.738	-5.04	4.15514	-4.03946	-1.0032	-5.824	3.56219	-4.40911	1.6143	2.8	-6.81188	1.90614	4.492	3.63497	2.246	-7.03526	2.8075	10.107
10	0.833333	-1.19407	0.07108	-7.861	-5.615	-2.52674	-8.70326	-5.0535	0.5615	5.62231	5.43288	4.75623	-5.0535	0.5615	3.56718	-3.7946	1.46912	0.80715	-0.31584	13.476	16.2835	-1.6845	-10.6685	2.80572	2.8075	8.47728	16.4205	4.19473	-10.107	6.1765	-0.5615	7.4867	-7.28	3.369	-4.29334	-0.7487	-6.16	3.63326	-4.48	1.6845	5.04	-7.2995	1.95048	5.26887	5.0535	2.17914	-5.90912	3.369	12.353
11	0.916667	-1.19407	0.07108	-8.23077	-6.738	-2.246	-8.984	-5.0535	1.6845	6.02815	5.757	4.4218	-3.9305	-0.5615	3.74332	-5.24066	1.75469	0.74589	-0.15922	15.722	18.5295	-2.08677	-10.2914	2.52359	1.99198	7.861	16.2835	5.3209	-11.1632	7.24335	-0.68785	7.45874	-8.0239	4.15514	-4.03946	-1.84796	-5.841	4.19476	-4.48	1.6134	5.11089	-8.4225	1.6845	5.615	6.1765	2.25873	-5.06627	4.492	14.599
12	1	-2.246	0	-8.49358	-7.22842	0	-8.71803	-4.9928	1.97284	6.02815	6.88	4.4218	-2.8075	-1.6845	3.369	-6.36366	1.6845	1.123	-0.5615	15.3197	18.9066	-2.03132	-10.2226	2.44004	1.123	10.0376	15.2867	6.3609	-11.9507	7.7348	-1.0536	7.861	-8.4	3.91643	-3.90598	-2.8075	-4.48	2.77446	-1.12	1.89985	5.04	-8.70324	0.84225	7.861	6.1765	2.5023	-3.9183	4.4218	15.722
13	1.08333	-2.3171	0.07108	-8.4225	-7.2995	1.123	-7.861	-4.93371	2.0214	7.158	7.25216	4.70737	-1.6845	0.5615	3.74332	-5.31174	1.75557	1.6845	-0.5615	15.2073	19.169	-1.92273	-10.107	2.51022	0	10.9493	14.8797	6.738	-12.353	7.861	-1.123	8.6097	-7.28	3.8594	-3.84912	-5.0535	-3.36	5.87926	-3.36	1.123	5.04	-9.05508	1.19408	8.82054	5.93487	3.369	-3.07173	4.4218	16.845
14	1.16667	-1.96525	-0.28076	-7.2995	-7.2293	2.246	-7.861	-5.20248	2.31476	7.05975	8.42193	5.0535	-0.5615	1.33837	4.492	-5.02529	1.6845	1.123	-0.5615	14.8632	19.091	-2.246	-10.107	3.63322	0.0702	11.23	14.599	6.3919	-12.353	6.0234	-0.90179	8.6097	-6.16	3.9305	-3.92	-5.39966	-3.36	8.12526	-3.36	0.77687	2.8	-8.984	1.123	9.91984	5.615	2.6203	-2.246	3.369	17.968
15	1.25	-1.6845	0.5615	-6.51476	-7.23184	3.369	-6.738	-7.59244	0.39062	8.11488	8.6559	7.2995	1.6845	1.6845	5.615	-4.67916	1.6845	1.123	-1.123	17.1092	20.214	-2.59214	-11.23	4.12687	1.123	14.599	14.865	5.4515	-12.5947	3.9305	-0.5615	8.6097	-5.04	4.9824	-3.84912	-5.6861	-3.2891	9.24826	-2.24	-0.5615	1.75	-10.107	0.07019	12.1895	5.93487	4.492	-1.6845	3.29795	18.0391
16	1.33333	-1.36866	-0.24566	-6.44073	-7.2995	3.08825	-6.45726	-10.6032	-0.30035	8.18275	9.7789	8.15652	3.369	0.5615	6.738	-3.93329	2.08678	0.72404	-0.72402	17.968	21.337	-3.50773	-12.7758	4.422	2.246	16.2835	15.722	4.3048	-12.9145	8.4225	-0.5615	8.984	-3.92	4.9824	-3.84912	-6.738	-3.36	10.9328	-1.12	-1.6845	1.68	-11.23	0.07019	13.1299	7.2995	3.369	-1.61432	3.64976	17.6873
17	1.41667	-1.52528	-0.1844	-5.82647	-8.4225	2.8075	-6.39186	-12.9145	-0.5615	10.3594	9.90508	8.4225	5.615	-0.5615	7.2995	-4.18874	2.87857	0.84225	-0.84225	19.091	22.46	-5.0535	-14.0375	4.49198	3.369	17.4065	16.845	4.04276	-15.1605	10.107	0.5615	8.6097	-5.04	5.0535	-3.92	-6.8091	-4.4091	12.283	0	-1.7556	1.75089	-12.353	0	13.476	8.4225	2.8075	-1.87624	2.8075	18.5295
18	1.5	-1.123	-0.5615	-6.24415	-9.20724	2.8075	-6.738	-13.1918	-0.24957	10.9192	9.84997	8.15652	3.369	-1.6845	8.4225	-4.11766	3.9305	1.123	-1.123	21.337	24.706	-6.1765	-15.1605	3.36585	1.18982	18.5295	17.1911	4.30954	-16.4941	8.984	0	8.0235	-5.7621	4.9824	-3.84912	-6.8091	-4.4091	12.353	2.24	-1.7547	2.8	-12.4232	-1.123	14.2529	10.6685	1.6845	-1.123	1.6845	18.7955
19	1.58333	-1.52528	-0.1844	-6.1765	-9.5455	2.40522	-7.48387	-13.7741	-0.30502	10.9902	9.7789	7.861	2.59213	-1.96525	7.58025	-3.06574	4.00157	2.246	-0.85702	22.7017	26.554	-5.45578	-14.7834	1.94872	0.37433	18.8103	17.1257	3.67813	-16.5926	9.5455	-0.5615	7.2995	-6.16	4.9824	-3.84912	-7.861	-4.48	12.279	2.30747	-2.8075	3.92	-12.4241	-2.17493	14.333	12.353	3.9305	-0.75323	0.5615	19.091
20	1.66667	-1.3612	0	-6.25038	-9.88537	2.56185	-7.54515	-14.9207	0.32806	12.1132	9.84908	7.861	2.246	-2.31708	7.93207	-3.06574	4.00157	2.46924	-0.49385	23.0215	28.8237	-5.45578	-14.7834	0.82572	0	19.091	17.968	3.6078	-16.5223	10.6685	-0.5615	6.9005	-5.7621	4.9824	-3.84912	-7.93207	-4.4091	12.0558	2.24	-3.9305	3.3063	-13.476	-2.246	14.599	14.599	5.0535	-0.5615	-0.5615	20.214
21	1.75	-1.6845	1.123	-5.99213	-10.2662	2.246	-7.861	-14.0509	-1.85828	12.1132	9.84908	8.984	2.59213	-2.246	7.861	-2.99466	3.9305	2.54327	0.5615	23.8247	29.923	-5.0535	-15.1605	4.19472	0	21.6037	18.2768	3.1818	-15.1605	12.353	-1.123	7.06104	-5.81478	5.0535	-2.8	-7.93207	-4.4091	12.0558	2.24	-4.492	3.17334	-13.5471	-2.17493	15.4022	15.8855	6.1765	-0.5615	-1.6845	21.337
22	1.83333	-1.44117	1.5722	-5.615	-10.6685	1.96525	-7.58024	-14.3757	-2.17834	13.1652	9.84997	9.0963	3.369	-1.19408	7.93207	-1.87166	1.6845	1.42026	-1.6845	24.3317	32.0055	-5.0535	-14.599	5.87922	0.0702	24.0028	19.2164	3.1818	-14.0375	7.861	0	7.4867	-6.16	5.0394	-2.78598	-7.861	-4.48	13.1788	1.49332	-5.615	2.8	-13.5471	-2.17493	15.722	17.0322	6.4998	0.5615	-2.8075	23.583
23	1.91667	-1.57218	1.44116	-6.738	-12.9145	1.123	-7.595	-14.0375	-2.246	13.2363	9.7789	9.27952	4.492	-0.402266	7.67663	-1.08289	0.5615	0.2297	-3.62423	24.706	34.2515	-6.738	-12.9145	7.00222	0	25.2357	20.3199	3.9975	-14.3141	10.4976	-0.1709	8.4225	-6.16	4.42693	-1.9158	-7.93207	-5.52912	13.9246	1.5212	-5.9611	2.8	-13.476	-2.246	15.9605	18.0372	6.3637	1.123	-3.9305	25.829
24	2	-1.123	1.6845	-9.5455	-13.9673	0	-7.595	-14.3717	-1.123	13.1652	9.84997	9.5455	5.615	0	8.4225	-1.01289	-0.5615	-0.88957	-3.69076	26.952	33.1285	-7.67383	-11.7915	5.87922	0.0702	24.7294	19.2197	4.1149	-14.1967	12.353	-1.123	8.1846	-5.97967	4.75164	-1.08988	-8.4225	-6.34666	14.3018	1.12	-6.51476	2.86747	-14.331	-4.75998	16.2835	20.214	6.738	2.246	-5.0535	26.952
25	2.08333	-1.52528	2.06162	-11.7915	-14.0375	-1.123	-6.738	-14.8963	1.123	13.1661	10.9019	11.7915	4.492	0	8.76862	-1.08692	-0.49385	-0.96165	-5.86671	28.2904	32.2439	-5.615	-10.6685	5.31772	0	23.4862	18.594	4.492	-14.599	10.6685	-0.5615	7.861	-6.72	3.75317	0.02948	-9.5455	-6.72	15.4248	0	-7.5637	2.8	-16.2835	-6.1765	18.5295	20.5601	7.861	2.59212	-6.1765	27.5135
26	2.16667	-1.52528	2.06162	-11.8626	-13.9664	-1.38897	-7.861	-16.0193	3.369	13.2363	12.0249	12.2854	4.26876	-0.071074	9.05508	-1.31016	-0.85702	-1.123	-6.47203	28.6365	31.8183	-5.89576	-10.3877	4.19472	0	21.8985	18.5295	4.14585	-16.845	10.107	0.5615	8.7198	-6.72	4.74834	-1.02262	-8.4225	-6.34666	15.0114	-1.55076	-6.95965	2.87369	-15.4265	-7.2995	19.902	21.0528	9.2648	2.52675	-7.2995	29.7595
27	2.25	-1.123	1.6845	-11.7915	-14.2529	-1.40376	-8.70326	-16.3537	4.492	14.2882	12.096	12.353	4.19473	0	10.107	-1.31016	-1.123	-1.123	-6.738	28.2904	31.1209	-6.738	-10.2193	6.44072	0.37433	24.1445	18.5997	4.22605	-19.6525	12.9145	-1.123	12.025	-8.0791	5.3342	-1.96	-7.939	-6.20664	15.709	-2.4889	-7.0749	2.68053	-15.7931	-7.78992	20.214	21.8985	9.5455	2.246	-8.4225	30.0255
28	2.33333	-2.246	2.03064	-11.7915	-14.599	-1.123	-8.984	-16.3537	5.615	14.388	11.7945	12.3807	5.49716	-0.071074	10.1781	-0.503005	-1.43884	-1.40376	-6.45725	27.4441	31.5702	-7.861	-9.35833	7.18659	0.40228	25.2675	18.5997	4.492	-20.7755	13.476	0.5615	10.3594	-9.2117	5.615	-2.24	-7.59674	-5.6	15.9863	-2.8	-6.738	2.42666	-15.722	-8.12523	21.0397	23.0215	9.27955	1.123	-11.23	30.3912
29	2.41667	-3.369	2.03064	-12.9145	-15.722	-0.28076	-8.70326	-16.2835	6.738	14.6925	12.4445	12.5177	8.28774	-0.071074	10.1781	-0.56429	-1.28222	-1.40376	-6.45725	26.3905	31.444	-7.0749	-9.1038	7.56372	0	26.3905	19.6525	4.2113	-20.4948	14.0375	-0.5615	9.4078	-6.88906	6.738	-1.97473	-8.69226	-6.24003	15.709	-2.4889	-7.0578	1.28303	-15.7931	-8.91292	21.071	24.706	9.2086	0.44171	-13.476	30.321
30	2.5	-4.492	1.6845	-13.476	-16.579	-0.28076	-8.70326	-16.3546	6.80908	15.8192	12.5115	12.9145	10.6685	-1.123	10.107	-0.18716	-1.6845	-1.123	-6.738	25.0933	31.4827	-7.37058	-8.91292	7.21759	-1.123	28.6365	20.7755	3.9305	-20.4293	14.0375	-3.369	11.6426	-7.68	7.58025	-1.96	-10.6685	-6.34666	16.267	-2.52	-8.4225	0.63	-15.7931	-8.91292	21.337	26.952	8.8863	0.08543	-13.5471	30.3921
31	2.58333	-4.89426	2.06162	-14.599	-16.845	0	-8.984	-16.6218	6.80566	16.9008	12.5864	12.5684	8.4225	-0.071074	10.1781	-1.31016	-1.31018	-1.40376	-6.45725	23.7177	31.2793	-7.2995	-8.984	7.00222	-1.33835	30.5483	21.8985	2.8075	-20.7755	13.8956	-2.4743	12.9145	-8.58666	7.861	-2.24	-12.9145	-6.72	16.5478	-1.68	-9.5455	0.29648	-15.722	-9.24823	23.583	27.218	8.5457	-1.79407	-14.599	30.8825
32	2.66667	-5.33424	1.96524	-14.865	-15.722	-0.28076	-8.70326	-17.4065	6.738	17.1668	13.7094	12.5374	7.70178	0.215368	10.107	-2.43316	-0.5615	-1.46912	-6.1765	22.46	32.0055	-7.37058	-8.91292	7.00222	-1.6845	30.6183	23.0215	2.8075	-21.8985	14.599	-3.9305	14.0375	-8.96	7.54516	-2.555	-13.2606	-6.72	16.5478	-1.12	-9.61657	0.63089	-14.599	-10.3712	24.3599	28.6365	8.4225	-2.43317	-15.722	32.0055
33	2.75	-6.1765	1.6845	-14.865	-14.599	-0.28076	-8.70326	-17.7448	6.80566	18.1026	13.7094	12.9145	7.2995	0.5615	10.107	-3.55616	0.5615	-1.123	-5.0535	24.706	31.2286	-7.01874	-9.26474	9.24822	-1.33835	31.2224	23.0954	2.7364	-22.3889	16.4706	-4.492	15.1605	-8.96	7.4839	-2.3988	-13.5471	-6.64912	14.8633	0.56	-9.4257	0.336005	-13.5471	-11.1589	24.706	29.7595	8.4225	-2.8075	-16.0963	30.8825
34	2.83333	-6.45725	1.96524	-15.722	-13.476	0	-8.984	-18.1669	6.91348	18.8512	17.0784	16.2835	6.1765	0.184373	10.5093	-5.80216	1.6845	-1.46912	-5.0535	27.35	31.2023	-7.861	-9.5455	10.652	-1.40375	31.0978	23.0215	2.8075	-22.7242	17.5699	-4.17216	17.4981	-7.55428	7.861	-2.8	-13.2118	-6.72	17.6708	-2.24	-9.1712	0	-13.476	-11.23	25.829	30.8825	8.07636	-1.6845	-16.845	30.1056
35	2.91667	-6.738	2.03064	-16.8103	-15.6596	-0.28076	-8.70326	-18.7814	7.861	18.4769	15.9554	18.5295	4.67916	-0.5615	10.4813	-6.17929	2.08678	-1.62972	-4.91656	29.7595	31.1485	-7.861	-10.6685	10.9327	-0.5615	31.444	23.0215	2.7364	-23.5119	18.1833	-3.9305	13.7402	-6.72	8.0088	-1.97473	-13.5462	-5.6	14.79	-0.82783	-6.9015	0.31899	-12.4232	-12.353	26.6321	32.4035	8.10267	-0.95953	-17.968	29.7595
36	3	-6.738	1.6845	-17.6359	-17.4789	-0.28076	-8.70326	-19.074	8.03116	21.6588	16.5169	20.7755	4.30483	-1.6845	10.107	-6.92516	2.05883	-1.62972	-4.91656	32.0055	30.8825	-7.69965	-10.9202	11.775	-0.28076	33.69	23.3958	1.6845	-23.7984	18.5295	-2.8075	15.722	-6.72	8.0978	-2.8135	-14.0375	-5.04	16.8822	-2.94471	-4.492	0.26526	-12.4206	-13.1377	26.952	34.6258	7.2995	1.31017	-19.091	28.6365
37	3.08333	-6.738	-0.21536	-19.8819	-18.602	-0.28076	-8.70326	-18.89	7.861	22.4046	16.9192	20.4557	2.0825	-2.03063	11.23	-8.04816	1.6845	-2.246	-5.0535	32.8625	32.0055	-7.62757	-10.9902	11.775	-0.28076	34.1804	24.2156	0.5615	-24.1445	19.6525	-2.43318	14.7996	-8.98665	8.43456	-3.11313	-15.1605	-2.8	18.906	-4.578	-3.369	0	-12.1006	-13.2237	29.198	35.7488	6.9797	2.40947	-20.214	28.1452
38	3.16667	-6.55363	-0.72073	-19.992	-18.3467	-1.123	-7.861	-20.214	7.861	22.4046	16.9192	20.4947	1.40374	-2.246	11.7915	-8.42529	2.08678	-2.3154	-4.92732	32.8625	33.1285	-5.48868	-11.6231	12.0557	0.5615	34.5157	25.2675	0.18717	-25.2675	19.8446	-2.3199	14.0194	-10.369	8.0978	-3.9335	-15.4265	-3.92	19.9168	-5.6	-4.492	0.26526	-12.4269	-13.8159	30.055	37.059	6.738	3.369	-21.337	28.075
39	3.25	-6.1765	-1.123	-21.3015	-18.8422	-1.40376	-7.58024	-20.5911	8.26327	22.7817	17.6399	20.7755	1.123	-2.246	12.9145	-8.68764	2.1992	-2.8075	-4.98332	33.1285	35.3745	-4.73047	-11.4454	11.775	0.84226	35.3034	25.3386	-0.2807	-26.1097	20.214	-1.6845	13.3783	-12.7948	8.0978	-3.9335	-15.7931	-4.4091	19.5706	-7.84	-5.615	0.56	-12.4241	-13.4049	30.321	39.305	5.615	4.492	-20.7287	28.153
40	3.33333	-5.93317	-0.6738	-22.46	-18.1551	-1.40376	-7.58024	-20.7755	8.0992	22.385	16.3821	21.8985	1.38897	-2.05427	10.6685	-8.60966	2.8075	-2.8075	-5.31773	32.8477	35.6553	-4.30484	-11.7915	10.9327	1.123	35.6553	24.9867	-1.123	-26.3905	21.337	-2.34999	11.1323	-13.9148	8.35143	-3.84912	-16.845	-4.48	19.5396	-8.5588	-6.738	1.68	-12.353	-13.476	31.444	40.428	4.492	2.59212	-20.6163	27.8906
41	3.41667	-6.01728	-0.1844	-22.8061	-17.7296	-1.40376	-7.58024	-21.8985	8.4225	21.599	16.0151	22.7408	1.40374	-1.92158	10.107	-8.68074	2.87857	-3.9305	-4.98332	32.4959	36.0071	-3.20554	-11.4717	9.80972	1.123	35.936	24.706	0	-26.1245	22.6443	-2.40522	10.8727	-15.0309	7.5637	-3.92	-16.9161	-4.4091	19.9168	-8.96	-7.08416	0.56	-10.107	-13.4058	32.2208	42.1125	2.8075	2.05882	-20.214	28.6365
42	3.5	-5.615	0.5615	-22.8061	-17.4065	-1.123	-7.861	-19.6525	9.5455	20.5358	15.9554	23.0215	1.123	-2.30897	9.69768	-8.39429	2.8075	-5.0535	-5.26889	32.567	35.936	-2.50715	-10.1723	12.0557	1.123	37.059	24.972	-0.06936	-25.7028	23.0215	-2.8075	10.832	-15.921	6.4439	-3.85333	-16.7327	-3.92	22.1628	-8.96	-7.2995	0.345206	-8.984	-13.4058	32.567	44.3585	0.5615	1.6845	-22.46	28.9826
43	3.58333	-6.0642	0.31818	-22.46	-17.4065	-1.40376	-7.58024	-18.2878	10.505	21.1866	17.0274	23.0215	1.38897	-1.8637	8.69727	-9.17116	2.8075	-6.1765	-4.492	34.813	34.813	-2.16056	-9.08165	13.7402	0.90762	37.8451	25.1477	0	-25.829	23.7674	-2.40522	10.8557	-16.24	5.0535	-3.85	-17.5937	-2.8	23.2858	-9.072	-7.2995	0	-7.861	-13.476	34.813	44.7328	-0.5615	0.5615	-25.2675	29.0857
44	3.66667	-6.55363	0.40228	-23.583	-17.0322	-1.40376	-7.58024	-17.968	12.7274	21.1234	19.5072	22.9521	1.8107	-2.37218	7.3689	-9.54829	3.20978	-6.57877	-6.36088	35.936	33.7602	0.0581	-8.76456	14.8632	0.5615	38.182	24.8931	0.61624	-25.692	23.505	-2.2928	11.9787	-18.48	3.9305	-3.92	-17.8557	-2.8	24.4088	-9.072	-7.0078	0.32727	-7.2527	-13.398	37.059	44.5567	-1.6845	-0.85702	-28.6365	28.8237
45	3.75	-7.2995	0	-24.706	-16.579	-1.40376	-7.58024	-17.7175	13.1823	21.4879	21.7413	23.0215	1.6845	-2.246	7.2995	-9.73266	3.71512	-7.11514	-6.89723	37.059	33.69	2.03848	-9.04503	13.7402	-0.21536	37.059	26.0162	0.84226	-26.1097	23.583	-1.6845	12.6486	-20.72	3.8594	-3.84912	-19.091	-3.02668	25.5318	-9.33332	-6.5338	1.03091	-7.14028	-13.6604	38.182	44.92	-3.9305	-1.123	-28.9734	29.0782
46	3.83333	-6.1765	0.37433	-26.952	-15.722	-1.123	-7.861	-17.8088	13.2916	23.8245	22.0116	25.2675	-0.5615	-2.37078	5.0535	-10.8557	4.492	-7.861	-7.2995	38.1109	32.6381	3.14325	-9.33132	11.4942	-0.21536	35.936	27.5135	1.123	-26.3905	24.1984	-3.9305	12.9145	-21.84	4.14587	-3.92	-20.214	-3.09647	25.1949	-9.07948	-6.27416	2.15478	-6.738	-14.0375	39.305	46.043	-3.56713	-2.246	-28.9826	29.198
47	3.91667	-5.4306	0.40228	-28.075	-17.968	-1.38897	-10.107	-17.4065	12.9145	25.2864	22.4978	25.829	-1.6845	-1.95047	3.9305	-9.73266	4.83812	-6.79415	-7.42584	38.4627	32.2863	3.14437	-8.99648	9.24822	-0.5615	33.69	29.7595	0.84226	-26.1097	24.3317	-5.615	14.0375	-21.5748	4.492	-3.92	-19.1586	-3.02265	25.1328	-9.1221	-6.6421	2.59512	-7.861	-12.9145	40.162	47.166	-3.7713	-2.99188	-29.7595	30.321
48	4	-5.0535	0	-29.3852	-20.214	-1.75558	-10.5974	-17.8088	13.2916	26.4599	23.5073	26.952	-2.8075	-2.8075	2.8075	-9.01192	4.86913	-6.8074	-7.8673	38.7435	32.0055	3.59225	-8.91635	8.84595	-0.1844	37.059	30.8825	0.5615	-26.0444	24.706	-6.738	13.763	-21.504	4.14587	-3.92	-18.8664	-2.52622	25.5318	-8.4	-7.2995	2.86363	-8.3102	-11.7915	40.428	49.412	-3.369	-3.369	-30.8825	30.6953
49	4.08333	-3.9305	0	-30.5082	-21.337	-2.8075	-10.6685	-17.7808	14.0375	26.3932	24.6331	29.198	-3.8603	-5.0535	3.07348	-8.60966	4.492	-6.24415	-8.08424	38.4627	32.2863	3.66626	-7.861	8.46509	0.07388	39.305	32.0055	-0.5615	-26.3905	24.3037	-7.48388	14.0375	-20.72	3.8594	-3.84912	-18.5295	-2.8	27.7778	-9.15123	-8.4225	3.92	-10.2981	-10.6685	41.6518	49.7719	-4.492	-3.02287	-32.567	30.5592
50	4.16667	-3.70725	0.06766	-30.7627	-21.0001	-2.82153	-10.6545	-17.4065	15.1605	24.4662	25.7651	30.0437	-4.18006	-7.46297	3.12734	-9.01192	4.86913	-5.92414	-8.17015	38.3974	32.567	4.78613	-7.79415	8.12522	0	40.428	34.2515	-1.6276	-27.4637	24.3878	-7.9733	13.763	-20.384	3.9305	-3.92	-17.7914	-2.4665	28.9008	-9.072	-7.2995	3.98363	-6.95745	-10.2748	41.8019	50.9173	-5.0535	-2.246	-33.69	30.8825
51	4.25	-3.63322	0	-30.8825	-20.9909	-3.21127	-10.1764	-17.7808	16.2835	23.3433	26.8881	30.321	-4.492	-9.73267	3.9305	-9.80374	5.12458	-6.24334	-10.4011	38.7435	33.69	5.5456	-7.73482	10.4358	0.03873	40.0819	36.4975	-2.02273	-28.0074	24.1445	-8.4225	14.0375	-20.4547	3.8594	-3.84912	-18.0086	-2.44242	30.0238	-9.33332	-6.24755	3.99089	-5.0535	-10.107	42.1012	52.0493	-7.2995	-1.123	-34.813	31.2286
52	4.33333	-1.46125	0.06766	-30.8825	-21.337	-4.2637	-9.12593	-17.7808	17.4065	23.2764	28.0143	30.0437	-4.18006	-8.58597	4.25034	-10.8557	4.78926	-6.1765	-11.23	40.9093	32.1793	5.615	-7.861	11.7096	-0.24612	40.162	38.182	-3.07175	-28.075	23.7499	-8.4832	14.0375	-19.6	3.8594	-3.84912	-17.7038	-1.12	30.3004	-10.1469	-6.1765	3.92	-3.9305	-8.984	41.764	52.3615	-7.58026	-0.84225	-35.936	31.2286
53	4.41667	-0.90763	0	-32.0055	-22.1139	-3.3066	-9.698	-17.4065	18.5295	23.5849	29.5949	30.321	-4.14585	-7.58025	4.21125	-9.4803	2.55515	-7.2995	-12.353	42.9451	31.7796	7.861	-8.85923	12.0557	0.5615	39.305	40.428	-3.30215	-28.2889	22.7373	-8.8107	16.2835	-19.3347	3.0717	-2.8	-18.8268	-2.24	30.183	-10.2639	-6.24755	3.99089	-5.0535	-10.107	41.2537	53.3425	-7.5654	0	-38.182	30.8825
54	4.5	-0.5615	0	-33.1285	-21.8347	-3.08825	-9.53215	-16.2835	18.8756	23.9048	31.8646	29.198	-3.369	-7.2995	3.9305	-8.11756	1.81069	-7.67384	-11.23	44.0533	31.4562	8.984	-9.73267	11.775	0.84226	40.428	40.694	-3.62765	-28.8321	21.5894	-8.17015	17.3372	-18.9141	2.73644	-2.7291	-20.214	-3.29	30.5853	-10.64	-6.80584	5.04	-6.738	-10.0368	39.8665	54.4655	-8.4225	1.123	-38.5843	31.2596
55	4.58333	-0.90763	0	-34.2515	-21.8985	-2.8075	-9.5455	-16.3546	19.1621	23.5849	31.8409	29.9187	-2.9919	-7.58025	4.21125	-7.79081	1.6845	-7.53771	-9.5455	46.3141	29.5336	10.107	-10.107	11.775	0.84226	41.285	41.551	-3.6781	-28.9456	21.2693	-9.20724	17.4065	-19.04	2.9992	-2.24	-21.337	-3.36	32.8313	-10.2948	-7.6036	6.16	-8.984	-10.3712	39.7963	55.5885	-8.70324	1.40375	-38.5843	31.2596
56	4.66667	-2.246	0.0702	-35.3745	-21.8347	-3.14173	-11.7915	-16.2835	19.091	23.2756	31.4542	29.9187	-2.9919	-7.93208	4.56307	-4.41634	1.80397	-7.861	-8.4225	47.4468	28.9172	10.8529	-9.70473	10.9327	1.6845	41.551	42.674	-2.87436	-31.1766	21.5424	-9.10725	18.4601	-20.0342	3.369	-1.12	-21.4081	-3.2891	33.9543	-9.52	-5.6912	5.62074	-6.738	-11.4942	39.7963	56.7115	-8.7686	1.6845	-38.182	32.0055
57	4.75	-3.369	0	-35.936	-20.7755	-2.8075	-13.1299	-18.5295	19.1612	23.3433	31.3801	30.321	-3.369	-8.984	4.492	-2.43316	1.6845	-8.984	-9.17117	47.7275	28.6365	10.9492	-9.26474	10.652	1.96524	40.428	42.94	-2.8777	-31.444	20.9174	-9.21229	19.2754	-20.8788	3.369	-2.24	-21.4081	-3.2891	35.0773	-8.4	-4.8691	5.44119	-4.83025	-12.2854	39.8665	58.9575	-9.5455	1.6845	-39.305	30.8825
58	4.83333	-2.3171	-1.0519	-37.059	-19.6525	-2.8075	-13.476	-20.7755	19.6525	23.2756	31.4542	32.9547	-4.41178	-10.107	4.56219	-1.31016	1.6845	-10.107	-9.17117	49.9735	26.3905	11.23	-8.4225	10.652	1.96524	39.305	43.1232	-2.54324	-32.567	24.1099	-9.79507	19.6525	-21.28	3.2996	-2.67414	-22.46	-3.36	36.2003	-8.0548	-4.492	5.04	-4.75622	-12.353	42.1125	60.0805	-9.89166	2.8075	-41.551	29.7595
59	4.91667	-2.3171	-1.0519	-37.1284	-19.5263	-3.18183	-14.599	-23.0215	20.7755	23.6388	31.6774	34.1821	-4.9273	-10.6685	4.37969	-1.65629	1.6845	-12.353	-9.5455	50.8157	25.5482	13.476	-8.15653	10.9327	1.6845	38.182	42.8612	-2.87857	-32.4959	25.9522	-9.5455	18.5295	-20.9067	3.369	-2.8	-21.4072	-5.6	36.5233	-8.0548	-4.8381	3.92	-2.51025	-11.23	43.4509	61.2035	-9.89166	3.9305	-41.9533	30.1366
60	5	-2.3171	-1.0519	-37.6886	-19.4823	-3.32221	-15.0825	-21.7722	19.7087	22.7817	32.8004	34.5089	-5.0535	-12.9145	4.11767	-1.59091	1.40375	-11.5761	-9.5455	51.0965	25.2675	14.0375	-7.00223	13.1787	0.8275	37.8451	43.1157	-2.59213	-32.567	26.952	-9.5455	16.2835	-20.9067	5.54565	-2.67414	-21.0563	-7	36.949	-8.4	-4.7137	2.87369	-0.5615	-9.5455	43.797	63.4495	-9.5455	5.0535	-41.7492	30.8825
61	5.08333	-2.246	-1.123	-38.7435	-19.6525	-3.9305	-15.1605	-21.4064	19.2172	22.5158	33.9234	34.1821	-4.9273	-12.1113	1.84797	-1.31016	1.123	-12.0688	-9.79507	50.8157	25.5482	15.1605	-5.87923	14.021	0.84226	36.7649	43.3023	-3.369	-32.567	27.997	-10.1538	14.0375	-20.16	5.83825	-2.73252	-20.7755	-7.28	38.0482	-9.20102	-5.31774	2.8	0.5615	-7.2995	43.4509	64.5725	-10.6685	6.1765	-42.1125	32.0055
62	5.16667	-2.3171	-1.0519	-37.8399	-20.5819	-4.00158	-15.0894	-21.337	19.091	22.3326	35.0464	33.9194	-4.93278	-12.1284	1.00321	-2.43316	0.26598	-11.7915	-10.107	50.535	25.6136	15.0937	-8.12839	14.3017	0.5615	35.6387	43.2355	-3.7461	-32.1647	28.2594	-10.2662	15.1605	-19.7867	6.1765	-2.8	-21.0563	-7	38.3752	-8.88911	-5.4229	2.16632	0.7762	-6.8536	42.674	65.6955	-12.9145	7.2995	-40.9895	33.1285
63	5.25	-1.96525	-1.40375	-37.6526	-21.5135	-4.492	-15.1605	-21.4049	20.214	22.5946	36.1694	34.2515	-3.9305	-11.7915	0.74868	-4.11766	0.63169	-12.9145	-11.23	50.535	26.3905	15.0894	-8.91292	15.144	0.84226	35.9898	44.3585	-3.7461	-32.1647	28.6365	-10.6685	15.0843	-19.5792	5.83825	-2.73252	-20.9869	-5.6	38.4463	-8.96	-5.615	2.05334	0.7207	-6.92238	41.551	67.9415	-13.2916	7.70178	-40.1325	34.2515
64	5.33333	-2.8075	-0.5615	-37.059	-21.8985	-5.615	-15.1605	-21.337	20.7755	23.7176	35.0464	36.4975	-6.1765	-12.1113	1.84797	-6.36366	0.5615	-14.0375	-12.5803	52.781	24.1445	15.1605	-8.984	15.144	0.84226	36.1231	44.92	-4.492	-32.567	30.8825	-10.6685	15.1605	-19.04	5.0535	-2.73	-21.6013	-4.48	40.6923	-8.89	-6.738	1.68	1.123	-7.2995	40.428	69.0645	-13.874	8.18083	-39.8665	35.3745
65	5.41667	-3.08826	-0.28076	-38.182	-22.6472	-5.96113	-16.2835	-21.337	23.0215	24.0251	34.2844	37.7119	-8.8926	-12.1376	3.369	-6.43474	0.63257	-15.1605	-12.6503	55.5885	22.46	16.2124	-8.91292	15.4247	0.5615	36.4975	46.043	-4.8691	-32.1647	31.1667	-10.9181	18.5295	-17.92	3.9305	-1.68	-22.7274	-4.41334	41.8153	-8.89636	-7.1151	2.08119	1.123	-8.07637	39.305	69.626	-14.9733	8.984	-44.3585	35.6405
66	5.5	-4.492	0.0702	-39.305	-22.6472	-6.1765	-16.4988	-21.603	20.7755	24.2751	33.9234	38.8349	-10.0156	-11.7915	4.492	-6.08291	1.02474	-15.1751	-13.2062	56.7115	21.337	17.0042	-9.16838	16.267	-0.28076	38.7435	46.3891	-5.0535	-32.3288	31.444	-11.23	21.0728	-16.8	3.8594	-1.6091	-24.1445	-4.48	42.9383	-8.96	-7.3775	2.19334	1.3384	-8.18405	38.182	70.749	-12.751	8.18083	-48.8505	35.6405
67	5.58333	-5.615	0	-40.428	-23.0215	-6.1765	-16.845	-21.7787	19.9894	25.1481	34.2844	39.5296	-9.6653	-11.0146	1.123	-6.83375	2.1546	-15.7914	-12.7883	56.3654	21.337	17.4065	-9.5455	16.7069	-0.1844	39.7963	47.7275	-6.1765	-32.0055	32.567	-10.9327	23.3188	-15.68	4.22607	-1.12	-25.2675	-3.36	42.6041	-10.08	-7.2995	2.8	1.6845	-8.60967	38.5453	72.995	-12.6442	8.28386	-53.3425	35.3745
68	5.66667	-5.22324	0.06528	-40.8051	-22.6192	-5.45577	-16.4679	-21.5242	19.6525	25.8848	35.0464	39.5858	-9.82624	-11.3002	-1.123	-4.58089	2.52675	-16.845	-12.9145	56.15	21.1216	18.5295	-10.3224	17.1092	-0.5615	39.8665	48.8505	-6.57876	-31.6284	33.9708	-10.9492	23.0883	-17.0134	4.492	0	-24.5216	-2.9588	42.661	-11.4489	-8.4225	2.87	2.48765	-7.46297	38.3692	75.241	-12.3036	7.99059	-52.5003	35.6552
69	5.75	-5.55943	0.1668	-40.8051	-22.6192	-5.45577	-16.4679	-20.6557	19.9894	26.1507	36.1694	39.8665	-10.107	-11.23	-2.246	-2.43316	3.9305	-15.7914	-12.7883	56.15	20.7755	18.2522	-10.3566	16.7349	-2.8075	40.9895	48.9207	-7.08414	-31.444	34.2515	-11.23	22.5776	-17.5293	4.22607	-1.12	-24.1445	-3.36	42.9383	-11.76	-8.984	2.50526	2.62034	-6.1765	38.7435	77.487	-12.6592	6.9677	-52.0603	35.7516
70	5.83333	-6.18653	0	-40.428	-21.8985	-5.0535	-16.845	-20.5601	20.214	27.0078	37.2924	39.5858	-9.82624	-11.2968	-1.39039	-1.31016	5.0535	-15.7621	-13.2755	55.7477	21.1526	18.5295	-10.6685	16.7069	-3.55337	41.8514	49.412	-7.861	-30.321	35.3121	-12.3183	22.46	-17.6565	4.0508	-2.53333	-24.5216	-2.9588	43.784	-11.4489	-10.107	2.24	2.99467	-5.0535	40.9895	78.61	-12.0887	6.1765	-51.658	36.4975
71	5.91667	-3.83598	-0.0556	-40.7741	-19.6525	-3.9305	-16.4988	-20.214	21.337	26.9276	38.9769	39.6005	-8.984	-11.23	-0.5615	-1.65629	6.1765	-15.6925	-12.7372	55.7477	21.1526	18.2522	-10.3566	16.3606	-3.9305	42.1125	50.535	-8.2381	-29.9187	35.5977	-12.8468	22.3923	-17.5826	3.6555	-2.61713	-25.2675	-2.98664	44.3421	-11.48	-8.984	2.50526	5.217	-4.73366	43.2355	79.733	-12.4241	6.24757	-52.781	35.7206
72	6	-2.72727	-0.25403	-42.1125	-17.4065	-2.52674	-16.5642	-20.5911	21.7393	27.2738	41.2229	38.7435	-7.861	-11.6043	-1.6845	-1.57613	6.738	-15.8593	-12.5152	55.027	21.8985	18.5154	-10.093	16.106	-3.59363	41.8514	51.658	-8.2381	-29.9187	35.936	-12.9145	21.7276	-17.1896	5.4951	-2.4602	-26.3905	-3.36	44.6228	-11.76	-9.0534	2.92584	5.89576	-4.77275	44.3585	81.979	-12.2332	5.9519	-53.3425	35.1873
73	6.08333	-2.49836	0.25238	-43.2355	-14.0375	-2.246	-16.845	-20.4947	22.1793	28.3968	41.5973	40.7979	-10.0211	-11.6323	-2.43038	-1.31016	8.984	-16.1498	-11.9252	57.273	19.6525	18.9201	-9.3746	16.2016	-3.369	41.7783	54.4655	-7.861	-29.198	35.6621	-12.8734	20.6046	-16.0696	6.2334	-2.2896	-26.7366	-3.36	44.3421	-11.48	-8.984	2.8	6.1765	-5.0535	45.4815	83.102	-11.9787	5.615	-55.5885	34.813
74	6.16667	-2.7161	-0.6529	-39.8665	-13.9737	-1.93016	-16.5291	-20.214	23.0215	28.5888	41.7105	41.7051	-10.9107	-12.353	-2.8075	-1.59091	9.26474	-16.2835	-10.6685	58.396	17.4065	18.5154	-10.093	16.5477	-2.246	42.1125	56.7115	-8.984	-28.075	35.3121	-12.3183	22.9737	-18.2655	7.2995	-1.12	-27.0231	-3.2891	43.9902	-11.1291	-8.3677	2.93658	7.03352	-2.8075	45.4147	83.9309	-13.078	4.81183	-54.8426	35.2153
75	6.25	-4.36875	-1.123	-37.6205	-14.2529	-2.08677	-16.4679	-20.48	24.1445	28.694	42.3459	41.891	-11.9872	-12.353	-3.9305	-2.99466	9.87973	-16.3546	-11.7204	59.519	16.2835	18.2522	-10.3566	17.6707	-1.87164	42.9013	57.8345	-10.6685	-27.5135	34.2515	-11.23	24.3757	-18.9302	6.1765	-1.44242	-26.952	-3.36	43.2025	-11.2	-8.30266	2.576	7.48667	0.5615	45.4815	86.1737	-14.0375	5.17828	-54.8117	35.936
76	6.33333	-5.615	-1.123	-36.4975	-14.599	-1.6845	-16.845	-20.7087	25.829	28.62	42.4136	44.0023	-11.6707	-12.0723	-4.77274	-4.11766	10.9327	-16.2975	-11.7775	60.642	14.0375	17.5042	-10.7539	18.4166	-1.84372	43.3478	59.519	-11.7915	-25.2675	36.2315	-12.353	25.5723	-19.04	5.615	-1.30664	-27.0231	-3.2891	44.353	-11.84	-8.0482	3.36	7.861	3.9305	46.0674	85.6491	-16.2835	5.0535	-54.4655	37.059
77	6.41667	-3.369	-1.05282	-36.8998	-14.2219	-2.08677	-16.4679	-21.337	26.952	27.8352	42.0817	44.9348	-11.7915	-11.7915	-5.0535	-1.87166	8.75673	-17.1668	-12.1196	60.5709	13.5471	18.6776	-12.9577	18.7937	-2.246	43.6098	61.765	-11.7915	-25.5908	36.6567	-13.0989	26.1837	-18.9221	4.492	-1.68	-28.075	-3.36	45.3687	-11.9188	-7.2325	3.08418	8.984	3.15362	46.2022	85.7251	-16.3528	5.17969	-54.8117	38.182
78	6.5	-1.6845	-1.123	-36.7431	-14.2832	-2.52674	-16.5642	-19.639	24.6519	26.7123	42.9074	45.4815	-11.7915	-9.5455	-5.91052	-0.628875	8.19791	-17.4205	-11.7775	60.642	13.476	19.8679	-13.476	18.4476	-2.246	47.0025	62.0849	-11.6071	-25.4267	37.059	-13.476	26.0891	-17.92	5.2379	-1.2788	-29.198	-3.29	45.7458	-12.32	-7.1151	3.20119	9.26475	3.08826	46.6045	85.348	-16.2835	4.75798	-56.15	39.305
79	6.58333	-0.5615	-1.123	-37.059	-14.599	-3.369	-16.845	-18.9318	23.3986	28.9582	43.2047	45.8048	-11.7915	-8.984	-5.83038	-0.37432	7.861	-17.4776	-11.7204	59.519	14.599	20.214	-14.599	17.6707	-2.54153	48.8505	62.3967	-11.23	-25.829	37.059	-13.1299	26.6178	-17.92	5.2992	-1.435	-30.321	-3.57478	46.2647	-11.9798	-6.738	2.8	9.5455	2.8075	46.2302	86.471	-17.4065	5.615	-57.273	41.551
80	6.66667	-0.90763	-1.123	-34.813	-15.722	-3.64974	-16.5642	-18.5295	23.0215	30.3799	43.5884	45.6407	-11.9759	-7.861	-6.1765	-0.63636	8.984	-17.1423	-11.7915	58.9575	15.1605	19.8679	-14.599	16.5477	-2.8075	51.0965	63.4495	-12.4027	-25.8859	37.2744	-11.7915	26.952	-16.8	5.615	-1.12	-32.567	-3.92	45.966	-11.0902	-7.06615	2.53818	10.4025	3.9305	45.6968	88.1555	-17.6873	5.89575	-56.6647	41.629
81	6.75	-2.246	-1.05282	-33.9708	-16.5642	-4.00158	-16.2124	-18.3947	23.4183	31.5084	44.5919	46.043	-12.353	-7.14027	-6.92237	-0.81885	10.6685	-16.3546	-12.8434	56.7115	17.4065	19.9333	-14.8797	17.39	-3.64975	52.2195	63.5197	-14.0375	-26.179	37.6205	-10.6685	29.2626	-16.7614	5.26885	-0.80548	-32.9693	-4.6639	46.2866	-10.08	-7.2599	2.00941	10.4025	5.0535	44.92	90.4015	-17.6449	5.96112	-56.5523	41.3666
82	6.83333	-3.369	-1.123	-33.69	-16.845	-3.9305	-16.2835	-18.0359	24.706	31.5029	45.691	45.6407	-11.9759	-7.14027	-6.92237	-1.87166	11.7915	-16.0028	-13.1952	56.4455	15.1605	19.091	-15.1605	17.0382	-3.2979	53.5578	64.5725	-15.1605	-25.5648	38.7435	-12.9145	30.8168	-17.0618	3.9305	-0.49637	-32.567	-5.04	49.1148	-10.6774	-7.89055	1.85685	10.6685	6.1765	47.0537	91.4262	-18.3423	6.738	-56.15	40.9895
83	6.91667	-2.76072	-1.045	-33.956	-19.091	-4.00158	-16.2124	-17.968	25.829	31.7063	46.1245	45.8048	-11.7915	-6.738	-7.2995	-1.94274	11.8626	-15.722	-13.476	56.4455	14.0375	18.825	-15.1605	17.1092	-3.369	53.904	65.6955	-15.2344	-26.1689	39.5204	-15.1605	32.0055	-16.24	2.8075	-0.56	-32.9693	-4.6639	53.0026	-10.8597	-7.9705	1.42049	10.2987	6.97082	47.4351	92.589	-17.5937	5.615	-53.904	41.3356
84	7	-2.64826	-1.30737	-35.3745	-19.8679	-4.00158	-16.2124	-18.0374	25.9552	31.7658	48.3353	45.4815	-11.7915	-7.861	-8.07638	-2.43316	11.7915	-16.0028	-13.1952	56.7115	12.9145	17.6617	-15.403	17.0382	-3.2979	53.3425	66.8185	-14.8797	-26.1097	39.8665	-16.2835	32.8477	-17.08	3.5922	-0.49253	-32.9693	-4.6639	54.7298	-11.2	-7.861	1.568	10.6685	6.54686	47.7275	93.7705	-18.2452	4.80394	-52.4854	42.1125
85	7.08333	-2.246	-0.5615	-36.4975	-20.214	-3.9305	-16.2835	-17.7448	25.8966	32.8888	48.7096	45.1354	-9.5455	-8.4225	-8.15652	-3.55616	12.9145	-16.6578	-12.353	60.0805	10.9345	16.5359	-15.4696	17.1092	-3.58435	53.6067	66.8185	-15.722	-26.3905	40.6434	-17.4065	32.7295	-16.9621	4.0503	-0.784	-33.69	-5.04	54.3527	-10.7988	-8.984	1.68	14.0375	7.66986	49.836	94.756	-17.968	4.492	-52.2195	43.2355
86	7.16667	-2.64826	-1.30737	-37.6205	-20.9909	-4.00158	-16.2124	-17.6707	25.829	33.6656	49.0839	45.2155	-7.861	-9.5455	-8.4225	-3.90229	14.0375	-17.7808	-11.23	62.3265	10.4813	18.7847	-17.649	17.1092	-3.9305	55.027	70.1875	-16.0028	-26.1097	40.7087	-18.8103	33.1285	-17.36	4.3048	-1.12	-34.0923	-4.6639	54.3527	-10.7988	-8.984	2.05334	16.2835	8.984	52.3178	95.5673	-16.845	4.78926	-49.9735	40.9895
87	7.25	-2.49165	-1.36865	-38.4761	-20.7087	-4.00158	-16.2124	-17.7407	26.952	34.0118	50.2069	45.4815	-5.615	-9.86086	-8.07638	-3.87601	14.7625	-18.1552	-12.353	63.4495	10.107	20.7755	-17.8978	16.7069	-4.6764	54.8399	71.872	-17.1391	-25.7622	40.9895	-19.091	34.2515	-16.9912	4.0503	-1.90402	-34.5977	-3.36	54.7298	-11.2	-8.85766	2.408	18.5295	10.107	53.3425	97.701	-15.4974	4.9337	-47.7275	39.8665
88	7.33333	-2.8075	-1.6845	-40.7253	-20.7755	-3.9305	-16.2835	-17.968	27.5135	34.7886	49.0839	45.2007	-5.33424	-10.107	-7.51862	-4.67916	15.9092	-18.5295	-13.1299	64.6286	9.98066	21.8985	-17.968	16.7069	-4.6764	54.6567	71.872	-18.2653	-24.706	41.8317	-18.8103	34.1821	-16.6742	3.9305	-1.89478	-35.3745	-2.24	56.6297	-11.2	-8.75054	3.03911	18.7442	11.1144	52.3318	99.947	-15.1605	4.67917	-48.8505	38.7435
89	7.41667	-3.0735	-2.8075	-41.0606	-20.7044	-1.6845	-16.2133	-19.091	28.6365	34.5022	48.032	44.3585	-5.349	-11.23	-6.738	-4.99901	17.0085	-19.6525	-13.476	64.7339	9.29379	21.8985	-19.0208	15.9862	-5.0535	56.1205	72.6108	-18.6005	-24.6349	41.7664	-18.5295	34.2515	-15.68	3.9305	-2.24	-35.7517	-1.83878	57.135	-11.3839	-8.92455	0.968474	19.091	11.7915	50.535	102.193	-14.8362	2.42789	-49.838	38.4918
90	7.5	-3.11942	-3.0917	-41.551	-21.071	-0.6317	-15.1605	-19.3718	28.9172	34.5733	47.9609	43.2355	-5.615	-10.0793	-6.46072	-5.57489	18.5295	-20.0548	-13.0989	64.8059	9.22375	22.6833	-19.0233	15.9862	-5.83035	56.7115	73.8207	-18.2715	-24.964	42.1125	-18.5295	34.1821	-16.6742	3.52825	-1.8639	-36.4975	-1.86665	57.5373	-11.76	-9.41076	0.27627	20.7823	11.1082	50.269	103.316	-14.9733	1.123	-50.9669	38.2314
91	7.58333	-3.9305	-3.369	-42.674	-20.214	-0.5615	-14.0375	-20.214	29.198	34.5022	48.032	42.9547	-5.33424	-8.73786	-6.95338	-6.62789	19.6525	-19.8982	-13.1601	64.6365	8.64284	22.7573	-19.091	16.267	-5.89575	56.7115	76.364	-17.8765	-25.3589	43.2355	-20.7755	34.1821	-16.6742	3.6195	-1.97293	-37.6205	-2.24	57.163	-12.88	-9.5455	0	21.0728	11.23	49.9735	104.439	-14.599	0	-48.721	39.3544
92	7.66667	-2.8075	-4.492	-41.8317	-21.0562	-0.63258	-15.0894	-21.337	30.321	34.5031	49.0839	42.6029	-4.98243	-8.4225	-7.2995	-8.87704	19.7193	-20.214	-12.353	64.6222	8.92713	22.6833	-19.0233	16.5477	-6.1765	54.6059	77.848	-17.6618	-24.9272	44.0466	-21.6212	33.9574	-16.7334	3.369	-2.42667	-36.8436	-2.24	56.137	-13.6889	-10.7353	-0.82667	23.3156	11.2968	49.9735	105.562	-15.0013	0.37712	-48.3559	40.6954
93	7.75	-1.96525	-5.89575	-41.8317	-21.0562	-1.123	-15.9092	-21.6831	31.444	34.8375	50.2069	42.674	-5.0535	-7.58025	-7.01875	-11.7113	19.7193	-19.3718	-13.1952	63.4495	8.984	22.46	-18.8298	17.4047	-7.2995	52.6896	78.7014	-17.7808	-24.1445	44.3585	-21.8985	33.9542	-16.8	3.0492	-3.52304	-37.1301	-2.1691	55.2913	-14	-11.7915	-1.68	24.1445	11.7915	51.0965	106.685	-15.722	1.123	-48.289	42.9382
94	7.83333	-1.6845	-6.1765	-41.551	-21.337	-2.246	-16.2835	-21.603	32.0055	33.7176	50.2737	43.7259	-6.1054	-7.93119	-5.615	-13.9604	19.6525	-19.3718	-13.1952	63.7728	7.861	22.46	-17.968	17.0382	-7.78992	52.781	81.4175	-17.4065	-23.0215	45.1696	-21.6212	34.7428	-15.68	2.8336	-4.29767	-36.7948	-2.24	55.014	-13.6889	-11.8626	-1.60911	25.2675	12.9145	52.515	107.808	-16.845	2.246	-49.1723	45.2481
95	7.91667	-1.95048	-5.0535	-41.8317	-21.0562	-2.62313	-15.8812	-21.337	33.1285	33.0522	49.9653	43.9168	-6.4011	-7.861	-4.492	-13.1727	19.7236	-19.091	-13.476	63.6087	6.55363	22.4478	-18.1511	17.1092	-7.861	51.658	84.7865	-17.7808	-24.1445	44.8489	-21.8274	35.1085	-15.12	2.73644	-4.96912	-37.1301	-2.1691	55.6143	-13.6548	-11.5998	-1.12	26.1098	13.1952	52.781	108.931	-18.0349	3.66312	-51.0965	48.8505
96	8	-1.95048	-3.9305	-42.674	-19.6525	-2.62313	-15.8812	-21.6177	33.4092	31.9529	49.6454	44.1713	-6.738	-5.615	-4.4218	-13.1727	19.7236	-19.3718	-13.1952	64.011	6.1765	21.9779	-18.762	17.0382	-7.78992	53.3425	81.979	-17.6521	-24.9517	44.92	-21.8985	35.3745	-14	2.8075	-5.04	-37.1301	-2.1691	54.917	-12.88	-11.23	0	25.8578	13.2456	51.658	112.487	-18.8268	6.1765	-51.3772	49.1312
97	8.08333	-2.8075	-2.8075	-43.797	-18.5295	-2.246	-16.2835	-21.6831	33.69	31.517	47.4349	43.9093	-5.615	-4.27663	-4.492	-13.1017	19.6525	-19.7227	-11.7915	64.011	5.39963	22.2729	-19.0702	17.0382	-7.78992	52.9402	82.3561	-17.968	-25.2675	44.8531	-22.1659	35.1085	-16.24	2.73644	-4.96912	-37.059	-1.12	55.6656	-11.76	-10.107	0.36878	26.2196	13.8666	50.535	117.353	-16.2835	5.17828	-51.3772	49.1312
98	8.16667	-3.08826	-2.52676	-44.1431	-17.4065	-1.123	-18.5295	-21.337	33.69	30.866	46.9055	43.7302	-4.7861	-3.9305	-4.492	-13.1727	19.7236	-19.6525	-10.6685	63.9399	5.68608	21.8166	-18.6231	17.1092	-7.861	52.4349	82.5405	-18.2962	-24.108	44.0681	-22.6859	34.6343	-18.48	3.13055	-5.2548	-37.1292	0	55.5066	-10.08	-9.61315	0.89735	28.4656	14.9896	51.658	119.6	-15.1605	5.0535	-51.0965	49.9735
99	8.25	-3.44007	-2.17493	-44.92	-16.845	-0.34612	-19.6525	-22.3908	34.013	31.2042	46.8379	43.797	-3.66627	-5.0535	-5.615	-13.1727	19.7236	-18.6006	-10.5974	64.011	5.615	22.1613	-18.1472	17.0382	-7.78992	51.658	82.5405	-19.6525	-22.46	42.9304	-23.0093	35.0041	-19.6	3.5562	-5.6	-37.1292	1.12	55.8528	-8.96	-9.5455	1.94353	29.198	16.845	52.4349	121.846	-14.1069	5.17969	-52.2195	50.2395
100	8.33333	-4.492	-2.246	-46.043	-15.722	0	-20.7755	-23.1008	34.377	32.3272	46.9017	42.674	-4.71928	-6.33997	-6.97967	-14.2247	19.6525	-18.6006	-10.5974	63.9399	3.44008	20.7755	-17.968	17.0382	-7.78992	51.2809	82.9428	-20.7755	-21.337	43.9079	-24.8377	36.1554	-19.2074	3.13055	-5.2548	-36.7948	2.24	56.9758	-11.2	-9.6194	1.34105	30.321	17.968	52.781	124.091	-13.5471	5.12457	-54.4655	50.2395
101	8.41667	-2.3171	-2.17493	-45.186	-14.599	1.89988	-21.8985	-24.217	35.0425	33.112	46.9055	41.551	-5.26887	-7.48667	-7.2995	-14.2957	18.6006	-18.5295	-9.5455	63.4495	2.62034	21.4109	-17.5986	17.1092	-6.738	51.3421	82.7862	-20.9737	-21.4824	43.9639	-26.4512	37.8438	-18.9725	3.1031	-4.48	-37.9146	2.30666	57.4662	-12.2491	-9.5455	1.46521	33.69	18.0382	53.904	125.215	-13.476	5.0535	-56.7115	51.0965
102	8.5	-1.52528	-2.4304	-44.7328	-13.476	2.40522	-23.2059	-24.5797	34.42	33.186	46.8379	39.305	-5.615	-6.61821	-8.0856	-15.3477	18.3141	-18.6006	-10.5974	62.3265	2.246	21.4962	-18.1524	17.0382	-6.66693	51.658	83.102	-21.2349	-22.1154	44.3585	-27.5135	37.9178	-19.04	2.246	-3.36	-40.03	1.99898	57.5373	-12.32	-10.6685	1.12	35.936	17.968	54.6809	126.338	-13.5471	5.12457	-56.9923	50.2542
103	8.58333	-1.123	-2.8075	-44.3585	-11.23	2.8075	-23.583	-24.4828	34.8807	33.112	46.9055	38.9027	-5.2379	-6.01727	-8.04537	-16.4707	17.968	-18.3451	-11.3892	63.4495	1.123	21.8985	-17.4065	17.3246	-6.738	51.392	84.225	-22.2265	-22.2203	43.9814	-27.1112	40.1638	-21.28	1.96526	-4.2	-42.2997	2.8	59.7833	-14.56	-9.9478	0.37612	38.182	17.3527	55.027	128.583	-13.476	4.83812	-57.8345	50.4227
104	8.66667	0	-3.9305	-44.3585	-10.107	3.52822	-23.2059	-25.5317	34.813	32.8888	46.8379	38.1109	-4.98243	-5.615	-8.4225	-17.5937	18.3141	-19.091	-11.7915	63.9399	1.19408	21.5242	-18.5295	17.6707	-6.738	51.0297	85.6421	-21.6831	-22.783	43.797	-27.2753	42.1125	-24.08	1.6134	-3.84912	-40.03	3.119	60.9063	-15.61	-9.9478	0.37612	39.8665	17.2193	54.6809	129.707	-14.599	5.615	-58.9575	50.1607
105	8.75	-0.07108	-4.42093	-44.063	-8.984	3.52822	-23.2059	-25.7057	35.8401	32.8888	46.8379	37.3232	-5.0535	-4.89427	-8.04537	-18.3186	18.2878	-20.214	-11.4172	64.011	1.123	21.1154	-19.0171	18.1611	-6.66693	51.0965	86.7683	-21.9126	-22.446	43.797	-26.952	43.2355	-25.2	0.5615	-3.92	-38.9819	3.14522	62.0293	-15.68	-9.5455	0	40.9895	16.845	54.6809	130.829	-13.8783	5.99213	-59.2773	51.26
106	8.83333	0	-4.492	-43.797	-7.861	3.9305	-23.583	-26.2642	36.5536	31.7658	46.8379	38.1109	-4.98243	-4.86633	-7.2995	-20.5883	17.968	-22.46	-11.4172	63.9399	1.19408	20.7755	-19.091	18.2322	-7.00223	53.3425	87.1027	-21.6342	-22.46	44.5457	-29.198	43.5513	-24.885	1.1698	-3.8422	-38.5563	2.8	61.9591	-17.92	-8.4225	-0.7748	42.1125	16.845	53.904	133.076	-13.8503	6.738	-59.519	52.2195
107	8.91667	-1.123	-4.4218	-44.063	-6.738	3.55617	-25.829	-26.3905	38.7435	30.4793	46.5962	38.4066	-5.1733	-4.492	-6.1765	-19.4416	17.1648	-24.706	-11.7915	63.1554	1.18984	20.5016	-19.0499	18.8405	-6.66	54.3953	88.1555	-20.8466	-23.5119	44.5457	-30.321	43.3947	-24.8239	1.3102	-3.36	-39.703	3.119	61.9582	-18.9691	-8.4936	-0.489114	42.9547	16.5642	53.5269	133.478	-13.476	7.861	-59.519	54.4655
108	9	-1.6845	-4.492	-44.2462	-5.615	3.69228	-26.3905	-25.2675	39.0896	29.3326	46.2764	38.7435	-4.30485	-4.89427	-6.92237	-18.7877	17.4776	-22.46	-11.7915	62.0292	1.123	20.9909	-19.3371	18.9529	-6.9224	54.4655	89.2785	-20.4948	-23.8638	44.92	-31.444	43.797	-25.2	1.6845	-2.24	-40.9895	3.06527	60.9063	-19.04	-8.4225	-0.56	43.2355	16.2835	53.5579	134.198	-13.8783	8.23811	-59.9213	54.8426
109	9.08333	-2.8075	-3.369	-45.1072	-4.492	3.369	-27.5135	-24.5468	39.1206	30.4793	46.5962	39.8665	-2.1337	-5.00671	-6.66001	-18.7167	17.4065	-21.9696	-11.7204	62.81	0.51471	21.337	-19.6525	19.3552	-7.2995	54.3953	90.4015	-20.214	-24.1445	44.5457	-32.567	43.3947	-24.8239	1.3102	-3.36	-42.1125	2.8	62.0293	-18.97	-9.5455	-0.49	43.5513	15.4764	52.781	135.321	-14.3035	8.984	-60.0337	55.105
110	9.16667	-3.15363	-4.492	-44.2387	-4.15512	3.02288	-27.5135	-24.1445	39.8665	31.1332	46.909	39.9019	0.13656	-5.615	-6.738	-18.7869	15.1605	-21.6343	-11.7915	63.0724	0.40227	22.1793	-19.3717	19.3552	-6.95337	54.3987	90.6689	-20.4948	-23.8638	44.3377	-33.6138	43.5988	-24.08	0.4904	-3.84912	-40.9895	3.052	62.2833	-19.0533	-9.81286	-0.49333	43.3947	15.5376	55.027	137.567	-15.1605	10.107	-60.642	55.027
111	9.25	-3.44007	-4.42093	-44.4296	-3.85943	2.08253	-27.7551	-24.1445	40.2126	31.2042	47.9609	39.8468	2.3445	-5.68608	-6.66692	-19.8397	12.353	-22.7541	-11.7247	63.4495	0	22.0611	-19.2535	19.636	-7.01874	54.4655	92.9117	-21.1097	-22.46	43.797	-33.69	43.2355	-22.96	-0.5615	-3.92	-41.3837	3.22893	63.433	-19.32	-12.0557	0.56	43.797	15.1605	55.8841	139.252	-14.0375	10.373	-60.7131	55.0981
112	9.33333	-3.369	-4.492	-44.3585	-3.9305	0.93583	-28.075	-24.0247	40.2034	31.1332	48.032	41.1837	3.68908	-5.615	-6.95338	-20.9627	11.23	-23.583	-11.7915	63.1034	0	22.46	-19.6525	19.9167	-7.2995	54.3987	94.0379	-22.1627	-21.337	43.6708	-33.6206	44.3585	-22.6947	-0.6326	-3.84912	-40.9895	2.8	63.7138	-19.6	-11.0068	0.62747	46.3104	15.7889	56.15	141.498	-13.5471	10.7396	-61.765	56.15
113	9.41667	-2.3171	-4.42093	-44.4287	-2.8075	0.6813	-28.8611	-23.7702	39.8665	31.1332	48.032	42.138	4.8876	-5.615	-7.2995	-22.0857	10.107	-24.706	-10.6685	62.8169	0.07108	23.583	-21.5287	19.6009	-7.61535	54.7071	95.6185	-22.2327	-20.214	43.4227	-33.69	45.2431	-22.6148	-0.2808	-4.2	-41.3837	3.22893	64.0296	-19.285	-11.0108	0.56	47.4302	15.722	55.8693	141.779	-13.476	10.6685	-62.888	57.273
114	9.5	-2.3171	-4.42093	-44.92	-1.6845	0.49042	-28.5654	-24.0247	40.2034	31.2042	47.9609	42.4098	6.1765	-6.01727	-6.92237	-22.6472	9.24997	-25.0831	-10.2662	62.888	0	24.3289	-22.0577	19.5396	-7.45874	53.904	96.7652	-23.0215	-19.091	42.2997	-32.567	45.6687	-22.96	-1.123	-4.48	-41.0242	3.1111	63.873	-19.2239	-10.6685	1.68	47.0949	15.7931	55.8841	142.621	-13.5471	10.7396	-60.7122	58.396
115	9.58333	-2.246	-3.369	-46.043	-0.5615	0.5615	-28.6365	-23.8637	40.1473	31.1332	45.786	44.6558	5.0535	-6.738	-6.1765	-24.8932	8.984	-25.829	-10.2942	61.765	-2.246	24.706	-22.46	19.9167	-7.861	53.5841	95.6185	-23.0215	-17.968	44.522	-33.3702	47.9094	-23.2834	-0.80714	-5.285	-42.2997	2.8	63.873	-19.2239	-9.5455	2.072	47.3814	15.722	56.15	143.744	-13.2606	11.7915	-59.8933	60.0805
116	9.66667	-1.123	-3.369	-45.2661	-0.5615	-0.5615	-29.7595	-24.706	40.9895	30.6428	44.9662	45.4815	3.73876	-7.861	-5.0535	-22.6472	8.12699	-26.952	-10.6685	60.0805	-3.66453	24.3289	-22.0577	19.5706	-7.861	52.2195	94.9637	-23.0917	-16.845	45.7047	-33.0609	49.9735	-23.1467	-0.96375	-5.22388	-41.4312	3.13598	64.2753	-18.48	-9.40856	2.06244	47.7275	15.722	56.9923	144.025	-14.0375	12.9145	-59.519	62.3265
117	9.75	-0.06767	-4.15375	-45.5526	-0.49042	-1.123	-31.178	-23.8637	41.2703	29.5198	44.5919	46.6045	3.369	-7.861	-7.2995	-22.0857	8.4927	-25.829	-10.2942	57.8345	-3.9305	23.583	-21.6325	19.636	-8.14175	51.0965	94.8935	-24.1445	-15.722	45.7787	-33.1285	51.0965	-23.52	-0.5615	-5.6	-41.6221	3.4309	63.1523	-19.2548	-9.00646	2.408	49.6274	15.722	56.6404	144.377	-11.7915	11.7915	-58.396	63.4495
118	9.83333	0	-4.22778	-45.2173	-0.5615	-2.246	-31.444	-24.2156	41.6221	29.1736	43.4689	48.8505	3.73876	-7.92865	-8.64575	-20.9627	8.4225	-25.0831	-10.2662	57.5186	-4.24634	22.46	-20.7755	19.9167	-8.4225	49.9735	96.0165	-25.2675	-14.599	48.0216	-33.0617	52.2195	-23.52	-0.96375	-5.22388	-41.551	3.36	62.5908	-19.3347	-10.0673	0.14141	50.1327	15.5376	56.7115	144.305	-9.5455	11.496	-57.3432	65.134
119	9.91667	0.02773	-7.41736	-46.3403	0.5615	-1.123	-32.301	-24.1445	41.551	28.5602	42.1043	49.3418	5.0535	-7.861	-8.71977	-21.0337	7.37058	-24.706	-10.6685	57.4574	-4.08974	22.1793	-20.4948	19.636	-8.14175	49.5992	97.701	-25.3386	-15.6509	49.1446	-33.0617	53.0056	-23.6395	-1.40376	-5.32	-41.6221	3.4309	61.4678	-19.6	-11.2939	-0.90025	50.535	15.1605	55.5885	143.69	-8.4225	11.23	-57.273	67.38
120	10	0.16692	-9.0447	-47.7275	1.6845	-0.37712	-32.7262	-23.0215	42.674	27.4609	41.7844	49.412	6.1765	-5.615	-8.64977	-20.8578	7.19467	-25.829	-10.2942	56.7115	-4.492	20.7755	-20.4782	19.5706	-7.861	48.4761	99.947	-25.2675	-15.9374	51.0965	-33.1285	53.3425	-23.8934	-2.246	-4.48	-42.1125	3.36	61.1396	-22.9236	-12.353	-1.30666	49.412	15.5066	55.027	143.557	-8.4225	11.496	-57.3432	70.749
121	10.0833	0.5615	-10.107	-48.8505	2.8075	0	-33.1285	-21.1097	43.797	29.7069	42.9074	51.658	6.2467	-3.369	-8.64977	-21.6629	6.87673	-26.952	-9.84101	57.4884	-5.615	19.6525	-20.7755	19.9167	-6.738	48.6605	100.336	-25.2675	-16.2835	52.2195	-32.0055	54.4655	-25.0134	-2.512	-5.6	-43.2355	3.36	60.7149	-25.76	-12.6728	-2.40304	48.289	15.5066	53.904	143.183	-8.1952	12.9145	-58.396	75.241
122	10.1667	1.33837	-7.861	-46.6045	-0.5615	-0.37712	-32.7262	-21.0397	46.043	30.362	43.9322	52.7142	7.03213	-2.246	-8.71977	-22.7595	7.20125	-29.198	-8.984	57.2019	-5.54392	19.3752	-20.4636	22.1627	-6.36365	48.4482	100.324	-24.1445	-15.9374	51.0965	-31.6312	55.3077	-26.04	-3.2567	-6.18634	-43.6126	3.7612	60.0874	-28	-12.9145	-3.0148	47.166	16.2835	56.15	142.06	-8.12524	14.0375	-57.7877	75.319
123	10.25	1.87167	-6.1765	-45.65	-2.8075	-1.123	-32.9303	-19.9908	46.1107	30.7341	46.185	52.781	8.15826	-2.31988	-9.32385	-24.3317	6.94947	-30.321	-9.84101	57.273	-5.615	19.5823	-19.091	23.005	-5.89575	48.8505	101.07	-23.8637	-16.0027	49.9735	-31.6312	55.5885	-26.32	-4.35004	-6.49228	-44.3585	4.18526	62.3279	-27.8808	-14.0375	-3.36	46.043	16.6296	56.9923	141.779	-7.10736	13.4021	-57.6473	75.8025
124	10.3333	2.246	-2.8075	-45.4815	-5.0535	-2.246	-32.567	-19.7236	46.1141	30.949	46.6167	52.7099	8.49358	-2.31365	-8.64575	-26.5777	7.56374	-31.444	-9.42073	57.2019	-5.54392	18.5295	-17.968	23.2857	-5.0535	47.7275	100.293	-23.583	-15.1605	48.8505	-31.6312	57.8345	-26.32	-3.7555	-6.24726	-45.4815	5.04	63.3504	-27.44	-12.4653	-2.898	45.4815	16.5495	57.273	141.498	-6.55364	13.3168	-57.273	76.9255
125	10.4167	3.369	-1.6845	-45.6646	-5.67602	-1.123	-33.424	-19.6525	46.043	30.802	46.6535	52.9008	8.1979	-2.246	-8.984	-25.2275	7.84206	-33.69	-9.5455	56.7115	-5.91053	18.4584	-17.8969	23.005	-4.77276	47.166	100.213	-23.849	-16.2835	47.7275	-31.6312	58.3284	-26.5426	-3.86976	-6.32648	-45.7623	4.2	63.7138	-26.32	-11.457	-2.68085	43.2355	16.2835	57.273	142.06	-6.1765	12.9145	-52.4067	80.2945
126	10.5	4.78753	-0.5615	-46.6045	-6.10632	-0.63258	-33.0574	-18.5295	44.9902	31.2042	46.2764	53.1553	8.984	-2.31988	-9.32385	-23.623	9.07666	-31.444	-9.42073	55.5885	-5.0535	18.5295	-18.1834	22.9396	-4.492	46.043	99.947	-23.8637	-17.1258	46.6045	-32.0055	58.396	-26.6164	-3.9305	-6.72	-45.7623	4.2	65.8452	-25.84	-11.0253	-2.8314	40.696	14.331	57.273	149.359	-6.55364	13.3168	-47.7275	83.6635
127	10.5833	5.0535	0.5615	-47.7275	-6.1765	-0.5615	-33.1285	-17.4776	44.9911	33.4503	46.6225	54.302	9.30386	-2.06163	-9.70472	-23.3735	10.38	-30.321	-8.984	55.3077	-4.77275	17.4065	-18.5295	22.1627	-4.492	45.7622	100.228	-24.706	-17.4065	48.8505	-33.1285	59.519	-28.7867	-3.51826	-6.31595	-46.6045	3.92	66.6336	-25.7849	-11.457	-2.68085	38.182	12.353	60.642	148.798	-6.49237	13.1602	-48.0083	83.9443
128	10.6667	4.78753	-1.6845	-47.7986	-6.10544	-1.6845	-34.1813	-17.4065	44.92	34.171	46.6535	54.9568	10.6685	-2.8075	-10.107	-23.6649	10.61	-29.198	-7.861	55.3077	-4.77275	16.2835	-19.3064	23.2857	-4.11764	45.5719	101.089	-24.9867	-17.1258	49.6762	-33.1285	60.8666	-29.2394	-3.43836	-6.03415	-46.2886	4.235	67.6443	-25.76	-12.8035	-1.59385	38.1118	11.23	60.2649	149.2	-6.1765	13.476	-49.412	84.2952
129	10.75	4.78753	-2.8075	-48.8505	-6.10632	-2.246	-34.3638	-16.3546	44.9911	34.5733	46.2764	55.027	11.7915	-0.5615	-11.23	-24.7941	10.4703	-29.4788	-8.70326	54.4655	-5.0535	15.722	-19.8397	24.0316	-4.08972	44.92	102.193	-25.3377	-15.722	50.535	-34.1813	61.2035	-29.4933	-3.11164	-5.04	-46.4452	4.2961	67.3061	-26.8125	-14.0375	-0.56	38.1144	9.32226	60.2649	149.2	-7.2995	11.23	-50.535	84.225
130	10.8333	3.9305	-3.9305	-49.9735	-5.0535	-3.369	-34.6258	-16.0589	44.8002	34.5733	45.1534	57.273	11.8617	0.4921	-12.2268	-26.0162	11.7915	-29.5751	-9.14323	54.1848	-4.77275	14.599	-20.214	24.4087	-4.492	44.9566	102.352	-25.2675	-14.599	51.658	-34.2515	60.0805	-31.7333	-3.43684	-6.16	-46.043	3.92	67.3061	-26.8125	-11.7915	-0.49637	38.4344	9.23636	60.642	149.921	-9.5455	10.2942	-48.289	86.471
131	10.9167	4.29382	-2.8075	-50.7794	-5.10635	-2.58291	-34.3713	-15.722	45.6687	34.5022	44.663	58.6768	11.5107	0.5615	-12.353	-27.1392	12.9145	-30.321	-9.5455	53.904	-4.70737	15.3449	-19.8117	25.1856	-4.492	44.8639	102.628	-25.3377	-15.722	51.5869	-34.1804	58.396	-32.48	-3.369	-7.47122	-46.4452	4.2961	67.6443	-26.88	-10.107	-0.56	39.2916	9.3717	61.4188	151.043	-11.7915	9.91983	-46.6045	88.1555
132	11	4.11767	-1.6845	-51.313	-5.43234	-2.08677	-34.4359	-14.599	44.5457	34.5733	44.5919	58.9575	12.353	0.4921	-12.2268	-28.8237	13.476	-30.6981	-9.14323	53.904	-5.0535	15.0894	-19.0199	24.8991	-4.42093	44.92	103.877	-24.9867	-17.1258	50.852	-34.2383	56.15	-33.6	-3.369	-7.84	-47.166	4.26522	68.7673	-25.76	-8.984	-0.56	39.573	9.25198	61.499	151.605	-12.9145	7.67383	-45.4815	91.5245
133	11.0833	4.492	-0.5615	-53.415	-4.82406	-1.6845	-34.813	-13.7567	43.5162	34.5022	44.663	60.0805	14.599	0.5615	-12.5447	-29.9467	15.722	-30.8825	-9.30728	53.5017	-5.79937	15.1605	-17.968	24.9702	-4.492	45.1633	104.327	-24.706	-17.4065	51.0965	-34.3638	57.273	-33.53	-2.5205	-7.37958	-48.289	5.04	69.2609	-24.64	-9.3301	-1.68	39.3198	8.62936	61.765	152.728	-14.0375	6.92517	-44.6245	92.6475
134	11.1667	5.615	1.6845	-51.9668	-3.60763	-2.08677	-34.4359	-13.476	43.2355	34.296	44.3423	61.0163	16.845	0.5615	-12.9145	-30.2697	15.7912	-30.8825	-8.984	53.0617	-5.67411	15.0894	-17.8969	24.8991	-4.42093	45.0792	104.816	-24.9867	-17.1258	49.9735	-33.5028	58.5585	-33.7621	-2.246	-7.0726	-47.166	5.3852	69.3288	-22.4	-9.61657	-1.60911	38.182	9.05418	64.011	152.994	-15.1605	6.55083	-44.7046	94.332
135	11.25	5.54482	4.492	-51.4708	-2.246	-2.08677	-34.4359	-13.7567	43.5162	33.4503	45.1534	61.3907	19.091	1.6845	-12.5447	-30.9339	16.012	-30.1618	-9.72988	52.7078	-5.90796	14.0375	-18.318	25.1856	-4.492	45.4815	105.562	-25.8969	-15.722	49.9735	-33.2408	58.9575	-34.16	-2.4934	-6.16	-47.0462	5.376	70.4518	-23.3955	-10.6685	-1.68	37.059	8.984	64.5725	153.624	-14.91	7.0058	-44.3585	95.455
136	11.3333	5.615	6.738	-51.0965	0	-1.6845	-34.813	-14.1086	43.8681	34.5733	45.4507	62.1393	20.214	2.46137	-11.23	-31.2921	16.1352	-30.1618	-9.72988	52.2819	-5.76751	12.9145	-17.7038	25.5317	-4.492	45.0792	105.939	-26.6946	-14.599	50.2438	-33.4612	61.2035	-36.4	-2.246	-6.64694	-46.7917	6.16	71.5054	-23.3941	-12.9145	-3.92	39.305	9.05418	65.6955	154.677	-15.0013	7.11513	-43.2355	95.8293
137	11.4167	6.1765	6.738	-52.2195	0.34613	-2.8075	-33.69	-15.1605	44.92	35.9116	45.3919	62.5137	21.337	2.8075	-10.107	-32.6809	15.3192	-29.7595	-10.107	52.0703	-5.77137	12.8406	-18.3078	25.1546	-4.08972	45.2433	106.124	-24.7754	-15.5958	50.4857	-32.6966	61.6948	-36.96	-2.5473	-6.95218	-45.9232	6.496	72.4593	-23.7348	-15.1605	-4.87199	41.551	9.05418	66.7509	154.751	-14.599	6.738	-42.4494	96.4582
138	11.5	5.615	6.1765	-53.0555	0.3369	-4.492	-32.0055	-15.2307	42.674	36.2578	44.9662	62.888	22.46	2.46137	-10.107	-34.1216	15.3455	-30.1618	-10.8529	51.658	-6.1765	11.7915	-18.2322	25.1546	-4.08972	44.92	107.246	-24.2156	-15.6509	52.7678	-32.349	61.765	-38.08	-3.369	-7.28	-45.8276	6.72	72.885	-24.08	-18.5295	-5.04	42.674	8.984	66.9168	156.209	-15.722	7.08412	-42.1125	97.3267
139	11.5833	6.1765	6.738	-53.904	1.123	-6.738	-30.8825	-15.2307	41.551	35.9379	42.7439	62.4857	22.8371	2.52675	-10.3878	-35.5617	15.1605	-30.9536	-10.5974	52.781	-6.1765	10.6685	-18.5295	24.4087	-3.369	45.6968	108.37	-24.1445	-15.722	53.904	-31.444	62.8169	-38.0091	-3.7461	-6.8788	-45.4815	7.84	72.4593	-23.7348	-17.4065	-8.4	42.6038	7.861	67.2413	157.359	-16.845	7.08412	-40.1863	100.672
140	11.6667	5.83038	7.861	-50.7807	2.2928	-5.99214	-30.4802	-15.1605	40.428	35.6294	42.0785	62.3803	24.1445	2.8075	-10.6685	-35.6327	15.2316	-32.0055	-10.6685	52.5357	-6.42821	10.3912	-18.2176	25.1546	-2.96673	45.4113	109.493	-24.2156	-15.6509	55.027	-30.321	63.0078	-38.304	-4.492	-7.08234	-45.8276	7.84	72.417	-23.8	-15.7898	-10.64	42.6064	5.95326	66.9341	157.005	-17.968	6.738	-39.6793	103.877
141	11.75	5.83038	8.984	-48.65	5.02677	-5.99214	-30.4802	-16.2835	40.4982	34.5733	40.9587	61.765	25.2675	5.0535	-10.4025	-35.6319	16.2835	-32.0766	-10.5974	52.8535	-6.50857	10.8839	-18.2911	25.1546	-2.96673	45.4815	111.739	-24.1445	-15.1605	57.273	-31.444	63.2623	-38.64	-5.615	-6.72	-47.166	7.91	71.5748	-22.96	-15.722	-11.76	41.551	5.87923	66.257	157.033	-16.845	7.08412	-39.305	107.246
142	11.8333	6.1765	10.107	-47.7275	7.2995	-5.615	-30.8825	-16.845	40.1325	35.1816	41.3009	64.011	25.3377	5.615	-10.3224	-35.5617	17.4065	-31.71	-10.107	55.1741	-7.13907	11.23	-18.7167	25.5317	-3.369	44.3585	111.809	-25.2675	-14.0375	58.3249	-31.9344	63.0003	-40.88	-3.369	-8.96	-48.289	7.84	72.6978	-23.8147	-14.6684	-12.7542	42.674	5.94923	65.134	156.659	-16.6825	7.13696	-39.305	108.37
143	11.9167	7.2995	10.4814	-46.6045	8.4225	-5.29171	-30.8825	-17.968	39.8665	35.294	41.0385	66.257	25.3377	6.738	-9.5455	-36.6847	17.4767	-31.444	-8.984	56.6459	-7.07344	10.8839	-18.2911	26.3086	-4.492	43.797	111.443	-24.1445	-13.6914	58.396	-32.0055	62.8178	-41.44	-2.87855	-9.4491	-48.3601	7.91088	72.921	-23.4525	-13.7568	-13.16	44.0925	6.1765	64.011	158.53	-16.2835	7.861	-39.3752	110.054
144	12	8.04537	10.5093	-45.2398	10.2705	-5.45577	-31.0669	-18.2488	37.9012	35.6962	40.6614	67.38	26.1263	6.33573	-9.16837	-37.5403	17.4734	-30.321	-9.84101	57.8345	-7.2995	10.2705	-18.2097	26.0221	-5.5439	42.674	111.177	-23.9292	-13.476	60.642	-31.9353	62.888	-42.56	-2.8075	-9.7835	-48.0737	7.84	72.9951	-23.52	-13.476	-13.44	44.3585	7.2995	62.888	161.712	-15.5595	8.25996	-39.305	111.177
145	12.0833	8.4225	10.107	-44.92	12.5402	-5.0535	-31.444	-19.091	37.4334	35.3219	39.5384	69.626	26.4607	6.49235	-9.22965	-39.7894	17.4065	-29.5441	-9.86856	56.7115	-8.4225	9.17117	-18.5295	26.0932	-5.615	41.551	112.3	-23.583	-13.476	61.6939	-31.9344	63.4963	-42.4822	-2.87855	-9.4491	-48.8505	7.84	75.0122	-23.6019	-13.7568	-13.16	44.0777	7.58024	62.6073	161.993	-15.7366	8.13081	-38.6967	111.255
146	12.1667	8.04537	10.5093	-45.2398	12.5165	-5.45577	-32.1899	-20.214	37.059	35.4506	38.7312	72.1362	27.5135	6.1765	-9.5455	-39.0017	17.4776	-29.198	-10.2942	54.4655	-9.27953	10.2942	-19.6525	27.2162	-5.5448	40.428	114.546	-23.583	-14.599	62.0292	-32.0055	63.6367	-42	-2.8075	-8.96	-49.2276	8.2412	75.4919	-23.1333	-14.599	-12.992	43.1661	7.98718	62.6073	161.993	-15.4822	8.75057	-38.5563	111.739
147	12.25	7.861	10.3452	-45.5492	12.1298	-5.45577	-32.1899	-20.5911	37.4613	35.1347	38.4154	73.2592	28.6365	5.89575	-9.26475	-39.0017	17.4776	-28.3948	-12.5165	52.2195	-9.5455	10.6009	-20.9987	28.269	-4.492	39.305	116.792	-23.3598	-14.5313	61.6939	-31.9344	64.011	-40.88	-2.8075	-7.84	-49.3537	8.6691	75.5053	-22.1365	-15.722	-12.1333	42.1125	7.861	62.888	161.712	-17.7256	7.69511	-38.182	112.862
148	12.3333	7.861	10.6685	-46.6045	12.0557	-5.0535	-32.567	-21.337	37.4334	34.8688	39.5384	73.2624	28.7033	5.83037	-8.984	-38.9307	18.5295	-28.3558	-13.1952	51.9388	-9.26475	10.6685	-21.0728	28.6035	-3.369	40.428	115.669	-23.2857	-14.599	61.9803	-32.0055	62.888	-43.12	-1.6845	-10.08	-49.0101	9.0425	75.4314	-22.7389	-16.0589	-12.9995	42.0447	6.738	62.6073	161.993	-19.6525	7.1872	-37.059	115.108
149	12.4167	7.45873	11.0456	-46.6721	12.1298	-2.8075	-32.2209	-22.46	37.059	34.5733	40.6614	73.2244	28.7572	6.1765	-7.861	-39.0008	19.6525	-28.075	-13.476	51.9811	-9.19937	10.6009	-20.9987	28.2681	-3.2979	40.9184	115.179	-21.6029	-13.5351	61.2035	-30.8825	62.3265	-43.8712	-1.5647	-10.864	-50.0118	9.45635	74.3823	-22.33	-16.0589	-12.9995	41.551	5.6852	61.2035	162.058	-21.8985	6.92517	-35.6943	117.517
150	12.5	6.95336	11.23	-46.6045	12.353	-1.40376	-32.2863	-21.7141	37.4613	33.4503	41.7844	73.2992	28.6365	6.95337	-7.861	-39.0008	20.7755	-28.3558	-13.1952	51.2837	-9.5455	10.4073	-20.7755	28.62	-3.64975	40.9895	115.108	-21.1498	-12.9145	61.765	-30.8825	61.2035	-44.24	-1.3102	-11.2	-51.1768	9.69332	73.2593	-22.4	-15.722	-13.2533	41.551	5.615	60.0805	161.712	-16.2835	6.0642	-35.3745	119.787
151	12.5833	6.1765	12.353	-46.6045	13.476	-1.123	-32.567	-21.9765	37.5737	33.0759	39.5384	76.4968	29.675	7.45873	-8.04537	-38.9307	23.0215	-28.3558	-13.1952	50.1607	-11.7915	9.5455	-19.6525	28.9007	-3.9305	40.9184	115.179	-20.7755	-11.7915	64.7867	-33.9158	61.3907	-44.24	-2.4095	-10.881	-53.3425	11.2	73.1882	-22.3291	-15.3978	-14.3786	41.6303	5.58858	59.6782	162.089	-12.353	6.24669	-35.6943	120.886
152	12.6667	8.07635	13.476	-44.3585	13.8222	-0.80715	-32.2512	-21.8985	38.182	33.2521	38.4154	78.6669	31.4937	7.861	-8.4225	-39.0017	23.0926	-29.198	-13.476	48.289	-14.3348	9.2682	-19.3406	28.62	-4.77276	41.2702	114.827	-21.1778	-12.5374	65.6955	-34.2515	61.765	-45.92	-3.369	-10.08	-52.5966	11.6012	73.2593	-22.6148	-15.5628	-15.3039	41.5749	5.32828	59.5658	162.351	-8.984	6.1765	-35.6405	122.969
153	12.75	8.60964	14.0375	-42.674	13.742	-0.93583	-31.444	-23.0215	35.936	32.8888	37.2924	79.733	33.69	8.984	-8.74578	-39.0017	23.0926	-29.4788	-13.1952	47.166	-15.4578	9.2682	-19.3406	27.2162	-4.70737	40.428	115.669	-21.1778	-12.5374	64.5725	-32.0055	59.519	-47.6	-4.492	-8.96	-53.0929	11.48	72.1363	-22.96	-15.1605	-15.68	41.7714	5.98233	58.9575	162.274	-8.984	6.24669	-36.4975	125.215
154	12.8333	8.984	15.1605	-41.551	13.476	-0.5615	-30.321	-23.583	34.0643	35.1347	35.0464	80.856	34.0361	9.16837	-8.58172	-40.0537	24.1445	-29.8306	-12.8434	47.0921	-16.0619	9.5455	-19.6525	26.0932	-5.0535	40.1473	114.827	-21.8985	-12.9145	65.6955	-34.2515	60.642	-49.84	-4.492	-8.96	-52.781	11.76	72.1363	-22.6148	-15.1036	-15.7296	44.2298	5.36934	58.8864	162.345	-8.4919	6.30269	-35.95	124.667
155	12.9167	10.107	15.5066	-41.8317	13.7568	-0.93583	-32.567	-24.706	32.9413	36.2578	34.4849	81.9079	34.3226	9.5455	-8.984	-40.1247	24.2156	-29.7595	-12.9145	46.043	-15.6518	11.5304	-20.7755	26.0932	-4.70737	40.1473	114.827	-21.7638	-12.5177	65.6262	-35.2483	61.6939	-50.3291	-4.2532	-9.19815	-51.9353	12.0711	72.417	-22.68	-14.8051	-15.8714	46.4708	5.36098	58.8864	162.345	-8.4225	6.1765	-35.936	124.389
156	13	10.8556	16.2835	-42.1801	14.3758	-0.96377	-33.3129	-23.9291	33.367	37.3808	33.3619	81.979	35.3745	11.7915	-7.861	-40.6152	24.1445	-29.1512	-12.8365	44.92	-15.722	12.5122	-21.5214	26.0221	-4.42093	40.428	114.546	-21.1711	-11.4725	65.6955	-35.3745	61.765	-50.4	-4.1829	-9.2683	-51.5457	12.88	72.6978	-22.96	-15.4285	-15.9727	47.7275	5.0535	58.9575	163.397	-7.3689	6.30269	-33.69	126.635
157	13.0833	11.23	17.4065	-43.2355	15.4248	-1.6845	-33.69	-24.1297	33.3354	37.0346	33.3619	84.225	37.6205	12.2828	-5.615	-41.7382	25.2675	-29.0388	-13.0989	44.8489	-15.6509	12.9145	-21.8985	26.3575	-4.492	39.305	114.812	-21.1035	-10.3467	67.8737	-37.6205	62.8169	-50.3291	-2.0072	-10.3182	-51.2836	14	72.417	-22.68	-15.5301	-16.5944	49.9735	4.30028	60.0094	163.468	-6.8091	6.24757	-32.6372	129.145
158	13.1667	10.8277	17.7836	-40.9895	16.5477	-2.08677	-33.3129	-23.8765	33.958	36.7482	33.433	87.0325	39.305	12.353	-3.369	-40.6152	26.3905	-28.6365	-12.353	44.8489	-15.6509	11.7915	-22.6754	26.0221	-4.42093	38.182	114.812	-20.4838	-10.0924	68.7837	-39.0243	63.6087	-50.5839	-1.4599	-10.7595	-51.5382	14.336	72.417	-22.68	-15.722	-16.4312	51.658	4.5622	60.0094	163.468	-6.738	7.2995	-32.3028	131.391
159	13.25	10.8277	17.7836	-39.9367	18.5295	-2.08677	-33.3129	-23.4857	33.9895	36.8193	33.3619	88.1555	41.551	12.2819	-3.29792	-40.1238	28.6365	-27.5135	-13.1299	43.797	-15.722	10.6685	-22.5609	26.3086	-4.492	37.059	114.546	-20.4012	-9.5455	69.0645	-39.305	64.011	-50.96	-1.123	-11.0133	-51.3773	14.28	72.6978	-21.84	-15.722	-16.8	52.781	4.492	60.0805	163.397	-7.861	8.4225	-32.6381	131.462
160	13.3333	11.23	18.5295	-39.8665	20.7755	-1.6845	-33.69	-23.3958	34.2515	39.0652	31.1159	89.0125	42.674	12.2862	-2.51339	-40.0537	30.8825	-26.1098	-13.1952	43.7268	-17.968	9.5455	-22.8542	25.5317	-3.369	35.936	112.566	-20.0268	-8.4225	68.7837	-39.0243	65.134	-52.08	-1.4599	-10.7595	-51.0965	14	73.5401	-21.56	-16.0918	-17.92	53.8329	4.56308	58.9575	164.519	-8.4225	8.79683	-32.3174	131.668
161	13.4167	10.9069	16.3527	-39.9376	20.8466	-2.08677	-33.3129	-23.0215	35.3745	40.1883	28.8699	88.7431	43.6142	11.23	-1.38723	-39.4454	30.9605	-25.829	-13.476	43.7268	-19.091	10.3343	-22.567	25.7751	-2.9198	34.813	112.113	-19.3945	-8.04312	68.7837	-39.0243	65.0664	-52.3027	-2.0228	-10.5725	-50.2543	14.28	72.982	-21.5289	-16.1637	-18.704	53.5698	5.615	56.7115	165.081	-9.5455	9.91983	-32.0055	132.514
162	13.5	10.6685	14.599	-39.571	21.337	-2.1992	-33.0505	-23.3958	33.1285	41.3113	27.7469	89.0502	45.9011	14.599	-1.73834	-39.305	31.444	-26.1098	-14.3183	42.674	-20.214	11.3892	-22.6444	25.644	-3.05084	33.69	111.739	-19.9907	-7.79336	67.9415	-39.305	65.134	-52.64	-2.8075	-9.52	-50.6061	14.6309	73.2593	-20.72	-15.9092	-19.04	53.904	6.738	54.4655	167.327	-7.2995	7.67383	-32.3028	133.637
163	13.5833	10.2914	15.0013	-39.305	22.46	-2.8075	-32.0055	-23.5292	31.444	42.3632	27.818	91.2962	49.2701	18.5295	-1.87167	-38.9307	32.567	-26.4616	-13.9664	41.551	-20.1438	11.7915	-21.8985	26.0932	-2.8075	32.567	112.113	-19.6525	-7.861	67.6608	-39.0243	65.0664	-52.3027	-3.14576	-10.5725	-50.535	14.56	74.105	-21.5289	-13.6395	-19.841	56.2138	7.83548	54.0632	167.704	-6.6257	6.738	-33.1285	134.198
164	13.6667	10.107	14.8372	-38.4627	22.7407	-0.5615	-31.9353	-24.1445	30.321	42.715	27.4662	93.209	52.4837	20.7755	-2.246	-37.8077	32.9131	-26.3905	-14.0375	40.428	-20.1438	14.0375	-21.5524	27.2162	-2.46136	31.444	112.012	-17.4065	-8.9202	67.5953	-38.7435	64.011	-52.8548	-3.0847	-10.8889	-50.613	13.9533	74.5976	-21.6022	-11.7915	-19.8148	57.7721	9.58017	53.5579	167.888	-6.3637	5.615	-34.2515	135.321
165	13.75	10.107	15.1605	-38.0228	22.8371	0.49042	-31.9344	-24.706	30.321	42.9958	28.3084	94.332	55.8528	20.3984	-2.96673	-37.8778	34.2515	-26.4607	-12.9145	39.305	-20.214	15.1605	-21.2668	27.497	-2.52676	30.321	112.3	-16.5608	-9.23358	67.9415	-38.7435	62.888	-52.08	-2.8075	-11.2	-51.0965	13.8134	74.9438	-22.0267	-10.6685	-20.16	58.9575	11.7915	52.781	169.012	-6.61816	5.9519	-34.5323	135.602
166	13.8333	11.23	15.5066	-37.6205	23.583	0.5615	-30.8825	-25.2675	29.198	41.8728	28.5744	95.7837	55.3146	20.3984	-2.96673	-37.8077	35.3745	-26.095	-12.353	39.2348	-21.337	16.2835	-21.337	27.7777	-2.8075	29.198	110.054	-16.2835	-9.5455	70.1875	-38.7435	63.6087	-52.8239	-3.0847	-12.0089	-52.2195	13.44	76.0668	-20.9067	-10.6685	-19.8148	61.2035	12.9145	52.4039	169.414	-6.4573	5.89575	-34.5713	136.608
167	13.9167	11.9507	15.5376	-36.4975	23.9291	0.49042	-30.8114	-25.5317	29.198	40.7498	28.6782	95.6844	55.7092	20.7755	-3.369	-35.5617	34.3217	-25.829	-11.23	38.436	-22.4734	17.3363	-23.583	27.5118	-3.9305	28.075	109.197	-12.9145	-10.6685	70.749	-38.6733	63.6087	-52.8239	-2.64497	-11.9221	-51.4736	13.8412	76.5581	-19.04	-10.9457	-19.8489	62.3265	14.599	52.4039	169.414	-6.1765	6.738	-34.2515	137.755
168	14	12.353	16.2835	-36.202	24.706	0.5615	-30.321	-26.1263	30.321	39.6268	28.3084	96.0165	55.5885	20.3984	-2.96673	-34.1713	34.3184	-24.972	-12.353	37.2987	-22.7881	17.6873	-24.9867	26.0932	-4.70737	26.952	108.931	-10.6685	-10.8958	71.872	-38.7435	64.011	-53.2	-2.246	-12.32	-51.0965	13.44	76.6283	-16.8	-10.6685	-20.16	63.4495	16.845	51.658	169.012	-7.2995	4.492	-32.0055	138.878
169	14.0833	12.353	16.2835	-35.936	25.829	0.5615	-29.198	-26.4607	28.075	41.8728	27.1854	95.5784	55.6255	20.136	-2.8543	-33.0514	34.2515	-25.0429	-13.0343	38.168	-22.446	17.968	-25.2675	24.9702	-5.0535	26.6712	108.089	-9.5455	-10.9658	74.118	-38.6733	62.888	-53.9748	-1.123	-11.9512	-51.4736	13.8412	77.6802	-17.8491	-10.5464	-21.28	64.2264	17.968	50.535	169.012	-8.4225	3.63498	-29.7595	140.936
170	14.1667	12.2854	16.0602	-35.0938	24.9868	3.9305	-30.321	-26.3905	26.7366	42.6838	26.9012	95.8672	55.4322	20.4782	-2.246	-33.3867	34.3226	-24.706	-13.2888	38.9027	-22.6444	20.214	-27.5135	27.2162	-4.70737	25.6655	108.128	-8.49014	-13.1378	76.6314	-38.6767	61.765	-53.69	-0.8997	-11.6925	-51.3773	14.28	78.8743	-18.48	-10.5013	-21.9711	63.9408	19.091	49.412	168.716	-10.6685	3.369	-28.6365	143.183
171	14.25	12.353	15.9862	-35.4456	25.3386	6.1765	-30.8123	-26.3905	26.3905	42.9958	26.6239	95.455	55.027	20.1429	-2.17492	-33.3867	34.3226	-25.0258	-12.1895	39.305	-23.0215	20.7755	-28.2904	28.2681	-4.42093	24.5188	107.808	-8.49356	-13.4049	77.7512	-38.7435	59.519	-53.76	-0.82575	-11.76	-52.2195	15.12	78.5	-17.36	-10.107	-22.4	64.011	21.337	47.166	168.45	-10.9493	3.64975	-26.3905	144.305
172	14.3333	13.476	17.1092	-35.3745	25.2675	8.4225	-30.8825	-26.7928	26.7676	45.2418	26.8851	95.1633	55.3552	20.5371	-2.46137	-34.4387	35.3745	-25.0521	-10.6685	38.182	-20.7755	21.8985	-28.6365	28.3392	-3.369	24.2568	106.685	-8.4225	-13.476	79.9973	-37.6205	60.1273	-53.6822	1.4171	-11.6934	-52.5002	15.4	77.7513	-15.12	-7.861	-23.0462	63.9399	21.4081	46.8502	168.134	-11.7915	3.9305	-25.2675	146.552
173	14.4167	14.5288	19.091	-34.2515	25.3377	7.2995	-30.8123	-26.5806	26.7792	45.923	26.3993	94.9771	56.15	20.9627	-1.6845	-32.1927	35.4447	-24.706	-9.5455	38.7435	-22.46	20.7755	-30.8825	28.2681	-3.2979	24.3749	106.095	-6.1765	-14.599	82.3696	-36.8881	60.2398	-53.9439	1.9715	-11.984	-52.5002	15.4	76.6283	-14	-6.75585	-22.7822	63.9399	21.4081	46.7889	168.291	-12.9145	5.0535	-24.1445	148.798
174	14.5	14.599	20.214	-32.9131	26.3905	6.1765	-30.5483	-26.7648	26.3905	46.1776	27.1854	94.332	57.273	20.5883	-0.5615	-30.5082	35.3745	-23.9776	-8.4832	33.69	-21.8985	19.6525	-31.444	27.7777	-3.66452	23.7249	105.79	-4.73044	-15.9374	83.4926	-34.6421	60.642	-54.32	2.246	-11.2	-52.2195	15.12	75.5053	-11.76	-5.649	-22.96	64.011	21.337	47.166	167.888	-13.2916	5.45578	-23.0215	147.94
175	14.5833	13.476	17.968	-32.567	27.5135	3.9305	-29.4953	-27.1904	26.7366	48.4473	27.5052	97.0981	56.5224	19.091	0.26423	-29.3852	35.3745	-24.2121	-8.08424	32.567	-20.7755	18.5295	-32.567	26.6547	-3.9305	23.6953	106.097	-4.30484	-16.2835	82.3696	-35.7651	60.2398	-53.9439	1.123	-10.8783	-52.5002	15.4	75.5053	-11.4148	-5.1201	-23.8902	65.0672	22.1926	46.8198	167.888	-14.0375	5.14975	-22.5311	148.307
176	14.6667	13.078	16.6034	-31.444	27.5135	6.1765	-29.4253	-27.2327	26.6713	49.1012	27.818	99.1279	56.4473	17.968	1.38723	-29.7313	35.3745	-24.1445	-7.03527	32.567	-21.8985	20.7053	-31.444	27.497	-3.64975	22.46	106.124	-5.4331	-16.6078	81.4175	-36.793	60.4038	-53.76	0.2629	-10.5208	-52.5002	15.4	75.4342	-11.1291	-4.0107	-23.9657	66.257	24.1445	46.5334	167.96	-15.1605	5.42783	-22.46	148.236
177	14.75	11.9787	16.2835	-30.6671	27.1905	8.4225	-29.198	-26.952	26.3905	49.1722	27.7469	100.696	56.15	17.8941	0.78315	-29.9467	35.1591	-24.2184	-7.63935	32.8477	-22.7407	21.5242	-30.8825	27.937	-3.55337	21.337	107.246	-6.738	-16.4707	80.2945	-37.059	60.0805	-53.76	-1.9886	-10.64	-53.3425	15.12	75.5053	-11.2	-3.6952	-24.08	65.8547	24.5216	46.6045	167.888	-12.9145	7.67383	-22.5302	149.359
178	14.8333	11.955	16.6034	-30.321	26.7648	9.5455	-29.198	-25.829	25.2675	50.2242	27.818	100.27	56.4961	18.1305	0.96047	-29.9467	34.813	-23.8214	-7.51487	33.1285	-23.0215	21.8985	-29.7595	28.3392	-3.9305	23.583	106.124	-8.984	-16.845	80.0286	-35.936	60.0805	-53.2	0.2574	-12.88	-52.5002	14.28	76.5572	-11.1291	-3.20763	-24.0929	65.3494	24.706	46.5334	167.96	-12.025	9.78525	-22.5302	150.482
179	14.9167	12.0147	16.9127	-30.6408	25.6655	10.6685	-28.8518	-25.3386	24.7771	50.5198	27.6271	100.139	57.273	18.5295	0.5615	-31.009	35.2076	-23.3958	-7.861	32.8477	-22.7407	21.4962	-29.3824	27.937	-4.6764	24.706	105.828	-9.33017	-17.968	79.733	-34.813	60.642	-55.7365	1.2433	-14.2	-52.6762	14.4555	76.909	-11.48	-2.8814	-24.1979	64.5725	24.706	46.6045	167.673	-10.902	12.0312	-23.583	151.605
180	15	12.0888	16.845	-30.6017	24.9868	11.3892	-28.8209	-25.2675	24.706	50.9481	27.2768	100.508	58.396	19.2827	1.6845	-31.699	36.4975	-22.6984	-7.51487	32.7824	-22.46	20.7044	-29.1269	28.0936	-4.73767	25.829	105.562	-9.38296	-18.1306	79.733	-33.69	58.9575	-54.88	1.49334	-14.56	-52.3582	14.1384	77.1898	-11.76	-2.8075	-23.52	66.8185	25.0803	45.4815	168.45	-8.65594	13.1542	-23.6532	152.728
181	15.0833	12.0147	16.9127	-30.321	24.706	11.7915	-29.198	-25.3386	24.7771	53.1652	27.5944	101.632	58.396	19.2033	2.8075	-32.4968	37.6205	-22.726	-6.738	32.0055	-22.46	19.6525	-29.198	27.7777	-5.0535	25.5483	105.843	-10.107	-18.5295	83.102	-33.3439	59.519	-54.88	1.2353	-13.44	-52.6762	13.3355	76.9238	-10.64	-2.8075	-24.2948	67.3089	25.9001	45.4815	168.796	-6.738	15.722	-23.583	153.29
182	15.1667	10.9626	16.9118	-30.0052	25.0218	11.7915	-28.8518	-25.2675	24.4906	54.7873	28.3084	101.793	58.1443	19.4653	3.9305	-30.2453	37.74	-22.46	-5.615	32.7824	-24.706	19.5814	-29.1269	27.497	-4.77276	25.4829	106.124	-7.861	-18.1598	85.348	-33.0583	61.2035	-55.2533	0.74505	-12.74	-52.8521	13.5109	76.6283	-9.52	-3.04033	-24.2712	67.38	26.952	45.7622	168.731	-5.615	17.968	-23.583	154.412
183	15.25	9.84277	16.845	-30.1618	25.0831	11.7204	-28.5654	-25.2675	25.2675	55.9102	29.4314	102.121	58.0639	20.3338	4.2674	-29.3852	37.6205	-22.7408	-5.33425	32.4968	-25.829	18.5295	-28.075	27.146	-3.369	25.829	107.246	-7.2995	-18.1834	86.471	-33.1285	62.6238	-54.88	-0.13514	-11.6459	-52.781	13.44	75.5053	-8.4	-2.6163	-24.64	67.3098	28.075	46.043	168.45	-5.5102	17.3017	-23.9853	154.79
184	15.3333	12.0147	16.9127	-29.7595	24.706	11.7915	-28.6365	-25.6698	25.6446	55.508	29.8085	104.36	57.3985	20.4947	4.21125	-28.2622	38.7435	-22.7408	-5.33425	32.567	-26.952	17.4065	-26.952	26.0932	-2.246	25.4829	106.124	-6.1765	-17.4065	85.348	-33.0583	62.888	-55.44	-0.5368	-12.0308	-52.8521	13.5109	76.6283	-8.0548	-3.04033	-24.2712	66.8185	28.6365	46.8853	168.731	-5.0535	16.2835	-23.8286	154.728
185	15.4167	12.5684	16.845	-28.6365	22.46	12.9145	-28.5663	-26.1097	25.5482	55.068	29.7122	104.714	57.7097	20.7755	5.0535	-27.1392	37.6205	-22.46	-5.615	32.4959	-26.8809	19.6525	-29.1278	27.1452	-2.17493	24.8798	106.07	-7.2995	-18.5295	83.6635	-33.1285	61.765	-55.0948	-0.3321	-11.6396	-52.5002	13.16	77.6811	-6.72	-2.9337	-23.4508	65.6955	30.8825	47.166	168.45	-4.3076	16.6858	-24.1445	154.412
186	15.5	12.9145	16.845	-27.2981	21.8985	14.2529	-28.6365	-26.952	26.3905	54.2258	30.5544	105.023	57.4414	19.6525	4.19648	-26.6487	36.5686	-22.7408	-5.33425	32.4968	-25.829	21.337	-29.9467	27.937	-2.4304	23.8113	105.704	-8.4225	-19.0208	81.4175	-32.0055	61.2035	-54.992	-0.2574	-11.76	-52.2195	12.88	77.7513	-5.6	-3.75316	-22.4295	66.2704	33.436	46.043	167.327	-3.81823	16.6017	-23.2874	155.536
187	15.5833	12.5684	15.722	-26.952	20.7755	14.599	-28.6365	-26.095	24.1445	56.191	30.8352	104.767	57.7588	17.968	4.27662	-26.5777	36.4975	-22.8061	-5.0535	31.444	-24.706	22.46	-30.321	28.3392	-2.8075	24.8682	102.33	-9.5455	-19.091	81.7408	-32.0055	60.0805	-55.2533	-0.3321	-11.6396	-52.5002	13.16	77.6802	-5.52911	-2.9337	-22.3308	66.257	35.936	45.0835	166.524	-3.369	16.845	-23.2874	156.659
188	15.6667	11.9653	15.7353	-26.6287	19.6525	14.2529	-29.7595	-25.6698	23.3986	56.631	30.9315	105.224	57.9022	16.845	3.9305	-24.3317	36.5677	-23.583	-5.0535	33.69	-25.7588	22.0654	-30.3817	27.937	-3.55337	25.1973	100.508	-9.6166	-20.1429	81.5767	-32.1899	60.8666	-54.9994	-0.6296	-11.5903	-52.8521	13.5109	78.032	-5.88	-2.8777	-21.84	66.1859	36.0071	43.9841	166.204	-1.7192	17.1569	-23.0215	157.781
189	15.75	10.9019	15.4823	-26.7928	19.4681	12.9145	-29.9749	-25.2675	23.0215	57.0333	31.6774	104.175	57.8345	19.4653	5.0535	-23.2797	36.5686	-22.8371	-4.65122	35.3745	-26.1245	21.9133	-30.6756	26.9834	-3.56076	25.2675	98.2625	-9.33017	-20.537	81.979	-32.567	60.8574	-54.88	-1.4326	-10.64	-52.781	14.56	77.1898	-5.04	-2.8075	-20.72	66.1859	36.0071	40.5914	165.401	-0.7898	17.2337	-20.7755	153.29
190	15.8333	10.8344	13.2335	-26.3905	19.091	11.7915	-30.321	-24.1445	20.7755	58.1562	30.9005	104.101	57.9022	20.7755	7.2995	-23.2087	37.6205	-23.0995	-4.5388	36.4975	-26.3905	21.0435	-30.053	26.6547	-3.9305	26.3194	98.3336	-10.107	-20.9626	81.5767	-32.1899	61.2035	-54.88	-0.7809	-11.5669	-52.8521	14.6309	76.0668	-4.77473	-2.8786	-21.7691	65.134	37.059	36.4975	165.427	-0.3671	17.968	-19.9723	149.757
191	15.9167	10.6685	12.0575	-26.3905	17.968	14.0375	-29.9749	-23.0926	20.2851	59.2082	31.187	103.877	57.4602	21.8985	7.56548	-20.9627	37.6907	-23.0215	-3.9305	36.1985	-26.4561	20.8504	-30.6205	27.497	-3.4966	26.6058	98.2625	-10.4531	-21.66	81.5767	-32.1899	60.8264	-54.4788	-0.5936	-12.496	-53.3425	14.56	74.9438	-3.92	-2.5857	-21.5358	65.0638	38.182	33.1285	165.081	3.9719	18.3404	-19.6525	147.487
192	16	10.6685	11.7915	-26.2707	17.1819	15.722	-29.198	-23.0215	20.214	59.2792	31.1159	103.877	58.2088	22.1217	7.92866	-19.0509	38.7435	-23.0926	-3.85942	35.8098	-26.3211	21.0672	-30.3064	28.5546	-3.369	26.952	98.2625	-10.4531	-21.66	80.856	-31.444	60.8264	-54.4788	0	-12.88	-54.4655	15.68	72.6978	-2.8	-3.369	-21.84	65.134	38.7435	32.0055	164.304	7.2995	17.968	-17.4065	147.862
193	16.0833	11.7915	12.9145	-26.0162	16.845	16.845	-28.075	-23.0917	19.091	59.2091	29.9929	103.531	58.6345	22.1958	7.861	-18.9809	39.8665	-22.7408	-4.21125	34.813	-26.6478	20.5113	-30.321	28.9007	-3.369	28.075	97.1395	-11.23	-22.0857	80.4537	-31.0669	61.2035	-54.88	0.7459	-12.4788	-53.7196	16.0812	71.2813	-1.38726	-2.5857	-21.5358	65.134	39.8665	30.8825	164.59	8.15656	19.091	-16.9161	148.307
194	16.1667	12.2862	13.7434	-25.1477	17.1819	16.5642	-28.9172	-22.7407	17.6873	59.2082	28.941	103.316	58.7421	24.2623	7.83327	-15.615	39.9334	-22.46	-4.492	36.0243	-26.2201	22.6873	-31.444	28.5546	-3.369	28.5654	96.0876	-10.4531	-23.906	80.3484	-29.7595	61.9804	-54.88	1.2822	-11.9439	-53.7196	16.0812	69.8903	0	-2.5855	-20.8763	65.0672	41.2836	28.6365	164.519	8.6097	20.214	-16.845	148.236
195	16.25	12.353	15.9862	-25.0521	17.4065	15.1605	-28.5663	-23.583	17.4065	59.2792	28.8699	103.316	58.396	24.7667	7.69407	-13.6632	40.428	-22.7408	-5.33425	37.2154	-26.2412	22.9504	-32.4959	28.5546	-3.69205	28.6365	96.0165	-10.4841	-24.3037	79.733	-28.6365	61.6939	-54.8091	1.6845	-11.2	-53.3425	15.68	69.8903	-0.85647	-2.655	-21.2178	65.134	42.674	28.5654	164.591	8.984	21.337	-15.7931	148.307
196	16.3333	12.2854	16.0602	-24.706	17.4065	14.0375	-28.6365	-23.8637	17.6873	60.4023	28.9401	103.316	58.7421	25.829	8.4225	-11.4172	41.551	-23.0926	-4.98242	37.6205	-25.829	23.0215	-32.567	28.9007	-4.11764	29.7595	94.9637	-10.107	-24.706	79.6619	-28.5654	61.765	-54.88	1.2822	-10.8239	-52.2195	15.68	70.4518	0.56	-2.4332	-20.16	65.0629	42.7451	28.6365	164.304	8.6097	22.46	-15.0013	148.052
197	16.4167	12.2828	16.845	-22.46	16.6578	13.476	-28.6365	-23.8637	17.6873	61.7406	29.9929	103.245	59.0286	25.829	8.76862	-12.5402	41.1877	-22.7573	-5.0535	37.2434	-25.4267	22.9504	-32.4959	28.5546	-3.69205	30.8114	94.9646	-10.4841	-25.4267	78.61	-28.3023	61.6939	-54.8091	0.8423	-10.92	-51.7291	15.7509	71.0133	1.12	-1.57226	-21.28	65.0629	42.7451	27.5135	165.081	8.88776	23.583	-14.599	147.674
198	16.5	11.23	17.968	-21.7141	16.6858	12.7242	-29.4835	-24.706	17.4065	62.0867	31.1159	103.58	58.9575	25.9915	8.82146	-13.6632	41.3638	-23.0926	-6.10542	37.059	-25.5908	22.46	-32.3058	27.2162	-3.58435	31.1467	94.8935	-11.23	-25.4547	77.487	-27.2493	61.7509	-54.866	0	-11.2	-51.3938	15.68	70.6942	1.98545	-1.57226	-21.28	65.134	42.674	26.5028	166.204	8.6097	25.829	-15.722	145.429
199	16.5833	11.1589	18.0391	-21.337	16.2835	12.0956	-27.5135	-24.706	16.2835	62.8636	29.9929	103.245	59.0286	26.3905	8.4225	-14.7862	40.9895	-23.0349	-5.89575	37.059	-25.2675	21.337	-32.567	26.0932	-3.9305	32.2697	93.7705	-12.353	-25.829	76.364	-27.1793	61.8848	-55.104	0.31585	-10.885	-51.0497	14.6378	70.8912	2.66608	-1.5647	-22.064	65.134	42.7442	25.829	168.45	9.307	26.1751	-17.4065	144.571
200	16.6667	11.4454	17.968	-20.5911	15.5628	11.23	-30.321	-24.8037	16.0272	62.5772	28.941	103.245	59.0286	25.2675	9.5455	-14.0403	41.3918	-22.7921	-6.24894	36.6567	-24.8904	23.583	-32.3058	25.6909	-3.55337	31.9374	92.8177	-12.7301	-26.5497	75.241	-25.2675	61.0163	-55.44	0.15923	-10.8239	-50.9373	14.3761	71.0133	3.66333	-1.5647	-22.064	65.8869	42.8782	25.5482	168.731	9.1465	26.228	-19.6525	144.305
201	16.75	11.7915	17.968	-20.5911	15.5628	12.087	-29.198	-24.7356	15.8993	62.6482	28.8699	103.58	58.9575	24.1445	10.6685	-14.0403	41.3918	-23.0349	-7.01875	36.2167	-24.9868	24.1445	-31.444	25.6909	-3.55337	32.2574	92.6475	-12.7301	-26.5497	74.118	-24.1445	61.8848	-55.104	0.5615	-11.2	-50.535	14	72.1363	3.98769	-1.3102	-22.4	65.9378	43.6315	24.1445	168.796	9.45405	25.9204	-18.5295	144.571
202	16.8333	12.9145	17.968	-20.214	15.1605	12.087	-28.075	-24.813	15.361	62.5781	26.6239	103.245	59.0286	21.8985	12.9145	-13.6632	42.1125	-22.9667	-7.16255	35.3745	-24.1445	25.2675	-30.321	26.0932	-3.9305	34.2515	92.8159	-13.476	-26.952	74.0469	-24.0734	61.3686	-55.0249	1.6845	-10.8548	-51.5973	14.3935	73.1925	4.21334	-0.18194	-22.7234	68.1839	44.7545	23.0215	169.573	10.2595	27.0144	-17.6873	144.586
203	16.9167	13.1378	18.0356	-20.5601	15.1605	12.353	-25.829	-24.706	15.5302	62.929	25.2201	103.107	59.0881	21.8985	13.1805	-14.7862	43.2355	-23.583	-7.2995	37.6205	-23.8785	25.1973	-29.198	27.2162	-3.58435	35.6419	92.7143	-13.8531	-26.5497	74.4136	-23.583	61.765	-55.44	1.89983	-10.64	-51.9963	14.6275	73.2593	5.6	-0.0692	-22.6378	69.626	46.043	22.6192	169.95	10.0368	29.7595	-17.4065	145.429
204	17	13.2118	17.968	-20.8466	15.2316	14.599	-23.583	-25.829	15.1605	62.0867	24.9394	102.497	58.9575	22.1217	13.5436	-15.9092	45.4815	-23.6524	-7.17332	38.182	-23.7984	25.1973	-28.075	27.497	-3.64975	36.4975	93.5063	-13.8531	-26.5497	73.5565	-22.46	61.4308	-56.1733	2.246	-10.64	-53.0452	15.68	72.1363	4.55	0.74586	-22.5588	70.749	47.166	22.6192	169.95	10.107	32.0055	-16.5495	142.06
205	17.0833	11.7915	19.6525	-20.7755	15.1605	15.722	-20.7755	-24.706	17.4065	61.7709	24.6236	102.422	59.0782	22.1958	13.476	-17.0322	47.7275	-23.583	-7.2995	39.305	-24.1445	25.2675	-26.952	27.7777	-3.9305	38.7435	93.8407	-13.476	-26.952	73.9199	-21.337	61.9168	-56.2875	1.89983	-10.64	-52.4412	14.6337	71.2807	4.54667	1.123	-22.96	70.6779	47.2371	23.0215	170.696	11.23	32.0757	-16.9152	140.375
206	17.1667	14.599	17.968	-20.8457	11.7915	16.845	-18.5295	-23.9291	20.214	61.7096	24.7802	102.867	59.519	22.1217	13.5436	-16.2553	48.8505	-24.706	-6.1765	38.9027	-23.7674	27.5135	-26.8818	28.0936	-3.61465	39.8665	93.8407	-12.6991	-28.075	73.7437	-20.214	62.3265	-56.7466	1.6845	-10.8548	-52.5966	13.8412	69.0315	4.48	0.74586	-22.5588	71.3105	48.289	23.0215	171.042	12.6337	31.7248	-16.845	138.129
207	17.25	14.0375	19.091	-20.8457	9.5455	20.214	-18.5295	-23.583	22.46	60.9637	24.3779	103.125	60.642	21.8985	14.0375	-16.5409	49.9735	-23.9601	-5.77423	38.182	-24.1445	28.5654	-26.8809	27.937	-3.55337	40.9895	94.8935	-12.1937	-28.2594	74.118	-17.968	63.4495	-56.3733	0.5615	-11.2	-52.2195	13.44	70.1577	4.54667	0.77687	-21.84	72.0389	48.2283	22.9504	171.329	12.9145	32.567	-16.9161	138.2
208	17.3333	14.8144	17.968	-20.7755	7.2995	21.8985	-18.4593	-22.8061	21.337	62.0867	23.2549	103.998	59.88	21.8985	15.1605	-16.4707	52.2195	-23.4707	-5.8583	39.305	-25.2675	28.6365	-25.829	28.3392	-3.9305	42.0414	94.9646	-11.7915	-28.6365	74.118	-19.091	64.2918	-56.28	0.1872	-12.32	-52.5656	13.44	71.8021	5.6	0.6813	-22.064	71.8868	47.9344	23.0215	172.381	15.1605	32.833	-16.495	139.252
209	17.4167	14.5279	18.0391	-20.8466	7.37058	23.0215	-18.5295	-23.0926	21.4081	62.5772	23.326	104.602	59.918	24.1445	15.4265	-16.5417	52.2906	-23.0215	-5.615	40.7088	-26.1097	28.5654	-25.7579	27.937	-3.55337	42.8612	95.455	-11.7915	-28.9598	74.1714	-20.3878	64.5725	-56.56	0.1872	-12.32	-53.904	13.51	71.872	6.72	0.6738	-21.28	72.14	48.557	20.7755	172.451	15.6509	33.1996	-17.1092	140.375
210	17.5	14.599	17.968	-20.7755	7.861	22.9504	-19.5814	-23.0215	21.337	62.6482	23.2549	105.001	59.519	24.8258	15.4974	-16.1751	52.781	-23.4238	-5.23788	40.9895	-26.3905	29.0109	-25.2675	27.937	-3.55337	43.2355	96.578	-11.6071	-28.7957	74.5375	-20.4423	64.2918	-56.28	0.31585	-13.125	-55.027	13.44	71.798	6.78746	-0.1872	-20.16	74.1315	48.6137	19.091	172.381	15.722	33.1285	-17.1833	140.443
211	17.5833	14.5279	18.0391	-21.8985	8.984	22.9504	-19.5814	-23.0926	20.2851	63.7713	23.3251	106.124	59.8888	25.0803	16.2835	-17.0322	53.904	-23.2672	-5.29916	43.2355	-26.1245	28.2621	-24.1445	28.3392	-3.9305	42.8332	95.8321	-11.23	-29.198	74.1708	-19.3354	63.286	-56.241	0	-13.44	-53.9751	13.5109	71.5748	7.46668	0.95954	-19.841	74.8666	49.9735	15.722	172.381	16.3374	34.2515	-18.5295	140.001
212	17.6667	14.5279	18.0391	-21.8985	9.33014	23.2857	-19.6525	-24.2126	20.3842	64.8232	23.326	106.9	60.0805	26.227	16.6033	-16.1899	54.1848	-23.583	-5.615	43.9975	-25.3878	30.5029	-24.4687	27.937	-3.55337	42.2969	95.2958	-11.5761	-30.321	72.995	-17.4065	62.1393	-55.44	-0.2808	-13.16	-53.9742	14.56	70.4518	8.58667	1.40724	-19.8489	75.241	51.0965	15.3449	172.783	16.4707	34.813	-19.6525	139.626
213	17.75	13.476	17.968	-21.7068	10.107	22.1627	-20.7755	-25.2675	20.214	64.8942	23.2549	107.246	60.0805	27.1766	16.7252	-16.5383	54.8038	-23.8637	-6.45725	44.3585	-24.5148	31.0669	-24.3037	27.937	-3.55337	41.551	94.8935	-12.1297	-31.3763	71.872	-16.2835	63.286	-55.121	-1.123	-12.1333	-53.904	15.68	69.3288	9.70667	1.7822	-20.2452	76.364	52.2195	15.0825	172.895	16.845	35.936	-18.8493	139.65
214	17.8333	13.4049	18.0391	-22.0896	11.23	19.6525	-21.8283	-25.2675	20.226	64.8232	23.326	106.124	60.4548	27.5135	16.4707	-16.4707	55.8527	-23.8637	-6.45725	46.6045	-23.3918	31.444	-24.706	28.3392	-3.9305	40.428	96.0165	-13.1787	-31.444	71.8018	-15.1605	64.2918	-55.16	-1.123	-11.76	-55.027	15.75	68.2058	11.76	4.02815	-21.3652	76.2938	53.904	15.1605	173.239	16.4427	36.3131	-19.1587	139.59
215	17.9167	13.4049	18.0391	-22.46	11.5998	17.4065	-22.1627	-25.2675	20.0974	64.3328	22.8805	105.001	60.1768	27.1937	14.201	-16.4429	56.0322	-23.583	-6.738	47.7275	-21.8985	30.321	-24.706	27.937	-3.55337	39.305	97.1395	-14.4812	-31.4717	71.3105	-14.599	64.5725	-55.44	-2.246	-10.64	-55.5885	15.68	67.0828	14	4.98243	-21.7691	76.364	55.027	15.0894	173.575	16.0618	36.5714	-19.091	139.516
216	18	13.7402	17.968	-22.7298	11.5581	18.5295	-21.8283	-26.3905	19.6525	63.2098	23.6292	103.877	60.4548	27.0718	13.2514	-17.0883	56.5852	-23.8637	-6.45725	48.8505	-20.7755	28.6365	-24.6358	27.937	-3.55337	38.182	98.2625	-16.1488	-31.6087	70.1875	-13.476	64.2918	-55.16	-1.123	-11.76	-57.8345	15.68	68.2058	14	5.0535	-21.84	78.8743	51.658	15.0929	173.842	15.4578	37.6205	-19.1649	138.912
217	18.0833	13.4049	16.9161	-24.1445	12.353	19.8679	-22.2215	-26.3905	17.7527	62.8636	24.0549	103.531	59.7574	27.3263	12.9145	-18.1552	57.8345	-24.0247	-6.4011	49.7075	-21.8985	27.5135	-24.706	28.3392	-3.9305	39.305	98.3873	-17.4065	-30.8825	71.3105	-12.353	64.2264	-54.88	-0.6326	-11.6891	-58.2116	16.0812	68.6411	14.0692	3.9305	-21.77	80.2945	49.412	15.1605	174.891	14.3348	38.7435	-19.091	139.037
218	18.1667	13.7567	16.5642	-24.5188	10.107	20.214	-21.5241	-26.2061	17.2473	62.929	24.0972	103.656	60.1544	27.0718	12.1284	-18.5013	58.9575	-23.7702	-6.738	49.5506	-22.1688	28.6365	-25.3213	27.937	-3.55337	40.3586	98.3887	-18.5295	-31.6594	72.1675	-11.23	63.4495	-53.76	-0.5615	-11.76	-58.1152	16.52	68.7673	14	3.369	-21.28	81.4723	48.2616	15.7959	174.996	11.7915	39.4922	-19.091	138.69
219	18.25	14.0375	16.2835	-24.6592	9.6235	22.1139	-21.0985	-25.829	16.845	63.2098	24.9394	103.052	60.0805	26.8809	12.4241	-18.4211	59.519	-24.8695	-6.41816	49.8439	-22.5094	29.9439	-25.4267	27.8245	-3.29098	40.428	98.2625	-19.091	-31.7395	72.4335	-10.107	63.1033	-52.64	0.5615	-12.81	-58.9575	17.36	69.3151	15.12	2.246	-20.16	81.4736	48.143	15.9091	176.311	9.5455	40.6152	-17.968	135.321
220	18.3333	13.7715	16.2835	-25.2675	9.5455	22.6472	-20.214	-26.2061	17.2473	65.1898	23.8164	102.978	59.0251	26.952	12.353	-18.1552	61.765	-25.829	-5.615	50.9669	-21.3864	30.321	-25.829	27.2162	-3.369	40.3586	97.2657	-20.214	-32.0055	74.4136	-8.984	63.0003	-52.08	0.8289	-12.8134	-57.8345	16.5053	69.5159	17.36	4.492	-21.28	81.7565	48.1407	16.2835	177.434	8.4225	40.8772	-16.9152	133.637
221	18.4167	13.4084	16.0602	-25.3386	9.61658	23.0215	-19.091	-26.1448	17.0907	65.615	23.0705	102.754	58.2088	26.8818	11.23	-18.4359	62.0457	-26.952	-4.492	51.2624	-20.4565	31.444	-24.706	27.1452	-3.2979	39.8665	97.2097	-20.4799	-30.8825	74.8667	-7.861	62.1393	-50.96	1.8689	-13.5988	-57.0886	16.0812	69.8903	19.6	4.98243	-21.7691	81.3488	44.5418	15.1605	177.78	7.2995	40.6152	-16.845	131.391
222	18.5	12.353	15.9862	-25.0521	9.5455	23.0215	-18.7448	-25.829	17.4065	66.0172	22.6934	101.632	57.8345	27.2327	9.82625	-18.5013	62.3265	-24.706	-5.34902	51.3299	-18.2077	32.1178	-24.1445	27.4316	-3.369	39.8665	97.1395	-20.4799	-29.7595	75.241	-6.738	62.163	-50.641	2.246	-14	-56.7115	15.68	71.0133	19.9452	5.0535	-21.84	80.495	42.313	14.599	177.995	6.1765	40.2408	-15.7922	132.514
223	18.5833	12.2854	16.0602	-25.829	10.6685	22.9504	-18.4584	-23.4263	16.3227	65.568	22.4501	101.285	57.8345	26.3905	9.5455	-18.1552	62.3265	-23.0215	-5.26889	51.9497	-19.0764	32.3799	-23.0215	26.6547	-3.369	39.7954	97.2106	-21.337	-28.6365	74.8387	-7.48388	62.5632	-50.4135	1.123	-12.88	-57.0576	16.8	71.734	19.9761	4.98243	-21.7691	79.1715	40.9895	13.476	177.995	5.8567	42.5105	-15.4264	133.076
224	18.6667	12.2828	16.845	-23.583	9.5455	23.0215	-18.5295	-22.2282	16.7729	65.0786	22.5342	100.793	57.5849	26.1097	9.82625	-19.2782	62.7008	-21.8985	-5.615	51.8424	-19.8117	31.2568	-24.1445	26.2776	-2.96673	39.305	96.9477	-21.6178	-29.4787	74.0469	-7.22842	62.6483	-50.7272	0.0914	-12.2289	-57.0314	17.197	72.1363	19.6	4.4226	-21.7142	78.8908	41.2702	15.722	178.37	5.9105	44.92	-15.1605	135.321
225	18.75	11.23	17.968	-22.7407	9.26474	22.9504	-18.4584	-20.976	16.6645	64.3328	22.1319	99.947	57.273	26.1097	9.82625	-20.4012	62.5247	-22.3008	-6.36088	52.2195	-20.214	29.7595	-24.6358	26.2776	-2.96673	38.182	96.578	-21.8985	-29.4134	72.995	-7.2995	62.5632	-50.4135	-0.9358	-11.2	-57.8345	18.2934	71.734	19.9761	3.369	-21.84	78.5389	41.6221	16.845	178.263	6.1765	47.166	-16.2835	133.076
226	18.8333	12.2819	18.0391	-22.46	8.984	22.9504	-18.4584	-19.1901	17.8689	63.9866	19.8859	100.793	57.5849	26.3905	10.6685	-22.6472	62.888	-22.3008	-6.36088	51.8734	-21.337	28.6365	-24.706	26.6547	-3.369	40.2943	96.8855	-21.8985	-29.7595	75.241	-7.22932	62.3265	-50.4	-2.0588	-8.96	-58.1807	18.7178	71.2138	20.6	4.4226	-21.7142	78.61	42.674	17.968	178.557	5.9105	49.412	-17.4065	132.402
227	18.9167	12.4728	17.7434	-22.726	7.861	21.8985	-17.4065	-18.4172	18.5295	64.052	18.4821	100.999	57.9056	27.5135	9.81148	-22.9279	63.1688	-23.0215	-6.738	51.5869	-21.2659	28.5654	-24.6349	26.2776	-2.96673	41.0985	97.7173	-20.7755	-29.4134	76.2901	-7.63935	62.3265	-49.28	-1.3102	-10.08	-58.396	18.8252	70.4518	21.4706	4.2346	-21.28	81.1234	42.7408	19.8184	178.902	5.8567	51.4945	-18.5295	132.14
228	19	12.7273	17.4065	-24.1445	7.08414	22.9513	-16.2835	-18.1552	20.7755	64.3328	18.2014	101.334	57.8345	28.0039	10.1781	-22.9279	63.1688	-21.8985	-6.39187	50.535	-21.337	28.8519	-24.706	26.2776	-2.96673	42.1443	98.7181	-20.8466	-29.1269	76.364	-7.03527	64.5725	-48.9067	-1.3102	-10.08	-58.396	19.6	70.0908	21.72	4.492	-20.16	83.6635	43.797	20.7755	178.903	6.1765	53.7168	-19.886	130.028
229	19.0833	12.4728	16.6204	-25.2675	6.738	23.2369	-15.1605	-18.4097	21.1124	66.5788	18.4674	102.122	57.9056	28.075	10.107	-22.6472	64.011	-21.1778	-6.36088	52.781	-22.3898	29.198	-24.706	26.6547	-3.369	42.1462	99.8347	-20.7755	-29.198	77.5829	-6.86126	65.3184	-48.8788	-1.40376	-10.92	-58.7983	19.9761	70.132	21.677	5.3576	-21.28	83.2864	43.0763	21.8985	178.557	6.9534	54.1424	-21.0728	128.022
230	19.1667	12.353	16.6296	-24.5188	5.615	23.583	-14.0375	-18.5295	21.1216	67.421	18.4821	102.474	57.5538	29.4654	10.1738	-21.5242	61.765	-20.7755	-6.738	54.4655	-22.5723	28.8209	-24.3037	27.4316	-3.369	42.1125	101.07	-20.8466	-29.1269	78.7747	-5.18826	65.6955	-49.28	-1.123	-11.2	-58.7983	19.9761	70.4518	22.7733	5.78535	-21.6386	82.5405	43.0483	24.1445	178.903	6.9534	54.4655	-21.4072	125.776
231	19.25	11.23	16.2835	-24.5468	4.8691	23.2059	-13.6352	-19.6525	20.7755	67.7018	19.3244	102.754	58.396	29.9963	10.0935	-21.0328	61.2035	-21.1498	-5.615	55.5885	-22.8343	28.3592	-23.8326	27.497	-3.64975	40.9895	103.316	-20.7755	-29.4134	79.1715	-3.9305	65.3184	-48.8788	1.123	-13.44	-58.396	19.6	71.5393	22.0881	6.0504	-21.9657	81.4175	42.674	25.4829	178.795	7.2995	55.5885	-21.0562	124.372
232	19.3333	12.353	16.6296	-24.1445	4.492	22.46	-13.6632	-19.6525	21.1216	67.3859	19.0086	103.877	57.273	30.3088	10.9737	-20.9627	60.0805	-21.603	-4.492	55.2516	-22.5798	28.6365	-23.0215	27.7777	-3.9305	43.2355	103.948	-21.8985	-28.6365	80.2945	-3.55618	65.056	-48.7667	2.246	-14.56	-58.7983	19.9761	72.1229	22.68	5.72987	-22.7054	82.1944	40.428	25.829	179.493	6.9534	57.8345	-21.8985	124.091
233	19.4167	12.5684	16.845	-26.3905	2.246	21.337	-14.0375	-19.5327	21.1124	67.3246	19.1652	104.114	56.698	32.2423	11.2165	-21.0337	60.1516	-22.46	-3.369	55.027	-22.6754	28.3592	-22.7096	27.497	-5.89575	44.3585	105.001	-23.0215	-28.2904	80.778	-3.4158	65.134	-48.16	3.369	-15.68	-59.3037	20.16	72.3657	22.3277	5.615	-23.7067	81.9088	38.182	28.075	180.616	6.9534	60.0805	-21.0562	124.372
234	19.5	12.9145	16.845	-28.6365	1.46915	20.214	-12.9145	-19.2782	20.7755	67.7018	18.7629	104.199	56.3835	32.4959	11.3011	-21.0295	60.9361	-22.759	-4.42637	55.027	-23.0215	28.6365	-22.6754	27.4006	-6.33572	44.2874	105.072	-24.1445	-27.7408	80.856	-2.8075	65.0629	-48.0891	3.08825	-15.4	-60.0805	21.28	72.1229	22.68	5.615	-24.08	82.2432	37.059	29.198	183.049	7.2995	62.3265	-21.4072	125.776
235	19.5833	12.5374	17.2473	-30.8825	1.123	19.091	-11.7915	-18.4097	21.1124	67.3556	17.6399	104.114	56.698	32.567	10.9658	-20.9627	62.0623	-23.0892	-4.71525	56.15	-23.7984	28.6365	-23.0215	27.7777	-6.738	44.6392	104.72	-25.2675	-26.6878	81.9079	-2.73641	65.3494	-48.16	2.82085	-14.2533	-60.4773	21.1456	72.0624	22.061	6.36085	-23.6788	81.9079	37.1301	28.9173	183.33	6.1765	63.4495	-21.337	126.899
236	19.6667	12.6761	17.7526	-30.8825	0.7997	17.968	-10.6685	-18.6006	21.4081	67.421	17.3591	104.041	56.4698	31.444	10.1772	-21.0337	61.2746	-24.1445	-5.0535	57.2019	-23.5119	29.7595	-24.1445	27.4006	-6.33572	43.797	105.562	-25.3352	-28.8597	82.1943	-2.8075	64.5725	-47.04	2.7373	-14	-60.7097	20.4974	72.1363	22.6635	6.2921	-23.7341	81.979	37.6205	28.9442	183.303	3.369	64.5725	-21.4072	125.776
237	19.75	11.9787	18.5295	-30.6981	0.96378	17.6219	-9.5455	-18.5295	21.337	67.7018	17.0784	104.065	57.273	30.8825	9.81148	-21.0303	61.5418	-23.0626	-4.7796	57.273	-23.583	29.6884	-24.6349	27.4006	-6.33572	43.531	106.685	-25.3386	-29.1269	82.5405	-2.8075	64.2264	-47.04	1.6845	-12.88	-61.765	20.4235	72.0686	22.7373	6.738	-23.52	80.856	38.7435	28.2138	184.033	1.123	66.8185	-21.8985	124.357
238	19.8333	12.7273	17.4065	-30.321	0.5615	17.3363	-8.4225	-17.4767	22.46	67.421	17.3591	105.164	57.5928	29.7595	9.5455	-20.9627	61.2035	-22.7754	-5.26889	57.2019	-23.5119	30.0237	-24.706	27.7777	-6.738	42.1125	108.37	-26.3905	-29.198	83.2864	-2.40522	63.94	-46.9691	2.7373	-15.12	-61.8326	20.4974	72.328	22.96	7.861	-24.2712	80.9716	38.5288	29.3472	184.407	1.0528	67.9415	-23.0215	124.091
239	19.9167	13.0737	16.6606	-29.198	-0.5615	16.2835	-7.2995	-17.2148	23.0215	67.0692	17.711	105.121	57.634	30.6165	10.6685	-21.0265	60.0805	-22.46	-5.615	57.4884	-23.9061	29.6884	-24.6349	26.6547	-6.36365	40.9895	109.493	-26.4616	-29.1269	83.7758	-2.48931	63.1522	-47.04	2.7373	-16.24	-61.8352	21.28	72.6978	22.96	8.0348	-24.0667	81.4175	38.182	29.9749	184.41	0	69.626	-23.3023	123.249
240	20	13.476	16.2835	-28.7076	-1.61343	16.2133	-6.1765	-16.845	25.2675	66.0172	17.6399	105.371	58.396	30.4333	11.7915	-20.9627	58.7421	-22.7408	-5.33425	56.7115	-24.3317	30.0403	-24.9867	25.5317	-5.615	40.9193	110.615	-26.952	-29.198	84.225	-2.246	62.8169	-46.9691	2.8075	-17.36	-61.765	22.4	76.0668	21.84	8.09443	-24.3191	80.2945	38.182	30.321	185.108	-1.123	71.872	-23.6541	123.601
241	20.0833	13.0737	16.6606	-28.3723	-1.6845	16.2835	-5.615	-15.722	24.9792	65.9462	17.711	105.061	58.8087	30.6953	12.9145	-20.9627	58.396	-22.7408	-5.33425	56.3654	-23.9061	30.321	-25.2675	23.2857	-4.492	41.2312	111.014	-28.075	-29.198	84.4989	-1.123	63.1033	-47.04	3.9305	-18.41	-61.8361	22.4709	77.7513	21.6133	8.0348	-24.0667	78.61	38.2522	29.9749	185.533	-0.4023	72.2491	-24.706	123.53
242	20.1667	13.0737	16.6606	-28.7067	-0.5615	15.1605	-4.492	-14.9761	25.1083	66.1798	17.4774	104.642	58.9981	30.4408	11.0054	-20.9627	57.6191	-23.583	-4.492	56.4731	-23.7984	30.0052	-25.5833	22.1627	-4.11764	41.551	112.113	-28.4521	-28.7957	84.8987	0	63.4495	-45.92	4.42266	-18.3542	-61.442	22.1852	79.9973	21.28	6.738	-23.52	76.364	38.182	29.6884	185.928	-0.4023	72.2491	-24.1445	123.53
243	20.25	12.353	16.2835	-28.7033	0.29413	16.2835	-4.14585	-14.599	24.706	65.4557	17.0784	104.439	58.9575	30.5054	10.5093	-20.6396	57.6191	-23.8637	-6.45725	56.8987	-23.0215	29.9439	-25.4267	21.0397	-4.11764	41.2312	114.383	-28.4637	-29.008	85.1569	2.246	64.5725	-45.92	4.42266	-18.3542	-62.1393	22.96	79.9335	23.52	5.615	-22.4	76.2929	38.2531	30.0238	186.98	0	71.872	-23.1635	116.459
244	20.3333	12.353	15.5066	-28.6365	2.54328	17.0042	-4.11488	-15.4247	24.706	66.1798	16.3544	104.361	58.3492	30.8825	10.107	-20.214	57.273	-23.9601	-6.89723	55.752	-22.7017	30.321	-25.829	18.7937	-4.492	41.1813	116.792	-28.075	-28.8237	87.0999	1.99894	65.0629	-45.8491	4.492	-18.48	-62.5137	21.84	79.9973	25.2	7.59504	-24.64	75.241	38.7435	30.8114	187.051	-3.369	70.749	-23.583	114.546
245	20.4167	12.5374	15.0013	-27.5135	2.8777	17.4065	-4.492	-14.599	25.2675	65.9462	16.588	104.623	58.2368	31.6284	10.5093	-17.968	58.396	-23.583	-7.2995	53.506	-22.7017	29.9439	-25.4267	18.4166	-4.08972	40.428	119.038	-28.4211	-28.398	87.7784	2.08678	65.134	-45.92	5.54565	-18.3542	-62.9591	21.3509	79.6229	22.96	8.0202	-25.3839	74.118	39.8665	31.178	187.541	-6.738	70.2577	-23.6532	113.423
246	20.5	12.9145	14.599	-26.1751	2.8075	16.2835	-4.14585	-14.599	25.829	66.0172	16.5169	103.877	57.8345	31.6284	10.5093	-17.0038	59.7515	-21.337	-7.2995	51.2837	-21.8985	29.198	-25.4547	18.4166	-4.08972	39.305	120.161	-28.7075	-28.0039	88.1555	1.6845	65.0629	-45.8491	5.5472	-17.36	-62.888	21.28	79.6229	20.72	8.4225	-25.76	73.7157	40.2436	31.444	188.664	-10.107	70.1875	-23.5162	113.423
247	20.5833	14.0375	13.476	-25.829	2.8075	15.8712	-4.25746	-17.1668	27.7469	64.8942	16.5871	103.432	58.1813	32.0055	10.107	-16.765	60.9091	-20.8466	-7.22842	51.468	-22.6328	28.075	-24.706	18.7937	-4.492	38.182	121.284	-28.6365	-26.952	89.2785	1.6845	64.9971	-45.9746	5.87237	-16.24	-62.9591	20.2309	79.9973	19.6	8.0202	-25.3839	72.9239	40.4991	31.1632	188.945	-10.1781	70.2586	-23.5282	112.437
248	20.6667	14.5279	12.4241	-25.6058	3.99814	14.7377	-4.63072	-17.4205	28.0891	63.2098	16.6417	102.873	58.2039	31.6594	10.107	-17.0479	59.9021	-20.7755	-7.2995	51.2557	-22.6444	28.3183	-24.2568	21.0397	-4.492	37.059	122.407	-27.5846	-26.8809	90.6248	1.75216	65.134	-45.36	6.66863	-17.2342	-64.011	20.23	78.8743	19.9452	7.9078	-25.1222	71.872	40.1638	31.178	189.787	-10.1772	71.3105	-24.1445	112.3
249	20.75	14.599	12.353	-25.5317	6.1765	14.3645	-6.88725	-17.4767	29.198	60.9637	16.5169	102.193	58.396	31.5638	9.8824	-17.2743	58.9369	-21.8985	-7.22932	51.658	-23.0215	28.2342	-23.7674	22.1627	-4.78754	35.936	122.673	-27.2981	-26.952	90.6988	1.6845	65.0078	-45.2908	7.4193	-17.584	-65.134	19.8965	76.8219	20.0441	7.2995	-25.2	71.8009	40.4991	31.444	190.91	-10.107	72.4335	-24.2124	111.177
250	20.8333	13.476	14.599	-25.6017	7.2995	14.3182	-7.58024	-17.4065	30.321	61.58	15.5308	102.92	58.8122	30.6953	9.5455	-17.3483	58.6367	-23.0215	-6.1765	51.658	-25.2675	28.6365	-23.0215	23.2857	-5.0535	34.5463	122.603	-26.952	-26.952	91.3029	1.75838	65.134	-45.36	7.6738	-17.92	-65.2051	20.2309	74.5596	20.6905	6.1765	-25.13	71.1233	40.9895	31.1632	191.191	-10.1781	72.5046	-24.706	110.124
251	20.9167	12.9145	16.0963	-26.0162	7.861	13.476	-7.861	-17.4776	30.3921	61.806	15.1132	103.245	59.0286	30.388	9.26894	-17.1699	57.3789	-24.1445	-6.1765	51.5878	-25.829	28.2621	-25.2675	23.005	-5.89575	33.3965	123.237	-27.2981	-28.075	90.8919	1.75557	65.134	-44.24	8.5348	-20.16	-64.8533	19.88	74.2575	22.96	5.4278	-24.64	70.0003	42.1125	31.1632	191.191	-9.89166	72.4335	-24.706	110.054
252	21	11.7915	18.3424	-27.1392	10.107	15.722	-7.595	-17.4205	30.3351	62.0867	14.8324	103.316	60.0805	29.7595	9.35833	-17.3413	56.5601	-25.2675	-5.0535	51.658	-26.952	27.4433	-25.829	22.9488	-5.73477	33.142	123.293	-27.3937	-29.4226	90.963	2.54326	64.7317	-44.9839	8.35143	-20.6491	-65.6955	20.72	74.3121	25.76	4.3048	-23.52	71.147	42.4323	31.444	192.033	-10.6685	72.4335	-24.7771	109.002
253	21.0833	12.9145	18.7167	-27.4465	9.83045	16.2835	-6.1765	-17.0834	30.1057	62.929	15.1132	103.245	60.1516	28.6365	8.984	-17.2193	56.15	-24.6522	-6.1765	51.5878	-25.829	26.3905	-26.952	23.2857	-5.98935	33.424	124.653	-28.2622	-29.7595	92.086	2.87769	64.7317	-44.9839	8.68676	-20.72	-66.8185	20.9853	74.3823	29.12	5.1733	-24.304	71.8009	42.7451	30.321	192.299	-11.0146	73.5565	-24.706	108.716
254	21.1667	13.7567	18.8102	-27.3291	9.9478	17.4065	-5.0535	-17.7808	30.8825	62.5772	15.465	103.541	59.9607	28.6365	8.984	-18.3186	56.4699	-24.5468	-7.48388	50.535	-25.5648	25.2675	-28.075	22.1627	-7.11233	32.567	125.776	-28.5167	-30.5456	93.4897	2.52675	65.134	-45.36	8.35143	-20.6491	-67.9415	20.9853	75.5053	29.19	5.77424	-24.2639	71.872	42.4098	28.6365	192.379	-11.23	74.118	-24.706	108.37
255	21.25	14.0375	18.5295	-28.075	9.5455	17.3354	-4.98243	-16.6815	31.2024	62.6482	15.3939	103.877	60.8292	28.8597	9.05166	-18.9564	57.5064	-24.1445	-7.861	49.412	-24.4418	24.706	-29.4935	21.0397	-8.15652	31.444	124.919	-28.7075	-30.2499	93.7705	3.369	65.134	-45.0148	8.4225	-20.9348	-70.1875	21.84	76.6866	28.8291	6.1765	-24.64	71.8052	43.5296	27.5135	193.156	-11.23	76.364	-25.0803	107.246
256	21.3333	13.7715	17.4065	-25.829	8.4225	17.3396	-4.1979	-16.6578	32.0055	62.5772	14.342	104.202	61.9469	28.9338	8.984	-20.0794	58.6294	-24.1445	-7.51487	49.3452	-26.6846	23.583	-29.7595	18.7937	-8.4225	30.6151	125.281	-28.6365	-30.321	93.4897	3.64975	65.4147	-45.08	7.2995	-21.28	-69.0645	22.1053	77.0478	29.4523	5.77424	-24.2639	71.1233	44.3585	27.1112	193.533	-13.476	76.7101	-25.829	106.47
257	21.4167	13.7567	16.5642	-25.3386	8.4936	17.4065	-3.07173	-15.988	32.0055	62.6482	14.0555	104.065	62.888	28.8597	9.05166	-20.2695	58.8466	-24.2156	-7.22842	49.2858	-27.4441	23.3022	-29.4787	18.4779	-8.73834	28.3723	125.215	-28.7075	-30.2499	93.4007	4.492	65.6955	-45.36	7.3602	-20.8865	-68.5741	22.4709	77.0526	28.3982	5.2689	-24.4022	70.0003	46.6045	26.3905	193.502	-15.722	76.9957	-26.952	106.124
258	21.5	14.0375	16.2835	-25.0033	8.4225	18.4584	-2.73643	-15.722	33.1285	62.6482	13.7094	104.439	64.011	28.6365	8.68848	-20.8279	58.7928	-24.1445	-6.44073	49.5893	-27.4839	23.2369	-29.198	18.4166	-8.58172	28.2982	124.159	-28.341	-29.7595	92.6475	5.615	64.011	-44.8	7.63933	-20.6463	-68.503	22.4	77.1532	28.3044	4.492	-23.7067	69.7383	45.4815	25.2675	194.279	-17.968	76.9255	-25.829	105.001
259	21.5833	13.7567	16.5642	-25.3386	8.4936	18.8102	-3.08824	-16.0308	32.2722	62.246	11.8405	104.5	64.4056	27.5135	8.4225	-22.0857	58.396	-24.2156	-6.10542	49.2858	-27.4441	23.583	-29.198	18.7937	-8.984	27.5135	124.155	-29.198	-28.6365	92.2777	7.861	65.134	-44.8	7.0353	-20.72	-68.5741	21.3509	77.2193	28.1768	3.369	-23.3333	68.503	44.7046	25.2675	194.625	-18.0382	79.1715	-25.1083	104.255
260	21.6667	13.7567	16.5642	-25.3386	8.4936	19.091	-2.246	-16.4224	32.5091	62.3301	11.3511	104.731	64.5871	27.2475	6.1765	-22.4879	57.6501	-24.1445	-6.39187	49.7075	-27.5135	23.2059	-29.9187	18.4476	-8.984	26.3905	124.091	-28.8347	-29.7595	92.086	11.23	64.011	-45.5052	6.96123	-20.6525	-68.3405	21.1179	78.9396	29.3674	1.6845	-22.4	67.38	44.3585	25.1964	194.912	-18.5295	80.856	-24.706	103.877
261	21.75	14.0375	16.2835	-26.3905	8.4225	19.9332	-3.08824	-16.2835	32.567	62.0867	10.9019	104.111	65.4558	26.952	5.39962	-23.2797	57.9056	-24.1445	-6.738	48.8505	-27.5135	22.46	-29.9467	18.513	-9.26474	25.3313	125.189	-29.0388	-30.5054	92.086	14.599	64.011	-47.04	6.738	-19.9733	-69.0645	20.72	79.6229	30.8	0.5615	-21.28	68.503	44.7046	25.5318	195.964	-19.6525	84.225	-25.829	104.224
262	21.8333	13.7567	16.5642	-27.5135	9.5455	20.3732	-2.9919	-13.8754	32.567	61.7406	10.9019	104.051	65.7089	25.829	5.0535	-24.3317	57.8345	-24.5188	-6.738	48.5697	-27.2327	21.337	-30.321	18.7937	-9.5455	23.6153	125.718	-28.6365	-30.8825	92.2123	13.5322	64.011	-48.2829	6.738	-18.8533	-69.4634	21.1179	79.9973	31.92	1.6845	-20.9835	68.7838	44.6392	25.8758	196.041	-20.7755	84.491	-26.3905	104.143
263	21.9167	13.7567	16.5642	-28.075	11.23	20.7755	-3.369	-12.7978	32.567	60.8003	10.6603	103.316	66.8185	26.952	4.27662	-23.2087	56.7115	-24.9727	-6.9626	48.289	-27.1674	21.337	-31.444	18.513	-9.26474	21.4284	126.808	-29.0388	-31.6284	92.4522	12.646	63.6715	-50.0614	7.66485	-18.5879	-70.1875	20.9853	79.9973	33.04	2.7364	-20.6491	69.0645	44.3585	26.0161	196.525	-21.8985	84.491	-27.5135	105.001
264	22	12.9145	16.2835	-30.321	13.476	20.3732	-4.11488	-12.353	32.567	59.6536	10.3404	103.316	67.9415	28.2594	3.77128	-22.1567	55.6596	-25.5956	-7.05975	48.289	-27.5135	21.2676	-32.4408	18.1611	-8.91293	22.1565	127.203	-29.1512	-31.366	92.5781	11.9177	62.8758	-50.1443	7.2995	-18.3086	-71.3105	20.72	80.0234	34.3423	2.8075	-20.72	68.7838	43.5162	26.3905	197.648	-24.1445	85.348	-27.7794	102.754
265	22.0833	12.6338	16.5642	-30.6017	13.7568	19.8771	-4.05027	-13.476	32.9413	59.3916	9.2174	103.245	68.0126	28.6365	3.369	-22.0857	55.5885	-23.519	-7.64067	47.166	-29.7595	21.3075	-32.7443	18.2322	-7.861	21.8246	127.121	-29.4953	-31.444	92.6475	11.7915	63.253	-48.986	7.2995	-18.48	-71.5913	21	80.3879	35.4504	2.7364	-20.6491	67.38	43.8672	25.3282	196.92	-24.4105	87.594	-28.6365	101.07
266	22.1667	12.353	16.6296	-30.9536	14.1086	19.1824	-4.40058	-14.5246	33.4871	58.7178	8.0944	103.531	67.9415	28.2904	3.369	-22.1567	55.6596	-23.0355	-7.28547	46.6045	-30.6165	21.9484	-34.0768	19.2842	-7.78992	21.8985	127.725	-28.7075	-31.3729	93.7011	9.67168	63.1297	-47.7631	9.714	-20.7984	-71.943	21.3509	80.0234	33.2223	3.02284	-20.72	66.257	43.797	24.374	197.207	-25.829	89.84	-29.7595	99.947
267	22.25	12.353	16.2835	-30.8825	14.0375	21.3994	-4.08302	-15.4923	33.9963	58.5306	9.2174	102.754	67.9415	28.075	3.15362	-22.1567	55.6596	-23.0215	-7.2995	45.4815	-30.8825	22.022	-35.6553	19.636	-8.14175	21.8317	131.097	-28.5167	-31.6686	94.5164	8.82477	63.4495	-45.5467	11.0964	-21.9867	-72.995	21.0165	80.2468	32.7565	2.246	-20.72	65.134	43.8672	23.583	197.087	-26.952	92.086	-30.1056	98.824
268	22.3333	12.353	16.6296	-30.8825	15.1605	23.0215	-4.14585	-17.7346	35.0527	59.8408	9.7789	102.349	65.2833	28.075	2.8075	-22.0857	56.7115	-23.0926	-7.22842	46.3237	-31.7248	22.3768	-35.6656	19.9167	-8.4225	22.0903	134.76	-28.2622	-30.8825	94.8935	8.4225	64.5725	-45.1733	12.353	-22.4	-73.0661	21.3509	80.5588	32.48	1.8689	-20.3188	64.011	43.8672	25.829	197.201	-27.3263	93.209	-30.321	98.6086
269	22.4167	12.5684	16.845	-30.0937	16.2835	24.1445	-4.492	-17.8021	36.1785	58.1562	9.2174	102.118	64.0235	29.198	2.48421	-22.1567	56.7826	-22.8061	-7.2995	46.3237	-31.7248	22.0342	-37.3428	19.636	-8.14175	21.337	138.129	-26.2782	-33.1285	96.0165	8.79683	65.0629	-44.7291	13.476	-22.0312	-72.8033	21.84	82.8048	31.6205	1.8689	-20.3188	62.888	44.92	26.952	197.087	-27.3263	95.455	-31.444	98.2625
270	22.5	12.9145	16.845	-30.0237	17.4065	23.7422	-5.23786	-17.9336	37.7809	59.2792	9.2174	102.352	62.5421	29.3824	2.64828	-21.8049	56.4307	-22.46	-6.1765	46.6045	-32.0055	21.0429	-38.1152	19.6507	-7.2995	23.583	138.129	-25.6698	-33.8744	97.0026	9.38115	65.134	-44.8	13.4066	-21.7141	-73.5565	22.96	83.9278	31.0653	1.123	-20.72	61.765	44.92	28.075	197.087	-28.075	97.701	-31.8463	97.5166
271	22.5833	12.5374	17.2473	-30.1977	18.4337	23.3022	-5.33424	-18.0359	39.305	58.1562	9.2174	102.734	62.9643	29.7595	2.246	-21.5242	57.273	-22.8061	-7.2995	47.4117	-32.3213	19.9167	-38.182	19.9167	-6.1765	25.5993	137.874	-25.2675	-34.2515	97.701	9.87974	66.1859	-44.7291	13.476	-20.72	-73.9554	23.3579	85.0508	30.8	0.74586	-20.3188	60.9131	44.1326	31.4938	197.03	-28.4493	96.578	-31.8463	97.5166
272	22.6667	11.7915	17.0432	-30.7562	19.1471	22.46	-5.615	-17.968	40.428	59.2792	8.0944	102.942	62.888	30.5364	2.246	-21.8395	56.4961	-23.0926	-7.22842	47.3504	-32.1647	19.5823	-38.182	19.6507	-5.0535	26.7186	137.807	-26.3905	-33.9054	98.824	10.9327	66.1859	-44.7291	14.1043	-21.84	-73.9026	24.64	86.1738	29.68	0	-19.8947	59.787	44.065	34.0579	196.97	-28.4773	95.8321	-31.444	97.1395
273	22.75	10.6685	17.4065	-30.8825	20.214	22.1792	-5.33424	-17.3517	40.5649	59.2082	7.60396	103.316	64.011	30.5364	1.92293	-22.1533	57.0498	-23.0215	-7.56373	47.7275	-32.567	19.5848	-38.9667	19.2304	-3.9305	28.9683	137.874	-26.952	-33.9855	101.198	10.37	66.5212	-44.8	14.1573	-23.184	-74.6795	25.76	86.6091	29.7492	-1.123	-19.04	58.6671	44.1326	35.1972	197.618	-28.075	95.455	-31.8463	96.3936
274	22.8333	12.6338	17.6873	-30.8825	21.337	21.8985	-4.492	-17.4065	40.5112	59.2792	7.5329	102.193	63.6877	30.8825	1.49732	-23.2087	56.7115	-23.0926	-7.22842	46.4922	-30.4193	19.6525	-39.0408	18.2322	-2.8075	29.6927	139.546	-29.198	-34.2515	102.754	10.7933	66.1859	-44.7291	14.4118	-23.52	-73.9336	26.1612	86.7353	29.68	1.08656	-19.8327	58.2699	45.9169	38.182	197.976	-24.706	95.8011	-31.8463	96.3936
275	22.9167	13.0737	17.7836	-30.9493	22.7541	20.7755	-3.369	-17.3458	40.2611	59.2082	7.60396	101.632	63.8238	30.5364	1.92293	-22.1495	55.5885	-23.0926	-7.22842	45.0618	-27.6376	19.5848	-40.0897	18.0953	-3.42377	29.7595	140.672	-28.075	-33.9855	103.877	10.6685	65.134	-44.73	15.5585	-23.201	-73.9336	26.1612	85.7006	29.8499	1.67115	-19.32	57.1469	47.0399	40.9895	198.209	-20.7755	96.578	-31.444	96.0165
276	23	13.476	17.4065	-30.8825	23.8803	21.8985	-3.02287	-17.4065	39.8665	59.1423	7.47814	100.508	63.4495	30.6017	1.96525	-22.4239	54.5331	-23.0215	-6.1765	43.9389	-24.2686	19.6525	-40.6434	18.513	-3.64975	32.0055	141.795	-27.2981	-33.69	104.494	10.8054	64.011	-44.8	17.0682	-22.8925	-73.5565	25.76	85.2896	30.1241	2.08644	-19.6825	58.0048	46.2449	43.2355	198.28	-18.5295	97.701	-30.1585	95.2925
277	23.0833	13.0737	17.7836	-30.9536	24.2156	22.1139	-1.6845	-17.7808	40.9895	59.2792	8.0944	101.285	62.3265	30.8825	1.6845	-22.0857	54.4655	-23.0926	-6.10542	44.6115	-26.4214	19.6525	-40.9895	18.7937	-3.9305	33.1285	142.621	-26.952	-32.567	104.439	10.7517	65.0629	-45.8491	17.1423	-22.96	-73.9336	26.1612	84.2251	30.24	1.67115	-20.44	58.6767	45.7622	44.5739	198.209	-17.7434	98.1427	-29.5723	94.8935
278	23.1667	13.0737	17.7836	-32.0055	24.2147	22.46	-0.5615	-17.6047	42.1125	58.2446	6.01873	100.999	61.2746	30.6165	-0.5615	-22.3596	54.5066	-22.8061	-6.1765	44.6526	-27.4333	19.2502	-40.6124	19.157	-6.1765	34.2515	144.867	-28.075	-32.567	105.16	10.4841	65.4147	-46.2	16.9628	-22.9876	-73.8373	26.6	84.151	29.1875	1.6134	-20.6491	58.9575	45.4815	44.92	198.209	-17.4065	99.0112	-28.875	95.2396
279	23.25	13.476	17.4065	-33.1285	24.1445	22.7033	-0.1123	-17.968	44.3585	57.545	4.10705	101.07	60.9393	30.6017	-1.40376	-21.7729	55.0625	-23.583	-6.1765	44.9706	-28.6213	18.7449	-40.428	18.9809	-7.2995	34.2515	145.99	-29.7595	-32.4968	105.562	11.23	65.6955	-46.48	16.4183	-23.1243	-74.6795	27.44	83.9278	28.8253	0.5615	-20.72	58.6915	43.2355	46.043	198.209	-16.6033	100.11	-28.9173	95.1742
280	23.3333	13.0737	17.7836	-33.1987	25.2675	22.5723	-0.24333	-18.2488	44.6392	56.4718	3.0409	99.947	60.1507	30.8825	-1.6845	-22.46	56.15	-23.9291	-6.1765	44.5711	-27.3227	17.968	-40.428	19.3552	-8.4225	34.547	147.113	-30.8825	-32.8312	105.562	9.33013	65.4147	-46.2	16.2835	-22.4	-73.8373	27.72	83.9278	28.56	1.88746	-21.7995	58.3258	42.674	46.5334	198.281	-16.6296	101.632	-28.6365	94.8935
281	23.4167	13.0737	17.7836	-33.1987	26.3905	23.0215	0	-18.2064	44.7047	57.2176	3.44317	99.3855	59.3318	32.0055	-2.04783	-23.583	57.273	-23.9199	-6.29629	43.8874	-26.2033	16.845	-40.0537	18.9809	-7.2995	34.813	148.236	-30.9605	-33.1753	105.746	8.82477	65.5083	-45.36	15.8343	-22.6427	-73.8373	27.72	83.6618	29.68	2.41633	-21.6386	57.273	41.551	46.6045	198.209	-16.2835	103.877	-26.3905	92.9135
282	23.5	13.476	17.4065	-34.2515	27.5135	23.0215	0.34615	-18.9038	45.4815	57.7071	3.35906	97.1395	58.9575	32.7514	-1.84373	-24.8932	58.396	-24.2422	-6.65257	42.674	-24.9702	15.5401	-40.1907	18.8739	-5.90668	35.1288	148.552	-30.6981	-33.2877	106.123	8.4225	64.7597	-44.24	15.3449	-22.5588	-73.5565	28.56	83.6618	30.8	2.68147	-21.9657	56.15	40.4982	46.5334	198.281	-16.6296	105.001	-25.6446	92.4883
283	23.5833	13.0737	17.7836	-34.3226	27.5846	23.3022	0.28075	-17.7808	44.3585	58.1562	3.6024	98.2625	57.8345	33.1285	-2.246	-26.0162	60.642	-24.5827	-7.40907	44.92	-23.8472	13.2888	-39.8665	18.2322	-4.75622	35.0002	149.359	-30.321	-33.69	105.777	7.2995	64.269	-44.9816	14.599	-22.96	-73.8373	28.84	82.8048	31.92	2.7626	-22.0752	55.027	40.4982	46.8198	198.209	-16.845	105.562	-25.2675	92.086
284	23.6667	13.1911	17.901	-34.2515	27.2981	23.583	0	-17.4776	43.8681	57.754	3.9795	99.1048	57.5538	35.3745	-4.492	-26.3859	58.396	-24.706	-8.04817	45.7818	-23.0215	13.0343	-40.6526	19.3552	-4.4218	35.3745	150.482	-30.6671	-33.69	105.843	5.89576	63.6727	-44.7325	15.3759	-24.08	-73.9026	30.24	83.6471	31.08	2.40486	-22.474	53.904	40.428	47.166	198.209	-17.968	106.685	-23.0215	90.963
285	23.75	12.9145	17.5937	-35.3745	28.075	22.46	0.26598	-17.4065	43.5328	57.2486	4.1639	99.3855	57.273	36.1204	-5.21273	-26.6445	57.5671	-24.706	-8.4225	46.043	-20.7755	11.7915	-40.3578	20.4071	-4.42093	34.9722	150.859	-31.444	-33.9855	106.123	5.615	62.888	-44.8	15.8812	-25.3839	-74.6795	31.36	83.2952	31.4309	2.5731	-21.801	53.8329	40.4991	47.4893	198.209	-15.722	107.808	-22.3402	90.7384
286	23.8333	13.7006	17.8482	-35.7768	28.4521	20.7755	1.6845	-17.4776	43.8681	56.4718	4.1639	99.1195	56.15	36.4975	-5.615	-27.7007	56.4473	-25.0521	-9.5455	47.166	-20.4782	10.6685	-40.428	20.4782	-4.492	35.1363	152.167	-32.567	-34.2515	107.246	4.75799	63.6416	-45.4337	16.2835	-25.76	-73.9336	30.6412	83.3663	31.0965	3.1024	-22.3604	54.1848	40.1472	47.3252	198.025	-14.6692	109.493	-22.0857	90.4015
287	23.9167	13.4049	18.0391	-36.4975	28.4211	19.6525	2.8075	-17.1257	43.5162	57.5947	4.1639	99.1639	55.6624	38.7435	-7.861	-28.8237	58.6933	-24.9444	-9.76087	48.5136	-20.3338	9.5455	-40.3578	20.4071	-4.42093	34.813	153.29	-32.8477	-33.9708	107.737	5.12458	64.1954	-45.5188	15.8812	-25.3839	-73.9336	30.6412	83.2952	30.3109	4.035	-22.2177	53.3425	39.8665	47.7275	197.648	-14.599	111.739	-19.816	90.7213
288	24	13.476	17.968	-37.6205	28.075	19.5814	1.75557	-16.845	43.2355	58.0852	4.23498	98.5598	55.5885	39.305	-9.19938	-29.3852	61.2035	-25.6418	-10.107	48.8505	-19.4653	8.4225	-40.6434	20.4071	-4.42093	37.1151	150.917	-33.1995	-33.6189	107.808	4.78927	64.5725	-45.92	15.4835	-25.4148	-73.5565	30.24	83.5507	29.5212	4.35005	-22.1723	52.2195	40.1325	47.7275	197.994	-12.353	112.862	-19.091	91.0332
289	24.0833	13.4049	18.0391	-38.7435	28.4211	19.9332	1.40374	-17.1257	43.5162	58.1562	4.1639	97.4368	53.3425	40.428	-9.5455	-30.5082	63.4495	-24.5425	-9.78717	51.0965	-20.5883	7.2995	-39.8665	19.3552	-4.492	38.4208	149.12	-33.1285	-32.567	107.741	2.54012	63.4495	-45.5467	15.1605	-24.64	-73.9336	30.6412	82.8048	29.12	4.3092	-22.9861	51.0965	40.1325	47.9429	198.209	-11.0146	113.984	-17.968	92.086
290	24.1667	13.4049	18.0391	-39.8665	28.4211	20.214	1.123	-17.968	44.3585	58.0852	4.23498	96.0165	51.924	39.305	-10.6685	-31.6312	61.2035	-23.9291	-9.5455	51.658	-21.5524	7.2995	-40.9895	19.2842	-4.42093	38.4911	149.05	-33.1995	-33.6189	107.74	2.02276	62.3265	-45.0947	14.8993	-24.64	-75.241	31.43	83.0481	29.568	4.6123	-23.16	48.8505	39.8665	48.289	198.209	-10.6685	115.108	-15.722	92.1562
291	24.25	13.476	17.968	-40.9895	29.198	21.0562	1.40374	-18.5295	44.3585	57.818	4.23156	94.8935	51.658	38.182	-11.4454	-33.0514	60.0805	-23.583	-9.5455	52.781	-21.8985	7.22842	-41.4799	19.6507	-3.9305	40.5194	148.145	-33.4668	-33.6223	107.808	1.6845	61.2035	-44.24	14.8065	-24.7496	-76.364	32.48	82.9171	29.4373	4.8623	-23.52	47.7275	40.1325	50.535	200.456	-10.4252	115.557	-14.6701	92.1571
292	24.3333	13.4049	18.0391	-42.1125	29.5441	20.9909	1.6845	-18.5295	43.797	57.0333	5.2869	94.6128	51.9387	37.059	-11.7915	-35.2974	58.9575	-21.337	-9.5455	55.027	-20.7755	7.2995	-41.551	19.9167	-2.8075	40.9754	147.689	-34.2515	-33.69	107.744	-0.5615	60.9227	-45.08	14.1806	-24.9035	-76.4351	32.5509	83.3663	29.68	5.216	-24.2421	46.043	40.2126	51.392	202.14	-10.5562	115.426	-14.599	92.9448
293	24.4167	13.6914	17.968	-42.674	29.7595	21.337	1.6845	-16.5477	46.043	55.9102	5.3507	93.4764	52.2863	36.6567	-11.4144	-34.1713	59.0243	-20.8466	-9.47442	57.8345	-18.3423	8.35144	-41.4799	20.7738	-1.6845	41.2537	147.674	-32.3438	-33.6223	108.148	-1.6106	60.9227	-45.08	15.4126	-24.7886	-76.014	33.6	84.4893	27.44	5.2781	-24.1995	44.92	39.8665	51.658	205.509	-10.107	115.669	-12.353	94.0678
294	24.5	14.0375	17.968	-44.92	30.8825	21.3867	1.62764	-16.2835	45.1842	55.3488	5.2869	92.3502	52.2195	35.8649	-11.1589	-33.6539	59.0251	-20.7755	-9.5455	58.9575	-16.0963	8.16134	-40.9895	20.5905	-0.5615	40.9193	148.798	-31.2848	-33.8744	107.544	-1.6845	61.2035	-45.36	16.9822	-24.416	-76.6282	34.72	84.7848	26.32	5.615	-24.4533	44.5457	38.7435	52.2055	206.085	-9.3863	116.046	-10.107	94.8935
295	24.5833	13.6604	18.3703	-44.1741	31.2848	21.3979	1.44097	-15.2273	46.3104	54.2258	6.4099	92.0149	52.2906	34.813	-11.23	-33.3157	60.0805	-20.8466	-9.47442	62.3265	-15.8343	8.4225	-39.8665	20.8526	0.5615	40.9895	149.359	-30.8825	-33.1285	108.158	-3.9305	61.5194	-45.045	17.1667	-23.2872	-75.5793	34.7875	85.0508	25.2	5.2781	-24.1995	44.6351	38.1149	52.2195	207.194	-9.3863	116.046	-8.984	97.1395
296	24.6667	13.7216	18.2137	-44.2232	32.1814	21.5079	2.07512	-15.2273	48.5564	53.8796	6.4099	92.086	52.0041	35.8658	-12.353	-31.0697	58.9575	-21.337	-9.5455	64.011	-15.6518	9.5455	-40.9895	20.6307	-1.7469	39.8665	151.605	-31.2568	-34.2515	107.737	-4.98242	61.3627	-44.9839	19.3278	-22.9735	-75.6448	35.2108	84.77	24.36	4.492	-23.7067	44.3585	37.8077	52.1493	206.071	-8.984	116.792	-6.738	96.3626
297	24.75	14.0375	18.5295	-43.797	32.3727	20.3849	3.1981	-15.1605	50.7992	53.1028	6.11437	92.086	51.658	35.9624	-13.0268	-29.216	57.7804	-22.46	-8.4225	65.134	-14.599	10.9915	-41.7664	20.4782	-4.1814	39.9272	150.877	-31.1281	-35.0587	108.072	-5.0535	61.765	-45.36	19.5814	-22.8891	-75.5742	36.2585	84.6737	23.9212	3.369	-22.5867	43.2355	38.0697	52.1484	205.019	-10.107	117.915	-5.615	96.3626
298	24.8333	12.9145	18.7955	-44.92	32.9373	19.091	4.492	-15.2344	50.1951	51.9798	5.8484	91.0237	52.0526	36.2692	-13.0564	-28.872	57.4843	-22.8061	-8.4225	65.134	-14.5288	11.4171	-42.1125	20.0332	-5.4031	40.2064	151.117	-31.444	-35.3745	106.952	-6.10966	62.888	-45.6824	19.6525	-21.84	-76.8674	36.4322	83.9278	23.52	4.492	-23.3333	41.551	37.9666	52.2195	204.947	-11.23	120.722	-4.492	96.0165
299	24.9167	11.7915	18.7955	-46.043	33.7553	17.968	5.615	-15.1605	50.3196	51.7138	3.6024	90.6248	52.2872	37.3959	-14.1124	-26.6287	57.7835	-23.3598	-8.35485	65.9187	-14.5313	12.1145	-41.7664	20.4782	-4.1814	39.6023	151.043	-30.321	-35.1085	106.418	-6.10966	64.1954	-45.5188	18.5295	-22.96	-78.4837	36.344	83.5507	23.9212	5.83827	-22.8925	40.428	38.7435	52.1484	205.019	-13.476	122.969	-3.369	97.1395
300	25	10.6685	19.6525	-47.166	35.3745	18.8102	5.89574	-15.1605	49.9735	51.7138	2.4794	89.5758	53.3425	38.6741	-14.4728	-24.8932	57.8345	-24.4087	-8.4225	65.9928	-14.599	12.0723	-41.8317	20.7199	-2.97098	42.9713	153.29	-30.0207	-34.2515	105.298	-6.1765	64.5725	-45.92	17.968	-24.3747	-79.733	37.52	83.6471	24.36	5.91224	-22.96	39.9133	39.383	52.4349	204.947	-14.599	124.091	-2.13375	99.3855
301	25.0833	10.3878	19.9333	-46.043	36.4975	19.2502	5.99212	-15.5628	50.3506	51.9798	1.3564	89.5758	52.2195	39.0008	-14.599	-23.7702	58.9575	-22.1659	-8.35565	65.8693	-14.5856	12.353	-40.9895	21.0397	-1.87164	44.92	154.974	-29.7595	-33.1285	105.902	-6.10261	64.1954	-45.5188	16.845	-24.64	-78.4752	37.7963	83.9278	25.2	7.0321	-22.8933	39.305	40.428	52.781	204.947	-15.722	125.215	-1.87167	101.632
302	25.1667	10.2268	19.9894	-45.186	37.059	19.6525	5.615	-16.131	51.0341	54.2258	1.62237	89.5705	51.0403	38.6741	-15.5958	-24.8932	58.9575	-21.8985	-8.3523	65.4993	-14.8155	12.0723	-40.7087	21.8429	-4.09396	46.043	158.343	-30.0368	-32.8166	105.224	-6.10885	64.1954	-45.5188	16.4988	-24.3255	-76.715	37.702	83.6471	25.48	7.79164	-22.8342	39.305	40.4982	52.307	204.772	-17.968	127.46	-0.725	101.951
303	25.25	10.4814	19.6525	-44.92	38.182	18.5295	5.96114	-16.0418	50.933	55.1103	1.70254	89.6196	50.7291	38.7435	-16.4707	-26.5777	59.0277	-20.7755	-8.4225	65.4672	-14.1794	11.23	-39.8665	21.882	-4.77276	45.7622	157.501	-30.0368	-32.8166	105.562	-6.1765	64.5725	-45.92	15.9452	-24.0125	-76.6164	38.3317	83.6471	25.48	8.11836	-22.96	39.5344	40.5487	51.0965	205.212	-18.3063	126.405	0.6363	102.979
304	25.3333	9.35833	20.7755	-46.043	39.305	17.968	6.1765	-16.845	52.0324	55.5359	1.3564	90.194	50.9867	38.7435	-16.845	-27.7007	58.9575	-20.8535	-9.0308	65.1601	-11.9743	10.107	-38.7435	22.1627	-5.0535	45.4815	157.566	-29.7595	-33.1285	105.224	-7.23185	64.2264	-47.04	16.2835	-24.08	-76.0371	38.4911	82.8048	26.32	6.9954	-25.2	39.6092	40.428	52.1527	206.338	-17.6282	126.411	0.70347	104.106
305	25.4167	6.738	22.46	-47.166	40.6151	15.722	6.1765	-14.599	52.4067	55.1616	-0.8896	91.2585	51.658	39.0668	-19.091	-28.8237	59.0277	-21.337	-9.17117	65.134	-8.4225	11.23	-40.9895	21.882	-4.77276	44.3585	157.22	-28.6365	-32.8312	105.491	-7.22842	64.1954	-47.7588	16.2835	-25.2	-76.3071	39.7104	82.524	25.48	5.23426	-26.6676	40.1401	39.9097	52.515	207.755	-18.2322	126.338	1.33945	106.32
306	25.5	4.492	23.583	-48.289	41.7382	15.3449	6.5788	-13.8221	52.781	54.5261	-2.0126	91.5245	52.781	38.9307	-20.7755	-29.3852	59.0823	-22.46	-9.5455	65.134	-5.0535	11.7213	-41.551	21.0397	-4.78754	43.9562	157.597	-27.2328	-32.8477	105.562	-7.2995	64.5725	-48.16	17.0682	-26.2525	-76.364	40.88	82.3631	25.536	4.0977	-27.0587	40.6124	39.7073	52.781	210.001	-17.6835	126.352	1.36466	108.533
307	25.5833	4.42092	23.6541	-48.6259	41.9927	15.3449	6.5788	-13.476	53.904	53.6643	-3.1356	91.1784	51.9734	39.305	-21.8985	-31.6312	58.9575	-22.8371	-9.14323	65.134	-4.70737	11.7915	-42.674	19.9167	-3.9305	43.8438	157.86	-26.952	-33.1285	106.614	-8.35142	65.3494	-49.28	17.1423	-26.32	-76.7663	41.2561	82.6176	25.2	5.1811	-26.6255	40.9895	39.305	54.7335	212.541	-17.9073	126.171	1.6845	110.803
308	25.6667	4.4218	24.706	-49.3496	41.96	15.722	6.1765	-11.23	55.027	54.7873	-2.83833	90.6695	52.4747	38.9027	-21.5214	-31.7006	57.9607	-22.7408	-8.70326	65.0629	-4.42092	11.7204	-43.7259	19.636	-4.77276	43.2355	158.905	-27.2179	-34.2515	106.614	-8.35142	65.0629	-49.2091	19.3183	-25.2	-77.1472	41.5137	82.3631	25.536	6.10774	-26.2057	42.9657	39.7863	55.5885	216.178	-17.968	126.899	2.8075	113.049
309	25.75	4.492	25.829	-50.4436	42.7654	16.4679	6.5788	-10.4531	56.15	55.5855	-2.58763	89.84	52.2195	37.8909	-21.4756	-31.6312	57.539	-23.583	-7.861	65.134	-4.492	11.7204	-43.7259	19.5396	-5.21274	42.1125	158.975	-27.7907	-35.0626	106.685	-8.4225	65.134	-49.28	19.948	-24.64	-77.487	41.44	82.3631	25.536	6.1765	-25.2	43.797	40.428	55.5174	216.249	-15.722	127.245	3.6645	116.231
310	25.8333	5.5439	25.9001	-50.8157	43.8953	16.4989	7.2995	-10.107	57.273	55.6423	-2.8421	89.6076	52.4518	37.1084	-21.7689	-31.6312	57.273	-23.2672	-7.54516	66.1859	-4.42092	11.7915	-43.797	18.7937	-5.615	41.551	158.53	-27.5135	-35.3745	103.316	-10.6685	64.011	-49.21	20.214	-23.52	-76.364	41.5036	82.6176	26.32	7.07746	-25.0698	43.797	41.2868	55.5174	216.249	-14.3494	127.738	3.9305	119.6
311	25.9167	5.54818	26.6846	-51.1667	45.4815	16.845	8.4225	-10.4531	57.273	55.5855	-3.71064	90.098	52.0374	37.4384	-21.4888	-29.3852	57.539	-23.4238	-7.48388	66.1859	-4.42092	11.7204	-43.7259	18.3948	-5.77756	39.305	159.279	-26.6677	-35.0626	99.947	-12.0069	63.5119	-49.4321	19.091	-24.3747	-75.3121	41.5109	82.7065	26.67	7.3143	-25.2	47.9609	40.6677	55.5885	217.3	-14.0375	127.46	4.7876	120.722
312	26	6.36367	26.3905	-52.2195	46.6045	16.4482	8.28774	-11.7915	57.3368	55.3488	-4.44575	89.4657	52.781	37.7797	-21.5214	-28.9498	58.4654	-23.0215	-7.861	66.257	-4.492	11.7247	-42.9414	17.8927	-5.7064	41.551	158.53	-26.1098	-35.0937	96.578	-12.353	62.4179	-48.6288	17.968	-24.8267	-75.241	42.56	82.7354	27.0058	7.861	-24.08	48.8505	42.1125	57.8345	218.423	-11.8356	129.656	4.81895	121.696
313	26.0833	6.738	27.5135	-51.0965	46.6747	16.2158	7.63775	-11.7915	57.3368	54.2258	-4.8201	90.163	53.1271	38.182	-20.7755	-28.8237	59.519	-23.0215	-7.51487	66.1868	-3.369	10.9209	-41.8034	17.6707	-6.1765	42.0414	158.976	-25.829	-34.2515	97.701	-13.476	63.5119	-48.3121	16.845	-25.2	-74.6327	42.6378	83.0622	26.88	7.861	-24.08	51.0965	42.3785	59.253	220.108	-11.23	132.514	5.19224	123.953
314	26.1667	4.492	28.1452	-50.3118	46.6721	15.4129	7.55187	-12.9145	57.273	53.8796	-8.1891	89.7661	53.0027	37.7797	-20.3984	-28.9498	59.5884	-22.7408	-7.58026	65.134	-1.6845	9.8129	-42.6072	18.005	-5.615	42.1125	158.64	-26.1098	-33.9708	97.8208	-14.2621	64.2264	-48.16	17.968	-26.32	-74.4924	43.12	84.9829	24.64	8.08424	-24.0125	51.658	42.7442	59.519	222.354	-10.107	135.883	5.19224	125.076
315	26.25	1.123	28.075	-50.2377	46.6045	15.0937	8.68987	-11.7915	56.2138	53.5941	-10.4351	89.84	53.6067	37.3821	-20.4294	-28.8938	60.0805	-22.46	-7.861	64.011	0.5615	8.984	-42.5492	18.3948	-5.77756	39.8665	158.975	-26.1751	-33.69	98.0753	-14.599	64.5725	-47.04	17.8986	-26.1942	-74.118	44.24	85.5421	22.4	8.1583	-24.08	52.781	42.674	59.253	224.6	-7.861	136.229	5.2808	126.899
316	26.3333	3.369	28.1452	-50.4117	48.7546	14.599	10.107	-9.93787	56.0959	53.6643	-11.5581	90.8954	52.5578	36.6847	-20.7755	-29.9467	60.0805	-21.6178	-7.58026	65.134	1.6845	7.861	-42.674	18.7937	-5.615	37.6205	158.975	-25.829	-32.567	98.9438	-15.3851	65.3184	-46.6388	17.968	-26.32	-72.995	44.5852	85.6123	21.28	8.08827	-26.32	55.027	43.797	58.8873	227.407	-6.44244	137.006	5.35075	129.145
317	26.4167	4.77276	27.7942	-50.9702	50.5911	13.476	11.23	-9.61874	55.8571	54.9878	-13.8308	90.8954	52.5578	36.3103	-23.0215	-30.0177	60.1516	-21.1778	-7.48388	66.1868	3.369	7.79315	-42.674	18.4166	-5.21274	35.3745	158.905	-26.1751	-33.69	98.7529	-15.0894	64.7647	-46.5537	17.7938	-26.2814	-71.943	44.8709	86.6642	21.3509	7.79164	-27.3142	55.9306	44.4166	57.8345	229.654	-6.1765	138.129	4.22776	131.391
318	26.5	5.0535	28.6365	-51.0965	52.781	12.353	11.496	-9.26475	54.9679	56.5921	-15.1276	90.963	52.4837	35.936	-24.1445	-31.0697	60.1507	-20.7755	-7.861	66.5212	5.615	7.6944	-43.3404	17.6707	-4.492	34.2515	158.975	-26.0507	-33.6161	98.824	-15.1605	65.134	-45.92	17.5412	-26.4843	-71.872	44.5365	86.6642	21.3509	7.861	-27.44	56.2476	45.5669	57.7643	230.776	-3.9305	138.395	1.38724	133.637
319	26.5833	4.77276	28.9172	-48.8505	53.1271	11.23	12.353	-9.38297	54.8644	56.8421	-15.4886	90.8891	51.8797	34.813	-25.2675	-32.1927	60.9393	-20.7755	-8.63787	67.3098	6.738	6.56713	-43.4064	16.5477	-3.369	33.69	159.653	-26.6547	-33.69	97.701	-16.2835	64.7957	-46.9725	17.4065	-25.76	-70.8201	44.8709	86.7353	21.28	7.79164	-27.3142	57.0402	45.8513	58.0499	231.899	-2.246	139.252	-0.8588	135.883
320	26.6667	4.70736	29.198	-48.1298	53.1581	10.107	13.476	-8.984	54.4655	58.7786	-15.0759	91.0828	51.9949	33.69	-24.9214	-33.3157	61.2737	-20.5911	-9.14323	67.6755	7.2995	6.20294	-44.4708	18.7937	-4.492	31.444	160.776	-26.0507	-34.7391	97.1395	-17.702	65.0629	-46.9691	17.4065	-25.4148	-70.5336	44.8	85.6123	22.4	7.5943	-27.804	57.2019	46.1141	58.396	233.023	-1.123	140.375	-1.1932	135.883
321	26.75	3.9305	30.321	-47.7275	52.781	9.82625	13.7568	-9.38297	54.8644	59.2082	-14.856	91.3373	51.658	32.567	-24.3718	-34.4387	61.2737	-20.214	-9.5455	67.9415	8.4225	5.615	-45.2943	19.5396	-5.21274	30.321	161.899	-26.1098	-35.0937	96.0165	-17.968	65.134	-47.04	17.6872	-25.48	-70.1875	45.92	84.7535	23.52	7.55586	-27.4278	57.273	46.043	59.1419	233.425	2.246	140.721	-1.19064	135.098
322	26.8333	4.67638	30.7233	-48.1298	53.1581	9.47442	14.1086	-9.94352	54.7853	59.5435	-14.9271	92.2058	51.9949	31.444	-23.3188	-35.5617	62.3265	-19.4371	-11.7915	67.6755	9.5455	4.492	-45.6687	19.9167	-5.615	28.6365	162.835	-25.829	-35.3745	95.7505	-20.214	65.0629	-48.0891	17.968	-24.64	-70.5336	47.04	83.6305	24.64	7.57057	-28.2253	57.2028	48.289	59.1821	234.026	4.492	140.721	-2.246	135.024
323	26.9167	4.67638	30.7233	-47.9732	53.0968	9.5455	15.1605	-11.0428	54.4655	60.6696	-14.8603	91.8249	52.781	32.552	-23.8675	-35.6327	62.3976	-18.9318	-13.0989	67.6755	10.6685	6.39187	-45.2431	19.5706	-4.492	27.5135	163.958	-23.8497	-36.1887	95.3848	-21.8985	65.0629	-48.0891	17.6872	-24.36	-70.749	47.6	83.2952	24.7109	7.79164	-28.4342	57.2092	50.535	59.519	234.894	6.738	140.375	-1.123	135.094
324	27	5.0535	31.444	-48.289	52.781	9.47442	15.2316	-11.4684	54.8117	62.0189	-13.8041	92.086	53.904	32.7339	-23.6437	-35.2809	62.0457	-18.5295	-13.476	66.8185	11.7915	6.8972	-45.1044	18.9809	-3.9305	27.5135	164.304	-22.9636	-35.7971	94.332	-23.0215	64.011	-48.4235	17.6872	-24.36	-71.872	49.84	83.2952	24.7109	7.861	-28.56	57.273	52.781	60.3051	235.149	11.23	139.598	0.29557	135.321
325	27.0833	5.79937	31.8463	-48.5697	53.0617	8.984	15.722	-11.5107	54.7463	62.0867	-12.6811	95.455	54.2013	33.1285	-23.583	-36.1232	62.888	-18.9318	-13.0989	66.1166	12.3249	7.2995	-45.4815	17.8579	-1.6845	27.809	165.081	-23.0215	-35.936	94.2618	-24.1445	65.0629	-48.0891	17.968	-24.64	-72.2743	50.2161	82.5075	24.64	8.47724	-28.4234	56.15	55.027	60.2959	236.392	14.599	139.598	0.5615	136.445
326	27.1667	5.79937	31.8463	-48.555	53.904	7.861	16.845	-12.353	55.5885	63.0738	-11.6763	97.701	54.2501	33.8744	-23.1807	-37.2462	63.154	-19.0442	-12.8365	65.7828	12.5402	8.02023	-45.1044	17.4323	-1.33835	28.075	166.204	-20.7755	-38.182	94.2609	-25.1964	65.3494	-48.16	17.6872	-24.36	-72.1102	50.4	82.1722	23.5909	8.18965	-28.7512	55.2912	57.273	60.642	237.514	16.845	139.252	0.29557	138.69
327	27.25	6.1765	31.444	-48.289	55.027	6.738	17.111	-12.0372	55.9044	63.7925	-11.1449	99.947	53.904	33.9054	-22.46	-38.3633	64.076	-19.6525	-11.7915	65.2253	12.9191	8.02023	-45.1044	16.9723	-1.17776	27.809	167.327	-19.6525	-39.305	94.332	-25.2675	65.6955	-48.16	17.3354	-24.0091	-72.4335	50.4	82.1722	23.5909	8.61366	-29.12	54.1682	60.642	62.5109	237.917	17.5657	139.629	-1.123	140.936
328	27.3333	7.2995	31.8183	-46.043	55.293	5.615	18.5295	-12.1938	55.9656	64.1523	-10.014	99.5447	54.2811	34.2515	-21.337	-39.4922	65.134	-19.7236	-11.7204	64.2594	13.9033	8.4225	-44.3585	17.1092	-0.5615	27.1793	169.012	-18.5295	-40.428	92.086	-25.1973	65.3184	-47.7588	17.4065	-22.96	-72.8106	50.8012	82.2433	23.52	8.2438	-30.24	53.8338	61.765	63.0472	238.453	17.5657	139.629	-2.246	144.305
329	27.4167	8.04537	31.8463	-45.4815	56.7115	4.492	19.6525	-11.7915	55.5885	66.0493	-9.96452	98.5467	54.2159	33.8547	-22.5948	-39.4555	66.4157	-19.4371	-11.7915	63.3017	15.2492	8.04815	-45.4815	17.0709	-2.9096	26.1263	170.135	-18.6005	-40.3569	90.1074	-25.2007	64.5725	-47.7867	17.3354	-22.8891	-72.8794	50.7459	84.4893	23.59	8.7173	-30.464	53.904	62.3265	63.4495	239.199	17.968	139.252	-4.492	145.429
330	27.5	8.4225	31.444	-44.3585	57.8345	4.11487	20.0548	-11.7915	54.8117	67.0141	-9.8042	97.701	55.027	33.6223	-23.2447	-40.6713	67.8152	-19.091	-11.7915	61.2035	17.4065	7.58026	-46.3237	17.39	-4.02875	26.0563	171.257	-18.3141	-40.751	87.8582	-24.1445	63.4495	-47.04	17.7565	-21.84	-73.5565	50.96	85.6123	23.3052	8.35005	-30.5712	53.904	63.4495	62.3265	239.545	17.5937	141.498	-6.1765	146.552
331	27.5833	8.07635	32.567	-43.2355	58.9575	4.11487	20.0548	-11.4838	54.7193	67.3176	-8.72105	97.4764	55.392	32.567	-23.3188	-41.7382	69.0645	-19.091	-14.0375	63.4495	16.2835	6.738	-46.6045	17.8095	-5.19223	25.829	172.381	-17.968	-41.1767	88.6468	-25.2675	63.1033	-47.04	17.1423	-20.72	-73.3418	51.4047	86.7353	22.96	7.9631	-31.5764	53.5296	64.5725	61.2035	240.095	17.5937	144.867	-9.5455	148.798
332	27.6667	8.07635	33.69	-41.8971	60.0805	3.369	19.6525	-11.0913	54.3268	69.5655	-8.655	97.3628	55.6562	32.552	-23.8675	-42.1327	70.1268	-19.4161	-15.1605	65.134	16.0562	6.45724	-46.3237	18.5399	-7.04568	24.706	174.626	-18.3141	-40.751	88.6459	-26.3194	62.49	-47.281	17.0682	-20.6525	-73.3973	51.3361	84.4893	23.3052	7.52894	-31.7996	52.7142	65.9896	60.0805	241.148	17.968	148.236	-9.82626	149.078
333	27.75	8.4225	35.936	-41.551	61.2035	3.369	20.0269	-11.5697	55.5261	70.7735	-7.0661	96.3138	55.5885	32.7339	-23.6437	-43.4227	70.5217	-19.3483	-16.2835	66.257	15.9862	5.0535	-44.92	18.4166	-7.45874	25.4519	175.029	-18.3141	-40.428	88.717	-26.3905	61.3907	-47.6	15.722	-19.6	-72.995	52.08	82.9683	23.279	7.861	-31.92	51.658	67.1158	60.1082	241.327	17.968	149.359	-10.1781	149.43
334	27.8333	8.07635	34.813	-39.305	61.2035	3.56109	20.1401	-12.1257	57.273	71.8965	-5.9431	95.1876	54.5323	33.1285	-23.583	-44.5457	71.5747	-18.7384	-16.1529	67.3123	13.8143	3.9305	-43.797	18.7937	-7.861	25.9882	175.565	-19.091	-40.428	86.471	-25.2675	62.49	-47.281	14.599	-18.48	-73.3973	51.3361	80.746	24.08	8.984	-31.8057	51.5912	68.2356	60.2452	242.995	18.1834	151.043	-10.107	149.359
335	27.9167	7.7899	34.8841	-37.059	60.8292	3.66627	20.7755	-11.7915	59.519	71.5612	-6.99504	93.7705	53.7168	34.2515	-23.2087	-44.6133	71.6488	-18.3141	-16.2835	67.5425	13.3135	4.98242	-43.7259	18.4476	-6.738	26.3905	176.311	-19.4372	-40.428	84.7865	-23.0215	63.1126	-47.1595	15.3759	-18.48	-74.1891	51.5909	80.3203	24.4252	10.3343	-30.8	50.7992	69.626	60.642	244.252	18.5295	153.29	-11.23	150.482
336	28	7.861	34.813	-35.936	60.4548	2.54326	21.8985	-12.1297	59.5866	71.0014	-6.93992	92.6475	53.3425	34.1821	-22.3338	-44.5457	71.872	-17.968	-16.2835	67.9415	12.9145	4.98242	-43.7259	17.1092	-6.1765	25.9882	176.688	-20.7755	-40.3642	81.4175	-20.7755	63.4495	-47.4133	15.0894	-18.4091	-74.9767	51.52	80.3716	25.2	10.4042	-29.68	55.2912	70.749	61.3879	244.655	18.1834	154.412	-12.0489	151.605
337	28.0833	7.79082	35.936	-36.2558	58.2325	1.123	22.46	-12.9145	59.5828	69.9478	-7.0661	93.7705	53.3425	34.2515	-21.337	-45.6687	71.872	-18.3141	-15.1605	67.5717	11.7915	5.0535	-43.797	15.9862	-5.0535	26.0795	176.579	-21.8985	-40.428	82.1943	-20.7755	64.2356	-47.1595	15.1605	-18.48	-74.1891	50.4709	80.746	26.32	11.4573	-30.8	58.9575	72.4335	61.073	245.584	17.968	154.974	-14.2949	153.851
338	28.1667	7.2995	36.4975	-37.059	56.15	-1.123	23.583	-14.0375	59.5892	68.8247	-5.9431	94.0073	53.329	34.0772	-21.2983	-46.7917	72.2181	-18.5997	-14.0375	67.5425	11.0675	4.98242	-43.7259	17.244	-4.7765	25.829	177.247	-19.6525	-40.3642	81.9079	-20.7044	64.2918	-47.32	15.0894	-19.5291	-73.8373	50.12	80.3203	26.6652	11.3503	-32.12	62.3265	74.6795	61.2035	246.194	17.968	157.22	-12.1166	156.097
339	28.25	6.1765	37.6205	-37.059	54.0912	-0.80715	23.8989	-15.1605	60.3778	67.8889	-5.3816	94.3198	53.0862	32.7018	-21.5017	-47.3532	72.138	-19.6525	-12.9145	67.9415	10.6685	4.74615	-42.9695	18.6868	-4.85296	25.5091	178.393	-18.5295	-39.305	81.979	-20.7755	64.5725	-46.48	14.599	-19.8947	-73.5565	49.84	79.9973	26.6652	11.6003	-32.48	63.4495	75.0493	60.165	247.489	18.7167	158.343	-11.3002	158.343
340	28.3333	7.01876	37.9012	-38.182	52.9681	-0.93583	24.706	-15.2316	60.7131	65.6429	-4.2586	94.6315	53.2676	31.444	-21.8985	-48.4762	72.995	-19.0442	-12.8365	67.5425	11.0675	3.9413	-42.1341	18.7642	-4.3147	25.2675	179.68	-17.4065	-38.182	81.9088	-21.8985	64.3066	-47.6	13.476	-20.16	-73.8373	50.12	78.8743	27.44	11.3503	-32.12	64.6848	75.2146	59.4628	248.618	19.091	160.589	-10.9658	160.589
341	28.4167	7.45873	37.9976	-37.3959	53.2227	-0.5615	25.829	-16.0312	61.5126	67.6003	-3.90006	95.0527	53.1581	32.1647	-21.5214	-48.7569	72.1528	-18.5295	-13.476	66.257	12.353	3.54327	-42.4804	19.8837	-4.86194	24.1445	180.803	-17.4776	-38.1109	80.856	-23.2369	63.9255	-48.3426	14.2529	-20.9655	-73.8373	50.12	79.9973	27.7852	11.3503	-32.12	64.7144	74.9078	58.396	250.99	19.091	160.935	-11.3002	162.835
342	28.5	7.861	38.7435	-37.3959	53.2227	0.5615	26.952	-16.845	61.765	69.7716	-3.56498	95.455	53.904	32.1647	-21.5214	-49.5992	72.138	-18.9318	-13.0989	65.134	13.476	3.85943	-42.6029	20.9703	-4.3658	23.7422	181.18	-17.8045	-38.4236	79.733	-23.583	64.1943	-48.4343	13.6632	-21.4219	-73.5565	50.96	81.401	27.72	10.4773	-32.48	69.2064	76.0308	58.0499	250.99	19.3063	162.274	-11.0146	165.081
343	28.5833	7.45873	39.1206	-37.4051	53.3425	0.49131	28.6365	-17.968	62.888	70.7611	-2.5741	95.455	53.1271	32.567	-20.7755	-50.7222	71.872	-18.9318	-13.0989	65.0629	13.5471	2.8075	-42.674	21.0397	-4.492	23.9063	181.364	-18.9038	-38.7435	79.3307	-24.3289	63.9627	-48.4009	14.0375	-21.84	-73.8373	50.12	81.6818	27.44	12.6151	-33.2142	72.4335	78.2357	57.8345	250.775	19.6525	163.397	-11.7915	167.327
344	28.6667	7.6228	39.305	-37.059	53.3425	0.5615	29.7595	-18.3141	62.888	71.5778	-3.84974	95.1168	53.4102	32.567	-23.0215	-50.3588	72.995	-18.5295	-12.353	64.011	14.599	3.8525	-43.2823	21.072	-5.57626	23.583	182.488	-19.3294	-39.5204	78.5389	-24.0734	63.1522	-48.16	14.857	-21.4465	-74.1891	50.4709	81.4159	26.32	12.9145	-32.8686	74.6795	80.4817	57.8345	250.429	19.3063	164.519	-11.0146	170.696
345	28.75	7.2995	40.428	-37.4051	53.3425	1.61342	29.8306	-18.4247	62.7832	71.3894	-5.27537	95.455	53.3425	32.8477	-23.8638	-50.535	74.118	-18.9787	-12.5963	62.888	15.722	4.1149	-43.3947	21.138	-5.89575	23.8263	182.937	-19.4681	-40.0257	77.487	-24.1445	62.0292	-48.16	15.3759	-20.9655	-74.9767	50.4	81.0526	26.0974	12.9145	-33.04	75.8025	82.7277	56.6447	249.6	19.3063	166.766	-10.9345	173.504
346	28.8333	6.9224	40.8303	-37.6916	53.4136	1.61342	29.8306	-18.4247	62.7832	71.6417	-5.6128	95.1168	53.4102	33.1285	-24.1445	-50.1607	76.364	-19.4681	-12.5122	61.765	16.845	4.492	-43.797	21.1784	-6.31525	23.7422	183.426	-20.214	-40.428	77.4168	-23.0215	61.6939	-48.0891	15.722	-20.16	-75.3121	50.4709	81.1203	26.0235	15.0944	-34.16	76.1028	84.7865	55.5885	248.744	19.6525	169.012	-10.6685	176.873
347	28.9167	6.98367	40.6737	-38.7435	53.3425	1.6845	29.7595	-19.2297	62.4652	69.7165	-5.3926	94.7063	53.904	32.8477	-23.8638	-51.2837	76.7101	-20.214	-12.9145	61.2035	18.5295	5.615	-43.4227	20.7859	-5.9227	24.1445	184.172	-20.5911	-40.0257	77.4168	-21.8985	61.7518	-47.3563	17.968	-19.8947	-75.3121	50.4709	81.7557	23.8884	16.2124	-35.2091	76.364	88.1555	55.5174	248.816	20.7755	169.386	-11.7915	177.995
348	29	7.2995	40.9895	-38.8215	52.7342	1.61342	29.8306	-19.5542	61.3158	67.3524	-5.35664	93.5833	55.027	32.567	-23.7984	-52.9682	76.9255	-19.9707	-12.4653	60.0805	20.7755	6.36087	-43.3947	20.0802	-5.85666	25.2675	184.518	-20.7085	-40.1431	76.364	-20.7755	62.0048	-46.2472	18.6418	-19.04	-75.241	51.2565	81.841	23.3361	16.2835	-35.28	76.7384	89.2785	55.5885	248.529	21.2659	170.206	-12.9145	179.119
349	29.0833	8.14175	41.2702	-39.5748	52.7008	1.6845	29.5441	-19.6261	61.0912	64.3328	-4.2586	94.4518	54.2409	31.444	-24.1445	-55.2142	78.0485	-20.1017	-12.5963	62.3265	19.6525	6.738	-43.797	18.9809	-6.1765	26.6712	184.453	-20.4012	-39.8665	76.2929	-20.7044	61.7509	-45.906	18.9038	-17.92	-75.3121	51.5909	82.2433	22.96	17.3363	-36.4	77.1127	91.5245	54.4655	249.306	21.337	171.257	-14.0375	180.242
350	29.1667	7.7899	41.6221	-39.305	52.5938	1.6845	30.321	-19.6261	61.0912	65.175	-3.97785	94.6128	54.1848	31.0417	-23.7674	-55.5603	76.9255	-19.6525	-12.353	62.888	18.3022	5.615	-44.92	18.6066	-7.2995	26.952	185.295	-19.2729	-40.1907	76.6595	-20.214	61.5039	-45.36	17.7808	-19.04	-74.9603	51.24	81.869	24.08	17.3354	-37.4491	77.487	93.7705	53.3425	249.306	24.706	171.328	-12.9145	181.364
351	29.25	7.861	42.674	-40.428	52.2195	2.8075	30.6671	-19.2619	61.0326	65.0568	-3.85966	94.8935	53.904	31.0697	-23.0215	-55.8467	76.9966	-20.0548	-11.9759	64.011	18.2322	3.9305	-44.8498	18.565	-7.56985	27.7942	185.576	-18.3451	-40.0257	75.8025	-19.091	60.642	-44.24	16.5509	-19.5334	-75.8025	52.08	81.0501	25.76	17.4065	-37.52	77.1127	96.0165	52.2195	249.079	26.952	171.819	-12.0575	182.488
352	29.3333	8.91293	42.7451	-39.305	52.5938	3.02288	30.8825	-18.5031	61.0912	65.4557	-3.1356	96.0165	54.17	30.321	-21.8985	-55.5114	76.9255	-19.8982	-12.0372	66.4709	20.7087	2.8075	-45.1842	17.8003	-7.81164	27.6258	186.418	-17.968	-40.428	74.6795	-19.948	60.4174	-43.876	14.3017	-19.6	-74.9603	51.24	79.9973	28	19.6525	-37.45	76.4763	98.2625	51.0965	249.009	29.198	172.942	-11.7915	183.611
353	29.4167	9.19936	43.797	-38.4978	52.4651	3.369	30.8825	-18.5997	61.765	66.1328	-3.35026	96.6363	54.1738	29.9467	-24.1445	-55.8467	76.9966	-20.214	-12.353	68.1803	23.4668	2.73642	-44.8489	20.0523	-7.5512	27.8878	187.541	-18.3141	-40.428	73.5565	-20.4012	60.3037	-43.6125	16.5477	-21.84	-74.9603	51.24	79.9262	28.0709	21.0049	-37.3996	75.6153	101.632	53.3425	249.079	30.321	173.288	-10.4465	184.355
354	29.5	9.5455	44.92	-38.182	52.781	3.02288	30.8825	-18.5295	61.765	66.2016	-3.2948	96.9976	54.7987	29.8835	-25.3915	-55.8467	76.9966	-19.3718	-12.0723	69.3618	25.829	2.92727	-45.1446	20.67	-7.2995	31.2805	187.861	-18.5295	-40.6434	72.4335	-20.7755	59.2548	-42.56	17.5273	-23.1406	-74.6795	50.96	80.3203	27.7852	21.0796	-37.52	76.4838	101.968	54.761	249.306	31.3729	173.575	-10.3634	184.16
355	29.5833	10.2717	43.6622	-36.2167	53.0617	2.73643	30.9536	-17.4065	60.642	66.5788	-3.6971	97.7545	54.8532	29.5886	-25.4384	-55.7757	76.9255	-19.4371	-11.7915	69.2878	25.8967	3.18185	-45.4815	21.0397	-7.2995	35.0002	188.664	-19.6525	-40.9895	72.0873	-23.0215	60.3777	-43.68	17.7736	-23.52	-73.8724	50.645	80.746	28.56	21.0049	-37.3996	77.1127	102.754	55.027	249.306	31.444	173.504	-10.4278	185.283
356	29.6667	10.0394	43.0123	-35.7768	53.1581	1.6845	30.8825	-16.4898	59.3586	65.4557	-2.5741	97.5223	55.027	30.7159	-25.3724	-55.8458	78.0485	-19.091	-11.7915	69.0645	25.829	3.52822	-45.1044	20.67	-8.4225	37.2462	189.787	-19.6525	-40.6434	71.3105	-24.44	61.1342	-44.6741	17.5273	-23.1406	-73.9336	50.8012	80.3203	28.9052	21.0179	-37.2782	77.487	103.877	53.904	248.449	34.813	172.451	-10.6685	186.418
357	29.75	10.107	42.9382	-35.3745	53.904	2.73643	30.9536	-16.2079	59.357	64.3328	-1.4511	97.8922	56.15	31.2653	-25.2675	-56.8987	78.61	-19.4681	-11.3892	69.0645	25.829	3.52822	-45.1044	20.4071	-8.91293	36.8205	190.133	-19.3717	-40.7087	70.1875	-24.706	61.2035	-44.8	17.9001	-21.84	-73.5565	50.4	80.278	28.84	19.8819	-37.5923	75.3673	105.057	52.781	248.449	37.9146	172.447	-10.6685	187.541
358	29.8333	11.1623	43.0123	-34.2515	52.0041	3.10302	31.444	-15.3647	60.4151	62.0867	-0.3281	97.4682	56.5198	31.6351	-25.2675	-58.0217	80.856	-19.4681	-11.3892	67.5711	26.3905	3.9305	-45.4815	20.4782	-8.984	36.7129	190.349	-19.091	-40.9895	69.9216	-26.952	61.8198	-44.6634	16.845	-20.72	-73.9616	49.9889	79.4358	28.56	18.9463	-37.7856	73.6549	107.044	50.535	248.183	40.1638	172.381	-9.3222	188.732
359	29.9167	11.9787	44.3585	-34.0671	51.4988	3.369	32.567	-15.2307	61.765	59.7131	-1.98707	97.4237	56.4619	33.4572	-24.8977	-57.9168	81.3127	-19.091	-11.7915	65.6955	27.5135	3.95343	-46.7191	20.352	-8.3531	37.059	191.471	-20.3775	-40.6696	68.503	-27.5135	61.9804	-44.8	17.4613	-21.7034	-74.1818	49.9163	80.5588	29.008	18.0696	-38.0427	71.4709	109.298	50.0933	247.397	42.1125	173.504	-9.24825	189.787
360	30	12.353	45.4815	-33.69	51.0965	2.83065	30.6973	-15.1605	62.888	57.0333	-2.30985	97.701	56.15	34.813	-24.1445	-57.4602	82.5405	-17.968	-11.23	65.134	28.075	4.17416	-47.9712	20.8978	-7.5278	34.6258	194.279	-21.8985	-39.8665	67.38	-28.6365	62.3265	-44.8	17.4065	-21.84	-74.118	49.5898	81.6818	29.12	17.3678	-38.4276	74.6795	105.562	49.9735	247.06	43.797	174.626	-7.2995	190.91
[truncated: 156 more columns]

## Sheet: fig. 1c TRPC6KO
	time [min]	x000 [µm]	y000 [µm]	x001 [µm]	y001 [µm]	x002 [µm]	y002 [µm]	x003 [µm]	y003 [µm]	x004 [µm]	y004 [µm]	x005 [µm]	y005 [µm]	x006 [µm]	y006 [µm]	x007 [µm]	y007 [µm]	x008 [µm]	y008 [µm]	x009 [µm]	y009 [µm]	x010 [µm]	y010 [µm]	x011 [µm]	y011 [µm]	x012 [µm]	y012 [µm]	x013 [µm]	y013 [µm]	x014 [µm]	y014 [µm]	x015 [µm]	y015 [µm]	x016 [µm]	y016 [µm]	x017 [µm]	y017 [µm]	x018 [µm]	y018 [µm]	x019 [µm]	y019 [µm]	x020 [µm]	y020 [µm]	x021 [µm]	y021 [µm]	x022 [µm]	y022 [µm]	x023 [µm]	y023 [µm]
0	0	0	0	0	0	0	0	0	0	0	0	0	0	0	0	0	0	0	0	0	0	0	0	0	0	0	0	0	0	0	0	0	0	0	0	0	0	0	0	0	0	0	0	0	0	0	0	0	0
1	0.0833333	2.166	-0.80225	1.083	-0.80223	3.0083	-2.20608	0.8424	0.24067	2.4468	-2.166	-2.4468	-4.332	2.4468	2.166	3.5298	-1.083	2.29714	-2.00258	3.8483	-4.30013	-1.083	-0.80222	0.8423	1.9253	2.9841	-3.25426	0.52142	0.8423	0.2808	-1.083	-0.38004	1.216	-0.8022	3.249	1.3637	-0.2203	1.083	-2.166	2.4468	1.083	1.123	0.82683	1.56697	0	-1.123	0.36975	1.123	0.36974
2	0.166667	4.82835	-2.3465	1.4768	-2.5598	2.6395	-1.44144	2.9891	-1.2996	1.6821	-1.7973	-2.9396	-3.97834	1.9253	-0.8423	4.9311	-0.7143	1.6714	-4.18782	5.2496	-3.93146	0.7294	-2.47543	-1.083	1.70185	4.8506	-2.64401	-2.96824	2.166	0.8378	-0.5926	0.52945	1.92535	-1.5668	1.45168	2.6173	0.05045	0.57333	-1.65635	1.70185	-1.083	1.123	3.07283	2.69	0	-2.246	1.2405	2.246	1.2405
3	0.25	4.82835	-2.3465	1.4768	-2.5598	3.2489	-1.37179	3.9633	-1.68211	1.6821	-1.7973	-2.6499	-3.96326	1.22425	-2.3073	4.7258	-1.4768	1.84865	-5.40471	4.96	-3.9465	1.6821	-1.79732	0.8022	1.083	4.8506	-2.64401	-4.51014	2.90024	1.083	1.083	-0.3536	1.85656	-1.9254	0.55353	1.6245	-0.8972	1.6821	-1.7973	0.2006	-2.84788	1.98785	4.20803	2.69	0	-3.369	2.36352	3.369	1.2405
4	0.333333	6.63926	-2.30725	1.4768	-2.5598	1.6846	-2.16598	4.332	-2.44679	2.4468	-2.166	-4.0512	-4.332	1.3237	-2.69546	5.6556	-2.4067	2.77846	-6.33458	5.4526	-4.30013	2.4468	-2.166	-5.7982	2.28266	5.1765	-2.61368	-0.80224	-1.083	-0.9649	1.4374	0	1.3638	-3.4896	-0.24066	2.166	0	2.4468	-2.166	-1.5091	-3.46204	2.246	6.1765	3.81297	1.123	-4.492	3.9305	3.369	2.36352
5	0.416667	6.63926	-2.30725	1.4768	-2.5598	3.2489	-1.37179	6.498	-1.70185	6.7896	-1.83277	-2.6499	-6.1293	1.9253	-3.48965	4.9067	-4.48676	2.0295	-8.41461	7.126	-3.9465	4.62355	-1.83276	-1.3237	-1.92535	5.1765	-2.61368	-2.96824	2.166	-2.9241	2.9241	-0.3332	-2.9574	-5.5697	0.50835	3.9988	-1.5949	4.62356	-3.9988	-0.55254	-2.80697	1.56698	6.1765	4.936	1.123	-4.55986	4.1773	4.492	2.36352
6	0.5	7.3002	-2.166	1.4768	-2.5598	3.1496	-0.98358	8.9735	-0.72936	8.1801	-1.7973	-3.6026	-6.80744	3.249	-6.498	4.9311	-5.0463	1.7946	-10.8294	8.0325	-3.92011	5.72444	-1.81236	-2.02474	-1.22424	5.5301	-3.10646	-1.28357	0	-4.0913	4.0913	-2.166	-4.332	-8.664	0.46415	4.7833	-2.11557	5.06137	-4.64143	-1.43664	-3.55843	-0.67902	6.1765	4.936	1.123	-5.615	4.17462	5.615	3.4865
7	0.583333	7.0971	-1.79733	1.4768	-2.5598	3.8506	-1.68466	9.747	-1.083	8.9448	-2.166	-3.249	-7.3002	6.2739	-7.3569	5.6958	-5.415	2.4048	-11.1289	9.9633	-3.36017	6.21724	-2.166	-3.249	-0.76214	5.1765	-4.77968	-0.27277	-2.4067	-6.2573	6.2573	-4.332	-6.498	-10.83	1.88522	5.6958	-2.3863	5.415	-5.13423	-1.083	-4.05121	-1.802	6.1765	5.80675	1.123	-6.738	5.0535	5.615	5.0535
8	0.666667	7.0971	-1.79733	0.2407	-3.4897	5.9973	-1.05892	9.0037	1.083	11.1216	-1.83277	-5.415	-11.6322	9.747	-4.332	7.8727	-5.0818	1.8226	-13.348	10.7941	-2.25229	5.72444	-3.97836	-5.415	-1.3818	5.1765	-4.77968	0.52142	-3.0083	-7.1872	7.1872	-4.8133	-8.664	-8.664	-0.28078	10.0386	-4.2191	9.747	-4.67176	-5.415	-6.21721	-4.048	6.1765	6.1765	2.246	-6.738	5.0535	6.738	2.8075
9	0.75	7.0971	-1.79733	-0.6317	-5.415	8.6732	-1.30052	8.1827	3.249	12.1895	-2.166	-6.20644	-12.6628	6.73865	-5.17434	8.0101	-5.2107	1.7946	-15.1614	11.1485	-2.13413	5.415	-4.60852	-6.1302	0.75605	5.8066	-4.47025	-0.27277	-2.4067	-7.3403	7.0515	-4.68564	-11.1394	-6.1042	-1.47682	11.1394	-4.19864	12.2528	-2.166	-8.8187	-8.15565	-5.17103	6.1765	5.7975	3.49534	-7.861	5.0535	7.861	1.6845
10	0.833333	7.0971	-1.79733	-0.6317	-5.415	8.9474	-0.28332	8.664	5.415	12.996	-2.78486	-8.3832	-12.996	11.0707	-7.3403	8.3751	-5.99256	2.5378	-15.5421	12.8048	-1.62448	6.0339	-5.415	-6.2814	2.4259	5.8066	-4.47025	-0.40842	-2.55984	-7.3403	7.0515	-4.332	-11.6322	-5.1744	-2.40666	11.6322	-4.5523	12.7152	0	-13.2367	-8.90467	-7.2995	7.2995	5.7975	5.74134	-8.984	6.1765	7.861	-0.5615
11	0.916667	7.0971	-1.79733	-0.6317	-7.581	8.6473	0.0166	8.1544	5.92464	17.328	-7.11686	-9.1479	-14.7933	12.0543	-8.80526	9.2632	-7.2123	3.9606	-17.3274	13.6543	0.03187	8.2605	-4.67175	-7.8217	4.57267	4.906	-5.20448	0.52142	-3.48965	-8.90465	6.2573	-4.1745	-13.7443	-7.4263	-3.82365	11.1394	-4.19864	14.3884	0.35363	-13.8383	-10.2765	-8.54	6.1765	5.7975	6.86434	-8.13853	5.31168	8.984	-1.6845
12	1	7.8618	0	-0.6317	-7.581	8.7041	1.32368	9.2387	6.65272	19.2024	-8.3308	-9.1479	-14.7933	12.7553	-9.5063	8.8053	-7.72224	3.76204	-18.1482	14.1167	2.19787	10.1408	-4.72582	-8.5227	5.27375	4.5902	-4.59285	-0.40842	-2.55984	-9.50634	7.0515	-2.90165	-14.6716	-11.6214	-2.91577	10.3204	-4.0427	14.4187	0.67953	-13.8383	-10.2765	-10.786	6.1765	5.0535	9.10151	-7.0155	5.31168	10.107	-2.8075
13	1.08333	9.9083	-0.36868	-0.6892	-9.05785	8.7041	3.48968	7.8216	8.90467	21.3792	-8.664	-10.5492	-15.162	14.2203	-10.9713	9.5064	-8.42335	4.46315	-18.8492	13.148	2.36447	11.0707	-5.65567	-8.4233	4.88553	4.5902	-4.59285	-1.17094	-2.7651	-9.14794	7.9497	-2.38626	-15.162	-15.9642	-3.249	10.83	-2.3863	15.162	2.46474	-13.2367	-11.0707	-13.032	6.1765	5.0535	10.2245	-7.0155	5.31168	10.107	-5.0535
14	1.16667	12.0743	-0.36868	-0.6892	-9.05785	13.0469	3.82291	9.9876	11.0707	20.9168	-10.83	-11.3139	-14.7933	14.3196	-11.3595	11.653	-9.9636	3.76204	-18.1482	13.3145	3.00012	10.3217	-9.9017	-9.9877	4.0913	4.5902	-4.59285	-0.80224	-3.5298	-10.5492	7.581	-1.54123	-19.5773	-14.5628	-5.04632	10.3204	-4.0427	17.328	1.47286	-13.8624	-13.2559	-14.155	5.0535	5.0535	12.4705	-5.89253	5.31168	11.165	-6.1765
15	1.25	12.0743	-0.36868	-2.40667	-9.50634	14.1781	5.65568	12.1536	13.2367	20.9709	-13.3898	-11.3139	-14.7933	14.9213	-12.1536	12.4863	-9.2374	4.1503	-18.2476	12.9458	3.76477	8.9448	-10.83	-10.6134	1.9061	3.3641	-4.86406	-1.13544	-5.70657	-11.3139	7.9497	-2.8455	-21.9998	-15.5157	-5.72443	11.1394	-4.19864	18.9405	1.9253	-13.8624	-15.4219	-16.401	5.0535	3.9305	15.1605	-5.89253	5.31168	11.23	-7.2995
16	1.33333	14.2403	-0.36868	-3.249	-10.83	14.6405	7.82168	7.7139	9.367	19.7346	-14.3197	-13.2366	-14.3197	14.3196	-13.5255	12.996	-9.747	4.9445	-18.8492	11.9909	5.20621	6.77876	-12.996	-11.7583	0.50837	3.3641	-4.86406	-1.62534	-6.7146	-11.3835	7.3403	-2.166	-22.743	-15.162	-6.21722	11.6322	-4.5523	19.7346	1.32366	-14.3999	-15.162	-18.647	5.0535	3.637	16.0155	-5.0946	5.3274	13.476	-7.0554
17	1.41667	15.7161	-0.30225	-3.249	-10.83	14.1477	8.17532	11.2099	13.129	20.7182	-15.3033	-13.2366	-14.3197	14.3196	-13.5255	12.5146	-11.913	6.36147	-23.2672	9.8248	7.37219	6.0141	-14.7933	-13.8383	-0.24066	3.3641	-4.86406	-3.81058	-7.3403	-12.7553	8.90465	-2.7848	-27.075	-15.5157	-7.89043	11.1394	-4.19864	21.1065	1.9253	-14.4122	-17.0364	-21.337	5.0535	3.637	17.1385	-5.0535	5.0535	14.599	-7.0554
18	1.5	16.4857	0.84232	-3.249	-10.83	14.3678	7.58098	10.83	12.4101	21.4193	-16.0043	-15.4027	-12.1537	14.9213	-14.3197	13.3055	-13.7253	5.5416	-25.4449	9.2232	8.16641	4.0404	-14.8288	-16.0902	0.50837	3.3641	-5.55325	-4.60477	-6.7387	-13.5496	9.50634	-3.54056	-27.8248	-14.8525	-7.22737	11.429	-4.1836	20.3062	1.71477	-14.4327	-18.7204	-23.315	5.347	2.514	18.2615	-2.8075	3.63434	15.722	-7.0554
19	1.58333	18.5657	1.59134	-3.249	-10.83	15.162	9.14536	10.3574	12.9369	20.7182	-17.4692	-16.0043	-11.3594	14.3196	-15.6915	13.7982	-14.079	6.1668	-27.6209	9.5571	9.62417	1.88527	-15.162	-19.494	0.7432	5.5301	-7.03006	-4.60477	-6.7387	-13.6852	9.3532	-5.6958	-28.158	-14.3598	-7.581	12.1938	-4.5523	20.957	0.95	-16.245	-19.2132	-25.561	6.47	2.514	19.3845	-1.6845	3.63434	16.845	-7.0554
20	1.66667	18.5657	1.59134	-3.249	-10.83	16.5338	9.74701	11.4047	12.8413	20.8864	-16.9744	-17.6196	-10.4968	13.7103	-15.7611	13.3055	-13.7253	7.70754	-29.7769	8.1401	11.7042	1.3924	-14.8084	-21.66	0.28077	5.5301	-7.03006	-5.97657	-7.3403	-12.7553	8.4233	-6.15824	-30.324	-14.8525	-7.22737	13.5952	-6.34964	20.3317	-1.22605	-16.5986	-18.7204	-27.807	7.593	2.514	20.5075	-0.5615	3.63434	17.968	-7.0554
21	1.75	20.7317	1.59134	-3.16063	-12.996	16.6034	10.3564	9.9876	14.9213	21.3792	-17.328	-19.7748	-8.664	14.079	-16.5258	13.2367	-14.6085	7.48024	-30.5303	9.3764	12.634	1.6821	-14.7933	-23.826	0.7432	5.5301	-7.03006	-6.77076	-8.9047	-13.6852	9.3532	-7.00766	-31.9804	-16.505	-7.79759	12.6423	-7.02774	20.8864	-1.81236	-17.6761	-18.6817	-30.053	7.593	1.391	21.6305	0.5615	3.63434	19.091	-7.0554
22	1.83333	20.7317	1.59134	-3.16063	-12.996	17.3681	9.98768	9.0578	15.8512	22.4978	-16.8376	-20.2676	-8.31037	13.7103	-17.9271	13.8384	-15.4027	7.9528	-31.0029	9.292	13.3815	2.4468	-12.996	-25.4013	0.9255	7.3274	-7.23535	-6.90641	-9.0578	-13.4799	10.1157	-6.498	-32.49	-18.6516	-8.42333	13.376	-7.6683	21.3792	-2.166	-16.9245	-18.7508	-32.299	8.716	1.391	22.7535	1.6845	3.63434	20.214	-7.2995
23	1.91667	22.0538	1.77216	-3.16063	-12.996	16.6232	12.1537	7.4263	15.6704	22.743	-17.328	-20.0023	-7.4263	14.6085	-17.5687	15.3785	-17.5879	7.5918	-32.8079	9.9325	12.6479	4.62355	-12.6628	-27.6165	0.2166	7.3274	-7.23535	-5.97657	-9.9877	-14.8812	11.913	-7.00766	-31.9804	-19.3527	-7.72226	15.489	-7.08615	23.0827	-4.332	-18.7098	-19.494	-35.3745	10.107	1.391	23.8765	2.54933	3.6465	21.337	-9.5455
24	2	22.0538	1.77216	-4.8518	-14.8154	16.6232	14.3197	5.1744	17.0873	22.2334	-16.8184	-21.4193	-5.1743	15.4026	-18.1703	14.8083	-18.7204	8.48226	-33.4096	9.3502	14.8669	5.65565	-13.5255	-26.1889	-2.0282	7.3274	-7.23535	-6.90641	-11.2238	-15.6459	12.2817	-5.8989	-32.1213	-20.0036	-7.07135	16.9743	-7.02774	23.1368	-6.89182	-19.0905	-20.9168	-37.898	10.3652	0	25.829	2.8075	3.369	22.46	-10.6685
25	2.08333	22.9837	0.84232	-4.8518	-14.8154	17.3681	16.4857	4.5726	17.8815	22.3894	-17.6374	-22.2135	-4.5727	14.6085	-17.5687	15.162	-19.2132	7.1105	-34.0112	9.199	16.017	6.25734	-14.3197	-25.1497	-4.5727	7.6961	-8.00003	-6.99082	-10.4763	-16.1037	11.7717	-7.3002	-32.49	-21.66	-5.415	17.328	-7.52054	24.0667	-7.82166	-21.8148	-21.1517	-40.144	10.3652	1.391	24.9995	5.0535	2.51132	22.46	-10.6685
26	2.16667	24.4999	1.5884	-4.8518	-14.8154	16.6034	16.8544	4.9067	19.3393	23.123	-18.278	-22.3492	-4.72584	13.8337	-16.8376	14.8083	-18.7204	7.1105	-36.1772	9.8248	18.2022	8.5093	-15.7366	-25.7754	-6.7579	7.3628	-10.1768	-6.21724	-11.1287	-17.5687	13.2367	-8.0649	-32.1213	-22.1413	-9.747	16.9743	-7.02774	23.1368	-6.89182	-24.0667	-21.9007	-42.39	10.3652	2.514	24.9995	7.2995	1.38834	23.518	-12.9145
27	2.25	26.6658	1.5884	-6.7788	-15.162	16.5764	18.4065	5.6556	21.4193	22.3894	-17.6374	-23.5853	-3.4897	14.2993	-15.162	15.4386	-18.411	7.17305	-37.9774	9.2232	18.9964	9.2374	-14.6524	-27.8275	-7.0303	7.3628	-10.1768	-4.05124	-10.5091	-18.411	13.2768	-9.4871	-32.7066	-21.3505	-11.5594	17.7218	-7.11215	21.4193	-5.65568	-24.6683	-21.1065	-44.636	10.3652	3.637	24.9995	8.4225	0.26532	23.518	-12.9145
28	2.33333	28.8318	1.5884	-7.1572	-18.0814	15.6898	20.7129	4.7258	22.3492	22.3894	-17.6374	-24.5151	-2.5598	15.9998	-14.6716	16.245	-19.0298	7.5728	-38.7169	9.1238	19.3846	9.747	-15.162	-30.0095	-7.4762	7.3628	-12.3428	-2.65882	-10.4763	-17.0873	11.0707	-11.6723	-33.3323	-20.8577	-11.913	18.6516	-8.04196	19.2533	-3.48966	-25.2777	-21.1761	-46.882	10.3652	4.76	24.9995	10.6685	-0.54843	23.583	-14.0375
29	2.41667	30.9978	1.5884	-7.1572	-18.0814	16.5348	21.2597	3.9987	24.1176	20.577	-18.1302	-26.1467	-2.74067	15.8914	-15.4714	18.411	-20.577	7.17305	-40.1434	7.6589	20.8496	11.4033	-16.8184	-30.5996	-7.069	7.8537	-11.559	-2.16602	-10.83	-18.411	12.7152	-12.4213	-35.5842	-21.3505	-11.5594	19.8878	-7.11215	18.6517	-4.86146	-27.075	-21.9408	-49.128	10.3652	5.86903	24.1311	11.7915	-0.5615	24.706	-15.1605
30	2.5	33.1639	1.5884	-7.1572	-18.0814	16.381	20.441	2.166	26.2728	20.2234	-19.8034	-28.3987	-3.4897	16.245	-16.245	18.9843	-20.0674	7.1506	-39.5466	6.9578	21.5506	12.2224	-16.9744	-30.6572	-6.2064	7.8694	-12.9176	-0.49284	-10.4763	-18.7797	11.314	-12.6866	-36.4684	-23.0029	-12.1296	18.9525	-7.39517	18.7204	-3.97837	-27.2416	-22.5764	-52.781	11.23	6.99202	24.1311	14.0375	-0.54843	25.829	-16.2835
31	2.58333	34.9582	1.6119	-7.1872	-19.8878	17.3114	21.6766	1.8123	26.7656	20.8864	-19.1404	-29.0003	-2.69544	18.411	-20.577	19.494	-20.577	7.4474	-40.1723	7.126	22.0455	12.7152	-17.328	-30.324	-6.2172	7.8694	-12.9176	-1.17094	-11.4291	-18.1703	11.3835	-12.1938	-36.822	-25.1496	-12.7553	19.494	-6.498	19.2132	-4.332	-28.4388	-22.743	-54.743	11.4882	8.115	24.1311	15.1605	-0.54843	26.952	-17.4065
32	2.66667	34.656	2.96823	-7.1872	-19.8878	16.381	22.607	0.7913	27.4082	21.66	-19.494	-30.6155	-1.83277	20.7936	-22.4831	19.0127	-24.909	9.3166	-39.5466	7.6187	21.6919	12.2224	-16.9744	-32.49	-7.9208	8.4304	-13.7584	-0.80224	-12.1938	-19.7347	10.5893	-12.6562	-38.988	-25.8507	-14.2203	19.0035	-5.98263	17.0472	-6.498	-26.2836	-22.4098	-56.989	11.4882	8.4225	24.1445	17.4065	0.26532	26.952	-18.5295
33	2.75	36.822	3.71313	-7.1872	-19.8878	16.221	24.3266	-1.3638	27.075	23.0827	-21.66	-32.7708	-2.166	21.4193	-24.6683	19.1607	-27.8664	10.6483	-39.9076	11.9398	22.0251	10.5384	-16.9948	-34.3291	-7.94885	7.8694	-12.9176	-1.17094	-11.4291	-20.3364	9.2175	-15.162	-41.4938	-26.8151	-14.2956	19.1607	-3.7609	14.9021	-8.88062	-24.5996	-22.3894	-59.235	11.4882	10.375	21.6305	18.5295	0.26532	28.075	-19.6525
34	2.83333	38.988	3.71313	-6.2573	-20.8177	16.8466	26.4734	-1.8565	27.4286	23.2725	-24.0667	-31.0976	-1.8124	20.7183	-23.9673	19.494	-30.0432	11.4425	-40.5092	13.4558	21.5506	8.38325	-17.328	-36.442	-8.531	7.8694	-12.9176	-2.03994	-11.4047	-19.9779	10.1157	-17.328	-41.9562	-29.0004	-14.9213	19.494	-1.5841	12.7553	-9.50633	-24.1068	-22.743	-61.481	11.4882	11.498	20.5075	19.6525	1.123	29.198	-20.7755
35	2.91667	38.988	3.71313	-7.1872	-19.8878	18.3115	27.1744	-1.6365	26.8343	24.0667	-24.6683	-31.7757	-2.7651	20.7183	-23.9673	19.1404	-29.5504	12.8594	-44.9272	14.1569	23.0155	7.9208	-21.66	-38.6611	-7.94885	7.8694	-12.9176	-4.2919	-12.1536	-21.3792	9.747	-17.6612	-44.1115	-29.7493	-15.0073	19.1253	-0.8194	12.0542	-10.9713	-26.2728	-24.909	-62.604	11.4882	12.621	18.2615	21.8985	0.26532	30.256	-21.8985
36	3	41.154	3.71313	-7.1872	-19.8878	18.411	26.7862	-3.0084	28.3987	23.2725	-24.0667	-31.407	-3.5298	19.2533	-24.6683	19.1404	-29.5504	12.5255	-46.6944	16.3036	23.6413	8.1801	-23.4573	-40.071	-8.27417	7.3351	-12.7732	-4.91764	-14.3389	-22.1439	10.1157	-17.8376	-44.9764	-31.1973	-14.3235	19.8878	-0.6141	12.1536	-11.3595	-27.8981	-27.2916	-65.6955	12.353	13.744	17.1385	23.0215	0.26532	30.321	-23.0215
37	3.08333	41.154	3.71313	-7.1872	-19.8878	19.0126	28.158	-3.8025	29.0003	23.2725	-24.0667	-31.7757	-2.7651	20.7936	-26.8151	17.328	-30.0432	13.1271	-47.4886	17.1652	23.9782	8.9448	-23.826	-42.237	-6.96215	7.1865	-12.6246	-4.60477	-15.4027	-22.5023	9.2175	-19.494	-45.486	-32.7725	-14.8324	20.8176	-1.544	12.7553	-12.1537	-30.0833	-27.9173	-67.9415	12.5971	14.867	14.8925	24.1445	0.26532	31.444	-25.7115
38	3.16667	42.9513	3.73288	-8.9936	-19.9178	20.5769	28.9522	-3.8025	29.0003	21.9007	-22.5023	-31.7606	-2.4754	20.2233	-28.4674	16.9947	-32.1984	12.5014	-49.6738	17.6465	25.43	10.3461	-23.4573	-40.071	-8.27417	7.1865	-12.6246	-3.81058	-16.0043	-24.0667	8.4233	-21.66	-47.1707	-33.3232	-12.6461	22.8977	-0.79495	12.1536	-11.3595	-32.2301	-29.4576	-70.1875	12.5971	15.7354	13.7835	25.2675	-0.54843	32.567	-26.8345
39	3.25	43.32	5.13425	-8.9936	-19.9178	20.6458	29.8353	-5.1744	28.3987	21.1517	-24.7543	-33.573	-0.8022	20.577	-29.241	16.8183	-33.0634	11.7752	-49.9873	17.2059	27.5658	9.88826	-23.9673	-39.2332	-7.0906	7.1865	-12.6246	-4.99887	-15.2974	-24.6683	7.0515	-23.826	-47.9918	-33.44	-11.533	23.4724	-0.5297	11.2335	-11.1698	-34.5672	-28.9569	-72.4335	13.476	15.722	12.353	26.3905	-0.54843	32.567	-27.9575
40	3.33333	45.9502	6.03387	-8.9936	-19.9178	21.1384	31.6477	-5.9233	30.4787	20.8177	-26.5215	-33.9267	-2.4754	24.909	-28.4978	17.328	-33.573	12.2848	-50.4969	17.1652	30.3559	10.5893	-24.6683	-38.7677	-7.581	7.6961	-10.9682	-6.68137	-14.079	-24.3795	7.3403	-25.992	-48.4542	-35.606	-7.201	23.826	-1.02255	11.2335	-11.1698	-36.7387	-29.5076	-74.6795	13.476	17.968	10.3723	27.5135	-0.5615	33.311	-30.1947
41	3.41667	45.9502	6.03387	-11.913	-18.1302	18.9617	31.9809	-6.9793	33.573	21.4193	-27.3157	-35.131	-2.014	26.8298	-27.6676	16.8467	-35.739	14.4508	-52.1816	17.6465	32.5219	14.9021	-26.2086	-39.2332	-7.0906	7.1865	-10.4586	-7.30024	-13.2725	-23.5853	6.7387	-26.3252	-50.6094	-36.3221	-4.99846	25.6384	-0.5297	11.913	-11.913	-37.2328	-28.9422	-76.9255	14.599	19.091	9.24932	30.0557	-1.6845	33.311	-31.3177
42	3.5	45.9502	6.03387	-12.2462	-20.2855	16.8065	33.8137	-8.664	35.739	20.7936	-31.6669	-36.5304	-1.83277	27.5722	-25.992	16.8183	-37.3953	15.9979	-52.2761	17.1369	33.0315	16.245	-25.5107	-40.9219	-7.1169	6.053	-10.5201	-7.97977	-13.3358	-24.3343	2.3207	-25.3929	-51.6153	-36.4822	1.083	25.6384	-0.5297	14.079	-16.245	-37.0819	-29.4576	-79.1715	14.599	20.214	8.12632	31.1787	-2.8075	33.69	-32.567
43	3.58333	45.9502	6.03387	-12.2462	-22.4514	16.3137	34.1673	-9.1736	36.2487	20.2438	-35.4474	-38.7072	-2.166	31.9299	-25.5439	17.328	-37.905	16.4105	-52.8692	17.6465	33.6049	18.411	-25.992	-43.0997	-7.581	6.9048	-10.635	-9.84626	-13.946	-27.075	0.7432	-24.6282	-51.984	-38.1857	5.415	25.992	-1.02255	16.5544	-16.9744	-37.0627	-30.0833	-81.4175	15.722	21.337	7.00332	32.3017	-3.9305	33.3202	-34.813
44	3.66667	45.9502	6.03387	-14.079	-22.4622	16.3981	33.4199	-9.0328	35.1399	20.577	-37.6242	-39.4719	-1.7973	33.0532	-26.3819	16.8467	-42.237	18.0346	-54.5532	16.0994	35.7709	18.1658	-25.5016	-43.5652	-7.0906	4.7279	-8.80225	-10.2893	-15.3786	-29.241	0.2808	-22.4515	-51.6508	-38.6785	5.76863	28.158	-3.18857	17.0472	-17.328	-37.7637	-29.3822	-82.5405	14.8431	22.46	5.88034	33.4247	-5.0535	33.3202	-37.059
45	3.75	46.8498	8.664	-14.079	-24.6282	17.328	34.656	-10.83	36.5412	20.2234	-37.1314	-39.6197	-1.89527	33.573	-25.3981	17.9271	-44.0343	18.924	-54.9702	15.4805	36.5774	19.2132	-25.992	-43.9995	-7.9208	6.9048	-10.635	-11.6322	-14.6806	-31.407	0.7432	-21.1305	-52.2247	-38.5942	5.02118	30.9232	-4.1836	18.7204	-16.9744	-37.7637	-29.3822	-83.6635	14.8431	23.3091	5.09458	34.5355	-5.91834	32.567	-39.305
46	3.83333	48.4888	8.17172	-14.079	-26.3318	18.6286	37.3126	-11.1987	37.3059	21.1065	-37.0627	-41.021	-2.546	37.9411	-25.0895	16.5259	-44.403	19.6251	-55.6712	15.8743	36.4601	23.5452	-23.826	-45.866	-8.531	7.1865	-10.4586	-11.6322	-15.162	-32.6448	0.5083	-20.3363	-52.8263	-37.6644	4.09134	31.6878	-4.5523	18.1657	-16.8376	-37.0627	-30.0833	-85.9095	14.8431	23.583	5.0535	35.936	-6.1765	32.567	-40.428
47	3.91667	48.4888	8.17172	-16.245	-26.7942	19.2533	41.8588	-11.1987	37.3059	19.7346	-37.6643	-41.7857	-1.89527	39.6304	-24.4501	15.7611	-44.0343	18.924	-54.9702	15.1006	37.8039	25.1256	-22.4831	-48.032	-10.697	7.6961	-10.9682	-12.1419	-14.6524	-34.8967	-0.2407	-16.0043	-57.1583	-38.4133	2.01128	30.9232	-4.1836	18.9082	-15.162	-39.2479	-31.6236	-87.0325	14.8431	25.0022	3.9305	38.182	-8.4225	31.444	-42.674
48	4	48.4995	9.98242	-15.8512	-26.3859	17.9536	42.3044	-10.83	38.7072	21.1517	-42.0823	-43.2609	-1.6934	40.071	-22.2539	15.4026	-44.9324	18.4292	-55.1383	14.7008	38.5434	25.7513	-18.1703	-50.6095	-11.5798	9.3525	-10.4586	-11.9859	-15.4714	-34.8107	0.5083	-14.222	-58.2368	-40.3309	0.8664	30.6335	-4.19864	18.1657	-16.8376	-40.8941	-31.6236	-88.9812	14.599	26.1252	3.9305	39.305	-10.6685	31.444	-44.92
49	4.08333	50.3103	9.99313	-17.6576	-26.4158	16.0043	41.1139	-11.1987	39.4719	21.1761	-42.9513	-43.2609	-1.6934	42.237	-22.2539	16.0044	-43.5607	16.9968	-55.7789	14.3975	38.3268	25.0502	-17.4693	-52.7862	-11.913	10.0034	-11.1095	-13.7982	-13.7982	-34.2525	0.7432	-12.046	-58.862	-42.4776	0.24067	31.1262	-4.5523	19.0101	-16.9593	-43.0793	-32.2493	-90.6459	14.6122	27.2482	2.8075	41.551	-11.7915	30.321	-46.043
50	4.16667	50.3103	12.1591	-17.7037	-24.7543	15.6356	41.8786	-11.3397	40.5807	21.9408	-43.32	-44.9002	0	42.5369	-23.0595	15.3785	-47.9119	16.3715	-60.1009	14.3975	39.6387	25.4385	-17.5687	-50.6095	-13.7458	10.7044	-11.8106	-14.1519	-15.4714	-33.953	0.133	-9.88	-63.194	-43.1787	0.94174	33.2814	-4.2191	17.6088	-17.328	-40.8941	-31.6236	-92.8919	14.6122	28.3712	2.8075	42.674	-14.0375	31.3265	-47.166
51	4.25	50.3103	12.1591	-19.8697	-24.7543	16.6034	42.8463	-10.83	42.237	24.1176	-45.1528	-45.4269	0.4725	42.7556	-23.5819	14.6806	-48.735	16.3411	-60.8149	13.5551	40.6564	26.2327	-18.1703	-49.5086	-13.7253	10.0786	-13.9573	-15.9642	-14.6806	-33.0435	0.84233	-9.0327	-65.5791	-43.0794	0.55353	33.7215	-5.1469	21.9516	-19.1608	-40.4246	-31.7164	-95.1379	14.6122	29.482	1.94267	43.797	-15.1605	32.4495	-48.289
52	4.33333	49.818	13.7982	-19.8697	-24.7543	15.202	44.6437	-11.3397	42.7467	25.0503	-45.6273	-45.4269	0.4725	42.5369	-23.0595	15.162	-50.901	14.7554	-61.4961	13.7084	40.7921	27.6044	-17.5687	-48.735	-14.079	9.3525	-14.7906	-18.1302	-15.162	-33.9266	0.7736	-8.664	-66.3438	-44.6436	-0.24066	34.0318	-5.98404	23.3421	-19.1253	-40.071	-30.0432	-96.2752	15.3939	30.605	1.94267	46.043	-16.4753	33.5725	-49.412
53	4.41667	51.984	14.5431	-21.4193	-22.5023	14.4374	45.0124	-10.2553	43.4747	25.7513	-46.3283	-45.7459	-0.2166	43.1367	-22.4931	16.8183	-52.5574	14.1752	-60.8149	12.4721	42.0282	27.6741	-16.9593	-50.901	-15.9241	9.8621	-15.3002	-18.6399	-14.6524	-33.573	0.2808	-6.498	-67.7648	-46.7237	0.50835	38.4159	-5.1653	24.1068	-19.494	-40.4042	-32.1984	-98.5212	15.3939	30.8825	1.6845	48.289	-16.4753	34.6955	-49.412
54	4.5	54.15	14.5431	-22.4408	-22.2141	11.6723	44.8758	-11.6724	45.7267	23.5661	-45.7026	-45.7267	1.32366	43.5183	-20.7143	16.8183	-52.5574	12.2848	-60.8456	14.5521	40.6112	28.4388	-17.328	-52.2161	-15.7809	9.3807	-17.4662	-18.4839	-15.4714	-33.9266	-1.3924	-4.7007	-67.7451	-48.995	0.8664	41.9964	-5.876	23.3421	-19.1253	-39.8303	-34.1025	-100.767	15.3939	33.1285	0.5615	49.412	-16.4753	35.8185	-50.535
55	4.58333	54.15	14.5431	-24.2352	-22.2376	9.5063	44.4234	-12.4665	46.3283	21.8147	-46.0607	-46.4277	-0.14124	44.3657	-20.4276	17.328	-53.067	10.1188	-61.3269	14.7008	40.7094	29.8401	-19.1253	-54.3703	-16.245	9.3525	-19.1226	-18.1302	-13.7982	-33.9266	-1.3924	-4.332	-68.5098	-51.1417	2.40667	43.5606	-7.24777	23.2725	-19.7347	-41.3946	-34.8967	-103.316	16.2835	34.2515	0.5615	51.658	-16.4753	36.6892	-51.658
56	4.66667	55.9473	14.5629	-24.2352	-22.2376	9.5063	45.4459	-12.4665	46.3283	17.5687	-44.6437	-46.2596	0.35363	43.7842	-20.577	18.9843	-54.7233	9.60915	-60.8173	15.1006	39.9699	28.8873	-19.8034	-54.986	-20.653	9.8621	-19.6322	-18.4839	-13.3054	-33.573	-1.8852	-4.6652	-68.5206	-53.3077	0.24067	43.5606	-7.24777	21.9007	-20.3363	-41.9963	-34.1025	-103.56	17.4065	35.3745	0.5615	52.781	-16.4753	36.4975	-51.658
57	4.75	55.9473	14.5629	-26.4012	-22.2376	15.162	43.32	-11.6724	45.7267	16.6388	-43.7138	-47.9328	0	44.403	-20.577	19.6353	-55.3743	10.3594	-61.8564	14.7008	40.7094	29.241	-20.2962	-55.9052	-23.0417	9.3525	-19.1226	-18.4989	-13.5951	-33.9266	-1.3924	-3.9922	-68.6325	-54.9415	-0.749765	44.1623	-8.04196	19.7539	-19.7106	-42.5077	-34.0242	-103.56	19.6525	37.6205	-0.31737	53.904	-16.845	38.7435	-51.3927
58	4.83333	56.316	15.9642	-26.4012	-22.2376	14.1527	38.0409	-10.3006	46.3283	16.4857	-43.8495	-48.4255	-1.8124	45.8895	-19.8338	20.3364	-56.0753	8.7951	-60.4846	14.801	40.8461	28.8873	-19.8034	-55.233	-23.826	9.0708	-19.299	-20.2962	-14.3598	-33.9266	-1.3924	-3.382	-68.932	-57.1182	-1.083	46.4143	-7.29294	17.185	-19.2488	-41.857	-34.789	-103.56	21.8985	38.7435	-0.31737	56.0113	-18.9523	39.8665	-50.2697
59	4.91667	59.1559	16.7504	-29.241	-20.8578	12.5147	41.154	-10.83	46.2925	14.9213	-44.6437	-48.4943	-2.69544	46.2982	-19.9453	21.8014	-55.3743	8.1935	-61.8564	14.8617	42.2689	28.8873	-19.8034	-55.9052	-23.0417	6.8939	-19.6322	-20.6649	-15.7611	-33.573	-1.8852	-1.82627	-68.6325	-57.8829	-2.88032	47.2833	-7.3174	15.029	-19.874	-42.5077	-36.1902	-103.56	23.0215	39.8665	-0.5615	58.2573	-20.0753	42.1125	-49.1467
60	5	61.3218	16.7504	-29.6097	-20.0931	11.8889	36.8028	-10.2111	47.652	14.2522	-45.2694	-47.8927	-3.4897	46.949	-20.71	21.3064	-55.5424	6.5782	-60.9937	16.01	43.1112	27.075	-20.2962	-57.2929	-23.0828	6.1489	-19.6322	-20.155	-15.3032	-31.7402	-4.0404	-2.49924	-68.5206	-57.9526	-3.48966	47.652	-8.08206	19.361	-24.206	-42.5906	-36.0484	-103.56	25.2675	41.819	-1.95249	60.5033	-21.1983	43.2355	-48.0237
61	5.08333	61.3218	16.7504	-29.6097	-20.0931	12.0662	35.5858	-8.664	48.4585	12.7152	-45.486	-48.4943	-2.69544	46.2982	-19.9453	21.66	-56.0352	4.423	-61.3269	15.7899	43.7055	27.2416	-19.7856	-59.565	-21.66	6.0066	-21.0185	-21.6199	-16.0043	-31.7607	-5.72444	-2.166	-68.5098	-57.1583	-4.09133	47.3187	-10.2589	20.9168	-27.4785	-42.237	-36.5412	-104.439	27.5135	42.942	-1.95249	62.3265	-21.8985	44.3585	-46.6045
62	5.16667	63.1162	16.7739	-31.407	-20.1128	12.996	34.656	-9.1736	49.2447	12.2224	-45.1324	-49.1037	-2.7651	47.0985	-19.7346	21.3268	-58.1904	6.5782	-60.9937	16.2827	43.3519	27.9272	-18.9259	-60.2713	-23.1197	6.7461	-21.4183	-22.321	-17.4693	-31.407	-6.2172	-2.5347	-69.9111	-57.9073	-8.50928	47.3812	-11.5015	21.527	-27.778	-42.5906	-38.2144	-102.872	28.6365	44.065	-1.95249	64.8687	-23.0215	48.1767	-46.7028
63	5.25	64.1377	16.4857	-31.407	-20.1128	12.0662	33.4199	-8.664	50.901	10.5384	-45.1528	-50.901	-1.3638	48.1162	-20.577	20.8369	-59.7816	8.0941	-61.4682	17.9559	41.5395	28.3809	-19.494	-62.0225	-22.4098	6.0066	-23.1845	-21.8631	-16.9593	-31.7607	-7.8904	-2.67563	-68.8024	-59.1616	-10.0868	48.032	-12.2663	20.9168	-29.6445	-42.7466	-37.3954	-101.749	30.8825	45.188	-1.95249	65.9917	-23.0215	50.4227	-46.7028
64	5.33333	66.0179	17.1024	-33.573	-20.2963	11.8136	33.6724	-10.7118	51.2554	8.3832	-45.486	-51.2697	-0.59907	50.2215	-19.8338	18.6516	-60.4074	8.7951	-62.1692	17.1369	41.6955	30.5609	-18.9525	-64.1778	-22.743	5.1765	-24.2737	-23.2645	-17.328	-32.7499	-7.7976	-2.166	-69.312	-60.9467	-10.83	49.5727	-14.4423	20.9708	-30.7178	-42.237	-37.905	-100.626	33.1285	46.311	-1.95249	67.1025	-23.8863	52.6687	-46.7028
65	5.41667	66.0179	17.1024	-33.1792	-19.8878	12.5147	32.9713	-11.2099	51.851	7.3358	-44.9956	-50.7597	-0.14124	49.9667	-20.0886	17.8575	-61.9717	10.2601	-63.6342	17.6465	41.1859	32.1419	-19.7648	-64.6402	-24.909	5.5301	-24.7665	-24.0094	-19.494	-34.8967	-8.42335	0	-68.8306	-61.2668	-12.996	50.1275	-15.0286	19.7346	-31.6477	-42.7466	-37.3954	-100.626	35.3745	47.166	-2.246	68.503	-24.1445	54.9147	-46.7028
66	5.5	66.0197	18.9309	-34.9856	-19.9178	11.8136	33.6724	-13.3759	54.017	5.415	-43.32	-50.0587	-0.84235	50.2769	-20.9257	16.388	-61.8536	10.4282	-63.1393	17.1369	41.6955	32.8732	-20.4604	-64.8388	-27.2162	5.1765	-24.2737	-25.1379	-21.1503	-32.7499	-9.96364	1.81234	-69.6214	-63.6054	-13.7458	50.768	-15.7623	18.8048	-32.8838	-42.7466	-37.3954	-99.503	37.6205	49.412	-3.10367	68.4351	-23.8977	56.15	-46.043
67	5.58333	67.699	18.8949	-37.1516	-19.9178	11.3036	33.2146	-12.6022	52.6732	4.90537	-42.8104	-47.9119	-0.2166	54.6608	-22.273	14.5378	-62.4653	10.921	-63.4929	15.4805	40.8461	34.3079	-21.9308	-66.3037	-27.9173	4.0437	-24.304	-24.6282	-21.66	-31.7607	-10.0564	2.166	-70.1142	-65.7822	-14.079	52.2934	-17.1947	18.9405	-32.7307	-42.237	-37.905	-98.6322	39.8665	50.535	-4.22667	68.438	-23.0215	58.396	-48.289
68	5.66667	67.699	18.8949	-37.1516	-19.9178	11.6723	32.4499	-13.3497	52.7576	5.7244	-42.9663	-46.1752	-0.3938	55.233	-22.0538	16.378	-64.619	10.4282	-63.1393	13.3145	42.5497	35.4683	-22.1113	-64.7634	-32.2301	1.817	-25.0472	-24.9827	-19.6122	-31.407	-10.5492	1.8328	-74.4354	-66.547	-13.7103	51.6153	-18.1474	19.7346	-33.3323	-40.5806	-37.3954	-98.2625	42.1125	51.658	-5.34968	68.438	-21.8985	59.519	-49.412
69	5.75	67.9482	21.66	-39.3176	-19.9178	11.3036	31.0486	-12.996	52.2648	4.0512	-43.32	-45.2453	-1.3237	57.399	-22.743	16.9743	-66.3724	10.3354	-62.15	11.1485	43.0121	36.119	-22.876	-64.7634	-34.3961	1.1981	-29.3792	-24.0536	-18.5658	-31.7402	-12.7044	2.69546	-76.0507	-66.9053	-14.6085	51.984	-18.9121	20.4567	-37.6243	-39.9297	-38.0463	-97.1395	42.4823	53.904	-6.47268	68.438	-20.7755	61.765	-51.658
70	5.83333	69.9751	21.5274	-41.4836	-19.9178	11.1819	31.8929	-13.3293	54.4416	3.55844	-42.9663	-44.0092	-2.5598	59.831	-21.85	17.708	-67.013	8.7951	-60.0032	9.8248	44.6756	35.4683	-24.2773	-64.1376	-36.5814	0.6885	-29.9526	-25.4705	-14.3197	-30.8776	-14.3196	3.48965	-76.6524	-68.229	-15.6262	56.316	-24.6402	20.577	-39.7902	-39.2287	-38.7473	-96.0165	43.2355	55.027	-7.28644	68.503	-19.6525	62.888	-52.781
71	5.91667	72.141	21.5274	-43.0793	-20.8177	11.6723	31.4274	-12.3771	57.399	3.48966	-43.8495	-43.8736	-2.4067	60.1151	-21.0412	16.9743	-68.5384	8.0941	-59.3022	7.6589	46.8416	35.4938	-23.3356	-64.8388	-35.8802	-0.9679	-30.4622	-26.2196	-16.3997	-32.2493	-14.9213	2.7407	-78.9042	-70.395	-17.7921	58.553	-28.8399	20.2234	-39.2974	-37.7637	-38.0463	-96.0165	44.3585	56.15	-7.2995	71.5645	-19.6659	65.134	-54.9095
72	6	74.3071	21.5274	-44.0091	-22.0538	9.5063	31.8798	-13.7981	59.565	4.09134	-44.6437	-43.0793	-3.0083	60.648	-19.494	16.6485	-68.5687	7.58406	-59.76	6.9578	47.5426	35.9593	-23.826	-65.4896	-35.2294	0.6885	-29.9526	-26.4004	-17.7218	-33.0435	-16.4857	2.6173	-79.8712	-72.4062	-18.9856	59.9941	-30.3399	20.2083	-39.5871	-38.2587	-38.2144	-94.8935	45.4815	58.6799	-7.04134	74.9335	-19.6659	66.257	-56.0325
73	6.08333	75.9513	21.5187	-44.0091	-22.0538	8.578	31.073	-16.245	59.6853	3.4656	-48.9949	-41.7075	-4.5727	64.7092	-19.1217	17.328	-69.312	7.9528	-60.5247	6.4629	47.3744	35.4938	-23.3356	-64.98	-33.573	0.6885	-29.9526	-25.4705	-18.6517	-33.9266	-16.5544	3.382	-80.522	-76.6523	-19.7347	60.2944	-30.8537	18.411	-38.1858	-38.1758	-38.3563	-93.7705	46.6045	60.926	-7.04134	77.1795	-19.6659	67.38	-57.1555
74	6.16667	76.6523	22.9837	-44.0091	-22.0538	6.4979	30.324	-20.8176	60.4073	2.77646	-49.3454	-41.6379	-3.96326	66.3337	-18.8365	16.7092	-71.478	7.58406	-59.76	4.6505	49.0477	35.4938	-23.3356	-65.4896	-35.2294	1.1981	-30.4622	-26.4004	-19.8878	-33.193	-17.195	4.8319	-82.7246	-75.2353	-23.9807	60.648	-31.3465	20.2438	-40.3626	-37.525	-39.121	-93.7705	47.7275	63.1719	-7.04134	80.5485	-19.6659	68.503	-57.8345
75	6.25	76.2038	21.2662	-44.0091	-22.0538	5.5681	29.0879	-22.8976	58.9904	3.249	-49.818	-40.8732	-4.332	68.229	-19.494	16.6485	-72.9008	8.1694	-58.3378	4.2969	49.5404	34.0701	-21.66	-64.4505	-35.9797	0.6885	-29.9526	-27.1479	-19.8034	-33.9266	-16.5544	4.6718	-85.9605	-75.5006	-24.5554	58.482	-33.0501	21.1716	-42.3857	-36.0098	-40.5223	-93.0172	48.8505	65.418	-7.04134	82.5405	-19.091	70.749	-56.7115
76	6.33333	76.2038	21.2662	-44.0091	-22.0538	4.7995	29.8566	-25.1689	59.3484	2.77646	-51.5114	-43.187	-9.044	67.7194	-18.9843	15.162	-73.644	6.6291	-56.1526	5.2496	50.2186	33.3278	-23.3356	-65.8223	-36.5814	1.7972	-30.0936	-26.7942	-20.2962	-33.2636	-15.8914	5.415	-86.3413	-75.0078	-24.909	57.399	-32.0915	22.0088	-42.6959	-35.1399	-39.7023	-92.6475	49.9735	67.664	-7.04134	85.2305	-19.091	71.872	-55.5885
77	6.41667	76.2038	21.2662	-45.2453	-22.9837	5.1743	29.4817	-27.3156	58.7227	3.55844	-51.6304	-45.2453	-11.6723	67.8754	-19.8034	14.5432	-75.81	6.0275	-57.5244	3.8483	49.8499	33.7142	-23.9673	-66.5713	-38.8333	0.3958	-30.4622	-27.1479	-19.8034	-34.656	-16.245	4.57266	-87.1694	-75.5006	-24.5554	55.233	-32.7103	21.1716	-42.3857	-34.3752	-40.071	-91.5245	50.3433	69.91	-7.04134	86.3535	-17.968	72.995	-53.3425
78	6.5	77.1337	20.8177	-46.2668	-24.3801	6.8307	27.8253	-29.5009	59.3484	1.8852	-51.984	-43.0601	-13.2126	68.229	-20.2962	15.4026	-77.4225	6.4637	-56.4534	1.6931	50.1831	34.4154	-24.6683	-67.4168	-40.5223	-0.3688	-30.0936	-26.653	-19.6353	-35.4296	-15.8914	3.97836	-86.9494	-77.1845	-24.5758	54.4099	-34.3565	20.2438	-42.5286	-35.1399	-39.7023	-90.4015	50.3433	71.3105	-6.1765	87.4765	-17.968	74.118	-52.2195
79	6.58333	78.3699	21.2662	-46.2668	-24.3801	7.6497	27.6693	-31.6669	59.3484	-0.2916	-51.6508	-41.9964	-13.5255	67.8958	-22.4514	16.0044	-78.2167	5.56655	-56.9949	-0.4164	49.5791	34.3961	-24.0426	-66.766	-41.287	-1.4776	-29.9526	-28.1179	-20.3363	-36.0926	-16.5544	4.332	-87.4422	-79.3398	-24.909	53.8793	-35.3275	20.577	-42.5178	-35.1399	-39.7023	-89.2785	51.214	72.4335	-6.36823	88.5995	-16.845	75.241	-49.9735
80	6.66667	78.3699	21.2662	-46.2668	-24.3801	8.1425	27.3157	-33.8136	60.8887	-2.40664	-50.6603	-41.3947	-14.3197	68.5688	-23.1464	20.4223	-79.6337	5.05116	-58.6705	-4.8657	51.0572	34.9592	-24.3025	-68.6879	-45.8348	-0.9679	-30.4622	-28.819	-19.6353	-35.739	-17.0472	6.1444	-89.1154	-79.8326	-24.5554	51.984	-36.2401	22.743	-43.9389	-34.3752	-40.071	-88.1555	51.214	73.5565	-5.49749	89.7225	-16.845	76.0566	-49.9868
81	6.75	78.3699	21.2662	-46.2668	-24.3801	7.6801	25.1497	-34.5147	61.5897	-4.57266	-48.4943	-41.9964	-13.5255	69.312	-23.826	21.2912	-79.6581	1.6214	-59.4525	-5.0965	49.6092	35.359	-22.876	-68.0194	-44.1584	-1.4776	-29.9526	-28.4308	-19.7346	-36.0926	-16.5544	6.1444	-89.1154	-81.7851	-24.4609	51.6153	-37.6414	25.2184	-42.9663	-35.1399	-39.7023	-87.0325	51.214	74.6795	-5.49749	90.963	-15.722	77.1935	-49.1185
82	6.83333	79.2997	20.3363	-48.735	-25.1898	6.9867	22.6743	-34.1265	61.4903	-5.68576	-50.0887	-41.9964	-13.5255	71.478	-23.2072	21.66	-80.4228	-0.7112	-59.9631	-4.8049	50.1831	36.3137	-25.0637	-67.5303	-44.2981	-0.291	-29.9208	-27.6366	-20.3363	-36.0926	-16.5544	6.498	-89.6082	-83.9769	-24.909	51.6304	-37.3517	25.7112	-43.32	-35.1399	-39.7023	-87.0325	52.781	75.8025	-4.37449	90.584	-14.4727	78.3165	-47.9955
83	6.91667	81.225	21.2088	-49.096	-26.8494	5.1743	22.1815	-35.4983	60.8887	-5.415	-51.984	-41.9964	-13.5255	71.8815	-24.1657	23.826	-82.5888	-1.0444	-62.1183	-4.8157	49.8499	35.378	-25.3903	-70.1543	-43.0793	-1.1881	-30.4622	-29.7833	-19.7106	-37.905	-17.0472	7.3403	-89.6483	-81.7851	-26.6269	51.984	-37.8445	25.7513	-44.1623	-34.3752	-40.071	-84.7865	53.46	76.9255	-4.37449	90.584	-12.2267	79.1848	-46.8585
84	7	83.391	21.2088	-49.096	-26.8494	4.8207	20.5083	-36.2474	62.9687	-5.92465	-51.4744	-43.5607	-14.3197	72.561	-24.909	25.6384	-83.7004	-1.7942	-63.4929	-3.3946	52.0159	36.0534	-26.0968	-68.7373	-45.3312	-1.7035	-29.9718	-31.4532	-19.8618	-38.2587	-16.5544	10.0423	-96.598	-81.166	-26.6024	51.6507	-42.1657	29.241	-45.486	-35.1399	-39.7023	-82.5405	54.583	78.0485	-3.25149	90.584	-11.1037	79.1715	-46.043
85	7.08333	83.391	21.2088	-49.096	-26.8494	4.7018	21.2903	-36.6054	65.2399	-4.8159	-51.6153	-42.0204	-16.5049	74.1082	-27.075	25.992	-84.1932	-3.9602	-64.1118	-4.3468	53.3904	35.4776	-28.1953	-69.6657	-46.8784	-1.9022	-31.0568	-33.6722	-20.444	-38.6964	-15.9118	9.747	-93.138	-80.6391	-27.075	52.3778	-43.9341	28.025	-43.7	-35.1399	-39.7023	-81.4175	55.706	78.7925	-3.24267	90.584	-8.85767	82.5405	-47.166
86	7.16667	85.557	21.2088	-50.901	-28.5267	5.4493	20.8177	-38.1456	67.3867	-4.05124	-51.984	-42.7467	-16.8184	75.2485	-26.714	25.6587	-86.3485	-4.7667	-65.6589	-4.0135	55.5457	36.0155	-30.324	-69.312	-47.3712	-1.5921	-31.894	-33.9717	-19.8338	-40.8732	-16.245	9.0578	-97.47	-81.225	-29.5398	53.3076	-44.864	27.4428	-45.8129	-36.5412	-37.905	-79.1715	56.829	79.1715	-2.246	90.584	-7.73468	84.7865	-48.289
87	7.25	87.0339	21.2662	-50.901	-28.5267	7.629	21.2509	-38.8467	68.0877	-5.58163	-51.8174	-42.237	-17.328	76.0546	-27.075	26.5912	-87.3543	-7.2092	-65.2108	-6.1795	56.0081	34.656	-30.9429	-69.6452	-49.5264	-0.7273	-30.9917	-34.1153	-19.7106	-41.6379	-15.8763	8.9047	-100.166	-82.0839	-32.6767	54.5438	-43.9341	26.5653	-47.1424	-37.3059	-37.5363	-78.0485	57.952	78.7725	-1.84704	89.84	-5.0535	88.1555	-48.289
88	7.33333	87.4823	22.5023	-50.901	-28.5267	8.8268	20.4779	-38.8467	68.0877	-5.415	-51.1818	-42.7467	-18.9844	77.4145	-28.88	25.1898	-87.723	-9.3752	-65.6589	-7.1078	55.7732	33.9127	-33.1695	-70.5498	-51.4757	-1.2387	-30.9135	-36.3006	-20.3363	-41.9963	-16.7745	9.5063	-100.96	-84.474	-33.3527	54.3906	-44.0698	27.075	-47.652	-37.5956	-37.5514	-75.8025	59.075	78.8018	-1.123	89.5465	-4.1985	90.4015	-49.412
89	7.41667	89.3692	20.6203	-53.067	-28.158	9.5063	19.7347	-38.1456	67.3867	-5.68576	-52.4353	-41.9276	-19.1404	76.4204	-29.8515	26.6108	-89.889	-9.84776	-65.1863	-9.2955	56.7279	34.1025	-34.8967	-72.8017	-52.2247	-0.5879	-29.5122	-37.0948	-21.9007	-43.5607	-17.5687	8.9047	-100.166	-86.64	-37.2088	54.9924	-42.698	26.5653	-47.1424	-37.1028	-37.905	-74.6795	61.2035	78.8018	-1.123	88.4235	-3.0755	93.7705	-49.412
90	7.5	89.3692	20.6203	-52.6983	-30.324	8.8875	17.5687	-40.3309	68.0124	-6.15066	-51.4936	-41.4348	-19.494	76.893	-30.324	25.4824	-91.5454	-8.7761	-65.2902	-10.035	57.1276	34.8967	-35.4983	-74.9677	-54.3907	1.6147	-30.9621	-37.3148	-21.3064	-44.1623	-18.9404	9.0578	-100.03	-87.9829	-38.1216	54.3666	-47.0492	27.6741	-47.2833	-37.5956	-37.5514	-72.4335	62.3265	78.8018	0	87.3005	-0.8295	96.0165	-50.47
91	7.58333	91.2127	18.9645	-52.6983	-30.324	9.8157	16.8393	-43.32	67.8892	-7.8013	-51.984	-41.9276	-21.3063	76.4204	-32.0174	25.992	-92.055	-10.1774	-65.6589	-9.8927	58.5139	34.1025	-34.8967	-77.7439	-54.7689	3.0105	-30.7717	-38.988	-21.66	-43.8039	-18.0423	7.8217	-100.96	-92.2957	-38.7473	51.984	-49.2361	26.2728	-47.652	-38.4147	-37.3954	-71.3105	63.4495	78.8018	0	86.1775	0.2935	98.2625	-50.535
92	7.66667	90.972	18.6918	-52.6983	-30.324	10.3085	16.4857	-45.486	69.5928	-6.90414	-51.4425	-41.8431	-22.0538	76.5394	-32.7994	25.617	-91.6801	-10.9421	-65.2902	-11.3137	60.6799	31.407	-35.0498	-82.0877	-55.233	3.3641	-31.2645	-39.4808	-21.3064	-45.2052	-18.411	7.07266	-103.04	-92.9968	-38.0463	49.818	-51.4021	25.5279	-51.984	-40.071	-37.905	-70.1875	64.5725	78.8018	1.123	84.7865	2.246	100.777	-52.4875
93	7.75	93.9502	16.7865	-52.7301	-32.1049	9.8157	16.8393	-46.8096	71.2373	-8.09067	-51.4744	-40.9134	-22.9837	76.893	-33.2922	26.3858	-92.4489	-13.7072	-65.1776	-13.4689	61.0131	29.241	-35.739	-79.9218	-57.399	5.1765	-30.7717	-39.5496	-22.1895	-45.9699	-18.0423	6.1444	-104.277	-93.5067	-38.5041	49.4493	-52.8034	25.1497	-54.6795	-40.5806	-37.3954	-67.9415	65.6955	79.1715	2.246	86.1775	2.5395	101.9	-53.6105
94	7.83333	96.1163	14.6205	-52.7301	-32.1049	9.8461	17.1652	-47.652	73.9248	-7.581	-49.818	-41.6623	-25.0637	78.7054	-32.7994	27.3156	-91.2126	-15.8732	-63.4929	-16.5125	62.8459	33.573	-37.905	-77.3886	-58.9776	5.1614	-31.0613	-41.1139	-20.8176	-46.3283	-18.9404	6.878	-104.918	-95.304	-39.2688	48.8896	-52.779	25.7513	-55.4737	-39.7616	-37.5514	-66.8185	66.8185	78.7725	2.64497	87.3005	2.5395	104.145	-54.7335
95	7.91667	98.2823	14.6205	-52.7301	-32.1049	10.5893	18.6517	-51.3599	71.1292	-8.09067	-49.3084	-42.3974	-25.3502	79.2997	-33.0195	29.4817	-93.3787	-16.3829	-62.9833	-20.8445	65.0119	35.2294	-38.4784	-76.893	-59.565	5.5301	-29.66	-41.7156	-20.0235	-47.785	-18.031	6.2528	-109.24	-95.5493	-41.297	46.8095	-53.528	23.6712	-56.8907	-41.4348	-37.905	-65.6955	67.9415	77.9222	2.62501	87.3005	3.6625	105.269	-55.8565
96	8	100.079	12.8483	-53.8692	-32.49	10.5893	19.2705	-50.4712	72.4235	-7.93466	-50.1274	-41.8109	-25.7789	79.9013	-33.8137	30.7179	-94.6148	-15.6566	-62.15	-19.4208	65.5023	35.739	-38.988	-77.3886	-58.9776	5.1614	-28.8953	-41.9562	-19.7705	-48.3953	-17.7315	6.7146	-113.975	-95.0052	-40.4818	48.0459	-54.7641	21.66	-56.316	-41.9276	-37.5514	-64.5725	70.1875	77.9222	2.62501	88.4235	3.6625	107.514	-56.9795
97	8.08333	101	12.996	-54.7899	-34.8037	10.9503	19.6017	-50.7768	68.1225	-9.367	-50.768	-41.8621	-26.6585	79.2997	-35.1855	31.6476	-95.5447	-17.1969	-60.0032	-18.7817	64.6181	33.573	-38.5067	-77.102	-59.717	5.6715	-28.4375	-41.3374	-18.411	-48.1603	-17.4827	7.3403	-116.122	-96.5036	-40.7708	47.2983	-54.6797	17.328	-56.9349	-41.9276	-37.5514	-64.9423	71.3105	76.7991	2.62501	88.717	5.0535	108.638	-58.1025
98	8.16667	103.046	12.6273	-54.7899	-34.8037	11.5347	21.4709	-50.6202	66.063	-11.5861	-50.1858	-41.3848	-25.4238	79.2003	-34.7973	30.8987	-97.6248	-17.8979	-59.3022	-17.8519	63.6882	32.2301	-39.2046	-76.2626	-60.3409	6.3725	-29.1386	-41.9562	-17.6045	-47.4113	-17.5687	6.7146	-120.473	-94.3957	-42.761	48.032	-55.3203	16.5215	-56.316	-43.6008	-37.905	-64.9423	72.4335	76.7991	2.62501	88.4095	5.04013	110.054	-58.9575
99	8.25	103.046	12.6273	-54.7899	-34.8037	12.2669	21.752	-52.7862	63.897	-12.4851	-50.431	-40.9311	-25.992	79.9013	-35.4983	30.8535	-98.7936	-17.4401	-58.7922	-18.6008	61.6082	27.9173	-37.6643	-76.0266	-61.9042	7.8374	-28.4375	-41.6468	-16.9743	-48.3412	-16.6388	6.1444	-121.605	-93.4088	-44.8542	47.4067	-59.6422	16.7744	-56.5567	-44.0936	-39.7173	-64.9423	74.6795	75.241	3.369	87.3005	5.9085	110.883	-61.4715
100	8.33333	104.522	12.6938	-54.7899	-34.8037	12.0121	22.9837	-53.5508	62.0997	-14.7031	-51.2498	-39.2046	-28.158	82.0481	-37.0386	31.6476	-99.3953	-18.8414	-59.1609	-19.4512	61.1919	29.3823	-39.1293	-76.1637	-62.0404	7.1865	-27.7866	-43.32	-17.328	-48.4256	-15.8914	4.332	-122.098	-93.138	-45.7668	47.9615	-60.5147	15.4027	-57.1583	-44.0936	-39.7173	-64.9423	75.8025	75.2543	4.79948	86.1775	7.0315	110.883	-62.5945
101	8.41667	104.522	12.6938	-54.7899	-34.8037	12.4745	22.9837	-53.8102	62.4105	-15.0133	-50.4126	-38.1216	-30.4973	82.8813	-36.3123	31.6476	-103.727	-19.6061	-58.7922	-18.8611	60.7847	29.4817	-39.5175	-75.81	-62.5332	7.6961	-26.1302	-43.8128	-16.9743	-50.0988	-16.245	3.9988	-124.253	-93.5067	-45.0021	48.4542	-60.8683	14.6085	-56.5567	-45.486	-40.071	-64.9423	78.0485	74.386	5.90852	85.0545	8.1545	110.883	-63.7175
102	8.5	105.292	11.6723	-56.5567	-35.4983	14.7782	23.2289	-53.067	61.731	-15.0073	-50.3927	-37.2809	-31.0582	83.391	-36.822	31.7545	-104.561	-19.5121	-58.0779	-20.9665	60.0134	30.324	-40.5351	-77.976	-62.0707	7.8143	-25.7758	-44.6319	-16.8184	-50.5916	-15.8914	4.8615	-125.869	-92.7442	-44.7968	46.2773	-60.5351	14.3197	-56.8455	-46.2596	-39.7173	-64.9423	79.1715	74.386	8.15452	83.9315	9.2775	111.752	-64.8265
103	8.58333	107.056	10.4613	-57.0052	-35.0498	15.1713	22.5255	-53.8102	60.2445	-14.9213	-51.1417	-38.1216	-30.4973	83.0366	-34.7741	32.2697	-105.051	-20.824	-55.9119	-22.1645	60.4633	28.158	-39.6811	-78.9043	-62.3057	8.9277	-26.7248	-44.1222	-17.328	-50.4498	-15.9743	5.65567	-126.47	-93.518	-45.619	43.6999	-59.9183	12.7553	-57.6397	-45.9699	-39.7023	-64.5725	81.4175	73.263	9.27752	82.5405	10.107	111.752	-65.9495
104	8.66667	109.222	10.4613	-57.0052	-35.0498	15.7598	23.8571	-53.6205	59.3243	-15.6704	-53.2217	-39.744	-30.6918	83.9657	-33.7278	33.2545	-109.383	-16.5527	-55.1687	-24.3498	59.8375	26.5522	-38.5399	-80.9843	-63.0547	9.238	-25.396	-46.2882	-16.8466	-51.0386	-14.7322	4.8615	-125.869	-89.5148	-43.4578	41.5339	-57.7523	12.1536	-59.0115	-47.3712	-40.071	-65.6955	81.7873	73.263	10.4005	81.8615	10.107	111.739	-67.38
105	8.75	109.222	10.4613	-56.9477	-33.573	19.5032	22.5255	-52.8263	58.7227	-15.7155	-54.3907	-41.857	-31.274	82.5487	-31.6477	32.7306	-112.079	-16.1941	-53.7459	-22.978	60.4392	24.4119	-36.822	-81.9141	-62.1248	11.0937	-24.5588	-47.0796	-16.9948	-51.6352	-12.5371	2.166	-124.826	-89.1392	-41.4456	41.5339	-59.9183	12.2224	-58.1284	-48.1359	-41.8683	-67.9415	82.5405	72.4335	12.9145	80.7385	10.107	113.129	-67.0865
106	8.83333	110.86	10.4362	-56.9477	-33.573	20.0911	23.4741	-51.4094	56.4707	-14.9213	-54.9923	-42.4823	-33.4299	83.7849	-30.7178	33.3324	-112.873	-15.8732	-51.5799	-23.3662	60.5386	27.7737	-39.2675	-82.4684	-61.0892	12.3679	-23.2847	-51.4225	-15.162	-52.2247	-11.0707	0	-122.66	-88.806	-39.2688	41.8889	-61.1391	12.7152	-58.482	-49.1037	-42.8361	-69.0645	83.6635	71.017	13.7695	79.6155	10.107	114.253	-67.0865
107	8.91667	110.86	10.4362	-56.9477	-33.573	20.8334	22.9837	-51.8427	55.0917	-15.7155	-56.5567	-43.32	-34.0372	83.6317	-30.8535	31.2523	-112.124	-15.5462	-50.8647	-22.6651	59.8375	29.241	-41.9562	-83.391	-61.731	13.1111	-21.1794	-52.1871	-14.7933	-54.3907	-8.9047	-0.3687	-121.895	-87.0087	-38.5041	42.6202	-61.8347	10.5384	-60.3148	-48.735	-43.6008	-71.3105	84.7865	69.894	14.8925	78.4925	10.107	114.253	-67.0865
108	9	111.268	10.83	-58.7226	-31.6477	20.0911	23.4741	-51.1417	54.3907	-16.5158	-56.7672	-45.486	-34.656	84.2333	-31.6477	28.4194	-111.288	-14.4529	-48.5085	-23.3662	60.5386	28.9078	-46.2774	-83.8866	-61.1436	17.4431	-23.3454	-52.1871	-14.7933	-54.9923	-8.1105	-0.3536	-121.605	-86.4987	-38.0463	41.8889	-61.1391	8.50925	-61.2226	-49.1037	-42.8361	-72.4335	85.9095	68.771	17.1385	76.364	11.23	115.376	-67.0865
109	9.08333	110.89	7.9106	-60.648	-30.7753	20.9353	23.3524	-51.8427	55.0917	-15.865	-57.532	-46.2293	-36.1425	83.6317	-33.0195	26.2326	-109.83	-13.8738	-46.3982	-24.7452	60.1052	27.3071	-47.1878	-83.1504	-60.8887	18.7667	-24.4937	-53.5885	-12.996	-54.8392	-7.9748	-1.786	-122.246	-85.7977	-38.7473	42.3856	-61.4629	4.09134	-61.9717	-48.3412	-42.6308	-74.6795	87.0325	67.648	18.2615	77.1172	12.353	116.499	-67.0865
110	9.16667	110.89	7.9106	-62.814	-30.7753	21.7001	25.1497	-51.4545	54.9923	-16.5158	-58.9332	-45.9699	-36.4533	83.7849	-32.8838	30.5645	-114.162	-14.5014	-44.3238	-26.9971	59.3562	25.1293	-47.652	-85.3163	-58.7226	19.3685	-25.2879	-54.3531	-12.6273	-53.9094	-8.9047	-4.00504	-123.83	-83.6317	-40.9133	40.5299	-62.3001	2.01126	-61.2226	-47.4113	-43.5607	-75.9412	88.2942	66.257	20.214	77.1172	14.599	116.792	-65.6955
111	9.25	110.86	6.10416	-64.98	-30.7753	20.9551	22.9837	-52.8263	54.3907	-18.411	-59.1009	-45.2052	-36.822	84.7147	-33.8137	32.1567	-116.672	-15.4932	-43.0489	-27.5989	60.1504	24.6638	-47.1616	-86.2462	-57.7928	18.7667	-24.4937	-54.4757	-12.2163	-54.8392	-7.9748	-5.15506	-123.679	-84.1752	-43.32	41.4938	-66.6868	-1.083	-60.9878	-46.1752	-44.7968	-77.0642	89.4172	65.134	20.4793	77.1172	16.845	118.76	-65.4373
112	9.33333	110.86	6.10416	-67.3866	-31.1663	20.6458	21.1713	-53.5754	49.9727	-20.577	-59.8458	-43.8039	-36.4533	89.0467	-38.1457	32.49	-118.849	-15.8732	-38.8647	-27.31	60.4392	25.1497	-48.1815	-88.806	-57.7388	19.0025	-23.1845	-55.9023	-10.45	-56.0127	-8.0575	-9.5063	-124.304	-82.6767	-45.0021	40.7853	-67.9654	-3.249	-61.4502	-46.9227	-44.7124	-78.1872	91.6632	62.888	21.6023	77.1172	17.968	121.019	-64.5725
113	9.41667	111.79	5.17432	-65.9217	-30.4653	21.1384	20.8177	-53.5754	47.8067	-20.9457	-61.2471	-44.7567	-37.1314	91.3193	-38.4976	32.1363	-118.356	-16.2419	-38.1	-28.6819	62.0035	24.2849	-49.0838	-90.972	-56.0352	19.7421	-21.4183	-56.6417	-12.2163	-57.779	-8.797	-7.3403	-128.636	-82.308	-45.7668	41.154	-68.7301	-1.4366	-60.9574	-46.569	-45.2052	-79.3102	92.7862	60.642	21.6023	77.1172	20.214	122.142	-63.4495
114	9.5	110.917	3.249	-65.9217	-30.4653	25.4986	20.0596	-54.9924	45.7267	-20.577	-62.0118	-44.023	-35.606	91.8348	-38.988	30.4709	-117.68	-15.7319	-37.6422	-29.4761	62.6052	28.6688	-50.431	-91.3256	-55.5424	19.9123	-22.2748	-56.5888	-13.2367	-58.1079	-10.9679	-7.00766	-129.45	-80.5107	-45.0021	40.7853	-67.9654	-1.3282	-60.1576	-46.9227	-46.8784	-80.4332	93.9092	59.519	22.7253	76.9255	22.46	124.388	-62.3265
115	9.58333	110.917	1.083	-65.9217	-30.4653	27.7843	19.0317	-55.7865	46.3283	-22.743	-64.1778	-42.5906	-37.1314	93.4854	-38.4976	28.2934	-118.385	-15.0309	-38.3432	-30.0055	63.9289	30.5839	-50.0346	-90.7313	-55.7624	19.3783	-21.2301	-57.9606	-13.8383	-61.4989	-11.4489	-6.498	-129.96	-79.7481	-44.7968	41.2894	-67.5017	-0.58585	-60.648	-48.735	-47.9328	-83.102	96.578	57.273	22.7253	76.6673	22.7375	125.511	-61.2035
116	9.66667	110.917	1.083	-65.9217	-30.4653	29.2169	17.3088	-56.0754	46.0395	-24.0859	-65.1966	-41.9276	-36.4684	94.3623	-39.1292	27.7248	-122.668	-17.2161	-37.7175	-31.5527	66.0949	32.7307	-50.6603	-92.2957	-56.5567	20.1042	-21.7982	-58.7096	-16.0902	-63.6767	-11.913	-7.00766	-131.616	-78.8183	-45.7267	39.8469	-68.2252	0.8509	-62.814	-46.9377	-49.3341	-83.0038	98.3748	55.027	24.1445	76.6673	23.8605	126.338	-60.0805
117	9.75	110.917	-1.083	-65.2608	-30.324	28.4906	16.9953	-57.6396	47.4113	-28.3986	-65.8223	-41.4348	-36.822	95.0633	-37.6643	27.6484	-124.035	-19.4138	-37.1677	-30.0055	66.9014	34.8967	-50.6603	-92.8973	-57.9285	20.5316	-21.1565	-58.6851	-16.9593	-64.1422	-11.4226	-6.2573	-132.655	-78.9042	-47.1436	46.426	-69.6549	1.3237	-65.5095	-46.7016	-49.0444	-83.8022	101.77	54.1879	24.4027	76.6673	24.9835	127.883	-59.3803
118	9.83333	110.86	-2.55984	-63.8509	-29.9553	29.0003	16.4857	-58.2654	43.0601	-29.0244	-67.9691	-41.8972	-38.988	94.3623	-36.9633	28.158	-124.545	-21.569	-35.3349	-30.3387	68.5524	34.9174	-51.3865	-92.8615	-57.399	21.2215	-22.0389	-60.0865	-17.328	-63.5032	-12.3068	-7.8217	-133.45	-79.059	-46.8097	49.818	-69.872	1.9253	-66.3037	-46.0395	-48.9757	-84.9252	105.139	53.065	24.4027	76.6673	26.1065	129.006	-58.2573
119	9.91667	109.142	-3.4897	-63.8509	-29.9553	30.7914	16.8606	-58.1725	42.5906	-29.5946	-69.6214	-43.32	-40.8331	92.055	-36.3407	29.9696	-128.995	-22.0314	-37.5009	-30.0055	70.7077	35.4006	-51.8486	-92.055	-58.0178	22.0157	-20.4746	-60.8511	-19.1253	-64.7393	-13.2366	-8.4233	-132.655	-78.8282	-47.5277	51.984	-70.3345	1.2996	-68.4889	-45.2453	-49.5773	-86.0482	107.385	51.942	24.4027	75.8025	27.5135	129.006	-56.0113
120	10	108.751	-5.415	-63.8086	-28.158	31.5601	16.0919	-57.399	42.237	-28.861	-70.262	-45.486	-41.154	89.889	-34.656	30.0532	-131.494	-22.0314	-38.9874	-25.6735	71.1701	36.9505	-55.9122	-92.8615	-57.399	24.201	-19.8488	-61.8039	-19.8034	-65.6692	-14.4728	-9.59226	-132.701	-74.3789	-46.8398	51.6507	-72.4897	-1.083	-69.6518	-43.8735	-51.1417	-87.1712	110.754	50.819	24.4027	74.9757	28.6365	130.129	-54.8883
121	10.0833	108.751	-7.581	-63.8086	-28.158	32.49	17.328	-55.9762	37.905	-29.5946	-69.6214	-44.0632	-43.32	89.889	-34.1747	30.9481	-132.475	-21.4212	-39.2869	-23.8612	71.2004	37.6597	-57.256	-92.9967	-57.5403	24.6554	-20.2313	-63.6162	-20.2962	-65.5336	-14.3196	-11.6723	-133.45	-72.8526	-46.2358	52.3778	-74.2582	-3.249	-70.1142	-44.7717	-51.5001	-88.1555	113.984	49.696	24.4027	73.8527	29.7595	130.928	-53.7917
122	10.1667	108.751	-7.581	-63.897	-25.992	34.5701	18.077	-56.6696	35.4296	-29.0998	-69.4533	-44.9126	-44.9764	91.295	-34.2	32.3697	-134.573	-22.0314	-41.1534	-23.5075	70.7077	37.905	-59.2842	-92.2957	-58.2413	25.0241	-20.996	-63.9699	-19.8034	-66.443	-15.029	-12.6022	-132.52	-70.6759	-46.569	53.3076	-75.1879	-1.4366	-71.7874	-44.403	-52.2648	-88.5252	115.108	47.7275	24.1445	72.7297	32.0055	131.391	-51.658
123	10.25	108.694	-9.05783	-61.731	-26.0804	34.8187	18.3119	-56.316	34.9368	-28.3986	-70.1543	-44.403	-45.486	91.78	-34.656	33.0891	-135.006	-22.2486	-40.893	-21.6952	71.2004	37.5513	-60.9574	-92.9967	-57.5403	24.6554	-20.2313	-65.5501	-19.0298	-66.7425	-14.4188	-13.4864	-131.881	-68.0743	-44.6437	49.4381	-77.2463	-1.35373	-71.9292	-44.7362	-54.4416	-88.5252	117.353	47.6596	24.3913	71.6067	33.1285	133.637	-51.2883
124	10.3333	106.976	-9.50632	-61.731	-26.0804	35.4983	17.5687	-56.5612	32.633	-29.0998	-69.4533	-44.9126	-44.9764	92.4449	-34.1362	33.8539	-135.375	-22.3712	-42.1094	-21.7102	70.9108	38.0783	-60.4314	-92.9967	-57.5403	24.6705	-19.9417	-67.728	-19.494	-67.3007	-14.6537	-12.996	-132.346	-68.229	-42.7053	48.9756	-76.8726	-0.4589	-72.9097	-44.1265	-55.233	-88.5252	119.6	47.6596	24.3913	70.4837	35.3745	134.76	-50.4175
125	10.4167	106.585	-11.913	-61.731	-24.4092	37.6643	18.2578	-55.4736	30.5647	-29.5946	-69.6214	-46.569	-45.8257	92.6541	-34.2873	38.1966	-135.042	-23.9184	-42.9159	-21.3415	72.3121	36.4733	-61.2721	-92.2957	-58.2413	25.404	-20.5823	-68.1934	-19.0036	-69.5527	-13.2366	-15.162	-134.06	-68.4072	-41.058	50.901	-78.1963	-1.2033	-75.0078	-45.0272	-55.9672	-88.5252	121.846	47.6596	24.3913	69.3607	36.4975	135.883	-49.2945
126	10.5	106.585	-14.079	-59.9115	-24.3892	38.896	18.0571	-56.1747	29.0997	-29.241	-70.1142	-48.735	-46.2882	93.4188	-34.656	39.7229	-135.646	-24.5372	-42.1094	-19.5088	74.4673	38.0783	-62.5974	-92.9967	-57.5403	24.6705	-19.9417	-68.3019	-19.8034	-70.1544	-14.6085	-15.9851	-134.509	-67.6874	-38.8333	52.9341	-79.9823	-0.4839	-75.4413	-43.1769	-55.3556	-88.5252	124.091	47.6596	24.3913	68.503	38.7435	137.006	-49.2945
127	10.5833	106.585	-14.079	-59.9115	-24.3892	39.2062	17.2199	-56.1747	29.0997	-29.5742	-72.2694	-49.0886	-47.9614	97.7616	-34.3228	40.071	-134.047	-25.3287	-41.4997	-19.6568	78.0079	37.4146	-62.5688	-94.3757	-57.9737	22.8581	-18.83	-70.1142	-20.2962	-70.9047	-13.5693	-18.1703	-135.134	-67.4898	-38.1457	57.266	-84.3143	-1.8852	-75.81	-42.5077	-55.6842	-88.717	126.338	47.7275	24.1445	68.503	39.4225	138.129	-48.1715
128	10.6667	106.528	-15.5558	-59.565	-22.4622	40.5523	18.1302	-55.4736	28.3987	-30.4787	-74.2187	-49.1037	-48.2511	99.3444	-34.3228	39.5787	-135.533	-27.5054	-39.6669	-19.1755	80.1739	37.905	-63.3111	-96.6276	-56.5567	20.6921	-16.664	-70.4679	-19.8034	-70.395	-14.079	-18.9194	-137.386	-66.4921	-38.5589	58.6986	-85.5174	-2.64993	-75.4413	-41.6128	-54.4988	-87.8522	126.615	46.6045	24.3886	67.38	40.5455	139.252	-47.0485
129	10.75	104.81	-16.4857	-57.399	-23.9144	41.9963	17.2879	-54.0087	29.0997	-32.7307	-74.9677	-50.901	-49.0158	101.521	-34.656	38.988	-134.894	-28.2701	-39.2982	-17.3844	80.5488	37.4146	-64.7348	-97.2534	-58.7419	18.5261	-15.9191	-71.0425	-20.0687	-70.9047	-13.5693	-21.508	-138.472	-67.146	-39.2688	59.3244	-87.7026	-4.62357	-75.4768	-42.5077	-55.6842	-87.8522	127.738	45.4815	24.3886	67.38	42.7915	140.375	-45.4815
130	10.8333	106.375	-17.8575	-57.399	-23.9144	43.7936	18.0526	-53.6205	29.0003	-33.3323	-74.1735	-48.735	-53.3478	103.194	-34.3023	38.988	-135.375	-29.3788	-39.1573	-16.4348	81.1022	36.3297	-65.1375	-97.8236	-59.8744	17.703	-15.5168	-73.1226	-20.8176	-70.9047	-13.5693	-23.6863	-139.183	-67.5147	-38.5041	58.6986	-92.0154	-6.7788	-75.81	-42.237	-55.5095	-87.8522	128.861	44.3585	25.2675	66.257	43.9145	141.22	-45.2233
131	10.9167	106.375	-17.8575	-55.6017	-23.8721	43.6719	18.8969	-52.8263	28.3987	-35.3225	-74.1438	-46.9377	-54.7491	102.375	-34.1464	36.822	-137.541	-28.8692	-37.5009	-15.6859	83.1822	34.1971	-65.7142	-97.47	-60.3672	13.3517	-16.1426	-71.0425	-22.2347	-70.395	-14.079	-22.5023	-144.28	-66.547	-37.5363	59.0115	-93.599	-8.9556	-77.6428	-43.0892	-56.4403	-87.8522	129.984	42.1125	25.2675	66.257	45.0375	142.356	-44.3585
132	11	106.375	-17.8575	-55.6017	-23.8721	44.1623	18.4314	-53.6205	26.8343	-37.525	-74.86	-46.569	-55.5138	102.885	-34.656	35.5843	-140.282	-27.2128	-36.9913	-14.4497	84.1121	33.3564	-67.3193	-97.8236	-62.0404	14.7236	-15.5409	-70.3594	-21.1696	-70.9047	-13.5693	-22.966	-149.072	-65.7822	-37.905	59.8056	-94.2006	-11.1216	-77.6428	-41.2562	-57.7668	-87.594	131.391	40.9895	26.3905	65.134	47.166	142.356	-43.2355
133	11.0833	106.976	-18.6517	-55.233	-23.826	45.8379	18.8969	-56.316	27.5563	-38.1502	-79.2021	-46.9377	-54.7491	102.404	-36.822	33.3324	-141.031	-26.3635	-35.3349	-14.4497	84.1121	33.8824	-66.7924	-98.2614	-61.3978	14.4347	-15.8297	-69.6171	-21.66	-72.561	-14.4188	-22.5023	-150.296	-66.5272	-35.739	64.1376	-96.3666	-13.2768	-77.976	-40.4397	-57.9981	-87.8992	132.514	39.8665	26.3905	65.8873	48.289	143.479	-42.1125
134	11.1667	109.383	-17.7792	-54.9811	-24.0779	46.6377	19.0053	-58.482	27.075	-37.3755	-80.3827	-48.5029	-53.6859	103.484	-38.6193	32.7065	-143.216	-25.901	-33.1689	-13.5199	83.1822	34.3753	-67.146	-100.438	-61.731	15.0365	-16.6239	-68.1934	-21.1696	-74.727	-14.8812	-20.577	-148.835	-66.7783	-35.412	65.2895	-97.3366	-13.7392	-80.142	-40.071	-58.7628	-87.8992	134.76	37.6205	27.5135	65.8873	50.535	144.602	-40.9895
135	11.25	109.383	-17.7792	-54.9811	-24.0779	47.2783	20.4377	-60.648	27.5563	-36.5813	-80.9844	-50.6807	-51.984	104.249	-38.988	32.7306	-144.569	-26.3938	-32.8153	-14.4497	84.1121	33.8824	-66.7924	-101.203	-61.3623	14.4347	-17.9957	-67.6388	-21.3064	-76.893	-14.4188	-21.3202	-150.94	-68.362	-31.027	65.7822	-97.6903	-14.8705	-81.9748	-40.4042	-60.9396	-87.8992	137.006	37.6205	27.3218	65.8873	51.658	144.602	-39.8665
136	11.3333	110.917	-16.245	-54.9975	-22.4605	49.4342	21.0629	-62.548	26.885	-37.3755	-82.5487	-51.1463	-53.6596	106.426	-38.6548	31.1664	-145.363	-26.4625	-33.6984	-14.7021	84.3646	34.2499	-66.6045	-101.561	-62.2605	12.0281	-18.0851	-67.146	-21.66	-78.2359	-14.2956	-22.0136	-151.929	-68.9722	-30.7275	65.2895	-97.3366	-17.0472	-82.308	-41.0162	-61.0221	-87.8992	139.252	37.6205	27.3218	65.8873	53.904	145.415	-38.7435
137	11.4167	110.917	-16.245	-54.9975	-22.4605	50.0415	21.9007	-64.7354	26.2016	-38.4146	-81.7984	-52.2648	-54.15	107.526	-38.6344	30.5645	-144.569	-28.0269	-32.3266	-16.1671	85.8295	33.3527	-64.98	-102.426	-60.9968	9.8621	-18.83	-67.6388	-23.4724	-80.3827	-12.7553	-21.66	-152.422	-69.7762	-29.4731	65.1533	-97.4737	-17.7922	-84.474	-43.187	-61.351	-87.8992	141.498	36.4975	28.1925	65.8873	55.027	145.429	-37.6205
138	11.5	111.79	-13.8383	-53.9093	-20.3364	50.6603	24.0667	-65.5215	26.8667	-37.905	-82.308	-52.7576	-53.7963	108.3	-38.988	30.5645	-144.569	-28.6285	-31.5324	-16.8682	86.5306	30.9658	-64.6992	-101.561	-60.0945	9.4934	-20.2313	-70.1142	-23.3446	-81.0837	-14.2203	-22.0136	-154.095	-71.478	-27.2953	65.2206	-98.2197	-17.8815	-86.8807	-41.0162	-61.0221	-88.717	143.744	36.4975	28.1925	65.8873	57.273	145.387	-37.3466
139	11.5833	113.715	-15.6132	-51.984	-19.9452	49.9807	24.8099	-64.4505	26.8343	-39.5482	-84.0259	-52.4679	-53.7813	109.692	-40.8004	31.1664	-145.363	-28.5598	-30.6493	-16.7689	86.1424	27.3299	-65.4047	-101.408	-59.9589	9.4934	-20.2313	-72.2802	-23.826	-80.9156	-13.7253	-22.0287	-154.385	-71.9685	-26.8298	63.6564	-99.0139	-19.2533	-87.4823	-40.4042	-60.3564	-86.471	144.571	36.4975	29.3155	65.6955	59.519	145.415	-36.4975
140	11.6667	115.881	-15.6132	-51.984	-19.9452	50.901	24.6202	-65.3599	26.125	-40.9133	-85.3163	-51.7032	-51.984	109.777	-41.5478	33.4183	-146.78	-30.233	-28.8369	-16.1671	85.3482	24.909	-66.3438	-100.478	-58.7226	9.8621	-20.996	-72.7899	-25.4824	-80.4228	-14.079	-23.826	-155.15	-71.7232	-25.849	63.0547	-100.386	-17.8815	-89.0467	-40.071	-58.2012	-84.225	146.817	35.3745	29.3155	64.5725	60.642	145.415	-35.3745
141	11.75	115.881	-15.6132	-50.4498	-18.411	51.7433	25.4484	-65.6595	26.7352	-41.7075	-86.8807	-52.4679	-53.7813	110.707	-42.4777	33.9765	-146.545	-25.9118	-30.6697	-16.7689	86.1424	22.743	-65.5988	-101.408	-57.7928	9.4934	-22.3973	-73.5179	-26.5667	-80.9156	-15.8914	-24.1947	-156.551	-73.264	-23.693	63.3435	-100.097	-18.9206	-88.2964	-40.4246	-59.8744	-83.102	149.063	35.3745	30.4385	63.4495	61.765	145.415	-34.2515
142	11.8333	118.047	-15.6132	-50.4498	-18.411	51	25.8292	-65.8032	26.8584	-42.5906	-86.9494	-53.4357	-54.7491	109.777	-41.5478	34.656	-147.288	-25.2167	-31.3426	-16.8682	86.5306	21.0239	-63.0547	-103.968	-57.7388	9.039	-22.0148	-75.7699	-27.3157	-81.7347	-15.7354	-23.2269	-155.583	-73.9976	-23.0524	62.1952	-100.939	-18.411	-88.806	-39.5416	-59.8057	-80.856	151.309	35.3745	30.4385	62.3265	62.888	145.415	-33.1285
143	11.9167	119.524	-15.5558	-49.5773	-16.4856	51	27.3157	-67.9883	26.2327	-44.403	-87.4422	-53.067	-55.5138	109.912	-41.3947	33.9765	-146.545	-24.2926	-32.2955	-18.3331	85.8295	18.8579	-60.8887	-106.134	-56.0352	6.8537	-22.6406	-76.3715	-28.6875	-81.225	-16.245	-24.6282	-155.952	-73.9976	-23.0524	61.1775	-100.097	-20.577	-88.3247	-40.9133	-60.4073	-78.61	153.555	34.2515	31.444	61.2035	64.011	145.415	-32.0055
144	12	119.972	-16.0043	-48.2837	-18.411	51.4625	29.4817	-68.7825	24.6683	-44.7362	-89.5975	-53.4357	-54.7491	108.764	-42.237	34.9326	-146.205	-20.0505	-33.6717	-19.0342	86.5306	18.1495	-63.0754	-108.3	-55.5727	8.2256	-22.0389	-76.9809	-28.757	-81.7347	-15.7354	-25.3929	-155.583	-75.5112	-23.826	61.0418	-100.25	-20.904	-89.1738	-36.5621	-61.9476	-77.487	155.536	33.8526	31.843	61.2035	65.134	145.415	-30.8825
145	12.0833	119.573	-15.3097	-48.2837	-18.411	50.9697	29.8353	-69.6807	24.3099	-45.6407	-91.5467	-52.6732	-54.5438	113.096	-42.237	34.0318	-144.773	-18.3929	-33.4783	-18.7817	86.2781	17.0617	-64.1633	-108.68	-54.283	8.0056	-21.4446	-78.7782	-29.5218	-80.6259	-15.8763	-25.7513	-156.481	-76.1636	-23.0524	59.8056	-99.0139	-25.289	-89.756	-36.0926	-62.0404	-77.7451	156.936	33.1285	31.8138	58.9575	67.38	144.867	-29.7595
146	12.1667	119.601	-13.514	-48.2837	-18.411	51.2594	29.8504	-71.478	23.5452	-47.8927	-92.2957	-53.9093	-55.4737	114.192	-42.5403	38.3973	-144.197	-18.0392	-33.9711	-17.8519	85.3482	14.8574	-64.6077	-110.846	-52.117	8.4983	-19.6322	-79.1114	-31.6986	-82.0272	-16.245	-27.3157	-157.276	-76.1433	-21.9516	58.8758	-98.0841	-24.3796	-89.0467	-35.739	-62.5332	-77.7451	159.182	33.1285	31.8138	58.7134	68.503	145.683	-29.7729
147	12.25	119.601	-13.514	-48.3412	-19.8878	52.0241	29.4817	-71.8113	21.3684	-48.4943	-91.5014	-54.8392	-54.5438	114.931	-42.94	39.7903	-141.873	-16.2269	-35.6443	-18.7817	86.2781	13.9022	-65.4662	-111.246	-51.3775	8.0056	-19.2786	-78.2488	-32.7307	-82.7919	-15.8763	-27.9173	-156.481	-75.81	-19.7748	58.7226	-98.2197	-24.6683	-89.3355	-36.0926	-62.0404	-77.7451	161.428	32.0055	31.8138	58.7134	70.749	145.696	-28.9045
148	12.3333	119.601	-11.348	-48.3412	-19.8878	53.4254	29.8504	-72.8526	20.9102	-48.2055	-91.2127	-55.5866	-54.4594	116.358	-42.5403	41.9561	-139.707	-16.2269	-35.6443	-20.5502	87.0051	14.3884	-64.6264	-112.231	-51.5829	8.2953	-19.2636	-79.6206	-33.3323	-84.474	-14.079	-27.7642	-156.346	-76.1787	-19.0101	57.1584	-99.0139	-24.0667	-87.9637	-35.3451	-62.1248	-77.7451	162.551	32.0055	32.6845	57.8345	71.872	146.82	-27.7815
149	12.4167	119.601	-11.348	-47.8927	-20.3364	52.3621	31.4156	-75.0077	20.577	-47.4113	-91.8143	-57.399	-54.9522	116.456	-42.0822	41.9454	-139.374	-15.8732	-36.1371	-22.7053	88.8379	15.162	-64.98	-112.294	-50.7656	6.8939	-19.6322	-78.2036	-35.5842	-86.64	-11.913	-29.0003	-157.276	-76.5189	-17.1902	55.0783	-100.431	-24.6683	-87.1695	-36.5813	-60.8887	-77.7451	164.797	30.8825	32.6845	57.8345	74.118	146.82	-26.6585
150	12.5	120.494	-8.664	-48.5937	-19.6352	52.8263	33.5934	-77.0173	21.8908	-46.0395	-93.3787	-57.7526	-56.6254	117.205	-41.9963	42.5403	-140.184	-13.3978	-38.3132	-21.032	89.1915	14.3884	-66.7924	-112.908	-50.1527	6.1292	-19.2636	-79.2879	-36.3123	-87.3292	-16.245	-31.2522	-158.693	-78.356	-15.029	52.8071	-100.073	-26.135	-86.3948	-35.3451	-59.9588	-77.487	167.327	30.8825	32.6845	57.8345	75.241	147.942	-25.5355
151	12.5833	119.684	-8.96625	-48.5937	-19.6352	54.5018	34.0589	-81.225	23.3619	-46.1752	-93.5318	-58.1904	-55.9828	119.39	-41.3706	42.94	-140.923	-13.5628	-39.7752	-21.5868	89.3283	14.7559	-66.6045	-112.415	-49.5581	6.1292	-19.2636	-78.7782	-36.822	-88.0766	-18.7204	-33.573	-157.499	-82.635	-16.6128	50.6604	-100.699	-28.291	-87.02	-36.1077	-60.1641	-76.364	168.45	29.7595	32.6845	56.7115	77.487	147.942	-24.4125
152	12.6667	119.684	-8.96625	-48.5937	-19.6352	54.7216	33.3624	-82.0674	24.3795	-45.2453	-94.4617	-60.3672	-56.316	119.671	-41.3623	43.8946	-140.945	-12.8718	-40.5642	-21.1212	88.8379	13.8587	-67.146	-113.956	-47.4113	4.7279	-17.4662	-79.2879	-36.3123	-87.723	-19.2132	-37.905	-158.118	-87.4315	-15.9118	49.9593	-102.164	-28.8732	-86.9669	-35.739	-60.9288	-76.364	169.573	28.6365	34.2515	56.9795	77.7805	148.811	-23.2755
153	12.75	119.684	-8.96625	-48.5937	-19.6352	55.6165	32.3819	-84.474	24.2901	-45.9943	-96.5417	-58.9659	-58.1133	120.458	-42.0274	42.8296	-141.137	-8.9644	-39.9657	-16.7775	89.302	15.5488	-64.98	-112.491	-46.7103	3.9632	-19.2636	-79.1469	-37.4211	-88.0766	-18.7204	-38.6482	-157.439	-91.7742	-16.245	49.4643	-102.332	-29.735	-87.856	-36.1077	-62.3301	-75.241	170.696	28.6365	34.0598	56.9795	77.7805	148.798	-22.46
154	12.8333	119.684	-8.96625	-48.5937	-19.6352	59.8965	31.0347	-86.64	23.5452	-46.0395	-97.7107	-60.0747	-57.9724	122.645	-41.344	43.32	-141.653	-7.11503	-40.0907	-15.0887	89.7778	15.9117	-63.6054	-112.986	-46.8784	1.1981	-20.2511	-78.7782	-38.1858	-87.4823	-18.9404	-38.4585	-158.359	-90.3532	-20.577	49.818	-102.824	-30.1134	-88.4149	-36.0926	-62.0404	-75.241	171.819	27.5135	34.0598	56.9795	77.7805	148.551	-22.3922
155	12.9167	120.454	-7.8217	-48.5937	-19.6352	61.7309	31.1182	-87.0087	24.3099	-46.8677	-98.553	-59.565	-58.482	124.191	-41.4634	42.8558	-139.475	-6.36687	-40.9906	-14.4636	91.9539	16.245	-61.4502	-112.333	-45.486	-0.9679	-20.996	-79.1469	-37.4211	-89.0467	-19.7347	-39.8304	-156.794	-91.2172	-23.969	49.4643	-102.332	-30.7381	-90.4305	-35.739	-62.5332	-74.4232	172.942	26.3905	34.0598	56.9795	77.7805	148.553	-21.337
156	13	121.69	-6.8918	-50.901	-20.2963	62.3327	30.324	-88.806	24.5692	-47.1879	-102.885	-60.0747	-57.9724	124.545	-41.9562	41.9964	-136.217	-6.2809	-40.2416	-15.1142	92.7186	15.8914	-60.9574	-112.986	-44.7124	-1.3366	-20.2313	-78.5017	-36.822	-87.5064	-21.9199	-40.5793	-154.714	-90.592	-26.125	48.4433	-101.689	-30.1271	-91.2017	-36.0926	-64.2064	-74.4232	174.065	26.3905	34.0598	56.9795	77.7805	148.553	-20.214
157	13.0833	121.69	-6.8918	-51.2697	-21.706	60.2526	28.907	-90.972	24.1068	-47.4113	-107.458	-59.2556	-58.1284	124.191	-41.4634	39.8304	-134.051	-5.8229	-40.1434	-15.2123	92.5708	15.5655	-60.9878	-112.292	-43.7235	-0.4384	-19.8729	-79.8612	-37.4408	-88.0766	-23.0524	-41.6181	-153.554	-90.5555	-25.4088	46.2882	-102.022	-30.2431	-91.4246	-36.2486	-63.3874	-74.118	176.311	25.2675	34.9305	56.9795	77.7805	147.674	-19.091
158	13.1667	121.548	-6.74985	-51.2697	-21.706	57.9497	29.8149	-91.3256	22.4336	-47.4113	-109.624	-60.9288	-58.482	123.722	-41.3706	39.1294	-133.35	-5.4232	-40.8829	-14.8435	91.8061	16.245	-59.565	-113.715	-42.237	-1.8103	-20.4746	-82.0272	-38.988	-87.723	-23.5452	-43.32	-151.4	-89.5858	-25.3855	45.8258	-104.188	-31.1083	-91.3828	-35.739	-63.897	-74.0197	176.985	24.1445	34.9305	57.273	79.1715	147.674	-17.968
159	13.25	121.548	-6.74985	-51.2697	-21.706	55.7945	29.4817	-90.5821	23.2629	-48.1603	-111.704	-63.1055	-58.1488	121.537	-41.9963	39.4392	-132.938	-4.4685	-43.0706	-14.5886	90.5792	20.577	-61.731	-114.458	-41.5575	-2.6044	-22.0389	-83.9333	-39.2046	-88.0766	-23.0524	-43.8615	-152.297	-89.186	-26.125	45.8799	-106.748	-31.6039	-91.9172	-35.739	-66.063	-74.0197	178.108	24.1445	34.9305	56.15	79.4156	147.674	-16.845
160	13.3333	121.296	-6.498	-51.2697	-21.706	55.3018	29.8353	-91.469	22.743	-48.1443	-113.183	-64.6884	-58.1488	125.888	-43.5366	38.0379	-131.423	-4.9206	-45.225	-13.4131	91.4943	22.3894	-63.1234	-114.458	-40.071	-2.6044	-22.0389	-88.2846	-39.8303	-87.723	-23.0195	-43.6736	-151.929	-88.2313	-28.3127	46.8095	-107.678	-31.407	-89.889	-35.2468	-66.5553	-74.0197	180.354	23.0215	34.9305	55.027	80.2945	146.552	-15.722
161	13.4167	121.633	-6.1129	-51.2697	-21.706	55.2089	30.3048	-91.943	20.577	-48.9936	-113.408	-66.8652	-58.482	126.032	-43.6598	35.882	-130.798	-4.30894	-45.5408	-12.8977	91.0039	22.743	-63.6162	-115.881	-37.905	-3.9763	-22.6406	-89.0788	-41.3947	-89.2701	-23.826	-45.486	-152.422	-88.4965	-28.8874	46.0606	-109.758	-33.573	-92.055	-34.9963	-66.8056	-74.0197	181.477	21.8985	35.936	53.904	81.4175	146.552	-14.599
162	13.5	119.987	-6.137	-51.2697	-21.706	55.8346	32.49	-91.7518	17.9345	-48.2045	-114.356	-67.6299	-58.1133	126.956	-44.6126	33.8329	-131.26	-5.0432	-46.4414	-15.0755	91.468	24.909	-63.1538	-111.549	-37.5841	-4.7252	-24.8925	-90.0986	-40.9088	-89.889	-28.158	-45.8192	-150.245	-88.0039	-29.241	46.0852	-110.318	-33.8999	-93.5058	-35.2251	-68.0087	-74.6795	183.611	21.4353	34.9253	52.781	81.4175	146.552	-13.476
163	13.5833	119.987	-6.137	-53.067	-21.66	58.0866	33.2391	-93.518	17.195	-49.0886	-115.107	-68.7015	-58.0095	128.383	-46.702	31.6476	-129.719	-4.7338	-45.8113	-17.9379	90.4292	26.8043	-63.2653	-110.663	-36.9598	-5.8096	-25.6206	-89.6082	-41.3742	-89.2899	-28.8723	-45.1462	-147.288	-88.0146	-31.0738	44.6838	-110.686	-36.119	-94.088	-34.5013	-68.8037	-72.4335	184.851	21.4353	34.9253	51.658	82.5405	145.429	-12.353
164	13.6667	117.821	-6.137	-53.0209	-21.2913	58.204	33.851	-93.8469	12.8582	-48.735	-115.6	-68.229	-56.316	129.354	-46.8723	33.8329	-129.094	-6.407	-46.1649	-20.1255	91.3839	27.455	-64.03	-110.177	-35.1614	-7.4659	-26.1302	-90.0986	-40.9088	-88.5253	-29.241	-46.8498	-145.122	-87.4197	-31.8835	43.9192	-110.318	-36.4185	-95.6438	-34.4153	-69.5527	-71.3105	185.974	21.4353	34.9253	50.535	83.6635	145.442	-10.9225
165	13.75	117.821	-6.137	-53.0209	-21.2913	58.6454	33.0701	-94.3757	11.3384	-49.0886	-117.273	-68.6771	-58.482	130.093	-47.272	34.8966	-129.406	-2.0858	-45.8317	-20.8651	91.7836	28.9702	-65.4313	-108.133	-36.1555	-7.9755	-27.7866	-89.0788	-41.3947	-87.1239	-28.8723	-47.3426	-144.768	-87.02	-32.623	42.237	-110.365	-37.1136	-94.9708	-35.3451	-68.6228	-71.3105	187.097	20.6368	34.9517	48.289	84.7865	145.442	-8.67652
166	13.8333	116.162	-6.498	-54.6698	-21.3134	59.4384	35.1057	-96.6276	10.5893	-49.675	-116.719	-67.6299	-60.2793	132.264	-49.1092	35.4984	-130.201	-1.06486	-46.4743	-21.6748	93.9613	29.7705	-65.2207	-106.606	-35.2664	-8.5489	-27.9754	-90.2271	-40.071	-87.4136	-28.8873	-47.1225	-145.363	-85.1828	-34.7938	40.071	-110.686	-39.2688	-95.304	-35.3992	-67.5495	-69.0645	188.22	20.6632	34.1532	48.224	85.9095	144.573	-6.4445
167	13.9167	115.397	-6.12933	-54.6698	-21.3134	59.5409	36.8028	-98.7077	9.17235	-51.851	-117.344	-66.8652	-60.648	133.738	-50.0587	33.4183	-129.452	-0.33116	-47.1149	-23.5075	96.1381	30.5647	-65.8223	-106.134	-35.739	-10.7149	-28.2962	-91.0811	-42.237	-86.9208	-29.241	-46.1048	-144.039	-84.1646	-35.3854	39.3277	-112.852	-39.7616	-94.9504	-34.656	-68.229	-69.0645	189.343	20.6632	34.1532	47.166	88.1555	144.573	-5.3215
168	14	115.417	-4.332	-56.5968	-21.66	60.1666	38.988	-99.868	10.2111	-54.007	-116.719	-67.6299	-62.4453	134.533	-50.6603	31.2523	-129.452	-1.06486	-46.4743	-23.8762	96.9028	29.8156	-63.7423	-101.802	-35.2909	-8.5489	-30.1414	-93.1488	-42.9868	-87.4136	-28.8873	-44.9565	-143.197	-83.6718	-35.739	38.4784	-114.509	-39.7312	-94.6245	-35.3992	-67.5495	-67.9415	192.033	20.6632	34.1532	47.166	90.4015	144.573	-3.0755
169	14.0833	113.996	-4.332	-56.8696	-21.9007	59.565	37.6162	-102.022	9.747	-56.1613	-117.539	-67.9196	-62.4603	133.784	-52.9123	29.0003	-130.201	-0.31737	-46.5587	-23.2668	96.9724	29.3985	-61.2387	-100.005	-36.3381	-7.1564	-30.1086	-95.304	-43.32	-87.5817	-29.3823	-45.8192	-142.165	-83.6826	-35.4058	38.988	-115.018	-41.154	-95.304	-35.0621	-67.6875	-64.85	192.291	19.091	34.2515	46.043	92.6475	143.744	-0.5615
170	14.1667	113.996	-2.166	-56.8696	-21.9007	59.8538	37.905	-98.2614	10.0802	-58.2413	-118.288	-69.5928	-62.814	131.834	-53.8168	28.3987	-131.572	-1.5535	-47.4886	-22.6651	96.1782	29.9752	-56.9401	-99.636	-34.9368	-6.6637	-30.4622	-93.6308	-42.9663	-86.8807	-30.0833	-45.486	-139.988	-83.0877	-36.2155	38.4784	-114.509	-39.7501	-95.4645	-35.9592	-66.063	-61.4688	193.156	19.9401	34.2926	46.043	94.8935	144.589	-0.30332
171	14.25	111.83	0	-56.8696	-21.9007	60.648	37.3034	-97.7408	9.29575	-60.4314	-115.34	-70.0856	-62.4603	129.679	-54.15	27.7893	-131.642	-1.5535	-47.4886	-24.7452	94.7612	29.4143	-56.0994	-101.644	-34.9907	-7.1261	-32.6282	-93.6308	-42.9663	-85.4158	-29.3823	-45.8547	-139.223	-82.688	-36.955	38.6192	-115.617	-40.4721	-96.5876	-35.0621	-65.5215	-59.2228	194.279	19.9558	35.0905	44.92	97.1395	144.589	-0.30332
172	14.3333	113.876	-0.36868	-56.8696	-21.9007	59.9484	37.4114	-97.47	8.38322	-62.814	-112.632	-69.8655	-63.0547	131.834	-55.9828	25.992	-132.407	-1.4332	-47.3809	-26.4648	95.6691	28.8873	-56.6254	-102.019	-35.0892	-7.1261	-34.1147	-93.138	-43.32	-85.0275	-29.4817	-45.9764	-138.379	-83.258	-37.183	38.988	-114.216	-40.071	-97.2497	-35.4983	-66.5925	-55.8538	195.402	19.9558	36.2135	43.797	99.3855	144.589	-0.30332
173	14.4167	116.042	-0.36868	-58.2413	-22.5023	57.1583	42.4777	-97.8033	6.20643	-61.4216	-112.278	-71.2373	-63.6563	132.699	-55.8064	23.826	-131.662	-0.84874	-47.6777	-28.6417	95.3359	29.621	-55.1	-104.174	-35.5327	-6.5159	-34.4142	-95.3148	-42.9868	-84.2333	-27.9173	-45.486	-136.678	-83.9643	-36.7264	38.6192	-115.617	-40.5352	-101.57	-34.8967	-67.3867	-53.6078	196.525	19.9558	36.2135	43.5195	99.6437	145.387	-0.2876
174	14.5	116.042	-0.36868	-59.1712	-22.0538	60.4073	40.3117	-96.8709	5.78368	-61.4545	-112.632	-72.0315	-65.2206	133.209	-56.316	22.4831	-131.26	-0.1166	-49.5626	-27.2403	93.5385	28.8873	-54.4594	-104.896	-36.0926	-7.2252	-35.3237	-97.3439	-43.8947	-82.0481	-29.4576	-45.9502	-134.524	-83.6365	-37.2119	38.0481	-114.773	-40.3919	-102.885	-33.3323	-68.7585	-51.658	197.648	19.9558	37.3365	43.5317	100.508	145.387	-0.2876
175	14.5833	117.518	-0.30225	-60.9776	-22.0838	64.4585	40.3117	-96.1063	5.415	-60.648	-113.251	-72.9146	-65.2894	132.834	-55.9411	20.3364	-131.885	-1.06486	-50.8063	-28.1931	92.8604	29.5808	-51.984	-105.863	-35.4683	-8.7035	-35.3689	-101.762	-42.4777	-81.0837	-29.3823	-44.9113	-133.364	-84.1689	-41.7184	35.872	-115.398	-42.237	-105.051	-32.9739	-67.8603	-49.412	196.229	19.9558	38.4595	42.4087	101.632	145.429	0.5615
176	14.6667	117.806	0.84232	-60.9776	-22.0838	63.9658	40.6653	-94.7049	5.78368	-62.814	-112.632	-72.561	-65.7822	133.45	-56.8455	19.7105	-134.032	-0.33116	-51.4469	-27.8395	92.3676	30.324	-49.818	-106.134	-35.739	-10.9555	-36.1179	-102.388	-44.6629	-80.3827	-30.0833	-46.3283	-131.284	-83.6317	-43.5607	35.1559	-119.767	-42.5907	-106.443	-32.2092	-68.229	-48.289	196.229	19.9558	38.4595	42.4087	101.632	146.835	0.81966
177	14.75	119.524	1.77216	-63.1436	-22.0838	62.1091	42.4777	-94.7049	5.78368	-64.6884	-112.299	-72.9146	-65.2894	132.126	-57.8632	19.8337	-134.695	1.78176	-53.0307	-28.1931	92.8604	34.656	-49.4971	-106.644	-35.2294	-11.5573	-35.3237	-102.295	-45.1323	-81.0837	-31.5482	-44.9113	-131.198	-85.7977	-45.7267	34.9654	-121.163	-41.8432	-106.528	-30.8079	-67.8603	-47.166	196.229	19.9558	39.5825	42.4087	102.754	146.835	0.81966
178	14.8333	119.524	1.77216	-66.063	-22.4622	60.4073	44.6437	-93.9402	5.415	-66.8652	-110.466	-72.1672	-65.3738	134.292	-57.0091	18.411	-135.076	3.9302	-52.3093	-27.31	92.9292	36.005	-50.008	-106.488	-36.0484	-11.5573	-35.3237	-101.802	-45.486	-80.9843	-31.9365	-45.9764	-131.39	-86.3994	-47.0985	35.4582	-121.516	-43.0793	-107.458	-31.9166	-67.7194	-44.92	196.229	20.214	40.428	40.9895	103.877	146.848	1.6845
179	14.9167	119.581	3.249	-66.4317	-22.2591	59.9116	45.231	-94.7049	3.61768	-67.6299	-110.097	-71.2373	-66.3037	135.042	-55.5246	17.5686	-135.905	4.423	-52.6629	-28.6819	94.4935	38.1495	-50.6914	-108.3	-36.5413	-13.1215	-36.1179	-103.979	-47.3188	-80.3827	-32.7307	-45.486	-131.906	-87.0087	-47.1681	34.9654	-121.163	-43.8283	-109.538	-31.407	-66.063	-43.797	196.229	20.2274	39.6125	39.8665	104.704	146.848	1.6845
180	15	119.581	3.249	-66.4317	-22.2591	59.3243	45.125	-95.5748	2.79775	-67.6299	-110.097	-71.9863	-68.3837	135.375	-53.3478	17.7218	-135.769	8.7442	-52.3297	-29.4761	95.0952	40.4965	-52.1	-108.654	-38.2144	-13.0355	-35.3689	-106.145	-47.3188	-80.9843	-34.1025	-45.9764	-131.39	-88.806	-47.9328	35.0498	-121.91	-44.8934	-109.73	-31.9166	-65.5533	-42.674	195.964	19.359	39.5985	37.6205	105.827	146.848	2.8075
181	15.0833	119.581	3.249	-66.4317	-22.2591	57.1583	46.8097	-94.924	2.03301	-69.0312	-108.3	-71.9619	-68.9433	137.208	-57.6906	18.6516	-136.699	10.4282	-52.3093	-29.7649	94.8064	41.3546	-51.5829	-107.991	-37.5514	-12.5777	-35.2708	-108.3	-47.652	-81.5787	-33.8824	-45.1944	-127.961	-86.9732	-47.9436	34.4429	-121.09	-44.403	-110.246	-31.7757	-66.6621	-42.9322	196.241	19.359	38.4755	35.3745	106.95	146.848	2.8075
182	15.1667	119.972	5.65567	-66.4317	-22.2591	56.7835	45.0186	-97.0534	0.58317	-71.1864	-107.967	-71.1972	-69.312	137.172	-59.0811	20.0687	-138.779	10.921	-50.4969	-29.1631	96.1782	42.0167	-51.984	-107.498	-37.905	-12.1779	-36.0102	-108.793	-47.2984	-81.225	-34.3752	-44.6838	-125.628	-86.1635	-47.9552	35.2307	-124.92	-42.7785	-111.143	-33.573	-67.4268	-42.9322	197.364	18.236	38.4755	34.2515	108.073	147.113	3.9305
183	15.25	122.424	6.27237	-66.4317	-22.2591	56.9417	44.4704	-99.636	0.46415	-73.644	-108.993	-71.9619	-68.9433	137.541	-59.8458	20.0931	-139.338	10.4282	-50.1433	-31.2432	96.9272	44.1709	-51.5199	-107.96	-40.071	-11.4041	-37.3541	-109.456	-47.9614	-81.5787	-33.8824	-46.8606	-125.295	-85.424	-48.355	35.0498	-126.242	-41.7076	-110.707	-33.9417	-66.6621	-42.9322	197.364	18.236	37.3525	32.0055	108.073	148.236	4.60952
184	15.3333	124.59	6.27237	-66.063	-23.0238	56.4585	43.6773	-101.802	-0.28079	-75.81	-108.001	-72.3203	-69.8415	137.172	-61.2471	20.8578	-139.707	10.6935	-49.2592	-32.9629	97.8351	45.8895	-52.3238	-107.77	-42.4777	-11.4041	-37.3541	-111.268	-48.4542	-81.5787	-33.8824	-48.4434	-125.295	-86.1635	-47.9552	35.9796	-127.172	-40.9133	-111.308	-34.0826	-65.5533	-42.9322	198.487	17.113	37.3525	29.7595	110.054	149.359	6.85552
185	15.4167	124.59	6.27237	-65.7608	-24.3801	60.0592	44.3729	-103.968	0.46415	-78.4199	-105.708	-73.8847	-68.4697	138.14	-60.2793	22.2788	-141.873	11.4425	-47.0072	-37.3057	97.5019	46.189	-52.934	-109.142	-43.0793	-10.4743	-38.2839	-111.622	-47.9614	-81.225	-34.3752	-50.6202	-123.462	-86.4234	-45.7459	37.2158	-126.242	-43.0601	-112.849	-33.573	-66.063	-42.9322	198.487	17.099	36.4841	28.6365	110.319	149.359	9.10152
186	15.5	126.071	6.35034	-65.7608	-24.3801	61.0177	45.1163	-106.134	1.88521	-81.225	-103.166	-75.9647	-67.7207	138.905	-60.648	21.3064	-144.348	13.6277	-46.3815	-38.2447	95.0811	48.0261	-59.4272	-111.289	-42.4536	-11.4041	-37.3541	-112.643	-47.3188	-81.5582	-34.3644	-51.3849	-123.093	-85.7977	-43.5607	37.0626	-126.378	-45.486	-112.311	-34.0826	-65.5533	-42.674	199.894	16.2835	36.4975	27.5135	111.442	150.482	10.2245
187	15.5833	126.071	6.35034	-67.5552	-24.4036	61.4903	44.6437	-110.466	4.05121	-81.5937	-102.401	-78.2676	-66.8128	138.14	-60.2793	21.66	-144.841	13.9866	-44.231	-38.9221	92.8089	48.5381	-64.0348	-113.56	-42.8117	-12.1729	-36.5854	-114.798	-47.652	-80.8852	-35.0595	-51.984	-123.739	-86.3994	-44.9325	37.6644	-127.172	-49.818	-112.632	-33.9266	-66.3724	-39.305	200.721	17.4065	34.2515	26.3905	111.442	151.226	12.4793
188	15.6667	126.992	6.498	-67.5552	-24.4036	61.7792	44.8964	-110.799	1.87443	-82.0164	-101.469	-82.5888	-67.146	137.85	-60.2943	23.4928	-146.996	14.4508	-42.0532	-40.4215	92.3736	49.2765	-66.2796	-115.64	-43.5607	-13.9639	-36.9602	-113.125	-47.2984	-80.275	-35.359	-51.3652	-124.545	-86.2462	-44.7968	37.7503	-126.423	-51.984	-114.477	-33.573	-64.6992	-37.059	202.967	17.4065	33.1285	25.2675	112.565	151.605	14.599
189	15.75	128.606	3.7905	-69.7212	-24.4036	62.0901	45.6101	-110.072	0.68918	-84.1932	-101.802	-83.0816	-66.7924	138.343	-60.648	23.3164	-147.861	18.7828	-41.6008	-41.1112	91.3977	51.3823	-65.4613	-116.57	-44.7968	-12.1729	-36.5854	-114.114	-47.9918	-78.7192	-37.2255	-53.5312	-122.379	-87.4824	-45.7267	38.0481	-125.971	-53.394	-115.166	-31.7402	-66.8544	-34.813	205.213	18.5295	32.0055	23.0215	113.984	153.851	14.9687
190	15.8333	130.772	1.6245	-69.7212	-24.4036	62.8208	47.707	-109.142	-0.24067	-82.7919	-101.433	-83.1744	-65.8031	137.881	-64.98	23.826	-148.371	20.4392	-41.3233	-41.7638	90.4292	53.6661	-64.6113	-118.307	-44.6196	-11.2232	-36.0319	-113.434	-48.735	-79.3042	-37.4146	-56.316	-120.799	-86.0653	-43.4747	38.7434	-126.722	-55.613	-115.748	-31.7606	-68.5384	-32.567	207.459	18.5295	30.8825	22.7633	114.824	156.097	14.9687
191	15.9167	130.772	1.6245	-71.2373	-25.1497	61.901	46.5109	-111.394	0.50835	-83.0816	-101.448	-84.7147	-63.6563	136.861	-67.4858	23.3164	-150.027	20.9488	-39.6669	-43.8439	89.6802	54.4308	-64.98	-120.454	-45.2453	-10.4743	-33.9519	-114.114	-47.9918	-78.8387	-37.905	-60.648	-116.467	-86.9732	-41.4456	40.2141	-128.137	-53.7465	-117.304	-31.407	-69.0312	-31.444	209.44	18.5295	29.7595	22.7633	115.947	158.343	14.9687
192	16	132.569	-0.14767	-69.9437	-27.075	61.9795	47.2638	-113.56	0.50835	-82.5888	-101.802	-83.2498	-62.9553	134.995	-68.096	24.1025	-150.537	20.5739	-39.292	-42.6077	90.6101	56.6076	-64.6468	-121.155	-46.7103	-11.4041	-33.0221	-113.125	-47.2984	-79.3042	-37.4146	-60.9689	-115.881	-86.64	-39.2688	41.4635	-127.661	-52.7576	-116.61	-31.7606	-68.5384	-31.2523	210.562	19.5875	28.6365	22.7633	118.193	160.589	14.9687
193	16.0833	132.569	-0.14767	-69.9437	-29.241	62.3502	46.8097	-115.64	-0.24067	-83.0816	-101.448	-83.2498	-62.9553	135.95	-70.2403	22.743	-151.156	21.5234	-38.7386	-42.7609	90.4744	56.8894	-64.4703	-120.987	-46.2154	-12.5777	-33.1048	-112.632	-45.486	-78.5295	-38.1457	-60.2233	-115.053	-87.0087	-38.5041	41.9562	-128.014	-52.2648	-116.964	-32.2493	-67.3867	-31.2523	211.685	19.5875	27.5135	22.7633	119.316	162.835	14.9687
194	16.1667	132.126	-0.80225	-69.9437	-29.241	64.0114	47.3778	-113.56	-1.65765	-83.2498	-101.943	-82.5487	-63.6563	135.516	-71.6192	24.1025	-150.537	20.1065	-36.6586	-42.1592	89.6802	57.399	-64.98	-122.66	-46.569	-14.3439	-31.6782	-113.125	-45.1323	-77.7353	-38.7473	-59.2842	-114.798	-86.041	-37.5363	43.6295	-129.827	-52.7576	-116.61	-34.4153	-65.2207	-32.123	213.931	19.6525	26.3905	22.7633	120.439	163.958	15.1605
195	16.25	132.367	-2.69547	-70.0011	-30.7178	65.02	46.8097	-113.001	-1.68211	-82.5487	-100.478	-83.2498	-65.1213	136.217	-72.3203	24.0666	-151.066	22.1865	-35.9096	-42.7609	90.4744	58.3804	-67.146	-123.153	-46.2154	-14.7437	-33.1048	-113.944	-44.9763	-76.3635	-38.1457	-57.1075	-114.465	-87.4422	-35.739	43.8495	-130.421	-52.4679	-116.595	-35.3451	-64.2908	-32.123	215.054	20.2009	25.2675	21.8985	122.407	165.911	13.7695
196	16.3333	132.367	-2.69547	-70.0011	-30.7178	65.8223	46.1328	-112.632	-2.44679	-83.2498	-101.943	-82.7919	-64.6113	137.682	-71.6192	24.6684	-151.861	22.406	-34.3897	-43.8246	90.7873	58.843	-68.6842	-123.831	-47.1681	-17.0699	-32.383	-113.434	-45.486	-77.2617	-38.5041	-55.233	-115.039	-88.207	-35.3703	44.6437	-131.023	-53.8692	-116.964	-35.5978	-64.0382	-32.123	216.178	20.2009	25.2675	20.7755	123.795	168.157	13.7695
197	16.4167	130.559	-2.71902	-69.0713	-31.1663	65.2808	46.6014	-112.965	-4.62357	-84.1824	-101.469	-82.0272	-64.98	138.071	-71.7187	24.0666	-153.232	22.7348	-32.2189	-46.0099	92.3275	59.34	-69.312	-125.628	-47.9328	-19.2459	-33.0082	-115.6	-45.0047	-76.893	-39.2688	-55.0022	-113.591	-89.1748	-36.3381	46.0155	-132.587	-54.6339	-116.595	-34.8967	-64.7393	-33.1285	218.423	20.2009	25.2675	18.5295	126.041	170.403	13.7695
198	16.5	130.559	-2.71902	-66.8861	-32.7066	64.7393	46.3098	-112.238	-5.80882	-86.3592	-101.802	-82.7919	-64.6113	138.865	-72.3203	24.2198	-153.097	23.5086	-31.3967	-46.8041	92.9292	61.2375	-73.644	-125.961	-50.1096	-17.0699	-32.383	-116.392	-45.1528	-75.0957	-38.5041	-53.067	-112.873	-90.972	-37.1028	46.0155	-132.587	-54.6339	-116.595	-33.4317	-64.0382	-33.5274	218.822	20.2009	25.2675	17.4065	128.287	172.649	13.7695
199	16.5833	128.636	-3.4897	-66.8861	-32.7066	63.0321	47.5439	-113.474	-6.73867	-87.1041	-103.968	-84.3192	-65.5547	143.216	-71.6946	23.446	-153.919	23.4242	-30.6493	-47.6871	92.8604	61.7872	-75.5568	-126.568	-51.0236	-16.6396	-32.1186	-118.568	-45.486	-74.4863	-38.4345	-52.1507	-112.465	-91.3408	-38.5041	46.8095	-133.189	-53.8692	-116.964	-33.4317	-64.0382	-34.2515	219.547	20.1729	24.4184	15.1605	130.533	174.894	13.7695
200	16.6667	130.186	-5.36987	-66.8861	-32.7066	63.9551	49.1998	-114.223	-10.9847	-88.806	-105.515	-86.3993	-64.1377	143.67	-72.077	23.1172	-156.09	24.1978	-28.8369	-47.3335	92.3676	62.1643	-76.2177	-128.418	-51.6352	-16.1299	-32.6282	-119.333	-45.1173	-73.8847	-39.2286	-51.3449	-113.058	-91.4816	-37.3954	46.0606	-135.441	-56.0245	-116.631	-32.7307	-62.5733	-35.3745	219.547	20.1729	24.4184	12.9145	133.076	175.75	13.476
201	16.75	130.186	-7.5359	-65.5336	-32.7307	65.8223	48.9757	-114.268	-12.1537	-90.972	-106.134	-88.5653	-66.3037	144.039	-72.8418	22.4514	-156.702	28.5298	-33.1689	-47.6871	90.6944	63.4704	-77.8119	-124.412	-53.789	-16.6396	-34.2846	-119.333	-45.1173	-69.4667	-38.4797	-49.21	-112.48	-93.138	-37.905	45.7955	-136.325	-59.185	-116.014	-33.3564	-62.5541	-36.4975	220.669	20.1729	24.4184	12.9015	134.198	176.873	13.7413
202	16.8333	130.186	-7.5359	-65.5336	-32.7307	65.3126	49.4853	-115.64	-12.7553	-91.7951	-107.78	-92.055	-67.7648	143.67	-72.077	22.4623	-157.035	30.8288	-34.8409	-47.8431	91.5135	63.897	-78.204	-124.141	-55.5727	-17.4728	-35.0108	-120.734	-45.486	-67.3867	-36.5813	-47.9852	-111.841	-93.6193	-42.237	46.2882	-136.678	-61.351	-113.848	-33.2333	-63.2175	-37.6205	221.792	20.214	24.1445	12.9015	135.321	177.995	13.7413
203	16.9167	130.201	-9.19348	-65.5336	-32.7307	66.1317	49.3293	-116.434	-14.3197	-92.3257	-108.751	-94.221	-68.5098	144.433	-71.8718	24.1355	-156.681	31.1849	-35.3349	-47.3335	91.0039	64.1957	-79.059	-123.462	-56.316	-19.6195	-35.6366	-121.499	-45.1173	-65.2207	-34.4154	-47.652	-109.664	-92.9213	-45.2261	45.7955	-136.325	-62.0017	-113.083	-32.49	-63.5982	-36.4975	222.916	19.9089	23.0215	12.9015	136.445	179.119	13.7413
204	17	130.201	-9.19348	-64.7393	-33.3323	66.6245	48.9757	-116.654	-13.7254	-94.221	-109.664	-94.5542	-70.6866	145.363	-72.8017	24.1355	-156.681	30.8763	-39.6308	-47.7085	91.3788	65.7421	-81.225	-124.141	-55.5727	-18.0794	-39.9493	-122.467	-46.0851	-65.9217	-35.8803	-48.0207	-108.899	-94.4616	-47.4113	45.6273	-136.82	-61.4216	-112.278	-33.3323	-64.4265	-35.3745	224.038	19.9089	23.0215	12.9015	137.567	179.119	13.7413
205	17.0833	129.96	-9.46625	-65.6692	-32.8838	65.577	49.4661	-116.162	-14.079	-92.4237	-108.899	-94.0797	-71.6193	146.599	-71.8718	24.6281	-154.869	31.0699	-43.0537	-47.0929	90.4744	65.7922	-82.7593	-124.39	-55.8077	-18.6569	-40.6906	-122.098	-46.8498	-65.6692	-36.1328	-47.5107	-108.441	-96.6469	-46.7856	46.3283	-137.521	-60.9288	-112.632	-33.9266	-64.2064	-34.2515	225.161	19.9089	21.8985	12.353	138.69	180.242	13.7413
206	17.1667	130.101	-10.9712	-65.6692	-32.8838	65.8223	48.9757	-114.43	-16.5719	-92.5454	-108.055	-93.3787	-72.3203	145.934	-71.9293	24.1355	-154.515	29.2328	-45.2149	-48.4165	89.4567	66.6871	-83.7398	-126.47	-56.5567	-17.8489	-41.3266	-122.467	-46.0851	-66.9053	-37.0627	-48.9757	-109.142	-99.4039	-46.1049	47.7933	-136.82	-61.4216	-112.278	-33.573	-64.6992	-33.4983	226.285	19.9089	21.8985	12.0595	140.669	181.106	13.7535
207	17.25	130.101	-10.9712	-65.6692	-32.8838	65.6618	49.6175	-114.34	-17.5779	-92.055	-108.52	-94.0797	-71.6193	146.585	-72.694	23.5808	-153.643	30.9991	-46.6414	-49.2589	90.4744	68.1087	-85.8378	-127.4	-57.7928	-20.058	-40.7416	-121.957	-45.6273	-65.6692	-36.1328	-46.8289	-110.683	-101.582	-46.569	47.9615	-136.325	-61.1563	-111.394	-33.9266	-64.2064	-33.1285	227.407	19.9089	21.8985	10.9365	142.915	181.364	15.1605
208	17.3333	130.101	-10.9712	-65.6692	-32.8838	64.7393	48.9757	-113.505	-18.1665	-92.5191	-112.864	-94.5897	-72.0771	145.96	-74.87	24.2059	-151.487	32.3082	-46.4056	-49.2589	90.4744	68.5384	-86.2864	-127.4	-57.7928	-22.6279	-40.49	-121.256	-46.3283	-65.4639	-35.3703	-46.4259	-110.589	-103.736	-46.1049	48.4542	-136.678	-62.5733	-109.142	-33.4317	-64.0382	-35.4868	227.871	19.8913	21.0982	10.9365	145.161	180.664	15.8607
209	17.4167	130.101	-10.9712	-65.6692	-32.8838	69.0713	49.5347	-112.174	-19.7439	-92.4086	-115.107	-94.221	-70.6758	146.681	-77.1963	25.6384	-153.012	33.1025	-47.0072	-48.6571	91.8462	69.312	-86.64	-128.636	-58.7226	-24.7939	-38.324	-121.957	-45.6273	-64.6992	-35.739	-46.1101	-111.2	-104.791	-46.7856	47.9615	-138.491	-63.3675	-108.541	-32.7307	-64.7393	-37.7592	228.669	19.8913	21.0982	9.8135	147.407	179.541	16.9837
210	17.5	130.101	-10.9712	-65.6692	-32.8838	70.6771	49.4238	-112.986	-20.8864	-92.055	-115.6	-94.5897	-69.9111	147.421	-77.596	26.1333	-152.844	32.3082	-46.4056	-49.2589	92.6404	68.5384	-86.2864	-126.556	-60.1397	-25.1626	-39.7254	-121.524	-44.2482	-63.2979	-35.3703	-45.2095	-110.466	-106.976	-45.2453	48.2512	-138.476	-63.3675	-108.541	-33.4317	-64.0382	-41.1282	228.669	19.091	20.7755	8.4225	149.359	177.295	19.2297
211	17.5833	130.762	-10.83	-66.9053	-33.8137	72.8174	48.9757	-112.632	-21.3792	-92.4086	-117.273	-94.4918	-69.7632	146.681	-79.3623	26.8344	-153.545	32.1726	-46.5587	-49.7447	93.6603	69.179	-87.02	-126.169	-59.7733	-26.1369	-39.3428	-120.775	-41.9963	-64.4067	-35.2294	-45.2453	-110.996	-107.771	-46.8097	46.8498	-138.844	-62.5733	-106.976	-33.4317	-64.0382	-43.3742	229.792	20.214	20.7886	8.43587	149.666	176.172	20.3527
212	17.6667	132.789	-13.1286	-67.8352	-35.0498	72.0751	49.4661	-112.986	-20.8864	-92.3002	-116.474	-93.841	-70.528	145.851	-80.4514	31.1471	-152.92	30.9365	-47.4886	-49.0024	93.1699	68.5384	-86.2864	-125.383	-60.4384	-28.2835	-39.9686	-121.569	-41.3947	-63.897	-35.739	-44.403	-112.013	-108.059	-47.0985	48.2709	-141.01	-63.3675	-106.375	-32.7307	-64.7393	-45.6202	229.792	20.214	20.7886	7.5675	150.776	174.065	22.46
213	17.75	132.789	-13.1286	-67.8352	-35.0498	71.9667	48.6663	-112.903	-21.0282	-91.8347	-116.964	-93.499	-69.8335	146.205	-80.9442	32.8839	-153.097	30.1875	-49.5686	-49.7447	93.6603	68.7585	-86.8807	-126.169	-61.9393	-28.9845	-39.2675	-121.524	-39.9163	-64.4067	-35.2294	-45.1462	-114.118	-107.458	-47.8927	47.2983	-143.486	-63.5032	-106.528	-33.4317	-64.0382	-49.412	231.338	20.214	20.7886	6.4445	151.899	176.311	23.583
214	17.8333	132.789	-13.1286	-67.8352	-35.0498	72.7002	50.1917	-112.252	-21.793	-92.3002	-116.474	-92.2613	-69.1057	145.851	-80.4514	33.8136	-154.027	28.7897	-50.7135	-49.3581	93.0286	67.849	-85.424	-125.997	-62.3301	-28.8164	-38.7726	-120.775	-37.6643	-63.6563	-36.2684	-46.2774	-114.465	-105.917	-50.0779	47.652	-143.978	-64.7394	-107.458	-33.0435	-64.1377	-51.658	230.215	20.214	20.7886	5.3215	153.022	177.434	24.706
215	17.9167	134.433	-13.1373	-67.8352	-35.0498	74.1327	50.8322	-110.086	-26.125	-91.6612	-117.358	-91.5785	-70.6982	145.851	-80.4514	35.0498	-155.263	26.6044	-51.3392	-48.6571	92.3275	67.5495	-84.8137	-125.628	-63.0948	-28.3238	-39.1262	-121.569	-37.0626	-65.2207	-34.8967	-48.4542	-114.798	-106.488	-51.2104	47.2983	-145.652	-65.6692	-106.528	-32.2493	-64.7393	-53.904	230.215	21.0631	20.8166	4.492	154.412	178.557	25.829
216	18	134.433	-13.1373	-67.8352	-35.0498	74.2156	50.6904	-108.059	-27.6045	-90.7313	-118.288	-91.7456	-71.1243	144.039	-80.9442	34.1833	-154.396	25.8555	-53.5912	-47.1921	93.0286	66.5859	-84.0259	-123.462	-65.2608	-26.1685	-38.793	-121.499	-36.4533	-65.8223	-34.1025	-49.1992	-116.964	-105.754	-51.851	48.1815	-145.583	-65.5335	-106.375	-33.0435	-64.1377	-56.15	229.397	21.0631	20.8166	5.21605	154.25	179.31	26.952
217	18.0833	135.134	-13.8383	-67.4268	-34.656	74.8662	52.0917	-107.458	-28.3987	-91.6612	-119.524	-91.2528	-71.478	143.685	-80.4514	34.656	-154.869	25.6206	-54.1494	-47.6042	92.7186	66.5601	-84.474	-121.665	-66.662	-24.2066	-38.5389	-120.734	-36.822	-65.6692	-33.9668	-49.6767	-119.271	-101.475	-51.2688	48.9756	-146.185	-64.7394	-104.81	-33.4504	-62.957	-58.396	229.397	21.0631	20.8166	5.23598	155.1	179.68	29.198
218	18.1667	136.606	-13.4391	-67.6995	-37.0627	74.2156	50.6904	-109.624	-30.5647	-91.9138	-119.271	-91.7456	-71.1243	144.433	-80.5359	36.3739	-157.035	24.0648	-54.4489	-46.9536	94.1199	68.7518	-86.1919	-121.296	-67.4268	-23.7109	-39.1262	-121.499	-36.4533	-64.7393	-32.7307	-48.9757	-119.972	-99.2421	-51.2948	50.3927	-150.603	-65.5335	-104.209	-32.8387	-61.1069	-61.765	229.092	21.337	21.337	5.23598	156.223	178.557	31.5615
219	18.25	136.606	-13.4391	-67.6995	-37.0627	74.7269	50.6122	-111.406	-31.1618	-91.2127	-119.972	-91.9138	-71.6193	143.197	-81.4657	36.3123	-158.691	23.4545	-58.4814	-45.4382	92.7186	69.7155	-86.9797	-121.665	-68.8281	-22.7884	-38.4845	-121.858	-37.3515	-65.6692	-31.8008	-47.5107	-119.271	-98.3123	-52.2247	50.3927	-153.078	-65.8464	-103.145	-33.573	-62.0075	-62.4388	228.994	21.0902	20.2819	5.23598	156.223	177.434	33.8075
220	18.3333	136.606	-13.4391	-67.6995	-37.0627	75.3288	49.818	-115.748	-31.787	-89.0659	-121.513	-91.2127	-72.3203	147.443	-82.8827	36.822	-159.201	22.7461	-59.76	-45.0321	93.0345	70.395	-87.723	-121.513	-68.4023	-22.0984	-39.3669	-121.256	-35.9797	-65.5336	-31.6477	-48.0057	-119.439	-96.1463	-56.5567	51.1416	-155.33	-65.2207	-100.96	-33.9417	-62.3301	-63.5618	228.994	21.0902	20.2819	5.23598	157.346	176.311	36.0535
221	18.4167	136.606	-13.4391	-67.6995	-37.0627	74.7029	49.7988	-116.513	-33.3023	-86.3368	-121.772	-91.9138	-73.7853	148.97	-81.9393	38.5067	-163.533	20.9488	-60.5247	-44.3086	92.3109	69.7155	-86.9797	-120.672	-68.9633	-21.3043	-37.8026	-119.692	-35.1854	-64.7393	-32.2493	-47.652	-117.766	-94.7049	-57.0303	50.2118	-154.4	-63.6563	-102.331	-33.573	-63.0948	-64.6848	228.994	20.214	20.279	5.615	158.343	175.188	38.2995
222	18.5	136.458	-14.3598	-67.6995	-37.0627	74.0995	49.5945	-117.209	-33.0826	-85.937	-122.512	-91.7456	-73.2903	149.735	-82.308	39.5174	-165.94	20.5801	-59.76	-45.0321	93.0345	70.6357	-87.1695	-118.539	-68.3865	-19.9324	-39.3669	-120.286	-34.9654	-65.5336	-31.6477	-48.0057	-117.273	-93.9403	-57.399	50.3475	-154.247	-64.4067	-101.292	-33.9417	-64.4961	-65.8078	228.994	20.214	20.279	5.615	159.584	174.065	40.5455
223	18.5833	139.142	-13.7023	-67.6995	-37.0627	74.8247	49.111	-118.633	-33.573	-81.7478	-124.582	-93.4188	-73.644	151.912	-81.9748	40.3116	-166.541	21.2582	-58.8072	-44.5928	94.0982	69.312	-86.0212	-117.333	-68.8281	-20.1524	-38.7726	-119.932	-35.4582	-65.4883	-30.4788	-46.8097	-118.288	-92.5389	-59.1963	51.3652	-152.923	-63.897	-101.802	-33.1218	-63.6263	-67.9415	228.53	20.214	20.279	5.615	160.707	172.942	42.7915
224	18.6667	139.142	-13.7023	-69.0713	-37.6644	74.8873	48.2938	-119.362	-31.407	-81.1562	-125.078	-91.7456	-75.4564	153.097	-82.7018	41.6834	-165.94	19.8658	-56.9949	-46.0099	96.1782	68.4697	-85.0035	-116.964	-69.5928	-19.6597	-39.1262	-120.286	-37.1314	-66.9053	-28.3987	-48.9757	-120.454	-92.8973	-60.0945	55.6971	-157.255	-66.063	-101.321	-32.357	-64.277	-68.3405	228.929	19.091	20.279	5.615	161.83	171.819	45.4815
225	18.75	139.142	-13.7023	-67.9772	-39.2399	75.0736	49.563	-118.328	-29.241	-80.6371	-125.628	-91.5255	-76.0507	154.027	-83.6317	40.9375	-165.872	21.2582	-56.6413	-44.7737	97.1081	66.5443	-84.9553	-114.798	-71.7588	-20.1524	-38.7726	-119.932	-37.0985	-64.8253	-27.6497	-51.0558	-121.871	-92.2957	-60.8887	56.316	-158.957	-67.8124	-102.302	-30.9557	-65.7922	-68.3405	228.929	19.091	20.279	5.615	162.953	169.573	46.1605
226	18.8333	140.938	-13.6852	-67.9772	-39.2399	75.5693	48.9757	-118.82	-28.8874	-81.1562	-125.078	-90.7313	-76.6523	153.097	-84.8678	41.7782	-166.433	20.4392	-56.4853	-45.5211	97.1924	66.063	-84.8137	-112.323	-72.2073	-19.9324	-39.3669	-119.313	-37.905	-63.6563	-27.6044	-53.3077	-122.62	-92.9213	-63.0739	58.482	-159.702	-72.181	-103.018	-31.0132	-66.4568	-68.3112	229.654	17.968	20.214	5.615	165.643	167.327	47.2835
227	18.9167	140.938	-13.6852	-67.9772	-39.2399	75.2843	49.3937	-118.913	-27.8981	-81.0584	-125.92	-88.5461	-76.0266	153.012	-84.1204	43.1997	-168.667	20.9488	-54.8289	-45.1675	98.8656	63.897	-85.2762	-111.83	-72.561	-21.0807	-38.0433	-117.766	-37.0985	-63.0547	-28.3987	-53.9334	-126.971	-93.6284	-63.6518	58.1487	-161.879	-72.8318	-102.253	-30.0833	-67.3867	-68.3112	229.654	17.7638	20.4437	5.54714	165.889	165.081	48.4065
228	19	141.632	-12.1537	-67.9772	-39.2399	75.8726	48.4991	-118.288	-25.7513	-83.391	-126.43	-87.9937	-76.2613	153.505	-84.474	42.9664	-170.34	20.5739	-54.454	-45.5211	99.3584	63.5638	-83.0994	-112.323	-72.2073	-19.9324	-37.2009	-118.011	-36.3316	-63.6563	-27.6044	-53.6987	-127.523	-93.138	-64.1173	57.9724	-162.161	-72.4198	-101.943	-31.0132	-66.4568	-68.3112	229.654	16.8938	20.4337	5.54998	166.766	162.835	49.5295
229	19.0833	143.35	-13.3898	-67.9772	-39.2399	74.1875	49.2744	-119.003	-30.2178	-81.225	-125.968	-87.343	-74.86	155.209	-88.806	43.32	-170.833	21.5234	-53.9006	-45.0262	99.5266	64.4717	-81.0703	-114.798	-72.1128	-20.8368	-36.5854	-117.546	-36.822	-63.3224	-26.1467	-52.934	-128.174	-94.9002	-63.5666	58.482	-162.67	-71.7187	-100.478	-31.1663	-66.5925	-69.0645	230.776	16.8938	20.4337	5.54998	167.888	160.589	49.5295
230	19.1667	143.35	-13.3898	-68.229	-38.988	75.1632	49.5172	-119.68	-32.0259	-78.8183	-126.157	-85.8278	-76.2613	155.086	-91.7951	42.9664	-172.506	20.1065	-51.8206	-44.3251	100.992	63.0547	-78.8183	-116.964	-70.395	-20.4619	-34.7942	-115.845	-36.3316	-64.7393	-24.0667	-51.5328	-127.523	-98.3123	-64.7393	58.0007	-164.836	-72.4198	-99.7773	-30.324	-67.6101	-68.059	229.654	15.7708	20.4337	5.54998	169.012	157.22	51.658
231	19.25	143.35	-13.3898	-68.1406	-41.154	74.7029	50.3186	-119.13	-32.7607	-78.2167	-126.952	-85.4157	-75.9512	155.711	-93.9803	43.7138	-172.591	19.1766	-50.8907	-42.8602	101.693	62.2604	-78.2167	-115.27	-69.9224	-18.8056	-34.2846	-115.954	-37.1314	-65.6692	-23.1368	-52.4936	-127.284	-99.1065	-64.1377	58.25	-167.002	-73.2405	-99.9758	-28.158	-69.7761	-66.936	229.654	15.7708	20.4337	5.54998	170.135	155.985	52.1212
232	19.3333	143.35	-13.3898	-68.1406	-41.154	75.3288	50.2993	-119.485	-34.1766	-78.8424	-131.303	-84.7147	-76.6523	155.01	-93.2793	42.4776	-173.521	19.1766	-50.8907	-42.7849	102.657	62.0404	-77.6224	-115.152	-70.7044	-18.0553	-35.3237	-115.6	-35.4582	-65.4883	-21.8148	-51.984	-127.794	-99.3953	-64.4265	59.0812	-168.8	-72.561	-98.553	-26.5455	-70.6357	-66.936	228.53	14.8632	20.7755	5.54998	171.257	154.862	52.1212
233	19.4167	143.35	-13.3898	-68.1406	-41.154	74.6276	51.0004	-118.6	-35.9797	-78.7192	-132.126	-85.4157	-75.9512	153.941	-93.7127	41.7287	-175.601	18.4028	-49.5469	-42.1592	104.842	62.5332	-77.976	-114.239	-69.8361	-17.3459	-34.4142	-115.954	-34.9654	-64.7393	-19.7347	-52.3384	-127.912	-100.26	-65.3288	59.8458	-169.168	-73.1798	-100.719	-25.7513	-71.2373	-65.813	228.53	13.476	19.6525	4.492	172.381	152.589	52.9197
234	19.5	143.798	-13.8383	-68.1829	-42.9513	72.3203	50.7479	-119.972	-36.5813	-78.2568	-134.292	-84.9579	-75.4413	151.861	-94.4617	41.7531	-176.16	18.0031	-48.8074	-39.9072	105.591	62.0404	-77.6224	-115.152	-70.7044	-17.9561	-34.1147	-115.291	-34.3023	-63.5032	-18.8048	-53.067	-129.341	-99.3953	-64.4265	59.1008	-171.334	-72.2845	-101.802	-24.3795	-70.6357	-65.813	227.407	12.353	18.5295	5.615	171.066	151.466	52.9197
235	19.5833	145.945	-13.2126	-68.1829	-42.9513	70.1543	52.2247	-120.721	-38.8333	-78.7496	-133.938	-86.3592	-75.81	153.941	-95.8787	40.3518	-176.529	17.2075	-48.4884	-38.2756	105.772	61.2496	-75.81	-115.173	-70.0201	-19.1383	-33.4706	-116.964	-34.656	-64.2507	-18.7204	-55.233	-129.661	-100.005	-64.4961	59.1589	-172.959	-73.644	-102.421	-24.3795	-70.6357	-64.9423	227.407	11.23	17.4065	6.738	171.066	150.343	52.9197
236	19.6667	145.945	-13.2126	-68.1829	-42.9513	72.3203	52.9139	-122.031	-39.5806	-78.5295	-134.533	-84.9579	-75.4413	154.515	-95.6134	39.6068	-178.695	17.2409	-46.8991	-37.3459	104.842	59.565	-73.644	-114.798	-70.395	-21.3043	-33.4706	-115.291	-36.4683	-63.897	-17.0472	-55.9762	-131.446	-99.636	-65.2608	58.2617	-173.5	-74.3872	-104.648	-23.5853	-71.2373	-65.134	227.407	10.107	16.5887	7.861	171.066	147.674	54.4655
237	19.75	147.429	-13.1373	-69.5928	-43.32	74.1176	52.7086	-123.682	-40.071	-77.7353	-135.134	-85.9107	-76.1194	155.249	-96.254	39.5871	-180.492	18.5662	-46.3382	-36.1097	105.772	59.1901	-73.2691	-113.142	-72.0514	-22.0984	-32.8689	-115.071	-37.0626	-64.2507	-16.5544	-56.6847	-132.725	-100.005	-66.6621	60.4277	-175.666	-75.0807	-106.443	-24.3795	-70.6357	-65.989	226.578	8.984	16.2835	8.984	171.066	145.429	54.7706
238	19.8333	148.13	-11.6723	-69.842	-46.0851	74.4863	51.9439	-124.198	-39.5806	-78.5295	-136.699	-85.557	-74.4462	157.362	-95.6718	40.3518	-180.861	19.2593	-45.3851	-36.1097	105.772	58.7061	-72.7851	-112.849	-72.7342	-22.0287	-32.2596	-114.277	-37.6643	-63.5032	-16.6388	-56.316	-133.49	-100.427	-65.7298	61.309	-177.502	-76.893	-106.936	-25.0665	-68.5441	-68.235	226.578	10.2118	16.1787	10.107	171.066	143.183	54.7706
239	19.9167	150.117	-10.9626	-69.842	-46.0851	74.1176	52.7086	-125.628	-39.8389	-78.7496	-136.104	-83.391	-73.9838	158.847	-95.6134	39.5871	-182.658	19.9988	-43.6189	-35.1799	104.842	56.5401	-70.6191	-112.008	-73.2952	-21.2641	-32.6282	-115.026	-39.9163	-62.5733	-15.4027	-56.6847	-132.725	-102.604	-66.063	62.0176	-178.246	-77.2466	-106.443	-24.6102	-66.3617	-70.481	226.578	10.2118	16.1787	10.831	171.095	140.936	54.7706
240	20	150.117	-10.9626	-69.842	-46.0851	73.7775	54.2529	-127.794	-40.5681	-78.2568	-136.458	-81.5786	-73.9534	159.581	-96.254	37.7503	-183.602	21.4253	-43.2191	-33.0139	107.008	58.7319	-69.7702	-112.849	-74.9003	-22.0287	-32.2596	-115.149	-40.8833	-61.1564	-15.3167	-56.8257	-131.616	-103.369	-65.6943	63.4748	-179.668	-76.5836	-105.78	-25.0756	-65.8964	-71.618	225.71	10.2118	16.1787	11.23	170.696	138.69	54.7706
241	20.0833	151.761	-10.9712	-69.8655	-47.8927	71.9403	56.4237	-128.285	-41.9918	-76.5836	-136.104	-81.225	-74.4462	161.122	-100.576	35.4984	-184.351	20.6156	-42.6243	-32.8804	109.553	60.3231	-68.4817	-113.577	-74.5301	-23.1376	-32.1186	-116.334	-41.7781	-61.1364	-15.3107	-58.482	-132.126	-104.322	-66.3724	64.6263	-180.308	-75.81	-106.134	-26.2836	-65.7298	-73.864	225.71	10.2118	16.1787	12.2355	170.696	136.445	55.5885
242	20.1667	151.761	-10.9712	-69.8655	-47.8927	71.5405	54.9972	-129.032	-42.8116	-76.2939	-136.089	-79.059	-73.9838	161.013	-102.111	37.6644	-186.517	20.9488	-40.4691	-32.5515	111.714	60.648	-66.3075	-115.069	-75.3024	-24.7939	-30.4622	-117.315	-40.8833	-60.2992	-15.6209	-56.8257	-131.616	-103.968	-67.146	64.98	-180.8	-73.644	-103.968	-28.4388	-66.063	-75.8025	225.723	10.2118	16.1787	13.3585	170.696	134.198	55.6016
243	20.25	152.422	-10.83	-69.0713	-48.4943	68.9166	54.899	-131.284	-43.5607	-75.5292	-136.458	-77.4027	-73.1343	161.367	-102.604	38.4784	-186.849	20.5952	-39.9763	-30.3324	110.13	60.3231	-68.4817	-115.743	-76.6961	-22.6279	-29.9809	-117.237	-41.3947	-59.3447	-14.079	-56.1747	-132.267	-104.322	-66.3724	66.7923	-180.308	-71.345	-103.246	-26.7599	-65.9055	-77.1908	224.6	10.2118	16.1787	14.4815	170.696	131.952	56.4153
244	20.3333	154.385	-12.6273	-67.146	-50.2693	66.6647	54.15	-133.45	-41.3947	-76.2741	-140.79	-76.893	-73.644	161.013	-104.277	38.988	-187.359	21.09	-39.8082	-28.7794	110.375	60.515	-68.818	-116.812	-76.741	-20.9716	-29.9526	-118.146	-39.938	-54.4308	-14.079	-55.4737	-132.968	-103.727	-66.5925	66.7773	-180.597	-71.0191	-101.068	-24.909	-67.4268	-79.4368	223.477	10.6685	16.845	15.6045	170.696	129.707	57.5383
245	20.4167	154.385	-12.6273	-67.146	-50.2693	66.0629	54.9442	-135.094	-37.905	-76.7704	-144.182	-75.2366	-73.1343	160.998	-104.567	40.8833	-189.796	21.7912	-40.5092	-28.4636	109.764	58.2724	-69.5565	-116.751	-77.3191	-20.4619	-28.2962	-117.237	-39.2287	-56.0352	-11.913	-56.0994	-137.281	-105.292	-67.3867	67.146	-181.362	-69.179	-105.412	-25.2777	-68.8281	-81.6828	223.477	10.2987	16.845	16.4752	170.696	127.46	58.6613
246	20.5	154.385	-12.6273	-67.146	-50.2693	66.0629	54.9442	-139.426	-35.739	-76.1587	-144.498	-74.1975	-73.8846	159.201	-105.332	41.0337	-190.889	21.09	-39.8082	-27.563	110.498	60.515	-68.818	-117.344	-75.107	-20.8368	-27.9214	-118.037	-39.4393	-56.9019	-14.079	-57.6589	-138.841	-100.96	-71.7187	68.9433	-182.763	-68.7016	-105.661	-25.0416	-68.5384	-83.941	222.612	9.428	16.845	16.2835	170.696	124.091	59.519
247	20.5833	155.15	-12.996	-65.6692	-50.2118	66.6647	54.15	-138.025	-35.3703	-76.893	-145.399	-73.4033	-74.4863	161.367	-107.498	41.8072	-191.554	21.2582	-39.3133	-27.53	110.852	61.0221	-68.3668	-118.047	-72.561	-20.1221	-27.6167	-117.386	-40.204	-52.5441	-13.6308	-59.8057	-139.466	-98.2614	-72.2278	69.4533	-182.306	-67.954	-106.134	-24.3795	-68.4697	-86.187	222.612	8.30498	16.845	17.4065	169.573	123.237	59.8125
248	20.6667	156.789	-13.4883	-65.6692	-50.2118	66.0629	54.9442	-138.315	-35.3853	-77.2466	-145.431	-71.2181	-73.8606	163.288	-107.81	41.0337	-195.221	19.585	-37.5009	-27.0373	110.498	61.351	-66.196	-120.213	-70.395	-19.3789	-25.5114	-118.037	-41.6052	-51.3914	-13.8338	-61.9909	-138.841	-96.1062	-72.561	70.1544	-183.007	-65.7742	-105.701	-25.7513	-69.0713	-88.717	222.354	8.30498	16.845	18.5295	168.45	122.114	60.9355
249	20.75	158.955	-13.4883	-65.6692	-50.2118	63.6563	54.8548	-137.822	-33.573	-76.893	-145.924	-71.1748	-74.1205	163.753	-108.3	40.4745	-196.363	19.0922	-37.1473	-24.8822	110.831	65.2833	-65.4565	-118.047	-70.0741	-18.0553	-24.4937	-117.372	-41.5478	-50.901	-12.1332	-64.0517	-139.199	-94.7049	-72.1923	72.3011	-182.381	-64.5765	-106.474	-24.3795	-68.4697	-89.0397	222.677	7.182	16.845	19.6525	168.45	120.99	62.0585
250	20.8333	158.955	-13.4883	-65.2207	-50.6603	61.4903	54.1099	-138.315	-33.2193	-77.2466	-147.597	-70.775	-74.86	163.288	-107.81	38.3691	-197.106	18.2731	-36.9913	-24.243	110.988	66.6377	-64.0517	-116.895	-69.8449	-17.9021	-24.3581	-116.443	-42.4777	-51.3914	-11.6677	-66.3037	-139.948	-95.6372	-71.1864	73.7854	-182.306	-63.897	-107.217	-24.7677	-68.3703	-89.84	223.477	5.615	16.845	20.5287	167.395	119.868	63.1815
251	20.9167	160.748	-13.4601	-65.6692	-50.2118	61.1216	54.8746	-138.856	-31.407	-76.2161	-146.746	-69.0087	-74.1205	162.45	-108.993	37.5151	-199.272	18.7828	-35.3349	-23.7278	112.664	67.3867	-61.9717	-116.376	-70.395	-16.9723	-25.2879	-117.372	-41.5478	-50.5072	-12.3068	-64.0517	-141.365	-95.304	-69.0312	74.4864	-183.007	-64.5158	-111.549	-24.0667	-69.0713	-90.963	224.6	7.006	17.1385	20.7755	167.327	117.915	64.5725
252	21	160.284	-14.3598	-65.6692	-50.2118	60.2526	54.899	-140.57	-29.241	-77.1133	-147.288	-68.5977	-74.243	160.284	-107.681	37.3514	-200.596	18.2731	-34.8253	-22.077	113.154	69.4668	-61.2226	-116.835	-68.229	-17.9021	-24.3581	-119.932	-41.7728	-49.5773	-11.0707	-62.6728	-140.931	-95.6577	-70.7044	73.7854	-184.472	-65.2399	-112.849	-24.7677	-68.3703	-90.963	225.723	7.006	17.1385	20.7889	165.388	116.499	64.3045
253	21.0833	162.45	-13.6149	-65.6692	-50.2118	58.1083	55.8537	-141.035	-28.7506	-77.5892	-151.62	-68.229	-75.0078	159.541	-111.953	36.4421	-201.305	19.0922	-34.9813	-21.8512	113.174	71.8521	-59.4272	-118.288	-66.9053	-18.1546	-24.1055	-122.098	-40.3518	-48.3412	-12.3068	-61.9717	-141.632	-94.7049	-70.0263	74.0378	-184.724	-67.3867	-113.474	-25.4186	-67.7194	-92.086	226.846	7.006	17.1385	20.7889	164.265	115.376	64.3045
254	21.1667	162.45	-13.6149	-65.6692	-50.2118	59.6641	53.9872	-140.48	-28.8874	-79.8504	-153.453	-68.3956	-73.4774	159.418	-113.455	36.1424	-202.861	19.585	-33.1689	-21.3415	112.664	72.181	-57.266	-120.454	-64.7393	-17.4535	-24.8066	-122.467	-39.5871	-49.0886	-12.2224	-62.6728	-143.097	-93.9403	-70.395	74.9676	-185.654	-65.9217	-114.939	-24.909	-68.229	-93.209	227.969	8.129	17.1385	20.7889	163.142	114.253	64.3045
255	21.25	164.247	-13.5951	-65.6692	-50.2118	59.7755	53.5784	-142.154	-27.075	-82.0272	-153.786	-69.5928	-73.644	157.877	-115.64	34.656	-202.861	19.0922	-32.8153	-21.8512	113.174	71.8815	-56.6558	-121.155	-64.0383	-15.9886	-24.1055	-121.789	-38.6344	-48.735	-12.7152	-62.4742	-142.277	-95.5493	-69.9046	74.0378	-186.89	-65.7536	-114.444	-25.4186	-67.7194	-93.9092	228.669	8.129	17.1385	20.7615	162.288	113.129	64.3045
256	21.3333	164.616	-12.1938	-64.7393	-50.6603	60.5403	52.9277	-142.646	-26.7213	-82.7919	-153.417	-70.0856	-73.2903	157.176	-117.105	34.656	-203.323	18.5376	-32.6785	-22.1015	113.12	68.4611	-55.8519	-121.541	-63.4066	-15.8205	-23.6106	-123.462	-36.822	-46.569	-12.2528	-63.6874	-143.201	-95.304	-70.395	73.7854	-186.638	-65.2608	-114.798	-24.3099	-67.8603	-95.0322	229.792	8.4225	17.4065	20.214	162.274	111.739	64.011
257	21.4167	166.782	-13.3647	-62.814	-53.067	59.7755	53.5784	-143.289	-26.2836	-83.1503	-154.315	-70.7637	-74.243	157.311	-116.964	34.3023	-202.83	16.837	-31.0029	-23.7826	114.83	66.2833	-56.316	-122.965	-63.897	-15.8205	-23.6106	-123.955	-36.4683	-44.7566	-12.2224	-64.6402	-144.442	-97.47	-69.9137	74.4864	-187.339	-60.9396	-116.631	-25.7112	-68.229	-96.1552	230.915	9.5455	17.6506	20.214	160.707	111.901	63.2869
258	21.5	168.948	-13.3647	-62.814	-55.233	58.3743	52.9277	-145.122	-24.1068	-82.5487	-152.944	-72.561	-75.0078	158.118	-117.583	34.3023	-202.83	16.3715	-30.5125	-23.198	113.018	65.8178	-55.8256	-123.694	-61.731	-15.3277	-21.7982	-123.955	-36.4683	-44.403	-12.7152	-64.8387	-145.263	-99.0452	-70.5525	74.4671	-188.879	-59.9186	-117.273	-26.4759	-70.0263	-97.2782	232.038	10.6685	17.6506	19.091	160.707	111.051	63.267
259	21.5833	168.948	-13.3647	-62.814	-57.399	57.6095	53.5784	-145.491	-23.3421	-83.7446	-154.095	-70.7159	-76.893	157.375	-119.81	34.656	-203.323	16.2481	-31.602	-23.7783	112.213	65.702	-55.955	-122.698	-59.565	-13.6544	-21.4446	-123.462	-36.822	-44.7566	-12.2224	-64.1377	-145.964	-101.26	-71.2614	75.05	-188.206	-59.565	-117.766	-27.5847	-69.8853	-98.2625	234.145	10.6685	17.6506	17.968	160.707	109.928	63.267
260	21.6667	170.729	-13.3329	-61.2797	-59.565	56.0753	52.6145	-144.547	-21.8147	-83.391	-154.588	-70.395	-78.7782	157.344	-120.942	32.49	-202.861	16.6168	-30.2007	-23.5075	111.3	65.6943	-56.9151	-123.57	-57.5073	-13.8225	-21.9395	-123.955	-36.4683	-43.8039	-11.5443	-64.7035	-145.122	-99.8526	-70.5683	75.5349	-188.662	-57.7527	-117.273	-27.075	-70.395	-98.2625	233.14	11.7915	17.6506	17.968	159.836	109.928	63.267
261	21.75	171.114	-12.996	-61.3371	-61.0419	53.9093	51.7606	-145.964	-19.7347	-83.7446	-156.261	-70.7486	-78.2854	157.837	-121.296	29.501	-202.738	20.9488	-32.3667	-23.8762	112.065	63.897	-55.5138	-124.21	-57.1233	-13.1215	-22.6406	-123.955	-36.4683	-43.0392	-11.913	-63.897	-145.741	-99.1065	-70.6357	79.6094	-193.136	-56.8243	-115.726	-25.4186	-69.8853	-98.2625	232.017	12.8466	17.6533	16.845	159.836	108.805	63.267
262	21.8333	171.366	-13.2478	-60.8887	-61.4903	53.067	52.7782	-146.894	-18.8048	-84.3193	-156.527	-70.6116	-78.1492	157.344	-123.108	25.1496	-203.363	22.7612	-33.4783	-23.1136	112.27	63.5283	-54.7491	-125.628	-57.7928	-13.5961	-19.9592	-123.462	-36.822	-40.8624	-11.5798	-67.146	-148.09	-98.3123	-69.0713	80.2995	-195.909	-56.0754	-113.474	-24.5996	-70.0414	-98.2625	232.017	12.9145	18.5295	15.722	159.836	107.808	62.888
263	21.9167	171.366	-13.2478	-61.5898	-62.9553	52.4727	52.9983	-146.713	-17.1733	-86.3993	-157.276	-69.7709	-76.5443	154.869	-123.802	24.3554	-204.928	23.1148	-33.9711	-22.1839	111.34	64.2908	-54.5438	-125.628	-56.316	-13.1616	-15.3002	-123.955	-36.4683	-39.6772	-12.3068	-69.2037	-147.396	-99.1065	-68.4697	82.308	-198.128	-54.7035	-112.873	-24.1068	-68.229	-98.2625	231.146	12.8495	17.4065	14.599	159.466	105.436	63.267
264	22	171.366	-13.2478	-61.5898	-62.9553	53.2063	52.3577	-145.964	-14.9213	-87.2718	-161.367	-70.6116	-75.9832	152.703	-124.264	23.0029	-204.904	22.7612	-35.6443	-20.9476	112.27	63.0547	-55.4737	-125.628	-55.6268	-15.19	-15.055	-124.024	-37.3515	-38.7473	-11.0707	-69.312	-150.818	-99.2421	-68.6228	81.9543	-199.802	-55.0918	-112.773	-24.5996	-67.8754	-98.2625	231.146	12.8495	17.4065	14.22	157.346	103.198	64.011
265	22.0833	171.366	-13.2478	-61.5898	-62.9553	52.5811	50.2017	-144.547	-12.8413	-88.0774	-162.568	-70.1543	-76.3395	152.349	-123.771	20.8176	-205.529	22.6052	-34.8253	-21.2002	112.523	60.8028	-54.7247	-124.412	-54.511	-17.4535	-16.1426	-123.422	-35.9797	-39.4963	-13.1508	-68.4697	-148.612	-100.478	-69.5527	81.368	-199.615	-54.3907	-111.308	-24.3099	-67.8603	-98.2625	231.338	12.8495	16.2835	14.22	156.223	100.952	64.011
266	22.1667	170.272	-13.8383	-61.5898	-62.9553	53.401	49.904	-145.455	-10.5384	-87.723	-164.616	-71.7187	-74.9677	152.334	-124.061	22.1894	-204.928	23.1148	-35.3349	-20.4991	113.988	57.399	-54.7689	-124.086	-52.3328	-16.5559	-15.5133	-121.858	-35.1854	-39.4719	-13.7103	-69.0713	-149.983	-99.1848	-71.478	79.5179	-200.226	-55.0164	-115.621	-23.5452	-68.229	-98.54	231.596	12.8495	16.2835	14.22	156.223	98.7065	65.134
267	22.25	171.366	-13.2478	-61.5898	-62.9553	52.7215	49.2901	-145.122	-8.38322	-88.2326	-166.272	-72.3203	-76.3395	150.537	-122.66	21.9006	-205.216	22.8696	-34.8445	-21.2002	114.689	55.233	-55.5138	-123.221	-53.5965	-16.1299	-11.7705	-121.858	-35.1854	-38.7072	-14.079	-68.9182	-149.848	-100.011	-72.1861	77.3519	-202.393	-54.6339	-116.595	-24.3099	-67.8603	-99.663	231.596	12.8466	15.4073	14.22	153.977	96.4605	65.134
268	22.3333	171.349	-11.6305	-61.5898	-62.9553	53.2201	48.5818	-143.31	-7.89044	-88.2134	-166.537	-72.9146	-76.1194	151.379	-122.62	22.61	-204.307	24.4385	-36.1772	-22.1212	114.353	54.8643	-56.9151	-123.952	-52.8218	-14.9484	-12.9092	-121.256	-35.9797	-39.4719	-15.8763	-70.1543	-150.778	-99.636	-72.561	74.5724	-204.399	-56.0352	-116.964	-24.5996	-67.8754	-100.786	231.596	12.8466	15.4073	14.22	153.977	92.6475	66.257
269	22.4167	171.349	-11.6305	-60.9288	-62.814	53.1358	49.3293	-143.466	-7.07136	-89.889	-167.279	-72.561	-76.6122	149.761	-128.053	22.0278	-202.194	25.8103	-35.5756	-24.0129	115.335	55.5424	-55.9624	-123.462	-53.2872	-15.5962	-12.0983	-121.858	-35.1854	-39.9297	-16.3862	-71.0267	-152.703	-101.684	-72.2066	72.3204	-205.148	-54.6339	-116.595	-24.1068	-68.229	-101.909	231.596	12.9145	15.1605	13.476	153.29	92.3894	66.5345
270	22.5	171.114	-8.664	-61.1319	-64.6113	53.6286	48.9757	-142.956	-7.581	-90.3794	-168.703	-72.9146	-76.1194	158.118	-130.259	19.494	-199.553	25.8799	-34.9662	-24.3197	115.642	56.0352	-56.316	-125.628	-52.8349	-15.4312	-10.4442	-121.858	-35.1854	-39.2287	-17.0873	-73.5258	-153.432	-102.885	-73.1025	71.7186	-206.52	-54.9236	-116.61	-24.5996	-67.8754	-103.032	231.596	15.1605	15.4046	15.4445	153.548	91.5245	66.5223
[truncated: 90 more rows]
[truncated: 76 more columns]

## Sheet: fig. 1d TRPC6KO+SB
	time [min]	x000 [µm]	y000 [µm]	x001 [µm]	y001 [µm]	x002 [µm]	y002 [µm]	x003 [µm]	y003 [µm]	x004 [µm]	y004 [µm]	x005 [µm]	y005 [µm]	x006 [µm]	y006 [µm]	x007 [µm]	y007 [µm]	x008 [µm]	y008 [µm]	x009 [µm]	y009 [µm]	x010 [µm]	y010 [µm]	x011 [µm]	y011 [µm]	x012 [µm]	y012 [µm]	x013 [µm]	y013 [µm]	x014 [µm]	y014 [µm]	x015 [µm]	y015 [µm]	x016 [µm]	y016 [µm]	x017 [µm]	y017 [µm]	x018 [µm]	y018 [µm]	x019 [µm]	y019 [µm]	x020 [µm]	y020 [µm]	x021 [µm]	y021 [µm]	x022 [µm]	y022 [µm]	x023 [µm]	y023 [µm]
[truncated: 361 more rows]
[truncated: 76 more columns]
