# Supplementary material for: Anomalous diffusion and asymmetric tempering memory in neutrophil chemotaxis
Source: PLoS Comput Biol. 2022 May 18;18(5):e1010089. doi: 10.1371/journal.pcbi.1010089 (PMC9154114; doi:10.1371/journal.pcbi.1010089)
Supplement: S2 Data — (XLSX) [file pcbi.1010089.s002.xlsx]

## Sheet: fig. 2a
	time [min]	<x(t)>000 [µm]	<x(t)>001 [µm]	<x(t)>002 [µm]	<x(t)>003 [µm]	<x(t)>004 [µm]	<x(t)>005 [µm]	<x(t)>006 [µm]	<x(t)>007 [µm]	<x(t)>008 [µm]	<x(t)>009 [µm]	<x(t)>010 [µm]	<x(t)>011 [µm]	<x(t)>012 [µm]	<x(t)>013 [µm]	<x(t)>014 [µm]	<x(t)>015 [µm]	<x(t)>016 [µm]	<x(t)>017 [µm]	<x(t)>018 [µm]	<x(t)>019 [µm]	<x(t)>020 [µm]	<x(t)>021 [µm]	<x(t)>022 [µm]	<x(t)>023 [µm]	<x(t)>024 [µm]	<x(t)>025 [µm]	<x(t)>026 [µm]	<x(t)>027 [µm]	<x(t)>028 [µm]	<x(t)>029 [µm]	<x(t)>030 [µm]	<x(t)>031 [µm]	<x(t)>032 [µm]	<x(t)>033 [µm]	<x(t)>034 [µm]	<x(t)>035 [µm]	<x(t)>036 [µm]	<x(t)>037 [µm]	<x(t)>038 [µm]	<x(t)>039 [µm]	<x(t)>040 [µm]	<x(t)>041 [µm]	<x(t)>042 [µm]	<x(t)>043 [µm]	<x(t)>044 [µm]	<x(t)>045 [µm]	<x(t)>046 [µm]	<x(t)>047 [µm]
0	0.0833333	0.0717472	-0.0608292	-0.0710132	0.0889042	0.0873444	-0.00155972	0.102208	-0.172398	0.639486	0.00311944	-0.228917	-0.460118	-0.298587	-0.0335799	-0.216966	0.101382	0.0670681	0.0327542	0.363415	-0.0507209	-0.0112533	-0.154985	0.0639549	-0.113348	-0.0438503	0.157102	0.0609466	-0.107631	0.0641864	-0.230862	0.0330917	-0.202418	0.0639772	-0.05649	-0.0126744	-0.0300833	0.0788853	0.0265736	0.0782167	-0.355652	-0.180928	0.151293	-0.113661	-0.00675883	0.0405528	0.299467	0.307651	-0.084225
1	0.166667	0.143088	-0.111075	-0.151066	0.189404	0.182119	-0.00386421	0.211188	-0.342355	1.27503	0.0109485	-0.464165	-0.919422	-0.594446	-0.0722176	-0.435863	0.193944	0.137449	0.0677889	0.727291	-0.102476	-0.0313644	-0.307526	0.130501	-0.228299	-0.0959696	0.317482	0.111077	-0.217404	0.11367	-0.456976	0.071416	-0.39926	0.123774	-0.106745	-0.0289847	-0.063554	0.162136	0.0447479	0.137255	-0.705523	-0.365536	0.306557	-0.234436	-0.00943493	0.0873945	0.593605	0.608822	-0.162343
2	0.25	0.215643	-0.168354	-0.242346	0.297295	0.28386	-0.00618151	0.324328	-0.518799	1.90842	0.0290842	-0.691397	-1.38205	-0.889646	-0.110206	-0.658119	0.281651	0.209102	0.102703	1.09847	-0.167246	-0.0513506	-0.455987	0.204019	-0.350074	-0.149702	0.467958	0.148677	-0.333787	0.170183	-0.676927	0.113195	-0.595827	0.180909	-0.157238	-0.0422243	-0.0937471	0.25294	0.0626668	0.187887	-1.05806	-0.551595	0.46534	-0.362139	-0.00849447	0.130145	0.883767	0.90032	-0.233376
3	0.333333	0.29017	-0.231868	-0.332427	0.410952	0.390753	-0.00545064	0.443631	-0.694904	2.54445	0.0534697	-0.918156	-1.84658	-1.18311	-0.149835	-0.897459	0.367466	0.281141	0.136037	1.4773	-0.223604	-0.0746603	-0.601381	0.286036	-0.474782	-0.204423	0.604411	0.183697	-0.450985	0.218881	-0.890186	0.160721	-0.789683	0.231705	-0.210483	-0.055994	-0.119993	0.344893	0.0809403	0.237036	-1.41683	-0.736962	0.628005	-0.496844	-0.00615902	0.175401	1.16852	1.192	-0.302448
4	0.416667	0.370732	-0.305072	-0.427171	0.532863	0.495998	-0.00151478	0.568601	-0.86641	3.19196	0.0864202	-1.13309	-2.30759	-1.47823	-0.189687	-1.13657	0.453669	0.351504	0.171174	1.85586	-0.277055	-0.10169	-0.741039	0.371907	-0.606139	-0.258586	0.750421	0.212381	-0.564081	0.261334	-1.09955	0.214434	-0.980514	0.299732	-0.266869	-0.0689589	-0.134185	0.444675	0.0995562	0.283129	-1.77899	-0.921324	0.792559	-0.63526	-0.00835857	0.217062	1.44837	1.47825	-0.368712
5	0.5	0.446573	-0.384179	-0.526897	0.654421	0.601247	7.79437e-05	0.695467	-1.03474	3.83692	0.123495	-1.34672	-2.76488	-1.77238	-0.234043	-1.38651	0.546767	0.426112	0.199191	2.23313	-0.322238	-0.136213	-0.885154	0.466515	-0.739107	-0.309526	0.904339	0.236513	-0.679537	0.307831	-1.303	0.266127	-1.16604	0.370642	-0.316432	-0.0893994	-0.142234	0.543788	0.112191	0.332937	-2.15009	-1.10389	0.959287	-0.781021	-0.0136673	0.260546	1.72713	1.76079	-0.433018
6	0.583333	0.523246	-0.466158	-0.625838	0.783148	0.705184	-0.000916977	0.828154	-1.20104	4.48098	0.161736	-1.5609	-3.21205	-2.06607	-0.285245	-1.64104	0.651228	0.503804	0.219703	2.60916	-0.361906	-0.172227	-1.03615	0.564078	-0.872086	-0.356123	1.06145	0.26295	-0.793892	0.352153	-1.50242	0.315828	-1.35102	0.448379	-0.358475	-0.105073	-0.14386	0.643461	0.124143	0.382254	-2.52442	-1.28782	1.12616	-0.934747	-0.0211776	0.300492	2.00325	2.04154	-0.495308
7	0.666667	0.60267	-0.550382	-0.722324	0.917391	0.806528	-0.00577524	0.961876	-1.36744	5.12007	0.198779	-1.77578	-3.6545	-2.36067	-0.338545	-1.89453	0.762827	0.586001	0.233999	2.99051	-0.397925	-0.210106	-1.18865	0.667601	-1.00648	-0.4029	1.21634	0.297329	-0.903959	0.398964	-1.70235	0.362494	-1.5308	0.524243	-0.394864	-0.122025	-0.142515	0.751072	0.136085	0.429278	-2.90649	-1.47332	1.29179	-1.08711	-0.0272653	0.346823	2.2841	2.31825	-0.56511
8	0.75	0.684314	-0.627597	-0.815301	1.05642	0.905352	-0.0172828	1.10316	-1.53295	5.76531	0.245932	-1.99139	-4.08989	-2.66485	-0.3957	-2.14325	0.878059	0.666696	0.238774	3.37403	-0.428463	-0.250781	-1.3391	0.766322	-1.13426	-0.455107	1.36572	0.335786	-1.01178	0.440923	-1.90063	0.411872	-1.70367	0.601697	-0.427872	-0.13551	-0.140993	0.85859	0.156889	0.479803	-3.28499	-1.65795	1.45577	-1.24174	-0.0319263	0.392358	2.56511	2.59123	-0.638498
9	0.833333	0.765703	-0.698173	-0.900079	1.20274	1.00299	-0.0389945	1.24548	-1.70332	6.41363	0.30119	-2.20769	-4.52867	-2.97319	-0.463068	-2.39501	0.996587	0.746623	0.229939	3.76293	-0.465701	-0.286343	-1.4971	0.867627	-1.26352	-0.508575	1.51605	0.372747	-1.1219	0.480644	-2.10026	0.459757	-1.87514	0.675411	-0.460336	-0.145467	-0.13387	0.975578	0.179031	0.529692	-3.66592	-1.84824	1.62309	-1.40437	-0.0383352	0.438468	2.84992	2.86577	-0.716649
10	0.916667	0.84971	-0.77236	-0.982815	1.35538	1.10124	-0.0683039	1.39503	-1.87657	7.06325	0.363766	-2.42444	-4.98027	-3.27604	-0.527792	-2.64892	1.11579	0.828266	0.217108	4.15728	-0.508743	-0.319709	-1.65766	0.962934	-1.3932	-0.564232	1.66469	0.409635	-1.23227	0.516865	-2.29473	0.508324	-2.04759	0.752673	-0.488653	-0.157573	-0.122128	1.10343	0.200515	0.571219	-4.04251	-2.04283	1.79377	-1.55437	-0.0472683	0.487649	3.13415	3.14187	-0.79157
11	1	0.93883	-0.846973	-1.05888	1.513	1.20008	-0.105925	1.55272	-2.05863	7.71984	0.429738	-2.64612	-5.42913	-3.57371	-0.58741	-2.90193	1.24193	0.912111	0.193597	4.56106	-0.556079	-0.344925	-1.81583	1.05068	-1.5153	-0.61882	1.81134	0.440346	-1.3419	0.548269	-2.48552	0.565492	-2.21474	0.830298	-0.519833	-0.16701	-0.115258	1.23071	0.214619	0.602759	-4.42133	-2.24156	1.96865	-1.71489	-0.0522304	0.539581	3.41503	3.41847	-0.863021
12	1.08333	1.03103	-0.923319	-1.13523	1.6693	1.30712	-0.152063	1.71692	-2.24307	8.37556	0.500354	-2.86926	-5.88568	-3.86757	-0.643957	-3.1652	1.37135	0.994698	0.16511	4.96869	-0.591366	-0.370458	-1.98169	1.1321	-1.63317	-0.66657	1.949	0.471417	-1.4463	0.581515	-2.67664	0.628589	-2.3812	0.909231	-0.554674	-0.171936	-0.122945	1.3576	0.22617	0.635714	-4.79882	-2.44262	2.14776	-1.87036	-0.0563134	0.594377	3.68785	3.69273	-0.932649
13	1.16667	1.1268	-0.997179	-1.20827	1.82839	1.42016	-0.200345	1.88783	-2.42753	9.02841	0.571376	-3.09528	-6.33812	-4.15704	-0.694541	-3.42906	1.51104	1.07743	0.129987	5.37737	-0.635142	-0.394067	-2.14945	1.20645	-1.75167	-0.70681	2.09194	0.501178	-1.54028	0.608159	-2.86989	0.695298	-2.54099	0.992443	-0.590405	-0.16813	-0.134459	1.48152	0.237267	0.669891	-5.17862	-2.64222	2.33032	-2.03625	-0.0543987	0.651567	3.95823	3.96481	-1.00674
14	1.25	1.22409	-1.07696	-1.28154	1.98641	1.53462	-0.249609	2.06025	-2.60981	9.68091	0.647201	-3.32655	-6.78899	-4.44602	-0.745233	-3.6907	1.65192	1.16066	0.0881686	5.78379	-0.679216	-0.420941	-2.31292	1.28245	-1.86464	-0.751635	2.23311	0.523842	-1.63864	0.615835	-3.06634	0.759501	-2.6946	1.0749	-0.628884	-0.16012	-0.145202	1.61028	0.248741	0.708019	-5.55439	-2.83919	2.51801	-2.2053	-0.0464417	0.708858	4.22704	4.22241	-1.0874
15	1.33333	1.31897	-1.15699	-1.3545	2.15329	1.64974	-0.299159	2.23328	-2.78338	10.3371	0.726455	-3.55591	-7.23834	-4.72836	-0.794592	-3.95041	1.79856	1.24995	0.0370507	6.18436	-0.721085	-0.449567	-2.47733	1.36131	-1.977	-0.799023	2.36872	0.545673	-1.73201	0.614685	-3.26847	0.821998	-2.84997	1.15966	-0.666411	-0.152833	-0.161132	1.74564	0.264752	0.742231	-5.93276	-3.0397	2.70676	-2.38204	-0.0330946	0.760742	4.49395	4.48055	-1.17051
16	1.41667	1.41748	-1.24394	-1.42932	2.32748	1.77084	-0.345732	2.40719	-2.95537	10.9928	0.811813	-3.78248	-7.68703	-5.00817	-0.838035	-4.20897	1.94835	1.34368	-0.0183387	6.5935	-0.766598	-0.474396	-2.64196	1.44012	-2.08666	-0.850844	2.51022	0.558313	-1.83104	0.611911	-3.47471	0.885044	-3.00704	1.24815	-0.708428	-0.14873	-0.182123	1.8858	0.282247	0.774394	-6.31206	-3.24114	2.89907	-2.56093	-0.0208467	0.815186	4.7604	4.73957	-1.25217
17	1.5	1.52292	-1.33552	-1.50879	2.50045	1.8948	-0.394961	2.57932	-3.12675	11.6609	0.90073	-4.00708	-8.13035	-5.27487	-0.882897	-4.46379	2.10042	1.44746	-0.0829307	7.00888	-0.813032	-0.502892	-2.80751	1.51983	-2.19029	-0.905387	2.65415	0.556082	-1.93118	0.606874	-3.67867	0.947169	-3.16443	1.33146	-0.756247	-0.147154	-0.199844	2.02522	0.304903	0.804868	-6.70106	-3.43931	3.09352	-2.74336	-0.00617429	0.872684	5.02592	4.99676	-1.33113
18	1.58333	1.63244	-1.43048	-1.59435	2.6774	2.01942	-0.450109	2.75005	-3.29697	12.3335	0.992022	-4.24007	-8.57278	-5.53328	-0.935506	-4.73002	2.25597	1.55206	-0.159125	7.42472	-0.849888	-0.528997	-2.97551	1.60638	-2.2913	-0.953679	2.7971	0.561003	-2.03643	0.602671	-3.8721	1.00733	-3.31741	1.4195	-0.805223	-0.139632	-0.210381	2.16729	0.322684	0.83347	-7.09383	-3.63379	3.2891	-2.93034	0.0176623	0.935982	5.28524	5.2506	-1.40836
19	1.66667	1.74571	-1.53018	-1.68622	2.85545	2.14257	-0.502661	2.92097	-3.4656	13.0088	1.09044	-4.47771	-9.01636	-5.78577	-0.985609	-5.00241	2.41957	1.6565	-0.236308	7.84644	-0.883666	-0.553696	-3.14894	1.69659	-2.39077	-1.00243	2.93862	0.565218	-2.13542	0.598993	-4.05956	1.06285	-3.47088	1.50526	-0.849644	-0.128044	-0.211905	2.31372	0.347501	0.861608	-7.48951	-3.82362	3.48545	-3.12151	0.0406143	1.00953	5.54296	5.50455	-1.48598
20	1.75	1.86294	-1.62806	-1.78949	3.03196	2.26272	-0.557669	3.09218	-3.6352	13.6904	1.19036	-4.72407	-9.4607	-6.03641	-1.03495	-5.28061	2.5864	1.7608	-0.318802	8.2699	-0.917643	-0.577938	-3.32814	1.7912	-2.48884	-1.04894	3.07632	0.574369	-2.23198	0.597784	-4.24482	1.12327	-3.62567	1.5955	-0.896934	-0.114051	-0.212168	2.45068	0.372476	0.879262	-7.88691	-4.01113	3.68507	-3.3171	0.0640585	1.08351	5.80135	5.7536	-1.56617
21	1.83333	1.98604	-1.72336	-1.89337	3.20801	2.38124	-0.618157	3.26109	-3.80328	14.3752	1.28995	-4.96776	-9.90648	-6.28374	-1.08419	-5.55836	2.75967	1.86797	-0.404538	8.69181	-0.950164	-0.597709	-3.5073	1.8813	-2.58392	-1.09269	3.21206	0.57876	-2.33212	0.595114	-4.42407	1.18221	-3.78307	1.68673	-0.942049	-0.0928602	-0.213092	2.58745	0.395367	0.89705	-8.28765	-4.18993	3.88697	-3.51737	0.0864152	1.15895	6.05698	6.01144	-1.64186
22	1.91667	2.11631	-1.82149	-2.00109	3.38591	2.50385	-0.676566	3.43416	-3.96903	15.0598	1.39012	-5.2105	-10.3535	-6.52572	-1.1256	-5.82974	2.9406	1.97904	-0.487328	9.11713	-0.979555	-0.613006	-3.69073	1.96733	-2.6796	-1.13317	3.3498	0.578906	-2.43471	0.592033	-4.59894	1.24651	-3.94011	1.77603	-0.983405	-0.0759206	-0.214227	2.72557	0.409496	0.916588	-8.68373	-4.36015	4.09283	-3.71652	0.106233	1.23693	6.3151	6.27952	-1.71482
23	2	2.24756	-1.92369	-2.11278	3.56522	2.62774	-0.737598	3.61597	-4.13389	15.7474	1.49089	-5.45535	-10.7998	-6.7667	-1.1605	-6.09696	3.12261	2.09609	-0.571514	9.54318	-0.995015	-0.620158	-3.87554	2.04735	-2.77351	-1.16949	3.48763	0.570269	-2.54324	0.59234	-4.77131	1.31581	-4.09884	1.86187	-1.01631	-0.061836	-0.218581	2.87185	0.426468	0.924158	-9.08278	-4.52137	4.30658	-3.91749	0.12571	1.31994	6.57579	6.5526	-1.78273
24	2.08333	2.38126	-2.02725	-2.22832	3.74521	2.75254	-0.803495	3.79959	-4.3003	16.4434	1.59058	-5.70255	-11.2481	-7.00349	-1.20459	-6.36168	3.30236	2.20632	-0.656064	9.96931	-1.01582	-0.623411	-4.05549	2.11366	-2.86963	-1.19366	3.60909	0.562102	-2.6533	0.588194	-4.93677	1.38334	-4.25931	1.93999	-1.04433	-0.0462789	-0.221681	3.02958	0.446361	0.93084	-9.48229	-4.6864	4.52829	-4.11966	0.147808	1.40763	6.83434	6.82373	-1.84445
25	2.16667	2.52581	-2.13296	-2.3523	3.92736	2.88217	-0.86908	3.9836	-4.47049	17.1464	1.68752	-5.9513	-11.6906	-7.2348	-1.2456	-6.62381	3.47982	2.30879	-0.738476	10.3879	-1.03847	-0.622455	-4.23197	2.16345	-2.96121	-1.21309	3.72803	0.555146	-2.7656	0.586199	-5.09485	1.44104	-4.42582	2.02106	-1.0703	-0.032072	-0.224738	3.18973	0.466946	0.942069	-9.88956	-4.85458	4.76117	-4.32303	0.170833	1.49543	7.09479	7.09378	-1.90205
26	2.25	2.67644	-2.24021	-2.48375	4.10834	3.01931	-0.93537	4.16789	-4.64022	17.8599	1.78541	-6.20102	-12.1276	-7.4576	-1.28174	-6.88236	3.65519	2.4085	-0.82086	10.8059	-1.06155	-0.621184	-4.41412	2.21075	-3.05097	-1.2327	3.83971	0.541316	-2.8814	0.574797	-5.25816	1.49565	-4.58406	2.10514	-1.09388	-0.0142982	-0.22582	3.36308	0.487353	0.950641	-10.3003	-5.02826	4.98913	-4.5279	0.198453	1.58418	7.35386	7.36454	-1.9562
27	2.33333	2.83455	-2.3498	-2.61373	4.2917	3.1599	-1.00394	4.34633	-4.80422	18.5679	1.88351	-6.44896	-12.5603	-7.6741	-1.30848	-7.14072	3.83697	2.50173	-0.904262	11.2194	-1.08912	-0.618071	-4.59448	2.25651	-3.14061	-1.25592	3.93255	0.527979	-3.00348	0.566211	-5.41934	1.54914	-4.73597	2.19097	-1.11277	0.00313583	-0.221341	3.54149	0.504717	0.966761	-10.7162	-5.19848	5.21994	-4.73737	0.225815	1.67575	7.6137	7.63975	-2.00583
28	2.41667	2.99626	-2.46589	-2.74337	4.47544	3.30133	-1.06278	4.53347	-4.96475	19.2693	1.9822	-6.69724	-12.989	-7.88495	-1.33403	-7.39577	4.02253	2.59214	-0.984871	11.6317	-1.11656	-0.609494	-4.77787	2.29834	-3.22995	-1.28539	4.02197	0.513712	-3.12276	0.555593	-5.58471	1.60118	-4.8862	2.27277	-1.13494	0.0178849	-0.217114	3.73556	0.526397	0.984535	-11.1352	-5.36466	5.45299	-4.94802	0.249958	1.76684	7.87474	7.91701	-2.05923
29	2.5	3.15891	-2.58133	-2.8704	4.65351	3.44353	-1.116	4.72733	-5.12623	19.9747	2.07931	-6.94649	-13.4135	-8.09217	-1.36171	-7.64974	4.21366	2.68548	-1.06758	12.042	-1.1412	-0.600462	-4.96157	2.33974	-3.32067	-1.31865	4.11379	0.490664	-3.23858	0.547843	-5.74674	1.65157	-5.03333	2.34533	-1.15305	0.0285648	-0.210158	3.92673	0.555154	1.0021	-11.5482	-5.52506	5.68932	-5.15989	0.267825	1.85974	8.13621	8.19369	-2.11745
30	2.58333	3.31821	-2.69804	-2.99481	4.82663	3.58668	-1.16761	4.92857	-5.27963	20.6785	2.17359	-7.18363	-13.8397	-8.29535	-1.39055	-7.90092	4.40739	2.7823	-1.14666	12.4423	-1.16251	-0.580043	-5.14756	2.3767	-3.41163	-1.34595	4.19677	0.46078	-3.35136	0.545023	-5.90594	1.7008	-5.17643	2.41118	-1.16372	0.0479281	-0.204173	4.12125	0.584301	1.01227	-11.9456	-5.68181	5.92455	-5.3729	0.288163	1.95368	8.39625	8.46961	-2.17763
31	2.66667	3.48531	-2.81814	-3.12112	4.9947	3.74207	-1.22407	5.13566	-5.42126	21.3862	2.26041	-7.40875	-14.2659	-8.49294	-1.4192	-8.15285	4.6062	2.88121	-1.22353	12.8249	-1.17718	-0.562165	-5.33632	2.41685	-3.50659	-1.36431	4.27599	0.432084	-3.45936	0.550186	-6.05631	1.75136	-5.32491	2.48129	-1.17314	0.0703263	-0.198576	4.31585	0.616864	1.02267	-12.34	-5.83765	6.15997	-5.58389	0.312156	2.04935	8.66012	8.74602	-2.23631
32	2.75	3.66007	-2.93287	-3.25163	5.14884	3.91097	-1.27915	5.34059	-5.55077	22.0976	2.34879	-7.62136	-14.6914	-8.68057	-1.44489	-8.40155	4.80764	2.98477	-1.30366	13.2029	-1.19099	-0.546662	-5.51076	2.46882	-3.60327	-1.37843	4.35264	0.404419	-3.57004	0.552144	-6.20972	1.80592	-5.47209	2.56135	-1.18538	0.100648	-0.195811	4.50673	0.652378	1.02835	-12.7381	-5.9924	6.39102	-5.79455	0.336512	2.13952	8.92529	9.01749	-2.29209
33	2.83333	3.83954	-3.04241	-3.38292	5.30907	4.09121	-1.3363	5.5443	-5.67403	22.8141	2.44032	-7.84104	-15.1219	-8.85921	-1.46648	-8.64966	5.02062	3.09102	-1.38643	13.5686	-1.20663	-0.526728	-5.6859	2.52532	-3.70339	-1.38848	4.4192	0.381999	-3.68461	0.559403	-6.35745	1.86065	-5.6136	2.64805	-1.19232	0.136159	-0.192625	4.70436	0.69224	1.03405	-13.1489	-6.15258	6.62086	-6.00631	0.359647	2.2284	9.1955	9.2926	-2.3474
34	2.91667	4.0268	-3.15087	-3.51405	5.47021	4.26812	-1.39035	5.75284	-5.79748	23.5349	2.5322	-8.06711	-15.5548	-9.03451	-1.48965	-8.8855	5.24271	3.19924	-1.46303	13.9412	-1.2249	-0.492278	-5.85438	2.59124	-3.81257	-1.4002	4.49007	0.353735	-3.8024	0.563245	-6.50482	1.92135	-5.75121	2.73664	-1.19666	0.179372	-0.189424	4.89885	0.730906	1.03482	-13.5653	-6.31936	6.84958	-6.21838	0.376912	2.31447	9.46416	9.56741	-2.39938
35	3	4.21714	-3.26041	-3.65251	5.63656	4.4451	-1.44854	5.96427	-5.92322	24.2612	2.62737	-8.29753	-15.9845	-9.20094	-1.51486	-9.11325	5.46982	3.30854	-1.5338	14.3011	-1.24137	-0.451496	-6.02342	2.65625	-3.92578	-1.41234	4.55932	0.323968	-3.9215	0.56757	-6.64857	1.98586	-5.88641	2.82517	-1.19506	0.226141	-0.187563	5.09633	0.764323	1.02662	-13.9763	-6.49085	7.07647	-6.43015	0.389262	2.39514	9.72652	9.83954	-2.44499
36	3.08333	4.41559	-3.36772	-3.78682	5.80178	4.62345	-1.5069	6.17934	-6.04388	24.9936	2.72345	-8.52499	-16.4166	-9.35894	-1.5395	-9.33548	5.70296	3.42198	-1.60154	14.6529	-1.25071	-0.397125	-6.18556	2.72171	-4.03848	-1.42255	4.62813	0.306193	-4.04274	0.571228	-6.79573	2.04808	-6.02143	2.91359	-1.19016	0.271543	-0.185834	5.29774	0.797494	1.02892	-14.3891	-6.66707	7.30041	-6.6389	0.401035	2.47935	9.98357	10.1103	-2.48323
37	3.16667	4.62128	-3.47898	-3.9185	5.97158	4.80386	-1.56658	6.40527	-6.15973	25.7289	2.81532	-8.75378	-16.8509	-9.51589	-1.56257	-9.54865	5.94379	3.53688	-1.66736	14.9995	-1.25314	-0.33896	-6.34056	2.79224	-4.15211	-1.43045	4.70676	0.294387	-4.16859	0.573295	-6.94515	2.11482	-6.15299	3.00335	-1.192	0.31848	-0.189763	5.50153	0.814493	1.02781	-14.805	-6.84784	7.51597	-6.85363	0.406984	2.56769	10.2422	10.3807	-2.52373
38	3.25	4.82943	-3.5946	-4.04419	6.14029	4.98868	-1.6257	6.64678	-6.26953	26.4697	2.91011	-8.98022	-17.2853	-9.66718	-1.58661	-9.75094	6.18935	3.65444	-1.73443	15.3416	-1.23794	-0.271278	-6.48962	2.86025	-4.26135	-1.43969	4.79057	0.291411	-4.29881	0.578813	-7.09085	2.18713	-6.28359	3.09051	-1.19098	0.369706	-0.206071	5.70807	0.821555	1.03008	-15.2319	-7.03642	7.72348	-7.07197	0.412985	2.66562	10.5042	10.656	-2.56099
39	3.33333	5.04234	-3.71189	-4.16987	6.3079	5.1774	-1.68679	6.90013	-6.37705	27.2151	3.00193	-9.20032	-17.7222	-9.81575	-1.61282	-9.95078	6.43816	3.77639	-1.80373	15.6723	-1.22573	-0.19265	-6.62088	2.92967	-4.37135	-1.45489	4.87869	0.28422	-4.44599	0.580999	-7.23825	2.26458	-6.41415	3.17284	-1.18726	0.418777	-0.224733	5.91953	0.819102	1.0392	-15.6447	-7.22372	7.93589	-7.29209	0.428266	2.77634	10.7643	10.9353	-2.59171
40	3.41667	5.26245	-3.83454	-4.28932	6.4715	5.36785	-1.74144	7.1656	-6.48138	27.9652	3.09352	-9.41248	-18.1482	-9.96083	-1.64147	-10.1451	6.68902	3.90076	-1.86665	15.999	-1.21482	-0.111061	-6.74918	2.9951	-4.47874	-1.47088	4.96426	0.276399	-4.59375	0.581837	-7.3821	2.35143	-6.54106	3.24619	-1.19248	0.470577	-0.24693	6.13933	0.806684	1.04897	-16.0634	-7.41247	8.15319	-7.51316	0.447151	2.89731	11.0223	11.214	-2.62613
41	3.5	5.48352	-3.95474	-4.40927	6.63003	5.56069	-1.79888	7.43944	-6.58198	28.7227	3.18186	-9.61541	-18.5653	-10.0944	-1.6783	-10.3335	6.94585	4.03032	-1.9329	16.3181	-1.20647	-0.0318984	-6.87083	3.06061	-4.58783	-1.48987	5.04714	0.261933	-4.75603	0.58523	-7.52255	2.44117	-6.66527	3.31073	-1.2019	0.511822	-0.269036	6.35565	0.793158	1.06318	-16.483	-7.6027	8.37656	-7.73503	0.468415	3.02609	11.2812	11.4925	-2.66076
42	3.58333	5.70813	-4.07701	-4.52731	6.79058	5.75475	-1.85691	7.72105	-6.67778	29.4755	3.26715	-9.81136	-18.9743	-10.216	-1.72847	-10.523	7.2094	4.16342	-1.99774	16.6272	-1.19614	0.0514028	-6.98865	3.13431	-4.69467	-1.50657	5.12079	0.239598	-4.91673	0.583479	-7.66221	2.52779	-6.78818	3.37961	-1.21409	0.552279	-0.299006	6.57316	0.777678	1.07495	-16.8992	-7.79082	8.60562	-7.95814	0.480482	3.15794	11.5374	11.7661	-2.69761
43	3.66667	5.93221	-4.1997	-4.64256	6.95451	5.95434	-1.91272	8.0111	-6.77522	30.231	3.3458	-10.0075	-19.383	-10.3315	-1.7798	-10.7113	7.48252	4.3043	-2.06136	16.9335	-1.18929	0.134171	-7.10404	3.20449	-4.80651	-1.5132	5.19407	0.203479	-5.08295	0.591386	-7.80113	2.61257	-6.90867	3.44957	-1.22175	0.591371	-0.323799	6.78787	0.753381	1.08631	-17.3193	-7.97521	8.84303	-8.17868	0.487533	3.29291	11.7987	12.0403	-2.73679
44	3.75	6.15888	-4.31939	-4.75163	7.12162	6.16237	-1.96568	8.30782	-6.8733	30.9824	3.42705	-10.2023	-19.7882	-10.4371	-1.8313	-10.898	7.75196	4.449	-2.12139	17.2383	-1.19076	0.219353	-7.21587	3.27315	-4.92257	-1.5138	5.26211	0.151518	-5.2506	0.599504	-7.93738	2.69722	-7.02596	3.52148	-1.23668	0.63339	-0.351301	7.00769	0.735139	1.09825	-17.7408	-8.15079	9.08527	-8.39824	0.487524	3.43008	12.0597	12.3075	-2.77743
45	3.83333	6.38977	-4.43828	-4.85796	7.29343	6.37587	-2.01806	8.61134	-6.97314	31.7241	3.51518	-10.3985	-20.2049	-10.5328	-1.88073	-11.0787	8.0243	4.60313	-2.17804	17.5454	-1.19937	0.303554	-7.33001	3.33835	-5.03829	-1.51629	5.31999	0.097906	-5.42811	0.613714	-8.07248	2.78403	-7.14676	3.58983	-1.24979	0.676706	-0.381424	7.22728	0.724513	1.11663	-18.1645	-8.3188	9.33136	-8.61207	0.490854	3.57264	12.3226	12.5649	-2.82189
46	3.91667	6.62649	-4.55413	-4.95663	7.4713	6.59259	-2.0646	8.92399	-7.07393	32.4653	3.60864	-10.5933	-20.626	-10.6218	-1.93406	-11.2517	8.29578	4.7487	-2.23862	17.8494	-1.20233	0.394118	-7.4367	3.40718	-5.15746	-1.52181	5.37315	0.0392732	-5.6014	0.62522	-8.19983	2.8676	-7.26386	3.66312	-1.26352	0.721016	-0.415443	7.44269	0.723371	1.13631	-18.5838	-8.47998	9.57924	-8.81116	0.494432	3.72231	12.5907	12.822	-2.87022
47	4	6.87112	-4.6684	-5.05247	7.65063	6.80838	-2.11605	9.24491	-7.17421	33.2112	3.705	-10.7872	-21.0527	-10.7054	-1.98867	-11.415	8.57063	4.90423	-2.296	18.1476	-1.19003	0.487653	-7.53558	3.47813	-5.27434	-1.52244	5.42402	-0.0286088	-5.76602	0.640607	-8.32443	2.94121	-7.38257	3.73366	-1.27574	0.762179	-0.448935	7.64581	0.720302	1.1581	-19.005	-8.63772	9.8287	-8.99718	0.501621	3.87286	12.8624	13.0714	-2.91191
48	4.08333	7.12073	-4.78183	-5.14523	7.82663	7.02276	-2.16242	9.57509	-7.27639	33.9665	3.80684	-10.9679	-21.489	-10.7822	-2.05084	-11.5756	8.85268	5.06752	-2.35273	18.4387	-1.17499	0.593284	-7.63345	3.55253	-5.3907	-1.52769	5.4613	-0.0903505	-5.92131	0.656106	-8.45475	3.01106	-7.49664	3.80626	-1.27713	0.800104	-0.482105	7.84476	0.709882	1.17646	-19.4284	-8.78958	10.0796	-9.17359	0.511327	4.03028	13.1435	13.3129	-2.94413
49	4.16667	7.38014	-4.89109	-5.23399	8.00165	7.23492	-2.20548	9.91822	-7.37994	34.7259	3.89969	-11.1404	-21.9255	-10.8622	-2.10942	-11.7287	9.14015	5.24631	-2.41446	18.7242	-1.16071	0.704699	-7.72656	3.62433	-5.50854	-1.5352	5.49475	-0.156211	-6.06462	0.66518	-8.58517	3.08072	-7.62175	3.87073	-1.26976	0.838984	-0.513922	8.0413	0.682289	1.19012	-19.8693	-8.944	10.3323	-9.3409	0.516582	4.19461	13.4151	13.5584	-2.97397
50	4.25	7.64614	-4.99019	-5.32332	8.17076	7.44792	-2.24541	10.269	-7.48603	35.4896	3.99092	-11.2995	-22.3619	-10.9444	-2.16018	-11.8738	9.43145	5.44255	-2.48105	19.0079	-1.14786	0.825298	-7.8187	3.7007	-5.61954	-1.55187	5.52838	-0.218373	-6.21808	0.66148	-8.72046	3.14827	-7.75505	3.94102	-1.26181	0.881931	-0.555855	8.23387	0.655726	1.206	-20.3048	-9.1009	10.5894	-9.49481	0.522953	4.36183	13.6829	13.8038	-3.00504
51	4.33333	7.91675	-5.08447	-5.41469	8.33713	7.66464	-2.28881	10.6245	-7.59282	36.2667	4.07834	-11.4594	-22.7987	-11.0267	-2.20899	-12.015	9.72364	5.65096	-2.55172	19.2893	-1.1363	0.951417	-7.91086	3.78721	-5.73455	-1.55902	5.56585	-0.288171	-6.37664	0.663736	-8.85421	3.2289	-7.89452	4.01568	-1.25737	0.933959	-0.610226	8.42704	0.624966	1.22599	-20.7383	-9.2521	10.8505	-9.64123	0.531684	4.53295	13.9415	14.0504	-3.03406
52	4.41667	8.19221	-5.17208	-5.50701	8.50639	7.87526	-2.33142	10.9955	-7.69778	37.0568	4.16633	-11.6216	-23.2367	-11.1045	-2.25367	-12.1549	10.0206	5.86303	-2.62285	19.5703	-1.12358	1.08488	-8.00175	3.87241	-5.8483	-1.56441	5.59915	-0.363684	-6.54037	0.664236	-8.98571	3.32298	-8.03337	4.08765	-1.25756	0.98932	-0.66784	8.62738	0.591994	1.24664	-21.1687	-9.40389	11.1154	-9.7872	0.540471	4.70809	14.1999	14.2973	-3.06373
53	4.5	8.46863	-5.24745	-5.59607	8.67075	8.08112	-2.3764	11.3756	-7.79236	37.8471	4.25489	-11.7851	-23.674	-11.1738	-2.29839	-12.2927	10.3139	6.07702	-2.69509	19.8484	-1.10712	1.2277	-8.0899	3.96349	-5.95966	-1.57075	5.62922	-0.447914	-6.70301	0.6676	-9.12253	3.4154	-8.16343	4.14647	-1.25561	1.04853	-0.733685	8.83458	0.558907	1.27697	-21.5953	-9.55763	11.3868	-9.93527	0.546979	4.88109	14.4592	14.5422	-3.09218
54	4.58333	8.74953	-5.31415	-5.67795	8.83719	8.2881	-2.41987	11.7668	-7.88021	38.6362	4.33852	-11.9533	-24.1192	-11.2315	-2.3418	-12.4292	10.6055	6.29263	-2.77514	20.121	-1.08775	1.37755	-8.17112	4.05357	-6.07243	-1.56782	5.64025	-0.541	-6.86387	0.666479	-9.25413	3.5076	-8.28827	4.18907	-1.24927	1.10916	-0.799462	9.04798	0.523235	1.30641	-22.0269	-9.70997	11.6599	-10.0953	0.553702	5.0631	14.7168	14.7817	-3.11644
55	4.66667	9.03227	-5.37679	-5.75548	9.00168	8.49168	-2.46443	12.1681	-7.97233	39.4332	4.41165	-12.1267	-24.5696	-11.2887	-2.38504	-12.5603	10.8922	6.50725	-2.85961	20.3945	-1.06219	1.52934	-8.24177	4.1483	-6.18193	-1.56152	5.64581	-0.633674	-7.02909	0.668098	-9.38143	3.59793	-8.41097	4.22378	-1.23829	1.17149	-0.866481	9.26026	0.486235	1.33799	-22.4613	-9.86002	11.9368	-10.2518	0.564181	5.25368	14.9777	15.0208	-3.13586
56	4.75	9.31957	-5.43968	-5.8296	9.15992	8.69438	-2.50525	12.5701	-8.06135	40.2474	4.48246	-12.3014	-25.0271	-11.3387	-2.42509	-12.6883	11.1743	6.71921	-2.94681	20.6617	-1.03306	1.68316	-8.29875	4.25167	-6.2949	-1.54494	5.64137	-0.7268	-7.19633	0.665377	-9.50538	3.68495	-8.5337	4.25344	-1.22505	1.23837	-0.931073	9.47897	0.442781	1.36373	-22.8898	-10.0107	12.207	-10.4037	0.580071	5.44273	15.2387	15.2559	-3.14204
57	4.83333	9.6108	-5.50173	-5.90073	9.31802	8.89542	-2.55243	12.9795	-8.14726	41.0733	4.55099	-12.4742	-25.4905	-11.3808	-2.4646	-12.8133	11.4572	6.943	-3.04066	20.9247	-0.999408	1.8357	-8.35981	4.35865	-6.40388	-1.52615	5.62506	-0.811079	-7.36826	0.660017	-9.63224	3.77028	-8.64363	4.28472	-1.21727	1.30108	-1.00109	9.7035	0.395827	1.38733	-23.308	-10.166	12.4711	-10.5558	0.603228	5.62904	15.4992	15.4851	-3.13921
58	4.91667	9.91222	-5.5671	-5.96489	9.47345	9.09756	-2.59912	13.3904	-8.22894	41.915	4.61649	-12.6456	-25.9587	-11.4144	-2.48949	-12.9308	11.7431	7.16455	-3.13145	21.1893	-0.956026	1.99077	-8.41449	4.46222	-6.51221	-1.51011	5.60467	-0.894596	-7.53579	0.648926	-9.75817	3.85176	-8.75412	4.30946	-1.20636	1.36128	-1.072	9.92592	0.333713	1.41057	-23.7215	-10.3228	12.7308	-10.7095	0.616381	5.8151	15.7506	15.714	-3.13558
59	5	10.215	-5.631	-6.02575	9.61894	9.29381	-2.6432	13.7979	-8.30851	42.7643	4.68779	-12.8134	-26.432	-11.4499	-2.49963	-13.0437	12.0233	7.38205	-3.2314	21.4541	-0.913422	2.13961	-8.47293	4.56295	-6.6233	-1.49568	5.58033	-0.970708	-7.70069	0.625382	-9.89474	3.92055	-8.86112	4.33257	-1.19289	1.4273	-1.13822	10.1541	0.272314	1.43334	-24.1419	-10.4801	12.9892	-10.8651	0.62216	6.00494	15.9947	15.9386	-3.1249
60	5.08333	10.5183	-5.69364	-6.08249	9.76517	9.49114	-2.6921	14.1995	-8.38798	43.6166	4.76506	-12.9848	-26.9113	-11.4858	-2.50451	-13.1573	12.3054	7.59383	-3.34055	21.7069	-0.869107	2.29291	-8.52958	4.66656	-6.74058	-1.48366	5.54566	-1.04819	-7.8715	0.59755	-10.034	3.98181	-8.97118	4.35534	-1.18492	1.49968	-1.20818	10.3821	0.215461	1.45919	-24.5666	-10.6379	13.25	-11.0317	0.63172	6.19769	16.232	16.1614	-3.10818
61	5.16667	10.8239	-5.75463	-6.13189	9.91051	9.69244	-2.74666	14.6038	-8.46263	44.4771	4.84498	-13.1613	-27.3825	-11.5293	-2.5006	-13.2691	12.5878	7.79566	-3.45815	21.9528	-0.82402	2.44539	-8.58755	4.77523	-6.8681	-1.47375	5.51748	-1.12222	-8.04822	0.569389	-10.1806	4.04251	-9.08078	4.37707	-1.17371	1.5787	-1.27721	10.6094	0.156231	1.48026	-24.9961	-10.7922	13.514	-11.2023	0.64438	6.39448	16.4621	16.3845	-3.08948
62	5.25	11.1326	-5.8154	-6.18542	10.0501	9.89477	-2.80597	15.0108	-8.52871	45.3466	4.9227	-13.343	-27.8437	-11.5697	-2.49392	-13.3787	12.8695	8.00392	-3.58924	22.2015	-0.779918	2.60469	-8.64224	4.89177	-6.99551	-1.45966	5.49329	-1.19585	-8.24427	0.543464	-10.3329	4.10466	-9.19002	4.40395	-1.16054	1.66218	-1.34345	10.8209	0.0913393	1.50571	-25.4286	-10.9436	13.7801	-11.3774	0.660674	6.5934	16.6891	16.6086	-3.06894
63	5.33333	11.4379	-5.8774	-6.2433	10.1879	10.0969	-2.86076	15.4245	-8.5854	46.2242	4.99977	-13.5305	-28.2967	-11.6047	-2.48233	-13.4879	13.1578	8.21715	-3.73078	22.4465	-0.737685	2.76987	-8.69276	5.0091	-7.13148	-1.44378	5.46722	-1.27083	-8.45117	0.515843	-10.4828	4.16709	-9.29389	4.43732	-1.14514	1.74792	-1.39924	11.0337	0.0235542	1.53967	-25.8624	-11.092	14.0497	-11.5576	0.679914	6.7926	16.9135	16.8335	-3.04824
64	5.41667	11.7402	-5.9352	-6.30999	10.3229	10.2914	-2.90726	15.8447	-8.63846	47.106	5.06274	-13.7247	-28.7489	-11.6376	-2.47307	-13.5968	13.4494	8.43936	-3.86971	22.6916	-0.695681	2.93816	-8.73867	5.13007	-7.27551	-1.42257	5.44142	-1.34947	-8.65941	0.48702	-10.6244	4.23451	-9.39158	4.47091	-1.1273	1.84169	-1.45818	11.2381	-0.0458831	1.58449	-26.2981	-11.2407	14.321	-11.7379	0.700548	6.99173	17.1386	17.0656	-3.02985
65	5.5	12.0382	-5.99041	-6.36868	10.4483	10.4834	-2.94498	16.2744	-8.6923	47.9897	5.11309	-13.9205	-29.2035	-11.6565	-2.46433	-13.7042	13.7445	8.66592	-4.01136	22.9399	-0.653227	3.11039	-8.78182	5.24986	-7.42408	-1.39684	5.41592	-1.42747	-8.88077	0.455732	-10.7714	4.30169	-9.49153	4.50653	-1.10588	1.93438	-1.51631	11.4462	-0.114931	1.62917	-26.7349	-11.3888	14.589	-11.9204	0.722646	7.19714	17.3632	17.2995	-3.01453
66	5.58333	12.3325	-6.03965	-6.42261	10.5769	10.675	-2.9813	16.7118	-8.74501	48.8751	5.16273	-14.1166	-29.6603	-11.6602	-2.44697	-13.8085	14.0396	8.89402	-4.15334	23.1925	-0.611522	3.28704	-8.824	5.36481	-7.57261	-1.37005	5.38811	-1.50705	-9.10298	0.429286	-10.9139	4.36924	-9.58175	4.5412	-1.07238	2.02426	-1.57868	11.6572	-0.186886	1.67496	-27.1633	-11.5403	14.8535	-12.1145	0.749278	7.40945	17.5922	17.5359	-3.0002
67	5.66667	12.6161	-6.09941	-6.47136	10.704	10.8601	-3.02313	17.1551	-8.80443	49.7653	5.21484	-14.311	-30.1136	-11.6602	-2.41316	-13.9123	14.3313	9.12369	-4.29815	23.4461	-0.566961	3.47004	-8.86489	5.46065	-7.71812	-1.34274	5.35779	-1.58278	-9.32894	0.406989	-11.0557	4.4349	-9.66669	4.57592	-1.03876	2.11857	-1.6429	11.8792	-0.26947	1.72102	-27.59	-11.694	15.117	-12.308	0.779219	7.63087	17.8238	17.7738	-2.98169
68	5.75	12.8937	-6.15998	-6.52109	10.8341	11.0446	-3.07411	17.5953	-8.86353	50.6647	5.26731	-14.5013	-30.5626	-11.6639	-2.37528	-14.0175	14.6105	9.35603	-4.45234	23.6943	-0.51705	3.64768	-8.90926	5.55493	-7.8598	-1.31839	5.32425	-1.64909	-9.56339	0.373448	-11.1938	4.49652	-9.74664	4.61302	-1.00174	2.21948	-1.70368	12.0846	-0.352612	1.75817	-28.012	-11.847	15.3771	-12.503	0.799195	7.85429	18.0533	18.0209	-2.95152
69	5.83333	13.1618	-6.22746	-6.56656	10.9651	11.2292	-3.14249	18.0316	-8.92394	51.5722	5.32087	-14.6917	-31.0053	-11.6712	-2.33245	-14.1299	14.8885	9.59362	-4.61235	23.9452	-0.46287	3.83628	-8.95489	5.64775	-8.0093	-1.31133	5.28658	-1.73322	-9.80504	0.337666	-11.3193	4.56407	-9.82373	4.64822	-0.960154	2.31553	-1.76992	12.2746	-0.433138	1.80509	-28.4384	-12.0016	15.6328	-12.697	0.810218	8.07939	18.2793	18.2758	-2.90957
70	5.91667	13.424	-6.3023	-6.6105	11.1014	11.409	-3.22215	18.471	-8.99165	52.4843	5.37498	-14.8818	-31.4474	-11.6736	-2.28047	-14.2456	15.1675	9.82432	-4.78122	24.2049	-0.405271	4.02571	-8.9978	5.74177	-8.15726	-1.30632	5.25545	-1.81808	-10.0469	0.298564	-11.4405	4.62931	-9.90327	4.68208	-0.908305	2.41825	-1.8435	12.4695	-0.521091	1.85407	-28.8613	-12.1492	15.8862	-12.8829	0.816884	8.3054	18.5067	18.5479	-2.86248
71	6	13.6881	-6.38001	-6.65658	11.24	11.5875	-3.31315	18.9134	-9.06723	53.3922	5.43122	-15.0676	-31.897	-11.6759	-2.23284	-14.3641	15.4427	10.0478	-4.95797	24.4693	-0.341671	4.21869	-9.03467	5.83588	-8.30082	-1.30506	5.22372	-1.90729	-10.2856	0.264968	-11.5538	4.69963	-9.98661	4.7132	-0.858916	2.52121	-1.92357	12.6602	-0.599805	1.90462	-29.2872	-12.2942	16.1362	-13.0599	0.819953	8.54066	18.7351	18.8217	-2.80827
72	6.08333	13.9512	-6.46066	-6.7046	11.3802	11.7659	-3.41916	19.364	-9.15135	54.2932	5.49102	-15.2505	-32.3509	-11.6787	-2.18467	-14.49	15.7162	10.2641	-5.14163	24.732	-0.27267	4.40924	-9.07214	5.92922	-8.43907	-1.30159	5.19598	-1.98074	-10.524	0.228571	-11.6641	4.76727	-10.0663	4.73999	-0.815268	2.62825	-2.00892	12.857	-0.677036	1.95919	-29.7189	-12.4371	16.3855	-13.2331	0.8241	8.78533	18.9619	19.094	-2.74394
73	6.16667	14.2017	-6.5483	-6.75431	11.5255	11.9457	-3.53293	19.8167	-9.24367	55.2002	5.55124	-15.4315	-32.8051	-11.6836	-2.13554	-14.619	15.9885	10.4741	-5.32309	24.9973	-0.198424	4.60713	-9.12467	6.00939	-8.57263	-1.30526	5.1687	-2.04682	-10.7533	0.182408	-11.7681	4.83404	-10.1488	4.76948	-0.767367	2.74023	-2.09767	13.0542	-0.754866	2.01985	-30.1464	-12.5704	16.6285	-13.4079	0.826724	9.04069	19.1826	19.3676	-2.66741
74	6.25	14.4422	-6.63612	-6.80199	11.6757	12.1229	-3.65154	20.2669	-9.34111	56.1145	5.6247	-15.6103	-33.2597	-11.6823	-2.0935	-14.7516	16.256	10.6825	-5.51736	25.2614	-0.11666	4.80101	-9.17334	6.09366	-8.70063	-1.31047	5.13376	-2.10118	-10.9863	0.1316	-11.8731	4.89899	-10.229	4.80261	-0.716419	2.83915	-2.19412	13.254	-0.825606	2.08918	-30.5734	-12.6996	16.8685	-13.5837	0.827095	9.29808	19.3972	19.6435	-2.58276
75	6.33333	14.6721	-6.72188	-6.84971	11.8356	12.3084	-3.7784	20.7132	-9.44442	57.0384	5.6996	-15.7919	-33.7173	-11.6817	-2.0518	-14.8881	16.5262	10.8807	-5.72389	25.5234	-0.0351254	4.99954	-9.2274	6.16729	-8.83394	-1.3217	5.08516	-2.15485	-11.2141	0.0799206	-11.9671	4.96431	-10.3105	4.8414	-0.663875	2.93424	-2.28873	13.4588	-0.895816	2.15848	-30.9997	-12.8257	17.108	-13.7643	0.82712	9.55924	19.6003	19.9212	-2.49011
76	6.41667	14.896	-6.80576	-6.89662	11.9998	12.4921	-3.89958	21.1736	-9.55883	57.9648	5.77391	-15.9682	-34.1743	-11.6814	-2.00962	-15.0264	16.7974	11.0687	-5.93712	25.7729	0.0489073	5.19995	-9.27725	6.24239	-8.96591	-1.33751	5.03084	-2.20393	-11.438	0.0236015	-12.0558	5.02743	-10.3902	4.88024	-0.613997	3.01911	-2.39713	13.6687	-0.967836	2.22812	-31.4278	-12.9558	17.3481	-13.9532	0.825828	9.82422	19.8065	20.2009	-2.40221
77	6.5	15.1204	-6.89155	-6.93853	12.157	12.678	-4.01653	21.6472	-9.67789	58.8918	5.84964	-16.1407	-34.6327	-11.6832	-1.9621	-15.1641	17.0598	11.2563	-6.15254	26.0247	0.137178	5.40287	-9.33174	6.30749	-9.09873	-1.35572	4.9741	-2.26139	-11.6624	-0.0293243	-12.1536	5.08643	-10.4657	4.9136	-0.568873	3.09321	-2.51487	13.8772	-1.0395	2.3005	-31.8595	-13.0818	17.5896	-14.1442	0.825712	10.0841	20.013	20.4812	-2.31765
78	6.58333	15.3464	-6.9754	-6.97223	12.31	12.8634	-4.13033	22.1344	-9.79778	59.8158	5.92748	-16.3064	-35.0934	-11.6856	-1.90827	-15.3013	17.3218	11.445	-6.37254	26.2696	0.221292	5.60239	-9.3859	6.364	-9.2495	-1.37975	4.92163	-2.31364	-11.8816	-0.0864862	-12.2511	5.13866	-10.5456	4.95145	-0.526695	3.16741	-2.63741	14.0868	-1.11113	2.37779	-32.2963	-13.2095	17.8341	-14.3425	0.826397	10.3428	20.2223	20.7559	-2.23371
79	6.66667	15.5687	-7.06109	-7.00304	12.4614	13.0524	-4.2478	22.6128	-9.9241	60.7479	6.00588	-16.4544	-35.5437	-11.6993	-1.84312	-15.4408	17.5822	11.6249	-6.5901	26.5069	0.296508	5.79617	-9.43998	6.41312	-9.40465	-1.41168	4.87446	-2.37113	-12.0887	-0.148765	-12.3533	5.18444	-10.6211	4.99459	-0.479969	3.24035	-2.75496	14.3004	-1.18446	2.45478	-32.7367	-13.3358	18.0781	-14.5471	0.833334	10.6066	20.4307	21.0309	-2.1464
80	6.75	15.7912	-7.14469	-7.03831	12.5987	13.2411	-4.3657	23.0821	-10.0503	61.687	6.09361	-16.5873	-35.9924	-11.7009	-1.78152	-15.5821	17.8299	11.8113	-6.81616	26.7466	0.366159	5.98485	-9.50041	6.46391	-9.55471	-1.44889	4.82769	-2.42137	-12.2916	-0.216081	-12.4623	5.21629	-10.6926	5.04244	-0.434669	3.31507	-2.87661	14.5047	-1.26046	2.53439	-33.1874	-13.4664	18.3253	-14.7575	0.837313	10.8778	20.6366	21.3078	-2.04778
81	6.83333	16.0128	-7.22688	-7.07739	12.73	13.4362	-4.49808	23.5458	-10.1861	62.6337	6.18565	-16.7163	-36.4387	-11.6865	-1.72363	-15.7286	18.0709	12.0026	-7.05191	26.98	0.431403	6.17836	-9.55727	6.51725	-9.70407	-1.48803	4.78455	-2.4769	-12.492	-0.286885	-12.5737	5.24542	-10.7587	5.09569	-0.394492	3.38645	-2.98612	14.7053	-1.33947	2.62013	-33.6382	-13.601	18.5735	-14.9734	0.849605	11.1574	20.8414	21.5874	-1.93638
82	6.91667	16.2293	-7.3125	-7.11698	12.8536	13.6316	-4.64063	24.029	-10.3262	63.5861	6.28264	-16.8454	-36.8854	-11.6852	-1.6664	-15.8731	18.307	12.1993	-7.28531	27.2073	0.496137	6.37763	-9.61194	6.56486	-9.85185	-1.52646	4.74662	-2.53236	-12.6878	-0.360807	-12.6853	5.26841	-10.8207	5.14231	-0.357463	3.45743	-3.08791	14.9042	-1.41722	2.70095	-34.1005	-13.7335	18.8208	-15.1909	0.8668	11.447	21.0473	21.8721	-1.8161
83	7	16.4476	-7.40174	-7.15258	12.9708	13.8284	-4.79072	24.5175	-10.4716	64.542	6.39225	-16.9703	-37.3383	-11.692	-1.61258	-16.0147	18.5352	12.3903	-7.51618	27.4291	0.56182	6.57724	-9.66669	6.61297	-9.99986	-1.56614	4.7055	-2.58939	-12.8804	-0.428945	-12.7967	5.28541	-10.886	5.1921	-0.320117	3.53394	-3.18075	15.1026	-1.49589	2.78747	-34.5843	-13.869	19.0651	-15.4078	0.892227	11.7409	21.2551	22.1567	-1.68279
84	7.08333	16.6665	-7.49629	-7.18021	13.0874	14.0237	-4.95822	25.013	-10.6193	65.4999	6.51195	-17.0912	-37.7997	-11.7059	-1.55513	-16.152	18.7618	12.5707	-7.74278	27.6495	0.624573	6.77589	-9.72613	6.65732	-10.1559	-1.60318	4.65833	-2.62822	-13.0604	-0.492091	-12.9072	5.30842	-10.9455	5.24674	-0.282038	3.61201	-3.26997	15.3075	-1.56598	2.87217	-35.0802	-14.0081	19.3085	-15.6262	0.936148	12.0408	21.4602	22.4396	-1.5363
85	7.16667	16.8893	-7.59501	-7.20533	13.2092	14.2049	-5.13842	25.5193	-10.7643	66.4615	6.62956	-17.2097	-38.2564	-11.7088	-1.49341	-16.2841	18.9861	12.7386	-7.96695	27.8726	0.686057	6.9653	-9.79992	6.69419	-10.3118	-1.6387	4.60865	-2.65635	-13.2274	-0.550796	-13.0142	5.33269	-11.0152	5.30981	-0.244146	3.68979	-3.35656	15.5111	-1.62681	2.96109	-35.5858	-14.1439	19.5441	-15.8407	0.994681	12.3439	21.6624	22.7258	-1.39284
86	7.25	17.1141	-7.69059	-7.22099	13.3281	14.3756	-5.32726	26.0312	-10.9128	67.4341	6.7451	-17.3282	-38.7063	-11.7041	-1.43018	-16.4118	19.2082	12.9063	-8.19978	28.098	0.760285	7.16261	-9.87697	6.74541	-10.4744	-1.66292	4.55858	-2.67348	-13.3909	-0.612684	-13.1219	5.36683	-11.09	5.37514	-0.200249	3.76489	-3.44737	15.7118	-1.67997	3.04319	-36.0888	-14.2775	19.767	-16.0474	1.06594	12.641	21.866	23.0147	-1.25799
87	7.33333	17.3417	-7.78957	-7.22318	13.4493	14.5352	-5.51795	26.5513	-11.068	68.417	6.86269	-17.4523	-39.1504	-11.6788	-1.36367	-16.5386	19.4297	13.0729	-8.43953	28.3127	0.84339	7.36134	-9.95454	6.80358	-10.6374	-1.6844	4.51131	-2.6926	-13.5524	-0.672498	-13.228	5.40407	-11.1746	5.43703	-0.153231	3.84187	-3.5341	15.9058	-1.73021	3.126	-36.5873	-14.4162	19.9752	-16.2588	1.13566	12.9395	22.0716	23.3067	-1.12891
88	7.41667	17.563	-7.8934	-7.21713	13.5696	14.6877	-5.69952	27.0731	-11.227	69.4031	6.98288	-17.5714	-39.5898	-11.6507	-1.29756	-16.6622	19.6542	13.2411	-8.67851	28.5187	0.935257	7.55759	-10.0349	6.87638	-10.8083	-1.70774	4.47209	-2.71827	-13.7009	-0.734888	-13.3337	5.44737	-11.2551	5.48533	-0.105686	3.92332	-3.62543	16.0983	-1.77912	3.21079	-37.0784	-14.5665	20.1849	-16.4713	1.20796	13.2368	22.2796	23.5996	-1.00162
89	7.5	17.7764	-7.99943	-7.21081	13.6913	14.8427	-5.87629	27.5995	-11.3776	70.4036	7.11201	-17.6836	-40.0271	-11.6175	-1.22568	-16.7816	19.8734	13.4102	-8.91773	28.7252	1.02295	7.76123	-10.1021	6.94835	-10.9816	-1.73574	4.43357	-2.74369	-13.8528	-0.794689	-13.4412	5.47007	-11.3279	5.5259	-0.0607841	4.00289	-3.71514	16.2896	-1.83027	3.29993	-37.5736	-14.721	20.3971	-16.6816	1.27354	13.5357	22.4936	23.8936	-0.877813
90	7.58333	17.9863	-8.10184	-7.21148	13.8055	14.9985	-6.05697	28.1266	-11.5172	71.4138	7.25041	-17.799	-40.4628	-11.588	-1.14193	-16.8966	20.089	13.5844	-9.16126	28.9295	1.10875	7.96449	-10.1645	7.03246	-11.1614	-1.77737	4.40417	-2.77616	-14.0068	-0.854114	-13.5471	5.49099	-11.4009	5.57136	-0.0150681	4.08941	-3.79858	16.4814	-1.8859	3.39638	-38.0741	-14.8785	20.6151	-16.8906	1.34038	13.8407	22.7121	24.1862	-0.759231
91	7.66667	18.1954	-8.20084	-7.22159	13.9174	15.147	-6.24462	28.6633	-11.6492	72.4401	7.3859	-17.9256	-40.885	-11.5559	-1.04807	-17.0106	20.2941	13.7594	-9.40376	29.1301	1.18825	8.17342	-10.2196	7.11198	-11.3425	-1.8233	4.37391	-2.80268	-14.1488	-0.914352	-13.6462	5.50482	-11.4748	5.61744	0.0418829	4.17358	-3.88296	16.6783	-1.94338	3.50394	-38.57	-15.0285	20.8338	-17.0984	1.41326	14.1514	22.9253	24.4804	-0.643941
92	7.75	18.4048	-8.29788	-7.23178	14.0217	15.2913	-6.43386	29.1972	-11.7867	73.4704	7.51096	-18.0586	-41.3027	-11.5257	-0.953273	-17.1223	20.4921	13.9334	-9.64712	29.3356	1.26602	8.3959	-10.2793	7.18845	-11.5284	-1.86411	4.34446	-2.82385	-14.2804	-0.978009	-13.7456	5.50552	-11.5499	5.66118	0.110097	4.25291	-3.96795	16.8618	-1.99993	3.61995	-39.0669	-15.1747	21.0498	-17.3038	1.48348	14.456	23.1368	24.7731	-0.522996
93	7.83333	18.6144	-8.39985	-7.24212	14.1267	15.4327	-6.63671	29.7323	-11.9301	74.5026	7.62742	-18.1998	-41.7183	-11.4784	-0.857761	-17.242	20.6849	14.1119	-9.89145	29.5242	1.34179	8.63736	-10.3434	7.25776	-11.7138	-1.91533	4.31096	-2.83632	-14.4041	-1.03374	-13.8382	5.50343	-11.6256	5.71799	0.17892	4.33867	-4.04771	17.0449	-2.04885	3.73948	-39.5632	-15.3262	21.259	-17.5054	1.55233	14.7522	23.3447	25.0678	-0.396938
94	7.91667	18.8216	-8.50531	-7.25245	14.2285	15.5725	-6.83711	30.2747	-12.0799	75.5357	7.7363	-18.3405	-42.1351	-11.4221	-0.761773	-17.3628	20.8745	14.2989	-10.1309	29.7067	1.41206	8.8894	-10.4058	7.3281	-11.9047	-1.96052	4.28409	-2.84726	-14.528	-1.086	-13.9231	5.49698	-11.7018	5.79184	0.256305	4.42943	-4.13388	17.228	-2.09726	3.85641	-40.0569	-15.4809	21.4658	-17.7078	1.61779	15.0441	23.5472	25.3675	-0.282331
95	8	19.0242	-8.61622	-7.25346	14.3152	15.7142	-7.03648	30.8267	-12.2324	76.578	7.85	-18.4838	-42.5639	-11.3612	-0.662041	-17.4856	21.0603	14.4898	-10.3729	29.8951	1.48576	9.14622	-10.4543	7.39836	-12.0806	-2.01017	4.24826	-2.84983	-14.6538	-1.13555	-14.0015	5.48515	-11.7804	5.87364	0.342417	4.51634	-4.22504	17.403	-2.14499	3.98073	-40.5462	-15.6406	21.6725	-17.9037	1.68375	15.337	23.7579	25.6692	-0.171364
96	8.08333	19.226	-8.73206	-7.24691	14.4043	15.8609	-7.23328	31.3868	-12.3871	77.6294	7.96906	-18.6359	-42.996	-11.2969	-0.558461	-17.6132	21.2486	14.6846	-10.6167	30.0894	1.55533	9.41668	-10.498	7.46951	-12.2545	-2.05747	4.20301	-2.85826	-14.7859	-1.18506	-14.0626	5.47301	-11.8591	5.95317	0.430773	4.59921	-4.31404	17.577	-2.18826	4.10155	-41.0344	-15.8097	21.8794	-18.1042	1.755	15.6384	23.9746	25.9749	-0.0680647
97	8.16667	19.4284	-8.85178	-7.23176	14.4942	16.014	-7.4242	31.963	-12.5441	78.6825	8.08049	-18.787	-43.4237	-11.2291	-0.453835	-17.7336	21.4361	14.875	-10.861	30.2909	1.61889	9.69473	-10.5427	7.54203	-12.4263	-2.10647	4.15228	-2.86477	-14.9147	-1.22261	-14.1118	5.45664	-11.9389	6.02366	0.52644	4.68267	-4.40486	17.7445	-2.22843	4.21216	-41.5257	-15.9829	22.0901	-18.3054	1.83437	15.9434	24.1917	26.2829	0.0405606
98	8.25	19.6343	-8.97119	-7.2165	14.5873	16.1711	-7.61552	32.5565	-12.6977	79.744	8.18935	-18.938	-43.8424	-11.1648	-0.34884	-17.8472	21.6251	15.0655	-11.1113	30.4869	1.68268	9.97771	-10.5852	7.61865	-12.6107	-2.14608	4.10485	-2.87302	-15.0413	-1.26559	-14.15	5.43521	-12.0183	6.08837	0.619015	4.75593	-4.48893	17.9213	-2.27215	4.35331	-42.0214	-16.1542	22.304	-18.5103	1.91011	16.2505	24.408	26.589	0.163498
99	8.33333	19.8429	-9.08731	-7.19687	14.6776	16.3381	-7.79859	33.1666	-12.8541	80.8114	8.29602	-19.089	-44.2556	-11.0959	-0.24253	-17.9565	21.8198	15.2653	-11.3669	30.6577	1.74918	10.2602	-10.6207	7.69052	-12.7813	-2.18937	4.05185	-2.86994	-15.1602	-1.30564	-14.1802	5.41219	-12.092	6.14332	0.711218	4.8259	-4.57022	18.109	-2.31378	4.48645	-42.524	-16.3194	22.5183	-18.7294	1.98829	16.5561	24.6198	26.8942	0.302527
100	8.41667	20.0384	-9.20675	-7.17704	14.7715	16.4974	-7.97843	33.7805	-13.0082	81.8796	8.39512	-19.2397	-44.66	-11.0393	-0.133305	-18.0632	22.0203	15.4718	-11.6244	30.8036	1.81422	10.5455	-10.6555	7.76842	-12.9582	-2.24023	4.00495	-2.86208	-15.2633	-1.34857	-14.2091	5.38962	-12.1668	6.19049	0.805351	4.89769	-4.65989	18.2943	-2.356	4.62653	-43.0315	-16.4815	22.7338	-18.9559	2.07126	16.8552	24.8257	27.2058	0.442284
101	8.5	20.2199	-9.32732	-7.16523	14.8632	16.6552	-8.14985	34.3933	-13.1614	82.9467	8.50341	-19.391	-45.061	-10.9952	-0.00721154	-18.1657	22.2103	15.6712	-11.8851	30.9412	1.88748	10.8264	-10.6939	7.84197	-13.1325	-2.29121	3.95458	-2.83968	-15.3621	-1.38061	-14.229	5.35607	-12.243	6.2385	0.900744	4.97138	-4.75044	18.4826	-2.39534	4.77069	-43.5484	-16.6362	22.9492	-19.183	2.15183	17.1599	25.0352	27.5155	0.577481
102	8.58333	20.3974	-9.45488	-7.16594	14.9501	16.8159	-8.32232	35.0086	-13.3217	84.011	8.61907	-19.5421	-45.4551	-10.9581	0.133847	-18.2687	22.3936	15.8856	-12.138	31.069	1.96854	11.1045	-10.7363	7.91376	-13.3014	-2.3552	3.90038	-2.80871	-15.456	-1.40774	-14.2498	5.33006	-12.3176	6.29454	0.996584	5.04997	-4.84684	18.6697	-2.44007	4.91713	-44.0669	-16.7986	23.16	-19.4031	2.23417	17.4679	25.2451	27.8211	0.712219
103	8.66667	20.5685	-9.59121	-7.16899	15.0352	16.9718	-8.49903	35.6316	-13.5003	85.0654	8.74532	-19.6918	-45.8434	-10.9284	0.291675	-18.3619	22.5725	16.0872	-12.383	31.191	2.0537	11.3764	-10.7874	7.98024	-13.4694	-2.41247	3.84814	-2.78008	-15.5421	-1.43043	-14.261	5.30408	-12.3942	6.35562	1.09317	5.13884	-4.94397	18.8707	-2.49279	5.06354	-44.5839	-16.9603	23.363	-19.6272	2.31809	17.7828	25.4585	28.1325	0.846378
104	8.75	20.7303	-9.72644	-7.16743	15.1184	17.1239	-8.68334	36.2652	-13.6849	86.1172	8.8748	-19.8391	-46.2277	-10.8952	0.450736	-18.4468	22.7397	16.2853	-12.6212	31.3112	2.14804	11.6436	-10.838	8.04261	-13.6351	-2.4732	3.80778	-2.74347	-15.6202	-1.44974	-14.2611	5.28129	-12.4744	6.42847	1.19203	5.23506	-5.05031	19.0768	-2.55235	5.21504	-45.091	-17.1261	23.5661	-19.8398	2.40391	18.1029	25.6733	28.439	0.986258
105	8.83333	20.8975	-9.85954	-7.16251	15.1965	17.2858	-8.87198	36.9083	-13.8773	87.1668	9.00844	-19.9915	-46.6093	-10.8567	0.613598	-18.5324	22.9062	16.4799	-12.8733	31.444	2.24752	11.909	-10.8875	8.11089	-13.8002	-2.52868	3.76656	-2.71455	-15.6985	-1.47151	-14.2668	5.25169	-12.5606	6.49062	1.29202	5.32762	-5.16241	19.2879	-2.61522	5.36624	-45.5958	-17.2888	23.7545	-20.0453	2.49349	18.4285	25.8841	28.7388	1.13105
106	8.91667	21.0618	-9.99663	-7.16107	15.2696	17.4558	-9.06536	37.5642	-14.0788	88.213	9.13454	-20.1469	-46.9879	-10.8165	0.7796	-18.6109	23.0713	16.6637	-13.135	31.5779	2.3481	12.1762	-10.9304	8.17537	-13.9635	-2.58183	3.73961	-2.67999	-15.7727	-1.50144	-14.2732	5.22104	-12.6451	6.5461	1.39262	5.41997	-5.28301	19.5045	-2.67462	5.52862	-46.1033	-17.4497	23.9333	-20.2392	2.59237	18.7655	26.0877	29.0385	1.26372
107	9	21.2286	-10.137	-7.15955	15.325	17.6335	-9.25607	38.2241	-14.284	89.2646	9.25791	-20.3049	-47.3637	-10.7764	0.960231	-18.6855	23.242	16.8518	-13.3971	31.716	2.4536	12.4491	-10.9713	8.25468	-14.1232	-2.64163	3.70302	-2.6435	-15.8521	-1.5388	-14.2829	5.19267	-12.7334	6.60828	1.49492	5.51406	-5.40635	19.7272	-2.74233	5.68243	-46.6005	-17.6075	24.1046	-20.4203	2.69388	19.1102	26.2889	29.3386	1.38475
108	9.08333	21.3908	-10.282	-7.15518	15.3745	17.8169	-9.43921	38.894	-14.4986	90.3229	9.37932	-20.4641	-47.7388	-10.739	1.15121	-18.7552	23.4157	17.0392	-13.6508	31.8583	2.55484	12.718	-11.0115	8.33598	-14.2817	-2.69688	3.66089	-2.59672	-15.9376	-1.57894	-14.2868	5.16141	-12.8174	6.66849	1.59858	5.61532	-5.52514	19.9527	-2.80478	5.83807	-47.0976	-17.7653	24.2769	-20.5927	2.79462	19.4574	26.4831	29.6357	1.50294
109	9.16667	21.5432	-10.4236	-7.16074	15.4232	17.9908	-9.61775	39.5726	-14.7203	91.3897	9.50267	-20.6259	-48.1169	-10.7146	1.35713	-18.8197	23.5962	17.2249	-13.8931	32.0021	2.64977	12.9896	-11.0531	8.42041	-14.4341	-2.7417	3.61507	-2.54667	-16.0171	-1.61341	-14.2882	5.12627	-12.904	6.72367	1.70252	5.71872	-5.63424	20.1742	-2.86514	5.99244	-47.5936	-17.9231	24.4485	-20.7664	2.89234	19.8078	26.6625	29.9337	1.61631
110	9.25	21.6846	-10.5629	-7.1707	15.4746	18.1628	-9.79695	40.2541	-14.9454	92.476	9.62275	-20.7877	-48.4919	-10.6909	1.56445	-18.8765	23.7705	17.4115	-14.1255	32.1479	2.74799	13.266	-11.0949	8.50123	-14.5734	-2.78609	3.57174	-2.48167	-16.0937	-1.66061	-14.283	5.09643	-12.9935	6.77339	1.80893	5.83043	-5.73812	20.4036	-2.92997	6.1511	-48.0789	-18.0792	24.6249	-20.939	2.98655	20.1581	26.8354	30.2285	1.73172
111	9.33333	21.8253	-10.6955	-7.19033	15.5248	18.344	-9.97147	40.937	-15.1813	93.5757	9.73581	-20.9502	-48.8731	-10.6649	1.77495	-18.9396	23.9562	17.5977	-14.3536	32.297	2.85716	13.5493	-11.1277	8.58756	-14.7101	-2.82885	3.53278	-2.41923	-16.1739	-1.70521	-14.2819	5.07234	-13.0714	6.82266	1.93178	5.93949	-5.82745	20.6362	-2.99232	6.31335	-48.5644	-18.2488	24.8025	-21.1133	3.08061	20.5119	27.0058	30.5246	1.84805
112	9.41667	21.9608	-10.8325	-7.22838	15.5719	18.5265	-10.146	41.6329	-15.4259	94.6617	9.8375	-21.1012	-49.2531	-10.6468	1.99267	-19.0045	24.1479	17.7855	-14.5717	32.4499	2.97057	13.8371	-11.1616	8.67585	-14.8479	-2.87982	3.49086	-2.35636	-16.2581	-1.75139	-14.2809	5.04503	-13.1438	6.87658	2.06189	6.058	-5.91923	20.8736	-3.05704	6.4776	-49.0506	-18.4228	24.9841	-21.286	3.1755	20.864	27.1653	30.813	1.95738
113	9.5	22.0932	-10.9658	-7.27229	15.6093	18.7093	-10.3126	42.324	-15.668	95.7428	9.94426	-21.248	-49.6369	-10.6377	2.22274	-19.0701	24.3469	17.9701	-14.7784	32.607	3.08781	14.1187	-11.1868	8.75881	-14.9863	-2.93146	3.44551	-2.29113	-16.3443	-1.79642	-14.2801	5.02271	-13.2064	6.9321	2.19533	6.17763	-6.0147	21.0992	-3.12495	6.64657	-49.5365	-18.5981	25.158	-21.4572	3.2642	21.2084	27.3215	31.0899	2.05965
114	9.58333	22.2251	-11.0972	-7.32493	15.6538	18.8926	-10.4751	43.0184	-15.9085	96.8237	10.0554	-21.4029	-50.019	-10.6341	2.46577	-19.1317	24.56	18.158	-14.9866	32.7518	3.20646	14.3974	-11.2051	8.82748	-15.1258	-2.98806	3.39545	-2.2154	-16.4514	-1.83134	-14.2932	5.01259	-13.2843	6.98191	2.32658	6.29865	-6.10421	21.3239	-3.19131	6.81944	-50.0343	-18.7688	25.3436	-21.628	3.35194	21.548	27.4792	31.3558	2.15248
115	9.66667	22.3509	-11.2247	-7.38115	15.7038	19.0717	-10.6393	43.723	-16.145	97.8949	10.1652	-21.5665	-50.3999	-10.6488	2.71877	-19.1879	24.7909	18.3408	-15.1944	32.8865	3.32969	14.6842	-11.2223	8.88946	-15.2617	-3.04502	3.34493	-2.12297	-16.5503	-1.86112	-14.3162	5.00535	-13.3544	7.03188	2.47008	6.41906	-6.18754	21.5476	-3.27028	6.98087	-50.544	-18.936	25.531	-21.8045	3.43896	21.8812	27.6395	31.6268	2.23843
116	9.75	22.4734	-11.3441	-7.44398	15.7451	19.2509	-10.8105	44.4394	-16.3804	98.965	10.2727	-21.7302	-50.7813	-10.6649	2.96464	-19.2426	25.0292	18.5185	-15.4115	33.0177	3.44689	14.9711	-11.2416	8.94653	-15.395	-3.10245	3.3041	-2.02285	-16.6483	-1.89773	-14.3431	5.0018	-13.4221	7.08327	2.62223	6.55152	-6.27302	21.7669	-3.33555	7.11978	-51.0535	-19.1005	25.72	-21.9871	3.52126	22.2156	27.8057	31.8931	2.33505
117	9.83333	22.6003	-11.4555	-7.50928	15.7773	19.4324	-10.9867	45.1663	-16.6227	100.035	10.382	-21.8954	-51.1682	-10.6836	3.20124	-19.3103	25.2744	18.6951	-15.6307	33.1559	3.56059	15.274	-11.2641	8.99627	-15.5216	-3.16801	3.25975	-1.91601	-16.7437	-1.94169	-14.372	5.00491	-13.4878	7.13114	2.7992	6.69291	-6.36326	21.9903	-3.40722	7.26249	-51.5581	-19.2669	25.9113	-22.1694	3.5969	22.5506	27.9778	32.1597	2.44402
118	9.91667	22.7189	-11.5585	-7.58411	15.8007	19.6045	-11.1687	45.9023	-16.8732	101.096	10.4914	-22.0591	-51.5444	-10.7162	3.43025	-19.3861	25.5274	18.8684	-15.8531	33.3116	3.68305	15.5788	-11.3065	9.04104	-15.6505	-3.22674	3.22344	-1.80696	-16.8258	-1.98742	-14.4037	5.02184	-13.5554	7.18149	2.96868	6.84204	-6.45988	22.2079	-3.47628	7.40662	-52.0565	-19.4409	26.0903	-22.3543	3.66875	22.8874	28.1552	32.4179	2.55389
119	10	22.8351	-11.6569	-7.65005	15.8166	19.7744	-11.3488	46.6477	-17.1273	102.157	10.6025	-22.2262	-51.9074	-10.7567	3.6565	-19.4619	25.7883	19.0339	-16.0726	33.4783	3.80553	15.8855	-11.3442	9.07718	-15.7773	-3.28615	3.18639	-1.69577	-16.9128	-2.03911	-14.4418	5.03986	-13.6223	7.2398	3.13262	6.99682	-6.55988	22.4213	-3.55012	7.54617	-52.5467	-19.6072	26.2618	-22.5449	3.73794	23.2174	28.3315	32.668	2.65333
120	10.0833	22.9541	-11.7546	-7.70532	15.831	19.94	-11.5295	47.4059	-17.3724	103.22	10.7098	-22.4	-52.2641	-10.8083	3.8823	-19.5415	26.0622	19.1995	-16.2823	33.6466	3.92901	16.1978	-11.3801	9.10458	-15.9038	-3.34815	3.16192	-1.57145	-16.9942	-2.09077	-14.477	5.06089	-13.6912	7.29289	3.30152	7.15132	-6.66594	22.6407	-3.62082	7.68459	-53.0304	-19.7708	26.425	-22.7371	3.81311	23.544	28.5046	32.9081	2.74702
121	10.1667	23.0679	-11.8565	-7.74999	15.8419	20.0962	-11.7116	48.1798	-17.6084	104.271	10.8287	-22.5843	-52.6159	-10.8734	4.11469	-19.623	26.3521	19.3691	-16.4726	33.8191	4.05822	16.5063	-11.4073	9.1351	-16.0273	-3.41012	3.13609	-1.43716	-17.0826	-2.13618	-14.5048	5.07308	-13.7605	7.35524	3.46364	7.31265	-6.77548	22.8636	-3.68817	7.82041	-53.5172	-19.9393	26.5943	-22.9364	3.88986	23.8626	28.6732	33.1536	2.82511
122	10.25	23.1824	-11.9535	-7.787	15.8489	20.2425	-11.8846	48.9576	-17.8398	105.311	10.9522	-22.7618	-52.9754	-10.948	4.3551	-19.7114	26.6451	19.5449	-16.6582	34.0013	4.19209	16.8089	-11.441	9.16075	-16.1574	-3.47247	3.11704	-1.28495	-17.1656	-2.18777	-14.5279	5.10342	-13.8334	7.41446	3.61053	7.46789	-6.88827	23.0926	-3.75928	7.94428	-54.0014	-20.1115	26.7615	-23.1397	3.96283	24.1806	28.8298	33.3872	2.90116
123	10.3333	23.3018	-12.0434	-7.81511	15.8606	20.39	-12.0476	49.7331	-18.0693	106.343	11.0848	-22.9326	-53.3423	-11.0279	4.60291	-19.805	26.9378	19.7245	-16.8409	34.1992	4.33049	17.1078	-11.48	9.18381	-16.2998	-3.54799	3.0903	-1.13253	-17.2455	-2.23924	-14.5457	5.1414	-13.9042	7.49287	3.75278	7.62249	-6.99761	23.3291	-3.82596	8.06639	-54.4816	-20.2858	26.9336	-23.3557	4.03064	24.4969	28.9775	33.6122	2.97263
124	10.4167	23.4315	-12.1278	-7.83367	15.8735	20.543	-12.2094	50.5099	-18.2986	107.369	11.2148	-23.0969	-53.7183	-11.1169	4.86034	-19.8952	27.2347	19.9009	-17.0256	34.4226	4.4722	17.4004	-11.5227	9.20035	-16.4448	-3.62576	3.05897	-0.982824	-17.3185	-2.29238	-14.5594	5.17933	-13.9775	7.56538	3.89007	7.77314	-7.11044	23.5692	-3.90116	8.185	-54.9577	-20.4654	27.1132	-23.5774	4.09672	24.8054	29.122	33.8362	3.03359
125	10.5	23.5643	-12.2038	-7.8455	15.8737	20.6974	-12.3761	51.2936	-18.5153	108.394	11.348	-23.2625	-54.0854	-11.2136	5.12023	-19.9822	27.53	20.0736	-17.2138	34.6743	4.61775	17.6807	-11.5645	9.22304	-16.5832	-3.70866	3.02977	-0.841583	-17.3914	-2.34826	-14.579	5.20785	-14.0531	7.63444	4.02419	7.92604	-7.22573	23.8041	-3.97583	8.30678	-55.4347	-20.6486	27.2972	-23.8039	4.16838	25.1127	29.2661	34.0616	3.09029
126	10.5833	23.6986	-12.2759	-7.85291	15.8637	20.8437	-12.5471	52.0837	-18.7263	109.414	11.477	-23.4306	-54.4691	-11.3196	5.38605	-20.0697	27.8335	20.2472	-17.4074	34.9376	4.76946	17.9713	-11.6031	9.24725	-16.7163	-3.78104	2.98846	-0.698156	-17.4671	-2.4022	-14.5939	5.2265	-14.1245	7.70252	4.15918	8.08483	-7.34749	24.0423	-4.04752	8.42607	-55.9124	-20.8352	27.4858	-24.0341	4.24869	25.419	29.4112	34.2888	3.15869
127	10.6667	23.8347	-12.3567	-7.86113	15.8426	20.98	-12.7196	52.8892	-18.9322	110.428	11.6043	-23.6069	-54.8442	-11.4346	5.66221	-20.1511	28.1433	20.4166	-17.6023	35.2035	4.91886	18.2631	-11.6284	9.27694	-16.8443	-3.83445	2.94199	-0.552996	-17.5458	-2.44799	-14.613	5.25273	-14.2	7.76852	4.29074	8.24833	-7.46986	24.2837	-4.12456	8.54291	-56.3924	-21.0234	27.6826	-24.2668	4.332	25.7169	29.5546	34.5144	3.23342
128	10.75	23.9592	-12.4421	-7.8711	15.8119	21.1062	-12.8833	53.6961	-19.1305	111.44	11.723	-23.7812	-55.2189	-11.5453	5.94095	-20.2226	28.451	20.5868	-17.8003	35.476	5.06108	18.5596	-11.648	9.31771	-16.9673	-3.87071	2.89102	-0.404007	-17.625	-2.49122	-14.6342	5.27795	-14.2815	7.82482	4.40726	8.40681	-7.5975	24.5255	-4.20845	8.65688	-56.8671	-21.2229	27.8894	-24.5007	4.40958	26.0172	29.7034	34.7327	3.32208
129	10.8333	24.0848	-12.5303	-7.87299	15.7782	21.2335	-13.0569	54.5005	-19.3239	112.447	11.8389	-23.9509	-55.5821	-11.6515	6.21947	-20.2882	28.7512	20.7586	-18.0002	35.7511	5.18994	18.8539	-11.6688	9.35894	-17.0888	-3.90373	2.83364	-0.251406	-17.7163	-2.53546	-14.6656	5.30607	-14.3724	7.88474	4.52155	8.56606	-7.71957	24.7781	-4.29152	8.76382	-57.3423	-21.4245	28.1025	-24.7334	4.48341	26.3177	29.856	34.9431	3.40695
130	10.9167	24.2098	-12.6287	-7.87792	15.743	21.3628	-13.2349	55.3068	-19.5187	113.436	11.946	-24.1206	-55.9252	-11.7632	6.50041	-20.3423	29.0471	20.9185	-18.2103	36.0188	5.31417	19.1368	-11.6858	9.40408	-17.208	-3.94311	2.80105	-0.100553	-17.8148	-2.59476	-14.7021	5.33738	-14.4648	7.94684	4.63379	8.72075	-7.85062	25.0392	-4.37265	8.86737	-57.809	-21.6263	28.3125	-24.9621	4.55151	26.625	30.0106	35.1585	3.49015
131	11	24.3229	-12.7378	-7.88262	15.7096	21.4977	-13.4159	56.1127	-19.7108	114.424	12.0435	-24.2883	-56.2565	-11.8731	6.77399	-20.3857	29.342	21.07	-18.437	36.2938	5.43067	19.4111	-11.709	9.44969	-17.3052	-3.97305	2.78663	0.0457895	-17.9114	-2.66126	-14.7465	5.37393	-14.5561	8.00587	4.74041	8.87203	-7.98211	25.3057	-4.44995	8.96229	-58.2704	-21.8258	28.5261	-25.1863	4.62006	26.9319	30.1653	35.3822	3.57049
132	11.0833	24.4204	-12.8429	-7.883	15.6788	21.6342	-13.5996	56.9122	-19.9033	115.4	12.131	-24.4526	-56.5855	-11.9793	7.04849	-20.4344	29.6365	21.2067	-18.6712	36.5824	5.53365	19.6828	-11.732	9.49781	-17.3892	-3.9965	2.78471	0.195189	-18.0012	-2.73062	-14.792	5.38906	-14.6467	8.07382	4.84048	9.02335	-8.11956	25.578	-4.52419	9.05536	-58.7386	-22.0267	28.7431	-25.3977	4.68418	27.2477	30.3223	35.6074	3.64803
133	11.1667	24.5089	-12.9613	-7.88586	15.6544	21.774	-13.7893	57.7175	-20.0979	116.369	12.2108	-24.6122	-56.9075	-12.0914	7.32443	-20.4761	29.9385	21.3483	-18.9149	36.8636	5.6372	19.9454	-11.7737	9.55093	-17.4667	-4.02248	2.79114	0.354762	-18.0871	-2.79513	-14.8448	5.41032	-14.7394	8.14745	4.93649	9.18014	-8.25494	25.8362	-4.60421	9.14327	-59.2075	-22.2292	28.9653	-25.5987	4.74357	27.5731	30.4809	35.8357	3.72718
134	11.25	24.5963	-13.0833	-7.87212	15.6248	21.9151	-13.9845	58.5249	-20.2792	117.336	12.2894	-24.767	-57.2239	-12.2095	7.59755	-20.5171	30.23	21.493	-19.1698	37.1363	5.73917	20.1888	-11.8194	9.60204	-17.5389	-4.0456	2.80589	0.519642	-18.1716	-2.86823	-14.8979	5.41279	-14.8294	8.21811	5.02946	9.32981	-8.38905	26.0927	-4.68912	9.23212	-59.6872	-22.4454	29.1942	-25.7939	4.8088	27.9112	30.6427	36.0599	3.81044
135	11.3333	24.6793	-13.2063	-7.84472	15.5931	22.0613	-14.1767	59.3327	-20.4547	118.31	12.3637	-24.917	-57.5331	-12.3287	7.865	-20.5633	30.5266	21.6389	-19.4209	37.3928	5.83347	20.4279	-11.8687	9.64727	-17.6062	-4.07363	2.82692	0.682882	-18.2566	-2.94537	-14.9695	5.41855	-14.9195	8.28448	5.12578	9.47807	-8.53006	26.3438	-4.78159	9.32159	-60.1594	-22.6707	29.4313	-25.9859	4.87891	28.2537	30.8047	36.2819	3.89735
136	11.4167	24.7519	-13.3315	-7.80704	15.5561	22.2099	-14.3651	60.1428	-20.6271	119.284	12.4342	-25.0683	-57.8326	-12.4486	8.12454	-20.6172	30.8205	21.7858	-19.6731	37.6644	5.92599	20.6642	-11.9235	9.6855	-17.6733	-4.10207	2.8453	0.845228	-18.346	-3.0138	-15.037	5.4389	-15.0113	8.35117	5.2248	9.62204	-8.6725	26.5899	-4.87999	9.41218	-60.6192	-22.8985	29.6769	-26.1796	4.95583	28.6029	30.9647	36.499	3.98295
137	11.5	24.8227	-13.459	-7.76119	15.5301	22.3549	-14.5501	60.9445	-20.7991	120.265	12.5098	-25.2084	-58.1247	-12.5684	8.38559	-20.6697	31.1123	21.9317	-19.9426	37.9561	6.01418	20.8956	-11.9845	9.71436	-17.737	-4.12338	2.86559	1.00524	-18.4595	-3.07752	-15.101	5.4498	-15.098	8.42004	5.33048	9.77172	-8.81984	26.8316	-4.97129	9.5061	-61.0585	-23.1308	29.9245	-26.3776	5.0373	28.9525	31.1202	36.7173	4.06896
138	11.5833	24.8932	-13.589	-7.7051	15.5116	22.5011	-14.7435	61.738	-20.9709	121.249	12.578	-25.3321	-58.4056	-12.6899	8.65136	-20.7375	31.4005	22.0836	-20.2196	38.2775	6.10323	21.124	-12.0425	9.74311	-17.8012	-4.14878	2.88173	1.15612	-18.5801	-3.14679	-15.1616	5.45275	-15.173	8.4955	5.44557	9.91818	-8.96906	27.0713	-5.05629	9.61406	-61.5038	-23.359	30.1728	-26.5622	5.12188	29.3108	31.2692	36.9295	4.15413
139	11.6667	24.9677	-13.7152	-7.64851	15.5055	22.6487	-14.9404	62.5332	-21.137	122.232	12.6462	-25.4467	-58.6801	-12.8162	8.91446	-20.8215	31.6913	22.2436	-20.5092	38.6065	6.20581	21.3596	-12.1079	9.77153	-17.8596	-4.16707	2.89798	1.30087	-18.6931	-3.2141	-15.234	5.4514	-15.2582	8.57333	5.5729	10.0686	-9.12523	27.3106	-5.13042	9.72393	-61.9541	-23.579	30.4262	-26.7357	5.20723	29.6718	31.4059	37.1424	4.2391
140	11.75	25.035	-13.8357	-7.59139	15.4841	22.7969	-15.1435	63.3194	-21.2994	123.226	12.7193	-25.5695	-58.938	-12.9476	9.1861	-20.9182	31.9744	22.4151	-20.7913	38.9405	6.31847	21.5999	-12.1669	9.79436	-17.9044	-4.17064	2.92459	1.44221	-18.7931	-3.27688	-15.3178	5.45653	-15.3474	8.64907	5.69144	10.209	-9.27772	27.5382	-5.19619	9.83803	-62.4118	-23.7942	30.6836	-26.9032	5.29366	30.0378	31.5359	37.3387	4.32696
141	11.8333	25.098	-13.9487	-7.53375	15.4574	22.9497	-15.3512	64.0996	-21.4582	124.225	12.8004	-25.6939	-59.1945	-13.0835	9.46105	-21.0208	32.2495	22.5918	-21.0669	39.2845	6.4303	21.8478	-12.2212	9.81291	-17.9614	-4.16143	2.94323	1.58797	-18.8878	-3.34675	-15.4219	5.44691	-15.4383	8.73035	5.81972	10.3527	-9.43173	27.757	-5.25785	9.95165	-62.8709	-24.0147	30.9365	-27.0587	5.38318	30.4054	31.6477	37.5196	4.41766
142	11.9167	25.1562	-14.0624	-7.47559	15.4227	23.1079	-15.5595	64.8853	-21.6159	125.229	12.8862	-25.8169	-59.4441	-13.2299	9.74399	-21.119	32.5182	22.7746	-21.3398	39.6402	6.5432	22.0923	-12.2836	9.83173	-18.0215	-4.14329	2.96854	1.73078	-18.9638	-3.41521	-15.5209	5.43736	-15.533	8.81594	5.9567	10.5017	-9.5811	27.9618	-5.32194	10.0667	-63.3255	-24.2447	31.1882	-27.2096	5.47742	30.7772	31.7465	37.6984	4.50843
143	12	25.2117	-14.1814	-7.41688	15.3877	23.252	-15.7726	65.6642	-21.7647	126.222	12.9884	-25.9433	-59.6854	-13.3773	10.036	-21.2138	32.7795	22.9534	-21.6127	40.0069	6.65782	22.3187	-12.3401	9.84077	-18.0875	-4.12804	3.00891	1.86912	-19.0536	-3.49441	-15.6179	5.42392	-15.6335	8.90897	6.09783	10.6312	-9.73659	28.156	-5.38556	10.1803	-63.7725	-24.4812	31.4331	-27.3574	5.57737	31.1534	31.8441	37.8643	4.60037
144	12.0833	25.2648	-14.299	-7.35764	15.3551	23.4116	-15.9914	66.4395	-21.9009	127.198	13.0826	-26.0704	-59.9294	-13.5317	10.3312	-21.3068	33.0372	23.1338	-21.8826	40.3808	6.77548	22.5421	-12.392	9.84964	-18.1624	-4.1077	3.04348	2.0133	-19.1363	-3.56577	-15.7154	5.40196	-15.7342	8.99812	6.23275	10.7606	-9.88306	28.3468	-5.45014	10.2897	-64.2187	-24.7085	31.6788	-27.5005	5.68773	31.5339	31.944	38.011	4.69055
145	12.1667	25.3223	-14.4194	-7.29783	15.3257	23.5727	-16.2181	67.2164	-22.0158	128.155	13.1748	-26.2084	-60.1752	-13.686	10.6378	-21.3719	33.291	23.3094	-22.148	40.7544	6.87524	22.7489	-12.4295	9.85859	-18.2404	-4.08917	3.06771	2.16773	-19.2247	-3.6357	-15.8161	5.38269	-15.8363	9.0889	6.36717	10.8897	-10.0272	28.5409	-5.51065	10.3893	-64.664	-24.932	31.9267	-27.6415	5.80421	31.9147	32.0389	38.1526	4.78058
146	12.25	25.375	-14.5407	-7.23871	15.3084	23.7301	-16.4487	67.9961	-22.1178	129.117	13.2678	-26.3319	-60.4183	-13.8349	10.9423	-21.4417	33.5347	23.4856	-22.4139	41.1323	6.97033	22.9384	-12.4596	9.89205	-18.3244	-4.06905	3.08424	2.32221	-19.31	-3.701	-15.9333	5.36165	-15.9322	9.15565	6.49916	11.0246	-10.1622	28.7353	-5.57099	10.4751	-65.1044	-25.1555	32.1786	-27.783	5.91687	32.2913	32.1466	38.2906	4.86326
147	12.3333	25.423	-14.6591	-7.1843	15.312	23.8822	-16.6844	68.7787	-22.2214	130.078	13.3535	-26.4547	-60.6533	-13.9855	11.2479	-21.516	33.7793	23.6611	-22.6816	41.5134	7.0663	23.1258	-12.4871	9.93209	-18.4175	-4.05256	3.08565	2.479	-19.3954	-3.76922	-16.0686	5.3445	-16.0255	9.22624	6.62007	11.1475	-10.2913	28.9306	-5.62341	10.5619	-65.5526	-25.3792	32.4308	-27.9166	6.02374	32.6707	32.2592	38.4301	4.93795
148	12.4167	25.4658	-14.7771	-7.11764	15.3076	24.0368	-16.9222	69.5695	-22.3286	131.04	13.4327	-26.5565	-60.8811	-14.1439	11.5499	-21.5937	34.0201	23.8319	-22.9471	41.895	7.16071	23.3153	-12.5137	9.97894	-18.5186	-4.04135	3.0854	2.63559	-19.4639	-3.84888	-16.2093	5.32623	-16.1334	9.29597	6.73174	11.2753	-10.4216	29.1266	-5.68288	10.6485	-65.9939	-25.602	32.6735	-28.0592	6.12102	33.0566	32.3783	38.5643	5.01145
149	12.5	25.4986	-14.8908	-7.04728	15.2967	24.1906	-17.1636	70.3603	-22.4379	132.009	13.512	-26.6664	-61.1069	-14.3147	11.8548	-21.6854	34.2583	24.0016	-23.2075	42.2816	7.25178	23.4811	-12.5456	10.0136	-18.6119	-4.03471	3.0858	2.79753	-19.5433	-3.93751	-16.3568	5.31293	-16.2535	9.36969	6.84191	11.3934	-10.5472	29.3003	-5.74859	10.7336	-66.4326	-25.8314	32.9125	-28.2031	6.21764	33.4412	32.5078	38.6911	5.08386
150	12.5833	25.5241	-14.9962	-6.96586	15.2831	24.3451	-17.4094	71.1473	-22.5538	132.978	13.6028	-26.7788	-61.3257	-14.4898	12.1612	-21.7922	34.4913	24.1667	-23.4574	42.6728	7.34874	23.6514	-12.5798	10.0508	-18.696	-4.02201	3.08994	2.96114	-19.6288	-4.02445	-16.5168	5.28923	-16.3708	9.4389	6.95803	11.5152	-10.6718	29.5076	-5.80972	10.8068	-66.8744	-26.0619	33.1575	-28.3506	6.31375	33.8251	32.6425	38.8181	5.15887
151	12.6667	25.5549	-15.1057	-6.89498	15.2869	24.5021	-17.6552	71.9468	-22.6805	133.956	13.698	-26.8976	-61.5278	-14.6609	12.4719	-21.9031	34.725	24.3438	-23.7003	43.1054	7.4496	23.8204	-12.6268	10.0885	-18.7658	-4.00972	3.11126	3.13668	-19.6975	-4.09892	-16.6726	5.24992	-16.4845	9.48171	7.06906	11.6435	-10.8	29.7161	-5.86458	10.8661	-67.3165	-26.2905	33.3991	-28.4979	6.40702	34.2134	32.7839	38.942	5.23804
152	12.75	25.5914	-15.2169	-6.83344	15.3091	24.6562	-17.9051	72.7367	-22.8101	134.929	13.8099	-27.0292	-61.7114	-14.835	12.7856	-22.0233	34.9446	24.5283	-23.9449	43.5415	7.55179	23.9908	-12.6693	10.1265	-18.8379	-3.99035	3.14153	3.31243	-19.7621	-4.17612	-16.8276	5.20503	-16.5956	9.52339	7.18462	11.7659	-10.9391	29.9034	-5.90704	10.9247	-67.7674	-26.5144	33.6392	-28.6412	6.50092	34.5879	32.9361	39.0563	5.32127
153	12.8333	25.6364	-15.3257	-6.78107	15.3281	24.812	-18.1544	73.5206	-22.951	135.9	13.9137	-27.1733	-61.8954	-15.0065	13.1038	-22.1609	35.1758	24.716	-24.1871	43.974	7.65003	24.171	-12.7181	10.155	-18.9117	-3.98912	3.16834	3.48988	-19.8163	-4.2584	-16.997	5.17017	-16.7048	9.57463	7.30581	11.8843	-11.0813	30.1126	-5.95286	10.9851	-68.2334	-26.7347	33.8803	-28.7822	6.59367	34.9584	33.0966	39.1705	5.39229
154	12.9167	25.6869	-15.4297	-6.72839	15.349	24.9671	-18.4006	74.3013	-23.1032	136.861	14.014	-27.3621	-62.0823	-15.1729	13.4196	-22.3002	35.4147	24.9086	-24.4305	44.4137	7.73895	24.3565	-12.7619	10.171	-18.9937	-3.99432	3.19349	3.66153	-19.869	-4.34214	-17.1735	5.1426	-16.811	9.60661	7.42863	12.002	-11.2265	30.3366	-5.98564	11.0451	-68.7093	-26.9408	34.121	-28.9174	6.68565	35.3162	33.2654	39.2839	5.47058
155	13	25.7317	-15.5318	-6.67558	15.3691	25.1218	-18.6397	75.0717	-23.2585	137.791	14.1082	-27.5454	-62.2685	-15.3319	13.7348	-22.4426	35.6614	25.1068	-24.6797	44.8493	7.8093	24.5426	-12.8129	10.1893	-19.0731	-4.00656	3.21387	3.83961	-19.9278	-4.43733	-17.353	5.13234	-16.9245	9.63659	7.55192	12.1147	-11.367	30.5746	-6.01209	11.1056	-69.1952	-27.1433	34.3629	-29.0561	6.77852	35.651	33.4304	39.3959	5.55205
156	13.0833	25.7658	-15.6278	-6.62022	15.3836	25.278	-18.8864	75.8312	-23.4112	138.712	14.2048	-27.7308	-62.4551	-15.4813	14.0471	-22.5857	35.9063	25.2904	-24.9204	45.2833	7.86819	24.7388	-12.8757	10.205	-19.148	-4.02384	3.23182	4.01586	-19.9978	-4.53733	-17.5299	5.12172	-17.0421	9.66348	7.6706	12.2165	-11.5058	30.8064	-6.03183	11.1722	-69.6752	-27.3433	34.6064	-29.1915	6.8723	35.9882	33.5791	39.5081	5.63464
157	13.1667	25.7972	-15.7207	-6.58645	15.3973	25.4305	-19.1424	76.5837	-23.5683	139.626	14.2984	-27.9096	-62.64	-15.6255	14.3514	-22.7359	36.1492	25.4651	-25.151	45.7093	7.91734	24.9365	-12.9555	10.2212	-19.2247	-4.04536	3.25066	4.19382	-20.0603	-4.65156	-17.7146	5.11845	-17.1614	9.68974	7.796	12.3159	-11.6317	31.0392	-6.05405	11.2458	-70.1423	-27.5416	34.8468	-29.3394	6.96701	36.3204	33.7112	39.6211	5.70331
158	13.25	25.8347	-15.8085	-6.5718	15.4109	25.5786	-19.4067	77.3165	-23.7102	140.521	14.4025	-28.0907	-62.8251	-15.7618	14.6488	-22.8775	36.3841	25.6301	-25.3673	46.1411	7.96128	25.1361	-13.0402	10.2286	-19.2953	-4.0642	3.27582	4.35573	-20.1196	-4.77371	-17.907	5.11028	-17.2921	9.69525	7.91344	12.4213	-11.7487	31.2501	-6.06961	11.3163	-70.6033	-27.7346	35.0824	-29.4763	7.05841	36.6558	33.8489	39.7422	5.75657
159	13.3333	25.8766	-15.8996	-6.57936	15.4358	25.7282	-19.6708	78.0356	-23.8428	141.425	14.5118	-28.2902	-63.0213	-15.8827	14.9372	-23.0192	36.6218	25.789	-25.5819	46.5753	7.99095	25.345	-13.1344	10.2345	-19.3637	-4.07857	3.30529	4.51275	-20.1753	-4.88796	-18.1158	5.1032	-17.4211	9.69368	8.04985	12.5424	-11.8652	31.4367	-6.0887	11.3953	-71.0704	-27.9177	35.3239	-29.6006	7.14381	37.0002	33.9865	39.8729	5.80913
160	13.4167	25.9234	-16.0044	-6.60069	15.4664	25.8797	-19.9418	78.7496	-23.9717	142.311	14.6199	-28.5027	-63.2285	-15.9913	15.2153	-23.1609	36.8527	25.9409	-25.7922	47.0162	8.01182	25.5591	-13.2231	10.2358	-19.4298	-4.09946	3.34582	4.67193	-20.2282	-5.00481	-18.3189	5.09789	-17.5469	9.68977	8.18568	12.6752	-11.9696	31.6306	-6.09372	11.4733	-71.5162	-28.0965	35.5753	-29.7121	7.21603	37.3372	34.1275	40.016	5.86063
161	13.5	25.9762	-16.1153	-6.63208	15.5103	26.0267	-20.2062	79.4661	-24.0967	143.196	14.7264	-28.708	-63.4406	-16.088	15.4924	-23.3067	37.0858	26.1001	-26.0189	47.4661	8.0298	25.7874	-13.304	10.2396	-19.4932	-4.11736	3.39591	4.81868	-20.2864	-5.12874	-18.5135	5.10007	-17.6689	9.69186	8.33062	12.8105	-12.071	31.8265	-6.09967	11.5533	-71.962	-28.2756	35.8362	-29.8022	7.30872	37.6687	34.2679	40.1638	5.90701
162	13.5833	26.0365	-16.232	-6.66721	15.5532	26.1734	-20.4661	80.1811	-24.235	144.082	14.8338	-28.905	-63.6576	-16.1744	15.7699	-23.4483	37.3337	26.2568	-26.244	47.9174	8.0462	26.0228	-13.3765	10.2458	-19.5669	-4.15273	3.43893	4.96868	-20.3438	-5.256	-18.705	5.1073	-17.7954	9.68939	8.47224	12.9549	-12.1552	32.031	-6.1007	11.6282	-72.3984	-28.4564	36.0977	-29.8856	7.37966	37.9809	34.4131	40.3094	5.95338
163	13.6667	26.1076	-16.3427	-6.71965	15.5988	26.3133	-20.7239	80.8945	-24.3857	144.97	14.9348	-29.0887	-63.888	-16.2616	16.0374	-23.5873	37.5955	26.4137	-26.4687	48.3724	8.06139	26.2584	-13.4515	10.2594	-19.6428	-4.18504	3.49728	5.11657	-20.4055	-5.38713	-18.9023	5.11103	-17.9363	9.68312	8.61904	13.0928	-12.2494	32.2388	-6.10215	11.7046	-72.8206	-28.6408	36.3622	-29.9643	7.4479	38.2877	34.5625	40.4602	6.00163
164	13.75	26.1759	-16.4524	-6.79141	15.644	26.4375	-20.9678	81.5885	-24.5442	145.845	15.0406	-29.2629	-64.1178	-16.3507	16.2893	-23.7232	37.8618	26.5716	-26.6897	48.8245	8.08247	26.4834	-13.5335	10.2746	-19.7264	-4.22262	3.5578	5.25919	-20.4764	-5.51662	-19.0991	5.1043	-18.0868	9.67436	8.76673	13.2195	-12.3426	32.4527	-6.09081	11.7779	-73.2253	-28.8196	36.6312	-30.0455	7.52126	38.5948	34.7303	40.6048	6.04658
165	13.8333	26.2414	-16.5598	-6.88671	15.6897	26.5574	-21.2078	82.2636	-24.7126	146.72	15.1507	-29.4436	-64.3442	-16.4432	16.5286	-23.8603	38.14	26.6968	-26.901	49.2494	8.1186	26.6982	-13.6261	10.2862	-19.8268	-4.25254	3.62084	5.40699	-20.5523	-5.64061	-19.3002	5.09715	-18.2333	9.67449	8.91905	13.3341	-12.4486	32.6703	-6.06624	11.8407	-73.6218	-28.9966	36.8968	-30.1204	7.6059	38.901	34.8995	40.7546	6.09774
166	13.9167	26.3011	-16.661	-6.99614	15.7358	26.6766	-21.4445	82.9285	-24.9018	147.6	15.2664	-29.6313	-64.5688	-16.5321	16.7585	-23.9977	38.4321	26.8132	-27.102	49.6528	8.17213	26.9133	-13.7266	10.2767	-19.9376	-4.26705	3.68261	5.56062	-20.6272	-5.76604	-19.4904	5.08993	-18.3794	9.67711	9.07597	13.4481	-12.5439	32.8952	-6.0427	11.9154	-74.0013	-29.1721	37.1535	-30.1879	7.69141	39.2177	35.0757	40.9079	6.15559
167	14	26.3504	-16.7574	-7.10803	15.7824	26.7839	-21.6778	83.5743	-25.089	148.478	15.3833	-29.8096	-64.7957	-16.6162	16.9603	-24.1327	38.7308	26.9197	-27.2815	50.0523	8.22029	27.1436	-13.8358	10.2592	-20.0546	-4.27634	3.74438	5.71407	-20.7094	-5.87758	-19.6843	5.08264	-18.5226	9.67417	9.24145	13.5543	-12.6427	33.117	-6.01939	11.9933	-74.3762	-29.3476	37.3897	-30.24	7.7749	39.541	35.2574	41.0566	6.21812
168	14.0833	26.4028	-16.8505	-7.22109	15.8295	26.8909	-21.9077	84.2269	-25.2739	149.364	15.4919	-29.9795	-65.0348	-16.6881	17.1403	-24.2831	39.0221	27.0194	-27.4288	50.4492	8.24382	27.3909	-13.951	10.2421	-20.1684	-4.28131	3.79574	5.86914	-20.7972	-5.99222	-19.8798	5.07987	-18.6485	9.67782	9.41284	13.6489	-12.7438	33.3435	-5.99941	12.0796	-74.7522	-29.5257	37.619	-30.3063	7.85927	39.8701	35.4498	41.2105	6.27984
169	14.1667	26.4558	-16.9446	-7.32752	15.8748	27.0023	-22.1399	84.884	-25.4588	150.258	15.5936	-30.1415	-65.2841	-16.7666	17.3119	-24.4426	39.2999	27.1051	-27.5739	50.8326	8.27056	27.6398	-14.0808	10.2229	-20.2751	-4.2822	3.8545	6.01328	-20.8948	-6.09733	-20.071	5.09072	-18.782	9.67761	9.57695	13.7509	-12.8444	33.5808	-5.98802	12.175	-75.1423	-29.7068	37.8454	-30.3869	7.93094	40.199	35.6486	41.3643	6.33616
170	14.25	26.5093	-17.0423	-7.42915	15.92	27.1207	-22.3632	85.5311	-25.646	151.148	15.7081	-30.2992	-65.542	-16.8457	17.4798	-24.5978	39.5688	27.1926	-27.719	51.2126	8.30227	27.8874	-14.1985	10.1978	-20.3716	-4.28611	3.91569	6.13612	-21.0022	-6.20667	-20.255	5.10298	-18.9175	9.67261	9.74529	13.8597	-12.9458	33.8127	-5.98701	12.2748	-75.5407	-29.8854	38.0623	-30.4687	7.99299	40.5273	35.8491	41.5174	6.39315
171	14.3333	26.575	-17.1414	-7.52194	15.9775	27.2583	-22.5855	86.1624	-25.8336	152.026	15.8307	-30.4639	-65.8096	-16.92	17.6377	-24.7425	39.8554	27.2776	-27.8716	51.5663	8.3518	28.1259	-14.3241	10.1745	-20.4777	-4.29743	3.99108	6.25372	-21.1133	-6.28535	-20.4381	5.12398	-19.0438	9.67844	9.90654	13.9764	-13.0589	34.0516	-6.01109	12.3765	-75.9427	-30.0554	38.2769	-30.5635	8.0442	40.8368	36.0491	41.681	6.44291
172	14.4167	26.6506	-17.2422	-7.60639	16.046	27.4048	-22.8042	86.7725	-26.0292	152.902	15.9583	-30.6365	-66.0952	-17.0078	17.7958	-24.8785	40.154	27.3576	-28.0327	51.8926	8.41836	28.3479	-14.4494	10.1624	-20.5887	-4.31463	4.04232	6.37013	-21.2181	-6.34338	-20.6131	5.14846	-19.179	9.68217	10.0477	14.0955	-13.1624	34.2854	-6.0413	12.4769	-76.3626	-30.2202	38.4934	-30.6674	8.08101	41.1451	36.2609	41.8549	6.4839
173	14.5	26.7284	-17.3387	-7.68223	16.1198	27.5574	-23.0145	87.3651	-26.2164	153.779	16.0857	-30.8043	-66.386	-17.104	17.9574	-25.0113	40.4558	27.4445	-28.2032	52.205	8.5073	28.5547	-14.575	10.162	-20.6982	-4.33604	4.08405	6.48207	-21.3291	-6.38641	-20.7838	5.16237	-19.3001	9.69341	10.1774	14.2099	-13.2714	34.524	-6.0829	12.582	-76.7928	-30.3878	38.7146	-30.7834	8.1216	41.4432	36.4788	42.0311	6.5182
174	14.5833	26.803	-17.4318	-7.74466	16.1885	27.7202	-23.2151	87.958	-26.3963	154.659	16.2047	-30.9758	-66.6931	-17.205	18.1143	-25.1545	40.7575	27.541	-28.3742	52.5007	8.59993	28.7386	-14.6932	10.167	-20.8125	-4.36419	4.11521	6.59799	-21.4257	-6.41844	-20.9435	5.17293	-19.4106	9.71202	10.2935	14.3096	-13.3833	34.7381	-6.12009	12.6788	-77.2253	-30.5494	38.936	-30.8987	8.15923	41.7346	36.7006	42.2108	6.54812
175	14.6667	26.8781	-17.5337	-7.8037	16.2551	27.8866	-23.4103	88.5504	-26.5724	155.546	16.3125	-31.153	-67.0227	-17.2933	18.2614	-25.3046	41.0575	27.6437	-28.5486	52.7831	8.6875	28.9202	-14.8079	10.1806	-20.9309	-4.39531	4.146	6.70969	-21.5148	-6.45842	-21.0992	5.16858	-19.5076	9.73889	10.4058	14.4104	-13.4958	34.9527	-6.14949	12.7628	-77.653	-30.7129	39.1555	-31.0111	8.21244	42.0252	36.9206	42.3976	6.56569
176	14.75	26.9723	-17.6326	-7.85354	16.3282	28.0514	-23.5895	89.1248	-26.7382	156.433	16.414	-31.3267	-67.3583	-17.3728	18.4059	-25.4521	41.338	27.7667	-28.7189	53.0718	8.76252	29.0852	-14.9205	10.2115	-21.043	-4.42809	4.17959	6.8019	-21.5974	-6.49234	-21.2492	5.16005	-19.5986	9.77379	10.5091	14.515	-13.6043	35.1635	-6.19516	12.8493	-78.0729	-30.8731	39.3714	-31.1201	8.29674	42.3127	37.1548	42.5944	6.59563
177	14.8333	27.0906	-17.732	-7.89646	16.4088	28.2169	-23.7582	89.6892	-26.9028	157.322	16.5081	-31.5069	-67.7049	-17.4364	18.5525	-25.6033	41.6037	27.8924	-28.8902	53.3589	8.8196	29.2505	-15.0294	10.2443	-21.1679	-4.48277	4.21524	6.88768	-21.6844	-6.52788	-21.3907	5.17641	-19.6942	9.80929	10.6094	14.6205	-13.7021	35.382	-6.23578	12.9269	-78.4864	-31.0357	39.5896	-31.2487	8.38341	42.5797	37.3824	42.8027	6.6275
178	14.9167	27.224	-17.8286	-7.93964	16.4921	28.386	-23.9135	90.2481	-27.0617	158.215	16.5957	-31.6955	-68.0611	-17.515	18.6818	-25.7584	41.8539	28.0302	-29.0581	53.6523	8.87565	29.4188	-15.1303	10.2906	-21.2918	-4.52725	4.24952	6.96331	-21.7737	-6.56524	-21.5216	5.19317	-19.7939	9.85458	10.6988	14.7115	-13.7839	35.6207	-6.28358	13.0033	-78.9074	-31.2016	39.807	-31.3896	8.44856	42.8322	37.6125	43.0255	6.66269
179	15	27.3748	-17.9284	-7.98366	16.5785	28.5539	-24.0518	90.775	-27.2124	159.1	16.6901	-31.8801	-68.4233	-17.6036	18.7981	-25.9093	42.0883	28.1816	-29.2181	53.9467	8.93088	29.5832	-15.2224	10.3444	-21.4187	-4.56014	4.28512	7.00564	-21.8852	-6.59746	-21.6469	5.21503	-19.8999	9.90741	10.7743	14.7928	-13.86	35.8435	-6.32707	13.0751	-79.3394	-31.3731	40.0274	-31.5459	8.496	43.0808	37.8368	43.2591	6.69786
180	15.0833	27.5269	-18.028	-8.02802	16.6706	28.7125	-24.1854	91.2793	-27.3636	159.984	16.7828	-32.0572	-68.8035	-17.7014	18.9025	-26.0532	42.3221	28.3382	-29.3805	54.2464	8.98049	29.7475	-15.307	10.4019	-21.5377	-4.58547	4.30893	7.04456	-22.0067	-6.63411	-21.7671	5.24401	-20.0104	9.96245	10.8342	14.8749	-13.937	36.0426	-6.36222	13.1477	-79.7802	-31.5474	40.2498	-31.7211	8.5432	43.3202	38.047	43.4994	6.73507
181	15.1667	27.6803	-18.1274	-8.0727	16.7685	28.8617	-24.3143	91.7607	-27.5152	160.866	16.8738	-32.2267	-69.2018	-17.8086	18.9949	-26.1901	42.5554	28.5	-29.5452	54.5515	9.0244	29.9119	-15.3839	10.463	-21.6487	-4.60312	4.32074	7.08001	-22.1386	-6.67527	-21.8823	5.28021	-20.1256	10.0197	10.8781	14.958	-14.0149	36.2177	-6.38889	13.2212	-80.2299	-31.7246	40.4741	-31.9157	8.59016	43.55	38.2429	43.7466	6.77436
182	15.25	27.8516	-18.2301	-8.11827	16.8697	29.0096	-24.4256	92.2085	-27.6585	161.741	16.9718	-32.3919	-69.6068	-17.9262	19.0736	-26.3225	42.7724	28.6759	-29.7017	54.8578	9.06735	30.0721	-15.4516	10.5321	-21.7625	-4.60869	4.33365	7.08115	-22.2936	-6.71125	-21.9915	5.32182	-20.2475	10.0848	10.9074	15.0312	-14.087	36.3759	-6.41094	13.29	-80.6911	-31.9074	40.7017	-32.1265	8.6189	43.7758	38.4325	44.005	6.81367
183	15.3333	28.039	-18.3299	-8.16413	16.9739	29.1607	-24.5224	92.6495	-27.7956	162.619	17.0631	-32.5656	-70.0222	-18.0598	19.1339	-26.4587	42.9728	28.8648	-29.8546	55.1707	9.10906	30.2355	-15.5106	10.6154	-21.8752	-4.60321	4.34489	7.0709	-22.4515	-6.7491	-22.0895	5.36412	-20.3737	10.1603	10.9248	15.0891	-14.1423	36.5541	-6.44017	13.3574	-81.1606	-32.0941	40.9284	-32.3508	8.62486	43.9861	38.6242	44.279	6.85647
184	15.4167	28.2525	-18.4303	-8.20275	17.0863	29.3126	-24.6075	93.0785	-27.9312	163.5	17.1466	-32.7461	-70.45	-18.1776	19.1953	-26.5985	43.157	29.0572	-30.0085	55.4822	9.13175	30.3991	-15.5651	10.7012	-22.0012	-4.62007	4.35802	7.0528	-22.615	-6.78868	-22.1781	5.43289	-20.5051	10.2369	10.9379	15.1473	-14.1859	36.74	-6.46395	13.4154	-81.6239	-32.2834	41.1578	-32.5969	8.63239	44.1742	38.8086	44.5657	6.90144
185	15.5	28.4878	-18.5275	-8.23147	17.2061	29.4626	-24.6743	93.4868	-28.0555	164.381	17.2233	-32.9229	-70.8852	-18.2864	19.2529	-26.7357	43.3194	29.2721	-30.1577	55.8008	9.1405	30.545	-15.6168	10.806	-22.1208	-4.63851	4.37388	7.01273	-22.7725	-6.82188	-22.2599	5.49808	-20.6307	10.3225	10.9405	15.2091	-14.2245	36.9217	-6.50478	13.4757	-82.0794	-32.4696	41.3834	-32.8409	8.6721	44.3579	39.0075	44.864	6.95972
186	15.5833	28.7254	-18.6341	-8.25619	17.3241	29.6163	-24.734	93.8923	-28.1751	165.269	17.2875	-33.1058	-71.3458	-18.3818	19.299	-26.88	43.4784	29.4949	-30.3104	56.1054	9.1429	30.6881	-15.664	10.9212	-22.2447	-4.66	4.38918	6.96637	-22.9226	-6.86356	-22.3366	5.54806	-20.7421	10.4176	10.9378	15.2716	-14.263	37.1034	-6.53737	13.522	-82.5302	-32.6582	41.6071	-33.0833	8.72839	44.5395	39.2042	45.1713	7.00519
187	15.6667	28.9614	-18.7372	-8.2659	17.4373	29.781	-24.7814	94.2962	-28.286	166.16	17.342	-33.2928	-71.826	-18.4824	19.3388	-27.0356	43.6356	29.7297	-30.4632	56.392	9.14827	30.8058	-15.7022	11.0435	-22.3738	-4.68873	4.39281	6.92246	-23.0578	-6.89338	-22.4004	5.59486	-20.842	10.5217	10.9189	15.3176	-14.3036	37.2581	-6.56511	13.5588	-82.9837	-32.8405	41.8309	-33.3264	8.78168	44.7126	39.4049	45.484	7.04609
188	15.75	29.2016	-18.8356	-8.26538	17.5566	29.9524	-24.8178	94.6785	-28.3869	167.051	17.3953	-33.4749	-72.314	-18.5923	19.3809	-27.188	43.7946	29.9737	-30.6263	56.663	9.17727	30.9058	-15.7398	11.1801	-22.5016	-4.72218	4.38555	6.87183	-23.2001	-6.90658	-22.4581	5.63042	-20.926	10.635	10.8857	15.3578	-14.3496	37.4171	-6.60521	13.5998	-83.4487	-33.026	42.0601	-33.5843	8.83926	44.8729	39.6121	45.8006	7.07971
189	15.8333	29.4548	-18.9359	-8.25461	17.6889	30.1342	-24.848	95.0346	-28.4956	167.942	17.4535	-33.6658	-72.8245	-18.7174	19.422	-27.3309	43.9653	30.2139	-30.7989	56.9029	9.22475	30.986	-15.7761	11.3309	-22.6351	-4.76235	4.35077	6.81792	-23.3358	-6.8963	-22.5056	5.66998	-21.0194	10.7473	10.8281	15.3997	-14.3843	37.5696	-6.65224	13.6386	-83.9341	-33.206	42.2914	-33.8541	8.8811	45.0303	39.8323	46.1304	7.10349
190	15.9167	29.7239	-19.0378	-8.23268	17.8358	30.3378	-24.8749	95.3697	-28.6037	168.82	17.5198	-33.8649	-73.3486	-18.8378	19.4504	-27.4619	44.1546	30.4534	-30.98	57.112	9.29222	31.0541	-15.8202	11.4857	-22.7797	-4.81117	4.33064	6.75609	-23.476	-6.85053	-22.5504	5.71957	-21.1021	10.8731	10.76	15.4495	-14.4311	37.729	-6.72772	13.679	-84.4246	-33.3764	42.5204	-34.1405	8.91064	45.1647	40.0523	46.4741	7.11886
191	16	29.9961	-19.1438	-8.20384	17.9838	30.5506	-24.8892	95.6897	-28.7136	169.691	17.6002	-34.0596	-73.8856	-18.9593	19.473	-27.5879	44.3328	30.6967	-31.1618	57.3151	9.36576	31.1187	-15.8497	11.636	-22.9132	-4.86397	4.31233	6.6679	-23.6276	-6.80773	-22.5854	5.77121	-21.1864	10.9949	10.6939	15.5065	-14.4782	37.8814	-6.8159	13.7235	-84.9256	-33.544	42.7388	-34.4308	8.92887	45.2962	40.2743	46.8191	7.13449
192	16.0833	30.2716	-19.251	-8.16578	18.131	30.7696	-24.9036	96.0109	-28.8225	170.573	17.6725	-34.2456	-74.4379	-19.0888	19.4841	-27.7239	44.4943	30.9256	-31.3413	57.5006	9.44355	31.1829	-15.8947	11.7859	-23.0389	-4.9127	4.30158	6.56438	-23.7911	-6.75221	-22.6135	5.83898	-21.279	11.1138	10.6167	15.5713	-14.524	38.0451	-6.91514	13.778	-85.4441	-33.7149	42.9536	-34.74	8.93188	45.425	40.504	47.1662	7.14343
193	16.1667	30.5533	-19.3547	-8.12725	18.2799	30.9896	-24.9115	96.3361	-28.9278	171.463	17.7346	-34.422	-75.0081	-19.205	19.468	-27.8776	44.6457	31.1482	-31.4837	57.6805	9.49338	31.2645	-15.9459	11.9382	-23.1611	-4.95694	4.27801	6.45964	-23.9622	-6.69827	-22.6415	5.91286	-21.351	11.2417	10.5433	15.6223	-14.5719	38.2136	-7.01966	13.8419	-85.9656	-33.8886	43.1604	-35.0685	8.93493	45.5582	40.7466	47.5218	7.15081
194	16.25	30.8257	-19.4528	-8.08981	18.4306	31.197	-24.9128	96.635	-29.0298	172.352	17.7975	-34.5874	-75.5851	-19.3158	19.4161	-28.0286	44.803	31.3607	-31.6005	57.8532	9.53691	31.3624	-16.0066	12.0831	-23.2905	-4.99545	4.25339	6.35158	-24.1427	-6.62602	-22.6719	5.98762	-21.4186	11.3646	10.4772	15.6635	-14.6233	38.3777	-7.12601	13.9093	-86.4835	-34.0623	43.3426	-35.3824	8.93464	45.697	40.9964	47.8744	7.16301
195	16.3333	31.0938	-19.5435	-8.06738	18.5832	31.4046	-24.9072	96.9172	-29.1555	173.246	17.8664	-34.7608	-76.1642	-19.4227	19.3497	-28.1803	44.9752	31.5638	-31.7042	57.9976	9.60099	31.4591	-16.0761	12.2049	-23.4326	-5.01596	4.22623	6.24728	-24.3235	-6.55307	-22.6874	6.06329	-21.4849	11.492	10.4138	15.7032	-14.6615	38.5498	-7.23514	13.9908	-86.9828	-34.2342	43.5134	-35.6904	8.93434	45.8459	41.2553	48.2336	7.1826
196	16.4167	31.361	-19.6312	-8.07178	18.7375	31.6081	-24.894	97.1721	-29.2926	174.141	17.9399	-34.942	-76.7435	-19.5338	19.2645	-28.3335	45.1604	31.7287	-31.7948	58.1058	9.6835	31.5422	-16.1582	12.3238	-23.5954	-5.02715	4.201	6.14613	-24.5115	-6.47113	-22.7059	6.13947	-21.5454	11.6316	10.3534	15.7273	-14.7142	38.7258	-7.33002	14.0598	-87.4736	-34.4038	43.679	-35.9936	8.94657	45.9919	41.5172	48.6015	7.20928
197	16.5	31.6272	-19.7174	-8.09882	18.8928	31.7935	-24.8607	97.3979	-29.4388	175.02	18.019	-35.1116	-77.3265	-19.6475	19.156	-28.4833	45.3501	31.8948	-31.8792	58.2064	9.77391	31.6105	-16.2488	12.4459	-23.7684	-5.04442	4.17735	6.03558	-24.7121	-6.38459	-22.7214	6.20395	-21.6165	11.7699	10.2914	15.7366	-14.7652	38.9088	-7.41066	14.125	-87.9441	-34.5667	43.8488	-36.3027	8.96425	46.1363	41.8024	48.9648	7.23171
198	16.5833	31.9091	-19.796	-8.14681	19.0527	31.971	-24.8211	97.6157	-29.6002	175.901	18.0899	-35.2647	-77.9301	-19.7625	19.0308	-28.6298	45.556	32.0612	-31.9615	58.3071	9.86376	31.6772	-16.3426	12.5783	-23.9453	-5.05775	4.17151	5.91924	-24.9197	-6.30012	-22.7419	6.2649	-21.7044	11.9054	10.2333	15.7363	-14.8279	39.0955	-7.4928	14.192	-88.3977	-34.7336	44.0211	-36.6088	8.97799	46.272	42.0946	49.337	7.25615
199	16.6667	32.203	-19.8812	-8.19961	19.213	32.1487	-24.7724	97.8256	-29.7786	176.784	18.1613	-35.407	-78.5448	-19.8649	18.901	-28.7713	45.7797	32.2248	-32.04	58.4053	9.95257	31.7504	-16.4261	12.7153	-24.1363	-5.0925	4.1563	5.80364	-25.1281	-6.21716	-22.7564	6.33279	-21.7974	12.037	10.1685	15.7456	-14.869	39.2926	-7.56984	14.2525	-88.84	-34.9025	44.1929	-36.9095	8.96401	46.3816	42.3944	49.7093	7.28029
200	16.75	32.5075	-19.9739	-8.26532	19.3912	32.3211	-24.7115	98.0322	-29.9525	177.665	18.2305	-35.5396	-79.1705	-19.9527	18.7649	-28.9179	46.0062	32.3974	-32.1372	58.5102	10.0386	31.8396	-16.5001	12.857	-24.3256	-5.12371	4.15227	5.66914	-25.3453	-6.14051	-22.758	6.4109	-21.8852	12.1777	10.1126	15.7564	-14.9057	39.4924	-7.64892	14.3153	-89.2822	-35.0715	44.3757	-37.1858	8.97441	46.4815	42.6956	50.0904	7.29772
201	16.8333	32.8215	-20.0837	-8.34908	19.5787	32.4961	-24.655	98.226	-30.1224	178.524	18.2975	-35.6876	-79.8155	-20.0245	18.6105	-29.0645	46.2238	32.5615	-32.2276	58.6195	10.1143	31.9339	-16.5668	12.9948	-24.5136	-5.16332	4.16174	5.53369	-25.5608	-6.06472	-22.7497	6.49231	-21.9685	12.3172	10.0536	15.7806	-14.926	39.7014	-7.71108	14.3767	-89.6973	-35.2352	44.57	-37.4479	8.96729	46.569	43.003	50.4901	7.31337
202	16.9167	33.1445	-20.1981	-8.46234	19.7826	32.6733	-24.5943	98.3956	-30.2808	179.393	18.3707	-35.8586	-80.4806	-20.0758	18.4389	-29.2114	46.4449	32.7179	-32.3143	58.7277	10.1723	32.0386	-16.6453	13.1323	-24.7001	-5.19753	4.17648	5.38826	-25.7736	-5.97637	-22.7599	6.57624	-22.0491	12.4495	10.0164	15.8236	-14.9445	39.8795	-7.7783	14.4487	-90.1195	-35.3857	44.7716	-37.6956	8.95128	46.6648	43.3125	50.9056	7.32768
203	17	33.4791	-20.3062	-8.60207	19.9888	32.8453	-24.5403	98.5323	-30.4196	180.237	18.4571	-36.0323	-81.1518	-20.1159	18.2523	-29.347	46.6553	32.8615	-32.3806	58.8394	10.2236	32.1447	-16.7302	13.2601	-24.8802	-5.22842	4.19931	5.21806	-25.9844	-5.89564	-22.7777	6.65497	-22.1439	12.5564	9.9669	15.8737	-14.9502	40.0287	-7.83753	14.5167	-90.5333	-35.5289	44.9663	-37.9304	8.92962	46.7617	43.6314	51.3353	7.32145
204	17.0833	33.8142	-20.4104	-8.77239	20.1966	33.0126	-24.4945	98.6519	-30.564	181.072	18.5397	-36.1975	-81.8272	-20.1476	18.049	-29.4919	46.8627	32.9929	-32.4317	58.9365	10.2622	32.2515	-16.8375	13.3898	-25.064	-5.26503	4.22335	5.04564	-26.1872	-5.83111	-22.8036	6.74441	-22.2405	12.6635	9.924	15.9199	-14.9375	40.1782	-7.9005	14.5939	-90.9296	-35.6691	45.1564	-38.1828	8.90767	46.8491	43.931	51.7703	7.29596
205	17.1667	34.1387	-20.5066	-8.94225	20.3993	33.1821	-24.455	98.7488	-30.7049	181.892	18.625	-36.3652	-82.5093	-20.1653	17.8351	-29.6377	47.0673	33.1044	-32.4689	59.0272	10.2853	32.3706	-16.961	13.5176	-25.2433	-5.30858	4.24426	4.86629	-26.4065	-5.77085	-22.8241	6.83468	-22.3424	12.7675	9.87289	15.9511	-14.9204	40.3183	-7.95511	14.6793	-91.3169	-35.8052	45.3479	-38.4322	8.88544	46.9364	44.2108	52.2096	7.27058
206	17.25	34.4593	-20.6001	-9.11481	20.6034	33.3512	-24.4023	98.8232	-30.8498	182.671	18.7022	-36.5252	-83.197	-20.171	17.6135	-29.7877	47.2818	33.2222	-32.5113	59.1079	10.2828	32.4896	-17.0951	13.6498	-25.4203	-5.36199	4.25875	4.69094	-26.6363	-5.72396	-22.8466	6.94951	-22.4538	12.8698	9.82015	15.9744	-14.895	40.476	-8.00157	14.7657	-91.7164	-35.9357	45.5404	-38.6878	8.86293	46.9896	44.4869	52.6512	7.24808
207	17.3333	34.7909	-20.687	-9.2899	20.8124	33.5196	-24.3416	98.8838	-31.0098	183.433	18.7743	-36.7455	-83.8952	-20.1678	17.3817	-29.9401	47.5064	33.3457	-32.5526	59.1937	10.2665	32.615	-17.2236	13.7668	-25.6097	-5.42479	4.27083	4.50318	-26.8662	-5.67734	-22.8767	7.07612	-22.5613	12.9468	9.76732	15.9955	-14.8715	40.653	-8.03048	14.8518	-92.1282	-36.0458	45.7318	-38.937	8.83785	47.0215	44.7759	53.0962	7.23414
208	17.4167	35.138	-20.7703	-9.4806	21.0195	33.6903	-24.2759	98.9268	-31.1856	184.19	18.8347	-36.9842	-84.6007	-20.1588	17.1488	-30.1168	47.7468	33.4727	-32.5879	59.2699	10.2432	32.753	-17.3618	13.8717	-25.803	-5.51336	4.27798	4.31293	-27.0841	-5.63602	-22.9248	7.21864	-22.6662	13.0374	9.71996	16.0098	-14.85	40.8597	-8.0638	14.9409	-92.5603	-36.1494	45.9237	-39.1846	8.80965	47.0434	45.0778	53.5453	7.20231
209	17.5	35.4971	-20.8557	-9.68763	21.2546	33.8574	-24.2117	98.9465	-31.3662	184.936	18.9178	-37.242	-85.2874	-20.1514	16.9129	-30.3071	47.9681	33.6093	-32.6229	59.3463	10.2201	32.8927	-17.4951	13.978	-26.0011	-5.59352	4.29726	4.11814	-27.2984	-5.59692	-22.9704	7.35589	-22.7673	13.1269	9.67674	16.0145	-14.8416	41.0371	-8.07975	15.0293	-93.0042	-36.245	46.1131	-39.428	8.78072	47.0415	45.3968	53.9854	7.17458
210	17.5833	35.8681	-20.9464	-9.91317	21.5174	34.0282	-24.1435	98.9735	-31.5627	185.693	19.0069	-37.5108	-85.9571	-20.136	16.6758	-30.5041	48.19	33.7622	-32.6452	59.4761	10.2008	33.0301	-17.6474	14.0857	-26.1807	-5.67549	4.34069	3.9352	-27.4908	-5.53876	-23.0085	7.47352	-22.8632	13.18	9.62428	16.0267	-14.8364	41.2158	-8.08635	15.0986	-93.4486	-36.3361	46.297	-39.6724	8.74615	47.0407	45.7276	54.4255	7.15129
211	17.6667	36.2332	-21.0252	-10.1271	21.78	34.2	-24.0772	98.9848	-31.7695	186.447	19.1123	-37.7851	-86.6228	-20.1242	16.4335	-30.7239	48.4045	33.9085	-32.6495	59.609	10.1884	33.1735	-17.8047	14.1982	-26.3486	-5.75011	4.38996	3.74996	-27.6936	-5.47626	-23.0629	7.57826	-22.955	13.2265	9.57804	16.0427	-14.828	41.4418	-8.08571	15.1509	-93.8974	-36.427	46.4885	-39.9231	8.7091	47.0336	46.0685	54.8699	7.13038
212	17.75	36.5885	-21.0972	-10.3396	22.0368	34.3709	-24.012	98.9856	-31.9808	187.207	19.2182	-38.0733	-87.2916	-20.1277	16.1879	-30.9656	48.6148	34.0528	-32.6432	59.7457	10.1697	33.2824	-17.9713	14.2942	-26.5063	-5.8324	4.44083	3.56775	-27.9136	-5.42462	-23.1258	7.69175	-23.0638	13.2783	9.52754	16.0433	-14.8111	41.6366	-8.09315	15.2006	-94.3426	-36.5255	46.6741	-40.1773	8.6693	47.0193	46.4271	55.3082	7.10665
213	17.8333	36.9405	-21.1681	-10.538	22.2856	34.5459	-23.9458	98.9875	-32.1986	187.967	19.315	-38.3336	-87.9559	-20.1406	15.9296	-31.2145	48.8192	34.1899	-32.6297	59.8796	10.1473	33.3934	-18.1384	14.4007	-26.6764	-5.92365	4.48998	3.38063	-28.1111	-5.38785	-23.1954	7.80539	-23.1938	13.3286	9.46136	16.0495	-14.794	41.8323	-8.11014	15.2495	-94.7779	-36.6209	46.845	-40.446	8.61368	47.009	46.7985	55.7428	7.07985
214	17.9167	37.2897	-21.234	-10.7468	22.5687	34.7133	-23.8829	98.9831	-32.4205	188.721	19.4012	-38.5946	-88.6142	-20.1541	15.6652	-31.4723	49.0245	34.3254	-32.6152	60.015	10.1245	33.5001	-18.3037	14.5178	-26.8608	-6.02173	4.51752	3.19221	-28.3103	-5.35395	-23.2908	7.92656	-23.3205	13.3843	9.37632	16.0362	-14.7661	42.0294	-8.115	15.2994	-95.2244	-36.715	47.0154	-40.705	8.54729	46.9977	47.1805	56.1836	7.03989
215	18	37.6359	-21.3005	-10.9603	22.8738	34.8752	-23.8217	98.9719	-32.6247	189.481	19.4885	-38.836	-89.2742	-20.1575	15.3899	-31.7397	49.214	34.4614	-32.5975	60.1535	10.0931	33.5799	-18.4598	14.6726	-27.0558	-6.11905	4.53374	2.99913	-28.5065	-5.31176	-23.4106	8.04706	-23.4386	13.4041	9.28465	16.0296	-14.7224	42.227	-8.11883	15.3281	-95.6638	-36.8072	47.1905	-40.9663	8.47276	46.9746	47.5855	56.6233	6.98731
216	18.0833	37.9926	-21.3706	-11.1768	23.1884	35.0394	-23.7685	98.9524	-32.7982	190.21	19.5728	-39.0952	-89.9425	-20.1589	15.1238	-31.968	49.3969	34.5895	-32.5692	60.2881	10.033	33.6331	-18.5958	14.8295	-27.2568	-6.22073	4.53426	2.81665	-28.7127	-5.26588	-23.5353	8.17355	-23.5588	13.4253	9.18909	16.0206	-14.6725	42.4295	-8.11573	15.3412	-96.1015	-36.8918	47.368	-41.226	8.40479	46.9464	47.9873	57.0594	6.9325
217	18.1667	38.35	-21.4378	-11.3963	23.5115	35.2275	-23.7201	98.916	-32.9529	190.909	19.6447	-39.3573	-90.621	-20.1686	14.8545	-32.1954	49.5732	34.7193	-32.532	60.4305	9.97495	33.6792	-18.726	14.9882	-27.4734	-6.31635	4.52546	2.63853	-28.9098	-5.20641	-23.6612	8.28913	-23.6797	13.4397	9.08084	16.0096	-14.6062	42.6271	-8.11316	15.3465	-96.5381	-36.9605	47.5456	-41.4803	8.35019	46.9192	48.3967	57.4702	6.873
218	18.25	38.7075	-21.5124	-11.619	23.8392	35.3942	-23.6754	98.8578	-33.094	191.586	19.7414	-39.6265	-91.2929	-20.1781	14.5913	-32.4195	49.7369	34.8423	-32.4904	60.5866	9.91715	33.6949	-18.8482	15.134	-27.701	-6.41797	4.5392	2.44906	-29.1298	-5.16153	-23.7845	8.40052	-23.8098	13.4644	8.97548	15.9665	-14.5461	42.8084	-8.10894	15.348	-96.9628	-37.0368	47.7119	-41.7314	8.30223	46.8929	48.8088	57.8648	6.81316
219	18.3333	39.0617	-21.5876	-11.8447	24.1596	35.5696	-23.6282	98.7962	-33.2331	192.267	19.8457	-39.8956	-91.9601	-20.2019	14.3329	-32.6383	49.8892	34.9739	-32.4404	60.7583	9.85861	33.7019	-18.9838	15.282	-27.9359	-6.50738	4.5632	2.25026	-29.3226	-5.11287	-23.9	8.51374	-23.9463	13.495	8.88026	15.9289	-14.4759	42.9675	-8.10753	15.3501	-97.3801	-37.1257	47.8751	-41.9766	8.25961	46.8676	49.2049	58.259	6.75128
220	18.4167	39.4133	-21.6503	-12.0737	24.4766	35.7526	-23.5844	98.7132	-33.3662	192.952	19.9629	-40.1694	-92.6307	-20.2313	14.0721	-32.8682	50.0269	35.1131	-32.3753	60.9431	9.79631	33.7177	-19.1132	15.4251	-28.1926	-6.57802	4.57467	2.05351	-29.5083	-5.07369	-24.048	8.60542	-24.0861	13.5336	8.79722	15.894	-14.4048	43.1118	-8.09874	15.3499	-97.7989	-37.2211	48.0299	-42.2043	8.21998	46.839	49.5765	58.6319	6.69172
221	18.5	39.7575	-21.7034	-12.306	24.7739	35.937	-23.5472	98.6031	-33.4932	193.649	20.0886	-40.4584	-93.2809	-20.2674	13.8173	-33.1204	50.1504	35.2702	-32.2931	61.1338	9.7476	33.7377	-19.2334	15.5609	-28.4307	-6.62612	4.60248	1.84646	-29.6747	-5.0258	-24.2149	8.70872	-24.2331	13.5683	8.69724	15.8406	-14.3247	43.2361	-8.07551	15.3548	-98.2291	-37.3071	48.1896	-42.4231	8.18027	46.8129	49.9407	58.981	6.63465
222	18.5833	40.1121	-21.749	-12.5416	25.0958	36.1242	-23.5122	98.4828	-33.6102	194.341	20.2152	-40.7353	-93.9261	-20.3098	13.5506	-33.401	50.2757	35.4403	-32.226	61.3349	9.71857	33.766	-19.3662	15.6978	-28.6619	-6.66315	4.63062	1.62441	-29.8296	-4.97309	-24.4024	8.80656	-24.3975	13.6063	8.61375	15.7905	-14.2524	43.3583	-8.03331	15.3613	-98.667	-37.3781	48.3563	-42.6247	8.13998	46.7855	50.2885	59.3331	6.57521
223	18.6667	40.4702	-21.7976	-12.7648	25.4347	36.3141	-23.4874	98.3357	-33.7261	195.033	20.3304	-40.9876	-94.5584	-20.354	13.2839	-33.7099	50.3926	35.6207	-32.1662	61.5826	9.68921	33.7866	-19.4954	15.8361	-28.8965	-6.70704	4.65217	1.38198	-29.9963	-4.92767	-24.586	8.8928	-24.544	13.6545	8.54274	15.7324	-14.1799	43.4755	-7.97896	15.3893	-99.1146	-37.4399	48.5228	-42.8047	8.10297	46.7668	50.6285	59.6772	6.51227
224	18.75	40.8297	-21.8487	-12.9784	25.7974	36.4985	-23.454	98.1608	-33.8406	195.733	20.4547	-41.2229	-95.1835	-20.3967	13.012	-34.0202	50.5036	35.7997	-32.1302	61.8632	9.65096	33.7961	-19.6357	15.9605	-29.1279	-6.73947	4.67689	1.12977	-30.2039	-4.87285	-24.7657	8.96452	-24.683	13.7059	8.48015	15.6806	-14.1122	43.5834	-7.91071	15.4218	-99.5285	-37.5067	48.6915	-42.9914	8.07172	46.7433	50.9636	60.0252	6.44782
225	18.8333	41.1761	-21.9024	-13.1785	26.1571	36.6875	-23.411	97.9751	-33.949	196.43	20.5734	-41.4617	-95.7971	-20.4397	12.7189	-34.3471	50.6073	35.9808	-32.0916	62.169	9.60779	33.7976	-19.7865	16.0745	-29.3614	-6.77263	4.69727	0.869919	-30.4206	-4.80162	-24.9401	9.06141	-24.8255	13.7577	8.41968	15.6188	-14.0439	43.6811	-7.84993	15.4553	-99.9207	-37.5753	48.8733	-43.181	8.0503	46.7255	51.2981	60.367	6.37896
226	18.9167	41.5188	-21.9569	-13.3589	26.5191	36.8858	-23.3595	97.7752	-34.0464	197.133	20.6855	-41.6939	-96.403	-20.4833	12.4078	-34.6872	50.7168	36.1647	-32.0424	62.4481	9.54959	33.7881	-19.9451	16.1796	-29.5892	-6.81419	4.72828	0.600978	-30.6402	-4.73503	-25.1476	9.16525	-24.9689	13.802	8.36256	15.5514	-13.9841	43.7672	-7.79967	15.489	-100.299	-37.657	49.068	-43.3649	8.03575	46.7096	51.6355	60.7067	6.31395
227	19	41.8635	-22.0164	-13.5137	26.878	37.0872	-23.3135	97.5638	-34.12	197.828	20.7961	-41.9187	-97.0037	-20.536	12.0831	-35.0305	50.8054	36.3544	-32.0077	62.7127	9.48625	33.7419	-20.112	16.282	-29.8101	-6.85114	4.77379	0.33461	-30.8592	-4.68106	-25.3577	9.23838	-25.1087	13.8408	8.29797	15.4686	-13.9192	43.848	-7.75575	15.5235	-100.695	-37.76	49.2739	-43.539	8.03003	46.7104	51.981	61.0412	6.25377
228	19.0833	42.1965	-22.0981	-13.6751	27.2538	37.2953	-23.2746	97.347	-34.1952	198.507	20.8936	-42.1366	-97.5965	-20.5979	11.7518	-35.3662	50.9039	36.5533	-31.9854	62.9643	9.42139	33.6753	-20.3134	16.3938	-30.0218	-6.89265	4.83439	0.0794379	-31.0735	-4.61688	-25.583	9.32296	-25.2526	13.889	8.2239	15.3916	-13.8477	43.9015	-7.71999	15.5482	-101.09	-37.8644	49.4884	-43.6944	8.01511	46.7228	52.3323	61.3827	6.19427
229	19.1667	42.5057	-22.1725	-13.8315	27.6403	37.5072	-23.2369	97.1036	-34.2694	199.163	20.9739	-42.3492	-98.1893	-20.653	11.4129	-35.7154	50.9987	36.7271	-31.9723	63.2392	9.33022	33.599	-20.5171	16.511	-30.2126	-6.92301	4.91787	-0.176544	-31.2779	-4.55568	-25.8129	9.37098	-25.3962	13.9525	8.13567	15.3112	-13.7835	43.962	-7.67717	15.5687	-101.497	-37.9698	49.709	-43.8265	7.9912	46.7462	52.6904	61.7287	6.12775
230	19.25	42.7969	-22.2653	-13.9897	28.0366	37.7304	-23.201	96.8432	-34.3371	199.809	21.0368	-42.5588	-98.7651	-20.7038	11.0515	-36.0506	51.0886	36.8865	-31.9851	63.527	9.22212	33.5019	-20.7345	16.6301	-30.3655	-6.93664	5.03516	-0.44673	-31.4806	-4.50532	-26.0597	9.42847	-25.5387	14.0106	8.03445	15.2212	-13.7171	44.0288	-7.62571	15.5726	-101.893	-38.0697	49.9359	-43.9494	7.96667	46.7645	53.0518	62.0913	6.05389
231	19.3333	43.0895	-22.3765	-14.1558	28.4368	37.9585	-23.17	96.5697	-34.4052	200.42	21.0832	-42.7693	-99.3084	-20.7636	10.6845	-36.3693	51.1676	37.0244	-32.0129	63.8018	9.10209	33.3785	-20.9483	16.7574	-30.5149	-6.96128	5.19935	-0.726587	-31.6977	-4.48034	-26.3189	9.49213	-25.6845	14.0725	7.92624	15.1192	-13.6637	44.1079	-7.56869	15.569	-102.273	-38.1684	50.1576	-44.0632	7.93041	46.7906	53.4201	62.465	5.97459
232	19.4167	43.3866	-22.493	-14.3097	28.8385	38.1901	-23.1536	96.2748	-34.4625	201.013	21.1235	-42.9719	-99.8337	-20.8145	10.307	-36.6812	51.2296	37.1645	-32.0416	64.0814	8.95387	33.2446	-21.1674	16.8869	-30.662	-6.9799	5.35534	-1.00663	-31.9388	-4.45611	-26.6003	9.5616	-25.8484	14.1411	7.81048	15.0145	-13.5975	44.204	-7.508	15.5508	-102.652	-38.2692	50.391	-44.1732	7.88559	46.8128	53.7986	62.827	5.88583
233	19.5	43.6651	-22.6186	-14.4691	29.2291	38.4049	-23.1183	95.9652	-34.5036	201.597	21.1466	-43.1714	-100.36	-20.8565	9.92391	-36.9789	51.2837	37.3059	-32.0734	64.3732	8.78782	33.1125	-21.3789	17.0382	-30.8001	-6.96664	5.5063	-1.28637	-32.1835	-4.42609	-26.8895	9.62994	-26.0248	14.192	7.66338	14.8965	-13.5379	44.2984	-7.45763	15.5252	-103.02	-38.3893	50.6432	-44.2832	7.8283	46.835	54.1907	63.1777	5.81995
234	19.5833	43.9493	-22.7611	-14.6325	29.6057	38.6022	-23.0824	95.6667	-34.5324	202.164	21.1649	-43.3865	-100.874	-20.9142	9.54964	-37.2685	51.3456	37.4388	-32.105	64.6702	8.61246	32.9759	-21.5686	17.2017	-30.929	-6.91695	5.65077	-1.56962	-32.4363	-4.3797	-27.191	9.71305	-26.2102	14.2388	7.50544	14.7827	-13.4766	44.3965	-7.41523	15.4928	-103.39	-38.5112	50.9114	-44.3961	7.77436	46.8373	54.5837	63.5276	5.76364
235	19.6667	44.2387	-22.8973	-14.79	29.9692	38.7853	-23.0514	95.3627	-34.5477	202.713	21.1735	-43.6069	-101.42	-20.9888	9.17632	-37.5621	51.4192	37.5728	-32.1444	64.99	8.44352	32.8519	-21.7549	17.3703	-31.0478	-6.84544	5.77534	-1.85557	-32.6973	-4.328	-27.4881	9.77858	-26.3895	14.2834	7.34445	14.6757	-13.4245	44.4986	-7.36539	15.4533	-103.76	-38.6387	51.1897	-44.5141	7.73461	46.8325	54.9824	63.8827	5.72742
236	19.75	44.5366	-23.0185	-14.937	30.3143	38.9712	-23.0265	95.0544	-34.5356	203.252	21.1862	-43.8308	-101.953	-21.0775	8.7975	-37.8531	51.4859	37.6992	-32.1879	65.3646	8.27683	32.6981	-21.9415	17.5529	-31.1536	-6.78123	5.90646	-2.1646	-32.9612	-4.27984	-27.801	9.82671	-26.5751	14.3211	7.17266	14.5688	-13.3745	44.5887	-7.31252	15.4172	-104.13	-38.7721	51.478	-44.6395	7.70373	46.8208	55.3845	64.2426	5.68156
237	19.8333	44.8571	-23.1296	-15.0675	30.667	39.1684	-22.9961	94.731	-34.5192	203.772	21.192	-44.0431	-102.505	-21.1839	8.42694	-38.1408	51.5572	37.8186	-32.233	65.7911	8.11152	32.5244	-22.1379	17.7257	-31.2638	-6.71908	6.03135	-2.48632	-33.2147	-4.23325	-28.1108	9.87492	-26.767	14.3467	6.98623	14.4501	-13.3285	44.6832	-7.27406	15.3719	-104.491	-38.9149	51.7824	-44.7744	7.66791	46.7884	55.7845	64.603	5.61362
238	19.9167	45.1903	-23.2272	-15.1824	31.0345	39.3688	-22.9433	94.3851	-34.4951	204.268	21.2137	-44.243	-103.075	-21.3012	8.06074	-38.4419	51.6242	37.9444	-32.2701	66.2521	7.95011	32.3361	-22.3471	17.8958	-31.3978	-6.68048	6.14365	-2.81543	-33.465	-4.18481	-28.4151	9.93824	-26.957	14.409	6.78534	14.3256	-13.2733	44.7901	-7.22519	15.3203	-104.841	-39.0614	52.0987	-44.9328	7.6203	46.7472	56.1713	64.9484	5.53444
239	20	45.5287	-23.3149	-15.2833	31.4003	39.5503	-22.8684	94.0282	-34.4576	204.734	21.2426	-44.4297	-103.664	-21.4379	7.70043	-38.7601	51.6936	38.0817	-32.2955	66.737	7.79307	32.1279	-22.5721	18.0587	-31.5448	-6.64096	6.27159	-3.11692	-33.7075	-4.14698	-28.7146	10.0381	-27.1561	14.4652	6.54846	14.1844	-13.2217	44.9071	-7.18179	15.2422	-105.184	-39.2148	52.4132	-45.0983	7.56319	46.6989	56.5381	65.2723	5.44864
240	20.0833	45.8606	-23.4109	-15.3638	31.765	39.7135	-22.7923	93.6841	-34.3972	205.166	21.2933	-44.6376	-104.247	-21.603	7.34348	-39.0861	51.7916	38.2265	-32.2792	67.2356	7.64277	31.9033	-22.7829	18.23	-31.6861	-6.59968	6.39933	-3.40567	-33.9665	-4.0952	-29.004	10.1217	-27.3581	14.5399	6.29135	14.0519	-13.1744	45.0295	-7.12983	15.1552	-105.531	-39.3778	52.7424	-45.2776	7.50703	46.6282	56.8991	65.6081	5.32877
241	20.1667	46.2014	-23.5055	-15.4232	32.1326	39.8679	-22.7128	93.3475	-34.3135	205.591	21.3354	-44.8597	-104.821	-21.7925	6.9758	-39.4239	51.9128	38.3711	-32.239	67.743	7.4899	31.6813	-22.9931	18.386	-31.8271	-6.56194	6.55524	-3.67465	-34.2173	-4.04164	-29.2915	10.2125	-27.5665	14.6044	6.03714	13.9141	-13.1369	45.1622	-7.06941	15.0622	-105.863	-39.5353	53.0576	-45.4599	7.46083	46.544	57.2568	65.9255	5.19363
242	20.25	46.5412	-23.5905	-15.464	32.4905	40.0176	-22.6251	93.0119	-34.2315	206.005	21.3799	-45.0896	-105.372	-22.001	6.59238	-39.766	52.0482	38.4991	-32.1886	68.2786	7.33239	31.454	-23.1964	18.5262	-31.964	-6.52395	6.71289	-3.94567	-34.4806	-3.99856	-29.5965	10.3067	-27.7758	14.6853	5.76446	13.7829	-13.104	45.2851	-7.01656	14.9558	-106.175	-39.6768	53.3597	-45.6538	7.40717	46.4388	57.6154	66.2273	5.03303
243	20.3333	46.8676	-23.6577	-15.5242	32.836	40.1472	-22.5449	92.677	-34.1608	206.389	21.4234	-45.3177	-105.903	-22.2413	6.18267	-40.1299	52.1977	38.6198	-32.1402	68.8574	7.18839	31.2218	-23.444	18.6577	-32.1057	-6.47006	6.89059	-4.21859	-34.7194	-3.95765	-29.9122	10.4311	-27.9914	14.772	5.46859	13.663	-13.0822	45.3943	-6.9562	14.8481	-106.471	-39.8336	53.6382	-45.8534	7.34349	46.3301	57.9879	66.512	4.86968
244	20.4167	47.2066	-23.7073	-15.5895	33.1674	40.2808	-22.4709	92.346	-34.0994	206.761	21.4697	-45.55	-106.448	-22.4911	5.74223	-40.5262	52.36	38.7371	-32.0916	69.4586	7.03253	31.014	-23.7022	18.7751	-32.2338	-6.43129	7.06473	-4.48387	-34.9555	-3.93082	-30.2367	10.5716	-28.2054	14.8518	5.21698	13.5575	-13.0685	45.5101	-6.90705	14.7441	-106.753	-39.9941	53.9233	-46.0527	7.26333	46.2145	58.3764	66.7979	4.72772
245	20.5	47.5425	-23.7383	-15.669	33.4854	40.4138	-22.4076	92.0219	-34.0303	207.118	21.5099	-45.7836	-106.997	-22.7478	5.27461	-40.9251	52.537	38.8424	-32.0584	70.0603	6.85903	30.798	-23.9692	18.8831	-32.356	-6.39185	7.2633	-4.73904	-35.1916	-3.91747	-30.575	10.7226	-28.4169	14.9352	4.97686	13.4736	-13.0577	45.6147	-6.82662	14.5877	-107.03	-40.149	54.2133	-46.2652	7.17025	46.0939	58.7815	67.0741	4.60443
246	20.5833	47.8686	-23.7593	-15.7566	33.8201	40.5368	-22.344	91.7019	-33.9473	207.443	21.5459	-46.0374	-107.547	-23.0484	4.81595	-41.3186	52.7516	38.9352	-32.0199	70.6486	6.69025	30.5906	-24.238	18.9774	-32.4703	-6.35149	7.46527	-4.9641	-35.4127	-3.89224	-30.9403	10.8825	-28.6139	15.0196	4.75656	13.3849	-13.0318	45.715	-6.77073	14.4009	-107.329	-40.2959	54.5089	-46.4907	7.07244	45.9515	59.1965	67.3614	4.46258
247	20.6667	48.1973	-23.7741	-15.8641	34.1755	40.6599	-22.2673	91.3714	-33.8552	207.753	21.5903	-46.3107	-108.095	-23.3663	4.3733	-41.7091	52.9971	39.0336	-31.9803	71.2174	6.51948	30.3682	-24.4963	19.0408	-32.5866	-6.32031	7.66136	-5.17148	-35.6814	-3.84375	-31.3422	11.0723	-28.8466	15.092	4.52522	13.2954	-12.9909	45.8111	-6.70925	14.2163	-107.651	-40.4322	54.8323	-46.7161	6.96923	45.7901	59.6193	67.625	4.29585
248	20.75	48.5222	-23.7784	-15.9856	34.5149	40.7827	-22.1687	91.0117	-33.7513	208.039	21.6448	-46.5767	-108.655	-23.7103	3.9461	-42.1068	53.2597	39.1235	-31.9111	71.8032	6.35209	30.123	-24.7393	19.092	-32.7036	-6.28914	7.85412	-5.37846	-35.9581	-3.79104	-31.7517	11.2769	-29.0605	15.1682	4.29475	13.2048	-12.9557	45.8787	-6.65257	14.0359	-107.969	-40.571	55.1412	-46.9393	6.84886	45.6023	60.0397	67.8628	4.10861
249	20.8333	48.8391	-23.7902	-16.1502	34.8527	40.9073	-22.0652	90.6624	-33.6608	208.279	21.6729	-46.8191	-109.216	-24.0786	3.52354	-42.5148	53.5373	39.2151	-31.8141	72.4052	6.18916	29.8783	-24.9886	19.1469	-32.8229	-6.27498	8.04445	-5.58936	-36.2471	-3.74012	-32.1689	11.4784	-29.2645	15.2554	4.07416	13.1316	-12.9237	45.9541	-6.59904	13.8538	-108.286	-40.719	55.4616	-47.1598	6.72647	45.4011	60.4401	68.0821	3.90028
250	20.9167	49.1576	-23.7848	-16.3395	35.1929	41.0517	-21.946	90.2975	-33.5891	208.535	21.6834	-47.0645	-109.794	-24.4488	3.09672	-42.9431	53.8422	39.304	-31.7015	73.0231	6.0463	29.6399	-25.2211	19.2138	-32.936	-6.25607	8.24893	-5.81103	-36.5481	-3.68152	-32.6031	11.6972	-29.4446	15.3422	3.88483	13.0491	-12.8563	46.0339	-6.53773	13.6737	-108.6	-40.8972	55.7871	-47.3851	6.59981	45.1979	60.839	68.3033	3.68812
251	21	49.454	-23.7712	-16.5423	35.5448	41.1913	-21.8228	89.92	-33.5198	208.82	21.6843	-47.3115	-110.369	-24.8277	2.66151	-43.3606	54.1353	39.3933	-31.5597	73.654	5.9066	29.4031	-25.4579	19.2722	-33.0182	-6.23498	8.46371	-6.00342	-36.8467	-3.65039	-33.03	11.9328	-29.6328	15.4171	3.6958	12.9822	-12.7737	46.1291	-6.48444	13.4972	-108.886	-41.0722	56.1264	-47.6089	6.46095	44.9841	61.227	68.5157	3.47469
252	21.0833	49.73	-23.747	-16.7719	35.9003	41.3082	-21.6832	89.5435	-33.4617	209.111	21.6875	-47.5661	-110.954	-25.2447	2.24943	-43.7725	54.4465	39.4769	-31.384	74.2977	5.74779	29.1633	-25.7014	19.3374	-33.0848	-6.18826	8.67467	-6.19264	-37.1351	-3.60478	-33.4591	12.1643	-29.8291	15.4805	3.50198	12.9172	-12.6649	46.2128	-6.42415	13.3116	-109.166	-41.2471	56.4672	-47.8365	6.31066	44.7675	61.5843	68.7283	3.24391
253	21.1667	49.9971	-23.7303	-16.9992	36.2473	41.4371	-21.5196	89.1711	-33.4208	209.403	21.6839	-47.8252	-111.541	-25.6765	1.85064	-44.1793	54.7675	39.5569	-31.1803	74.9606	5.574	28.9043	-25.9469	19.407	-33.1469	-6.12882	8.8772	-6.36185	-37.4417	-3.56416	-33.8822	12.3939	-30.0174	15.5393	3.30584	12.8661	-12.541	46.3004	-6.34909	13.124	-109.441	-41.4227	56.8135	-48.0445	6.15385	44.546	61.9277	68.9326	2.99986
254	21.25	50.2722	-23.7187	-17.2306	36.5575	41.5837	-21.343	88.7887	-33.384	209.694	21.6712	-48.0927	-112.126	-26.1176	1.47611	-44.5826	55.1045	39.6452	-30.9688	75.6435	5.40678	28.6489	-26.1917	19.512	-33.1985	-6.08314	9.06107	-6.53029	-37.7652	-3.53995	-34.3211	12.6338	-30.2165	15.6142	3.10817	12.8164	-12.419	46.4	-6.29132	12.9093	-109.688	-41.591	57.1452	-48.2223	5.99848	44.3327	62.2683	69.1358	2.72093
255	21.3333	50.5424	-23.714	-17.4749	36.86	41.7498	-21.1708	88.4181	-33.3651	209.962	21.6376	-48.3695	-112.707	-26.5636	1.09894	-44.9751	55.4414	39.705	-30.7717	76.3397	5.23712	28.3882	-26.4242	19.6086	-33.2436	-6.02989	9.28374	-6.68884	-38.0836	-3.53461	-34.77	12.8763	-30.4137	15.6732	2.90627	12.7636	-12.3131	46.5111	-6.22288	12.7148	-109.936	-41.7551	57.4564	-48.3714	5.86096	44.1366	62.5939	69.3371	2.40459
256	21.4167	50.828	-23.7013	-17.7157	37.1544	41.94	-21.0024	88.0511	-33.3613	210.21	21.611	-48.6614	-113.286	-27.0057	0.720774	-45.3751	55.7802	39.7539	-30.6003	77.0778	5.075	28.113	-26.6574	19.7204	-33.2851	-5.96159	9.50934	-6.87001	-38.4069	-3.53482	-35.2411	13.1072	-30.6279	15.7057	2.70139	12.6989	-12.2173	46.6324	-6.16007	12.5128	-110.174	-41.9116	57.7335	-48.5017	5.72835	43.944	62.9118	69.5198	2.09153
257	21.5	51.0925	-23.6831	-17.9496	37.4478	42.1214	-20.8462	87.6914	-33.369	210.435	21.5895	-48.9501	-113.858	-27.4484	0.335267	-45.7605	56.0928	39.7912	-30.4038	77.8233	4.9309	27.8153	-26.8929	19.8228	-33.318	-5.89943	9.76988	-7.0354	-38.7151	-3.52618	-35.6938	13.351	-30.8538	15.7669	2.4963	12.6494	-12.1406	46.7648	-6.11202	12.3167	-110.381	-42.078	58.0124	-48.6019	5.59627	43.7546	63.2353	69.6877	1.784
258	21.5833	51.3426	-23.6841	-18.1941	37.7409	42.2913	-20.6942	87.3321	-33.4197	210.62	21.592	-49.2378	-114.42	-27.9191	-0.0183117	-46.1266	56.3969	39.7925	-30.179	78.5663	4.79272	27.4905	-27.1542	19.9125	-33.3462	-5.81787	10.0415	-7.21056	-39.0077	-3.50567	-36.1305	13.6002	-31.0877	15.8409	2.28718	12.6234	-12.0624	46.9312	-6.08228	12.1138	-110.579	-42.2428	58.2729	-48.7097	5.46396	43.5726	63.5697	69.8678	1.46635
259	21.6667	51.5841	-23.7005	-18.4756	38.0256	42.4685	-20.5385	86.9598	-33.4865	210.779	21.6112	-49.528	-114.966	-28.4179	-0.343163	-46.4993	56.686	39.8283	-29.9242	79.2965	4.67027	27.1467	-27.4299	19.9979	-33.3579	-5.76694	10.3098	-7.36773	-39.2917	-3.47156	-36.5778	13.8743	-31.3205	15.9359	2.07318	12.6079	-11.9958	47.0942	-6.06495	11.9099	-110.774	-42.4276	58.5226	-48.7972	5.33196	43.3897	63.9078	70.0347	1.13855
260	21.75	51.7899	-23.7179	-18.7838	38.3085	42.6423	-20.3543	86.5649	-33.5493	210.918	21.6526	-49.8222	-115.507	-28.9604	-0.633002	-46.8664	56.9497	39.8423	-29.6675	80.0166	4.56537	26.7792	-27.7201	20.0723	-33.3592	-5.71425	10.5753	-7.49055	-39.5682	-3.40772	-37.0104	14.1258	-31.5601	16.0341	1.85628	12.5956	-11.9283	47.2644	-6.03896	11.7096	-110.988	-42.5935	58.7727	-48.8837	5.18943	43.2115	64.2578	70.1938	0.789596
261	21.8333	51.9614	-23.7419	-19.0982	38.6047	42.7963	-20.1542	86.1596	-33.6039	211.04	21.6728	-50.1187	-116.027	-29.5472	-0.923194	-47.232	57.23	39.8704	-29.4057	80.6825	4.45316	26.4057	-28.0135	20.1625	-33.3737	-5.67952	10.8633	-7.60334	-39.8063	-3.34934	-37.4474	14.3841	-31.8061	16.1127	1.6382	12.5864	-11.8798	47.4281	-6.01317	11.5209	-111.208	-42.7515	59.0268	-48.9868	5.05503	43.0064	64.5949	70.3667	0.432691
262	21.9167	52.1395	-23.7553	-19.4077	38.8977	42.9764	-19.9241	85.7783	-33.6644	211.158	21.6854	-50.4181	-116.535	-30.1351	-1.21795	-47.5911	57.5275	39.9196	-29.1475	81.291	4.34457	26.0175	-28.2933	20.2403	-33.3481	-5.65308	11.1434	-7.6881	-40.0263	-3.28108	-37.8715	14.6438	-32.0402	16.1655	1.41279	12.5668	-11.8212	47.6205	-5.98037	11.3041	-111.441	-42.8929	59.2826	-49.1258	4.92285	42.7868	64.9227	70.5347	0.108851
263	22	52.3265	-23.7656	-19.7235	39.2034	43.1678	-19.6865	85.4238	-33.7132	211.28	21.689	-50.7203	-117.02	-30.7461	-1.51994	-47.937	57.8311	39.9664	-28.8949	81.8929	4.23306	25.6289	-28.572	20.3294	-33.3525	-5.59971	11.4391	-7.77918	-40.242	-3.22533	-38.2736	14.8956	-32.2764	16.2024	1.17241	12.5174	-11.7413	47.8385	-5.95568	11.163	-111.681	-43.0283	59.5481	-49.2733	4.77649	42.5622	65.2504	70.6946	-0.185248
264	22.0833	52.5148	-23.7844	-20.0226	39.5159	43.3777	-19.4236	85.0945	-33.7665	211.387	21.6693	-51.0231	-117.494	-31.3615	-1.82751	-48.2675	58.1352	39.9979	-28.6335	82.523	4.10131	25.2474	-28.8583	20.4226	-33.3474	-5.54892	11.727	-7.86673	-40.4506	-3.1346	-38.6499	15.1413	-32.5188	16.2137	0.945215	12.467	-11.6629	48.0395	-5.92107	10.9885	-111.924	-43.1746	59.8253	-49.4217	4.64785	42.3365	65.5817	70.8578	-0.473036
265	22.1667	52.7004	-23.8149	-20.3069	39.8399	43.6031	-19.1439	84.7693	-33.8237	211.5	21.6617	-51.3533	-117.978	-31.9819	-2.13296	-48.616	58.4486	40.0368	-28.3667	83.1789	3.95377	24.8903	-29.1364	20.5187	-33.3333	-5.48944	11.9955	-7.97234	-40.6785	-3.04079	-38.9846	15.3916	-32.765	16.2171	0.717654	12.4024	-11.5749	48.2383	-5.87234	10.7979	-112.159	-43.3464	60.1043	-49.5817	4.52982	42.1234	65.9322	71.029	-0.790526
266	22.25	52.8727	-23.8592	-20.5707	40.1258	43.8354	-18.8511	84.4525	-33.8864	211.619	21.6651	-51.6952	-118.498	-32.6036	-2.43641	-48.9746	58.7539	40.0838	-28.0959	83.8612	3.81126	24.5338	-29.3798	20.6151	-33.2723	-5.44036	12.245	-8.05635	-40.9138	-2.93627	-39.3064	15.6321	-33.0216	16.2415	0.50821	12.3237	-11.4972	48.4148	-5.8196	10.6217	-112.376	-43.5328	60.3846	-49.7226	4.40928	41.9025	66.309	71.2033	-1.12747
267	22.3333	53.0374	-23.9122	-20.84	40.4067	44.0653	-18.5406	84.1382	-33.9658	211.721	21.6445	-52.0398	-119.023	-33.2138	-2.74707	-49.3417	59.0525	40.1521	-27.8003	84.5371	3.6483	24.1946	-29.622	20.7151	-33.2216	-5.37184	12.5195	-8.13754	-41.1521	-2.81835	-39.611	15.8654	-33.2835	16.3139	0.317269	12.2557	-11.4345	48.591	-5.76323	10.4317	-112.58	-43.7292	60.6596	-49.8649	4.27498	41.658	66.6738	71.3893	-1.50713
268	22.4167	53.2017	-23.9786	-21.1153	40.6933	44.2886	-18.2587	83.809	-34.0613	211.808	21.5957	-52.413	-119.544	-33.7885	-3.06446	-49.7377	59.3383	40.2312	-27.4958	85.1737	3.47434	23.8984	-29.8813	20.7948	-33.1645	-5.33118	12.7889	-8.19478	-41.37	-2.67348	-39.9003	16.0956	-33.5513	16.4249	0.122462	12.2032	-11.3534	48.766	-5.68226	10.2452	-112.775	-43.9421	60.9161	-49.9942	4.13225	41.3774	67.0316	71.5786	-1.88283
269	22.5	53.366	-24.0384	-21.3967	40.9615	44.5009	-17.9712	83.4526	-34.1719	211.887	21.5122	-52.8101	-120.054	-34.3819	-3.38814	-50.1328	59.6047	40.3052	-27.1818	85.8347	3.28969	23.6309	-30.1583	20.8655	-33.1164	-5.27352	13.0673	-8.23695	-41.5586	-2.53418	-40.1948	16.2919	-33.827	16.5304	-0.0447077	12.1334	-11.2705	48.9009	-5.59554	10.0772	-112.967	-44.1449	61.1658	-50.115	3.97696	41.0659	67.3876	71.7612	-2.25266
270	22.5833	53.5267	-24.0872	-21.7125	41.2259	44.693	-17.6942	83.1051	-34.2593	211.993	21.415	-53.2472	-120.526	-34.9816	-3.69067	-50.5312	59.8409	40.3795	-26.8523	86.4947	3.08022	23.3699	-30.4185	20.9222	-33.0668	-5.22649	13.35	-8.26157	-41.7122	-2.3929	-40.4729	16.471	-34.1095	16.6391	-0.183028	12.0531	-11.1867	49.0497	-5.51113	9.93644	-113.138	-44.3264	61.418	-50.23	3.83476	40.7574	67.7309	71.9464	-2.64319
271	22.6667	53.6757	-24.1236	-22.0568	41.4711	44.8884	-17.4188	82.7403	-34.3117	212.108	21.3409	-53.7013	-120.993	-35.6065	-3.96557	-50.9228	60.0666	40.4673	-26.5231	87.1582	2.85831	23.0974	-30.6686	21.0154	-33.032	-5.21916	13.6675	-8.30752	-41.8724	-2.24595	-40.7503	16.6481	-34.3977	16.7641	-0.322994	11.9904	-11.08	49.1994	-5.43731	9.81274	-113.318	-44.5178	61.6886	-50.3394	3.69173	40.4541	68.0905	72.1247	-3.06112
272	22.75	53.7987	-24.1654	-22.4083	41.7234	45.0922	-17.1182	82.3694	-34.3359	212.248	21.2899	-54.1417	-121.455	-36.2308	-4.23049	-51.3071	60.2763	40.5556	-26.1817	87.8337	2.61643	22.8369	-30.8817	21.1066	-33.0003	-5.22545	13.9953	-8.35319	-42.0432	-2.08627	-41.0369	16.7649	-34.6665	16.8671	-0.475364	11.9185	-10.9637	49.3442	-5.36757	9.69771	-113.504	-44.723	61.9685	-50.4392	3.52312	40.1418	68.472	72.3038	-3.50218
273	22.8333	53.8996	-24.2209	-22.742	41.976	45.2749	-16.7778	81.9832	-34.3689	212.379	21.2432	-54.574	-121.902	-36.8613	-4.50424	-51.6876	60.4947	40.6475	-25.8246	88.4925	2.39446	22.5581	-31.1068	21.2442	-32.9883	-5.23725	14.3569	-8.41994	-42.1737	-1.9296	-41.3265	16.9024	-34.9271	16.9286	-0.630668	11.8572	-10.8572	49.4832	-5.29095	9.58431	-113.659	-44.9659	62.2548	-50.5401	3.35709	39.8118	68.8654	72.483	-3.96194
274	22.9167	54.0066	-24.2864	-23.0403	42.2389	45.4227	-16.431	81.6026	-34.4207	212.522	21.1992	-55.031	-122.332	-37.4411	-4.77543	-52.0712	60.7114	40.7339	-25.4757	89.1276	2.19379	22.2728	-31.337	21.4058	-32.9739	-5.24003	14.737	-8.49414	-42.2968	-1.76127	-41.6151	17.0522	-35.2231	16.979	-0.780699	11.7988	-10.7332	49.5996	-5.20201	9.46861	-113.792	-45.2276	62.4955	-50.6533	3.18067	39.4716	69.2693	72.6696	-4.45384
275	23	54.1172	-24.3409	-23.3145	42.4955	45.5356	-16.0996	81.2188	-34.4815	212.682	21.1447	-55.4962	-122.738	-38.0096	-5.04961	-52.4466	60.9207	40.818	-25.1413	89.7797	2.02802	22.0017	-31.5813	21.6167	-32.9768	-5.20563	15.1259	-8.534	-42.408	-1.59785	-41.9104	17.2368	-35.5407	17.0365	-0.915793	11.7284	-10.6178	49.7042	-5.08483	9.3261	-113.907	-45.4851	62.6957	-50.7393	3.03973	39.0971	69.6827	72.8626	-4.98847
276	23.0833	54.2378	-24.4081	-23.5865	42.7729	45.6007	-15.798	80.8495	-34.5312	212.835	21.0792	-55.9617	-123.128	-38.5557	-5.31766	-52.8103	61.122	40.8586	-24.7855	90.4508	1.85267	21.6892	-31.8771	21.8071	-32.9757	-5.16452	15.5169	-8.53883	-42.4745	-1.4145	-42.1987	17.4293	-35.8977	17.1216	-1.05562	11.6536	-10.4889	49.8026	-4.93289	9.19202	-114.046	-45.7347	62.8695	-50.8092	2.94222	38.7169	70.0911	73.0643	-5.54919
277	23.1667	54.3583	-24.4925	-23.8376	43.0517	45.6577	-15.5433	80.4826	-34.5866	212.975	21.0431	-56.4219	-123.544	-39.1383	-5.58143	-53.1653	61.3174	40.8602	-24.4014	91.1279	1.66176	21.3612	-32.1942	21.9883	-32.9978	-5.11271	15.8983	-8.48187	-42.4966	-1.20849	-42.4882	17.646	-36.2429	17.2236	-1.19729	11.5803	-10.3426	49.9203	-4.74682	9.04655	-114.216	-45.9988	63.0384	-50.8803	2.90326	38.3405	70.4958	73.2584	-6.08284
278	23.25	54.4826	-24.589	-24.0804	43.3129	45.7158	-15.3044	80.1131	-34.6576	213.107	21.0463	-56.8763	-123.98	-39.7627	-5.86453	-53.5155	61.4851	40.838	-23.9937	91.7977	1.46782	21.0215	-32.518	22.1745	-33.0175	-5.06292	16.2791	-8.42751	-42.5032	-0.97611	-42.7811	17.8472	-36.6057	17.3378	-1.34224	11.5222	-10.1601	50.0339	-4.55745	8.91485	-114.452	-46.2764	63.1951	-50.9461	2.89073	37.9624	70.9116	73.45	-6.58842
279	23.3333	54.5868	-24.6977	-24.3299	43.551	45.7717	-15.0913	79.79	-34.7418	213.239	21.0643	-57.3389	-124.418	-40.4477	-6.15835	-53.8642	61.6342	40.8292	-23.562	92.4574	1.26573	20.6884	-32.8409	22.3444	-33.0286	-5.00849	16.6883	-8.37017	-42.4895	-0.746948	-43.0795	18.0316	-36.9621	17.4307	-1.50256	11.4595	-9.94384	50.1396	-4.35713	8.76085	-114.722	-46.5505	63.3467	-51.0136	2.89442	37.6021	71.3365	73.6566	-7.07875
280	23.4167	54.685	-24.8021	-24.5982	43.7708	45.8467	-14.9204	79.4275	-34.8584	213.377	21.0957	-57.796	-124.847	-41.0937	-6.47396	-54.2357	61.7574	40.8323	-23.1477	93.1055	1.04149	20.359	-33.1579	22.5261	-33.0338	-4.95851	17.1215	-8.32859	-42.4617	-0.522538	-43.3909	18.2103	-37.3065	17.5435	-1.68589	11.3817	-9.67679	50.2302	-4.1604	8.62243	-114.988	-46.842	63.4993	-51.0968	2.92709	37.2556	71.7629	73.8711	-7.53923
281	23.5	54.7808	-24.8995	-24.8882	43.9421	45.9174	-14.7437	79.0114	-34.9744	213.52	21.1588	-58.2077	-125.27	-41.7133	-6.81179	-54.6199	61.8322	40.8542	-22.7475	93.7726	0.789928	19.9984	-33.5041	22.7171	-33.0172	-4.92519	17.5684	-8.25882	-42.4128	-0.308723	-43.7319	18.3431	-37.6439	17.6748	-1.8801	11.3065	-9.41455	50.2846	-3.96631	8.48781	-115.286	-47.153	63.6611	-51.1972	2.94992	36.92	72.186	74.0906	-7.97349
282	23.5833	54.86	-25.0039	-25.1744	44.108	45.9983	-14.5728	78.5406	-35.1134	213.671	21.2237	-58.5618	-125.655	-42.3889	-7.11889	-55.0186	61.8966	40.8402	-22.3227	94.4228	0.497709	19.6027	-33.8575	22.8849	-33.0121	-4.91882	18.0471	-8.2048	-42.3136	-0.106394	-44.0958	18.4546	-37.9718	17.8275	-2.06399	11.2228	-9.12447	50.3493	-3.77152	8.3467	-115.593	-47.4633	63.8185	-51.3182	2.99585	36.587	72.6112	74.3101	-8.4089
283	23.6667	54.9413	-25.1018	-25.4369	44.2592	46.0747	-14.3829	78.0949	-35.2559	213.792	21.296	-58.8959	-126.045	-43.0845	-7.41209	-55.4221	61.9539	40.825	-21.898	95.0584	0.180385	19.179	-34.2174	23.0239	-33.0691	-4.93314	18.5553	-8.12878	-42.1868	0.0870497	-44.4657	18.5427	-38.3222	17.9998	-2.26461	11.1354	-8.84137	50.4143	-3.56968	8.21799	-115.916	-47.7852	63.9853	-51.4639	3.04591	36.2348	73.0526	74.5074	-8.86011
284	23.75	55.0205	-25.207	-25.6864	44.3835	46.1564	-14.169	77.6743	-35.4166	213.894	21.3735	-59.2197	-126.44	-43.8065	-7.69425	-55.8304	61.9733	40.8026	-21.4646	95.7127	-0.13172	18.7483	-34.6027	23.1273	-33.1273	-4.95637	19.0693	-8.08071	-42.0529	0.299702	-44.8766	18.6161	-38.6644	18.1553	-2.48953	11.0034	-8.58273	50.4707	-3.35931	8.09432	-116.249	-48.0963	64.1549	-51.6162	3.1017	35.8472	73.5012	74.7046	-9.33791
285	23.8333	55.0729	-25.3057	-25.9383	44.5235	46.2285	-13.9245	77.2843	-35.6208	213.983	21.4488	-59.5274	-126.83	-44.5485	-7.98323	-56.2529	61.9894	40.736	-21.0395	96.33	-0.444863	18.3079	-34.981	23.2371	-33.1784	-4.99726	19.5767	-8.01251	-41.8944	0.501836	-45.276	18.6815	-39.0066	18.314	-2.73195	10.8266	-8.36693	50.5419	-3.14831	7.96675	-116.586	-48.4277	64.3253	-51.7993	3.15399	35.4567	73.9681	74.9071	-9.84891
286	23.9167	55.0795	-25.3968	-26.1958	44.7002	46.33	-13.7021	76.8566	-35.8504	214.087	21.5298	-59.849	-127.231	-45.3132	-8.28245	-56.6979	62.0096	40.6227	-20.645	96.9489	-0.769564	17.8682	-35.3889	23.3067	-33.2479	-5.0623	20.0462	-7.93836	-41.7056	0.707448	-45.6411	18.7483	-39.3608	18.4978	-2.97614	10.6277	-8.13554	50.629	-2.92765	7.83374	-116.919	-48.7528	64.4915	-52.0009	3.20635	35.0632	74.3973	75.115	-10.3452
287	24	55.0402	-25.4886	-26.451	44.8972	46.4189	-13.4893	76.3951	-36.104	214.198	21.6632	-60.1665	-127.631	-46.075	-8.61897	-57.1662	62.0037	40.4938	-20.2848	97.5727	-1.07574	17.3954	-35.7915	23.392	-33.2939	-5.13504	20.4992	-7.81444	-41.5194	0.901761	-46.0174	18.8079	-39.7135	18.7002	-3.2164	10.369	-7.92562	50.7233	-2.67105	7.7294	-117.247	-49.0669	64.6443	-52.2075	3.25124	34.6599	74.8088	75.3296	-10.8254
288	24.0833	54.9424	-25.6087	-26.7188	45.1162	46.5108	-13.2986	75.9164	-36.3948	214.311	21.8003	-60.4796	-128.031	-46.8659	-8.96237	-57.656	61.9853	40.3306	-19.9007	98.2172	-1.37143	16.9333	-36.2641	23.4246	-33.3186	-5.23835	20.9674	-7.65566	-41.2853	1.06355	-46.3756	18.8638	-40.0851	18.9182	-3.44759	10.1199	-7.72098	50.8166	-2.40755	7.64494	-117.556	-49.3475	64.769	-52.421	3.2912	34.2813	75.2005	75.5482	-11.2721
289	24.1667	54.8306	-25.7418	-27.0007	45.3437	46.6001	-13.1609	75.4448	-36.7264	214.373	21.9541	-60.7848	-128.447	-47.6808	-9.3146	-58.1861	61.9517	40.1275	-19.5289	98.8651	-1.65533	16.4431	-36.7516	23.4523	-33.3184	-5.33568	21.4659	-7.42597	-41.0366	1.21949	-46.7289	18.9084	-40.45	19.124	-3.70998	9.87734	-7.52981	50.9319	-2.1284	7.57297	-117.884	-49.6236	64.8872	-52.6203	3.33657	33.9235	75.5908	75.7592	-11.6918
290	24.25	54.7155	-25.8884	-27.2981	45.5833	46.6812	-13.0638	74.96	-37.0981	214.393	22.1196	-61.0756	-128.893	-48.519	-9.69633	-58.7399	61.8937	39.882	-19.1742	99.5438	-1.92422	15.948	-37.2267	23.4785	-33.2958	-5.45139	21.9771	-7.20523	-40.761	1.40373	-47.0561	18.9735	-40.8387	19.3233	-3.9915	9.62601	-7.35781	51.0274	-1.80062	7.504	-118.222	-49.8923	64.9879	-52.7832	3.36819	33.5872	75.9898	75.9752	-12.0955
291	24.3333	54.5645	-26.0683	-27.5965	45.8487	46.7393	-13.0093	74.4612	-37.5095	214.407	22.2907	-61.3677	-129.337	-49.3605	-10.0519	-59.3204	61.8298	39.5936	-18.8418	100.272	-2.1881	15.4366	-37.703	23.5078	-33.2618	-5.57926	22.5316	-6.97875	-40.4712	1.58039	-47.3708	19.0287	-41.2467	19.5217	-4.23926	9.39258	-7.20979	51.1407	-1.49221	7.44038	-118.544	-50.1353	65.0743	-52.9112	3.3821	33.2384	76.3994	76.2625	-12.4905
292	24.4167	54.3604	-26.2813	-27.8839	46.1218	46.7943	-13.0262	73.9183	-37.9367	214.43	22.4698	-61.6638	-129.754	-50.2416	-10.3979	-59.9458	61.7511	39.3124	-18.52	101.025	-2.44294	14.9518	-38.1973	23.529	-33.256	-5.78565	23.0858	-6.8199	-40.1967	1.75365	-47.6373	19.1092	-41.6521	19.7168	-4.47583	9.12856	-7.07898	51.1855	-1.1611	7.41559	-118.881	-50.3874	65.1363	-53.033	3.35752	32.8801	76.7995	76.5841	-12.8476
293	24.5	54.1158	-26.5023	-28.1828	46.4121	46.8427	-13.0821	73.3322	-38.3736	214.467	22.6543	-61.9446	-130.151	-51.1657	-10.7375	-60.5924	61.6065	39.0275	-18.2251	101.77	-2.68339	14.4237	-38.7202	23.5411	-33.229	-6.01184	23.6433	-6.61304	-39.9444	1.88373	-47.891	19.1725	-42.0453	19.927	-4.70568	8.88259	-6.92734	51.1523	-0.820069	7.34982	-119.194	-50.6393	65.1782	-53.1591	3.28788	32.5131	77.1957	76.9487	-13.1651
294	24.5833	53.8072	-26.7753	-28.4661	46.7009	46.8575	-13.1632	72.7418	-38.852	214.499	22.8539	-62.2206	-130.531	-52.1009	-11.0148	-61.2535	61.434	38.734	-17.9296	102.534	-2.91972	13.9025	-39.2521	23.4653	-33.1834	-6.24346	24.2075	-6.38035	-39.6944	2.03698	-48.1448	19.2273	-42.4242	20.1428	-4.94293	8.6461	-6.77747	51.1612	-0.513708	7.28189	-119.497	-50.9047	65.2086	-53.2806	3.23001	32.1691	77.6082	77.3234	-13.4741
295	24.6667	53.4631	-27.028	-28.7347	47.0087	46.8655	-13.2392	72.1541	-39.3382	214.514	23.0549	-62.5003	-130.918	-52.9957	-11.262	-61.9179	61.2465	38.4315	-17.6221	103.334	-3.16802	13.3799	-39.7946	23.3615	-33.1316	-6.47815	24.7794	-6.14528	-39.4336	2.21781	-48.3817	19.2833	-42.7678	20.3598	-5.13353	8.38676	-6.64033	51.1764	-0.208945	7.21554	-119.758	-51.1884	65.2155	-53.4525	3.19019	31.8392	78.0464	77.7141	-13.7975
296	24.75	53.0789	-27.2748	-28.9728	47.2782	46.8559	-13.2757	71.5795	-39.8416	214.509	23.2021	-62.7898	-131.314	-53.8529	-11.5195	-62.5922	61.0604	38.1327	-17.3131	104.166	-3.42332	12.8539	-40.3399	23.2454	-33.0945	-6.70002	25.3713	-5.89745	-39.2187	2.39383	-48.6469	19.3379	-43.1295	20.5919	-5.31419	8.11146	-6.49336	51.2031	0.109306	7.14505	-120.018	-51.4738	65.1992	-53.6343	3.15523	31.5219	78.4893	78.1181	-14.1457
297	24.8333	52.6589	-27.5078	-29.258	47.5385	46.8038	-13.2727	71.0034	-40.3422	214.496	23.2851	-63.1144	-131.705	-54.7263	-11.7966	-63.2833	60.8749	37.8598	-16.9777	105.017	-3.68914	12.3206	-40.8792	23.1389	-33.0899	-6.90442	25.9841	-5.65654	-38.9967	2.57067	-48.8761	19.4157	-43.4702	20.8314	-5.48955	7.86236	-6.35474	51.1845	0.432049	7.12226	-120.281	-51.765	65.182	-53.8171	3.1251	31.1878	78.942	78.5615	-14.5166
298	24.9167	52.1992	-27.7522	-29.5715	47.7942	46.7426	-13.246	70.4279	-40.8117	214.494	23.3653	-63.4713	-132.054	-55.6008	-12.0594	-63.9912	60.7056	37.5952	-16.6772	105.869	-3.9739	11.7931	-41.4142	23.0289	-33.122	-7.10728	26.6085	-5.41201	-38.8132	2.74593	-49.0969	19.4953	-43.7928	21.1088	-5.66029	7.61343	-6.15943	51.1645	0.753437	7.13868	-120.546	-52.0464	65.1724	-54.024	3.10758	30.8379	79.3899	79.0155	-14.8993
299	25	51.7295	-28.0015	-29.9139	48.0254	46.6777	-13.2398	69.8335	-41.2523	214.508	23.4347	-63.8596	-132.351	-56.4876	-12.3173	-64.7082	60.5185	37.3467	-16.4289	106.755	-4.2743	11.2766	-41.9487	22.9503	-33.1504	-7.2967	27.2737	-5.15506	-38.7123	2.93877	-49.3475	19.5827	-44.1206	21.4197	-5.82747	7.37549	-5.94185	51.0597	1.05965	7.17634	-120.819	-52.3175	65.1638	-54.2542	3.10682	30.4805	79.8296	79.4824	-15.2861
300	25.0833	51.2451	-28.2489	-30.2292	48.255	46.6239	-13.26	69.2193	-41.681	214.534	23.5171	-64.2805	-132.601	-57.4404	-12.5398	-65.4357	60.317	37.0333	-16.2108	107.628	-4.58233	10.7337	-42.5058	22.8908	-33.2269	-7.50331	27.9947	-4.86972	-38.6318	3.13733	-49.6386	19.6681	-44.4533	21.7351	-5.98431	7.16028	-5.71009	50.9397	1.36611	7.1906	-121.112	-52.5749	65.1624	-54.5065	3.12117	30.1248	80.2399	79.9586	-15.6766
301	25.1667	50.7371	-28.496	-30.5322	48.4912	46.5672	-13.304	68.5408	-42.121	214.548	23.6301	-64.7283	-132.873	-58.4261	-12.7428	-66.1882	60.1086	36.6728	-16.0288	108.461	-4.89356	10.19	-43.0708	22.8405	-33.3337	-7.7297	28.6883	-4.57912	-38.573	3.32162	-49.9486	19.7158	-44.8092	22.0586	-6.17492	6.96791	-5.48718	50.8072	1.70816	7.22019	-121.422	-52.8386	65.1646	-54.8181	3.15504	29.7654	80.6216	80.4341	-16.0499
302	25.25	50.2082	-28.7418	-30.8262	48.6786	46.4709	-13.3343	67.8068	-42.5624	214.572	23.775	-65.1668	-133.166	-59.4548	-12.8754	-66.9387	59.8542	36.2712	-15.8849	109.313	-5.22104	9.58994	-43.6728	22.7702	-33.4548	-7.97284	29.3861	-4.23719	-38.4928	3.44802	-50.3201	19.6964	-45.1555	22.3839	-6.35919	6.79702	-5.22982	50.6924	2.06786	7.24762	-121.764	-53.1086	65.1509	-55.1447	3.15135	29.4069	80.9701	80.8961	-16.3997
303	25.3333	49.7044	-29.0116	-31.0912	48.8529	46.37	-13.3613	67.0406	-42.9939	214.653	23.9064	-65.6075	-133.478	-60.473	-12.9338	-67.671	59.5961	35.8358	-15.7163	110.196	-5.50966	8.97686	-44.26	22.6756	-33.5728	-8.23966	30.0873	-3.87627	-38.3804	3.54868	-50.6954	19.653	-45.5131	22.685	-6.53362	6.60466	-4.96572	50.5545	2.3615	7.27321	-122.079	-53.3902	65.1039	-55.4864	3.09371	29.0279	81.2731	81.365	-16.7576
304	25.4167	49.1936	-29.2843	-31.3468	49.027	46.2493	-13.4223	66.2725	-43.4207	214.77	24.0278	-66.0471	-133.817	-61.4833	-12.99	-68.4089	59.3233	35.4413	-15.5747	111.077	-5.78516	8.32947	-44.8882	22.5934	-33.6694	-8.50471	30.7495	-3.45126	-38.2834	3.63875	-51.0953	19.5959	-45.8097	23.0045	-6.74425	6.38043	-4.71923	50.4354	2.64824	7.28725	-122.334	-53.7019	65.0132	-55.8355	3.07277	28.6138	81.5747	81.8096	-17.0793
305	25.5	48.6792	-29.566	-31.5901	49.1669	46.112	-13.4633	65.4663	-43.8426	214.958	24.1379	-66.5037	-134.19	-62.4882	-13.0289	-69.1516	59.0053	35.0099	-15.4399	111.946	-6.05184	7.66418	-45.4612	22.5526	-33.7848	-8.72279	31.3803	-3.00993	-38.1881	3.70805	-51.4866	19.515	-46.1129	23.3065	-6.95046	6.17094	-4.44792	50.3396	2.91109	7.26841	-122.55	-54.0227	64.8715	-56.1667	3.0806	28.1693	81.8788	82.2401	-17.3387
306	25.5833	48.1457	-29.8327	-31.8147	49.2948	45.9426	-13.5103	64.6726	-44.301	215.168	24.1898	-67.0004	-134.591	-63.5251	-13.0668	-69.8863	58.6366	34.549	-15.3221	112.842	-6.2942	6.97968	-45.9926	22.5332	-33.8818	-8.92998	32.0031	-2.54647	-38.1079	3.79543	-51.8633	19.4172	-46.4106	23.5734	-7.13837	5.96106	-4.17114	50.2262	3.17749	7.25983	-122.773	-54.3369	64.7361	-56.4839	3.10967	27.7499	82.2033	82.6752	-17.5796
307	25.6667	47.6076	-30.0566	-32.003	49.4334	45.7656	-13.5486	63.8981	-44.7343	215.349	24.2119	-67.537	-135.036	-64.5317	-13.0968	-70.636	58.2328	34.0719	-15.2422	113.729	-6.52949	6.30456	-46.5007	22.5038	-33.9863	-9.0913	32.5385	-2.11349	-38.0082	3.86009	-52.2188	19.3109	-46.6845	23.7546	-7.30809	5.74925	-3.88103	50.1365	3.44027	7.24464	-123.018	-54.649	64.5952	-56.8765	3.14085	27.3602	82.52	83.0861	-17.8043
308	25.75	47.0438	-30.2135	-32.1757	49.5418	45.5456	-13.6008	63.1343	-45.1189	215.508	24.2347	-68.0953	-135.477	-65.5243	-13.1265	-71.3969	57.7809	33.5798	-15.1631	114.623	-6.75224	5.65361	-47.0088	22.5048	-34.0765	-9.2642	33.074	-1.7124	-37.8919	3.94412	-52.6144	19.1871	-46.9117	23.8624	-7.47167	5.54987	-3.62615	50.0761	3.71374	7.28522	-123.233	-54.9788	64.4768	-57.2911	3.15943	26.9362	82.8449	83.492	-18.0293
309	25.8333	46.4765	-30.3325	-32.3575	49.6654	45.2717	-13.6486	62.4192	-45.5033	215.721	24.2585	-68.683	-135.925	-66.5246	-13.1305	-72.1741	57.3284	33.0822	-15.0809	115.538	-6.97721	5.01651	-47.5254	22.4944	-34.158	-9.43296	33.6039	-1.32736	-37.7962	4.02076	-53.0067	19.1366	-47.1385	23.9552	-7.66984	5.36076	-3.37872	50.049	3.98579	7.33061	-123.421	-55.3192	64.367	-57.7135	3.17873	26.5131	83.1705	83.9057	-18.2659
310	25.9167	45.9045	-30.4226	-32.5554	49.7703	45.0012	-13.7181	61.6913	-45.9032	215.995	24.256	-69.293	-136.376	-67.5628	-13.1206	-72.9527	56.8517	32.632	-15.0179	116.465	-7.21961	4.38323	-48.0592	22.5434	-34.2631	-9.54897	34.1774	-0.971632	-37.7219	4.13742	-53.3998	19.1621	-47.4073	24.0759	-7.89789	5.21848	-3.1966	50.0169	4.24384	7.40252	-123.587	-55.6317	64.2667	-58.1004	3.21314	26.0905	83.4417	84.333	-18.4981
311	26	45.3401	-30.4476	-32.7614	49.8349	44.7164	-13.7689	60.9679	-46.3313	216.276	24.2395	-69.8363	-136.828	-68.654	-13.0584	-73.7058	56.3681	32.2667	-14.9807	117.406	-7.48154	3.77765	-48.6049	22.6202	-34.3244	-9.72736	34.774	-0.575293	-37.703	4.17766	-53.8343	19.1725	-47.7337	24.2358	-8.13192	5.09454	-3.06973	49.9503	4.52007	7.49095	-123.707	-55.9663	64.1803	-58.4114	3.2558	25.6622	83.6893	84.7679	-18.7463
312	26.0833	44.8055	-30.4419	-32.9463	49.8885	44.3963	-13.7984	60.2845	-46.7819	216.565	24.1597	-70.3413	-137.281	-69.8083	-12.9678	-74.4355	55.8877	31.9797	-14.9718	118.337	-7.75996	3.17991	-49.1383	22.6803	-34.3931	-9.92755	35.3692	-0.186553	-37.5993	4.17729	-54.2822	19.1792	-48.1405	24.3466	-8.31888	4.97004	-2.92743	49.857	4.69697	7.55175	-123.928	-56.3251	64.0913	-58.6691	3.27098	25.2543	83.8734	85.2367	-18.9881
313	26.1667	44.2706	-30.4255	-33.1145	49.9146	44.0441	-13.7933	59.6198	-47.2598	216.896	24.1088	-70.7723	-137.799	-70.9625	-12.9212	-75.171	55.4229	31.7254	-14.9559	119.249	-8.03259	2.63304	-49.6835	22.7628	-34.4562	-10.167	35.8972	0.262378	-37.4221	4.177	-54.7819	19.158	-48.5288	24.4728	-8.44142	4.817	-2.77551	49.7235	4.83274	7.59149	-124.155	-56.6535	63.9975	-58.8661	3.30323	24.8682	84.1168	85.6618	-19.1755
314	26.25	43.756	-30.3925	-33.2664	49.9442	43.6608	-13.8194	58.969	-47.7509	217.241	24.0714	-71.2069	-138.36	-72.1268	-12.8789	-75.8653	54.949	31.5214	-14.9148	120.148	-8.21308	2.07868	-50.1947	22.8604	-34.5013	-10.3833	36.4304	0.670443	-37.1708	4.2026	-55.279	19.0646	-48.9398	24.5825	-8.55832	4.63397	-2.61193	49.4911	4.96134	7.64645	-124.388	-56.9657	63.8995	-58.9739	3.36128	24.4648	84.383	86.0423	-19.3238
315	26.3333	43.249	-30.3317	-33.367	50.0096	43.2736	-13.8034	58.3394	-48.2658	217.565	24.0655	-71.6426	-138.957	-73.2914	-12.8598	-76.528	54.436	31.2419	-14.8969	121.051	-8.36177	1.54035	-50.6715	22.9848	-34.5674	-10.6302	36.9517	1.06399	-36.8709	4.20985	-55.738	18.9405	-49.3379	24.7286	-8.68427	4.44781	-2.46691	49.2095	5.16231	7.71214	-124.58	-57.2367	63.7988	-58.9743	3.4235	24.0868	84.686	86.4262	-19.5037
316	26.4167	42.7389	-30.2569	-33.4475	50.1041	42.8983	-13.7803	57.7164	-48.8124	217.801	24.105	-72.0994	-139.646	-74.4339	-12.8227	-77.1698	53.9082	31.0106	-14.8512	121.998	-8.56827	0.966641	-51.1814	23.0869	-34.6287	-10.9019	37.4209	1.46597	-36.6203	4.26066	-56.2036	18.8224	-49.7738	24.8526	-8.80214	4.26056	-2.33283	48.9035	5.42777	7.82634	-124.778	-57.4578	63.71	-58.9236	3.51245	23.7239	85.0042	86.7448	-19.7173
317	26.5	42.2136	-30.1509	-33.4811	50.2187	42.5584	-13.7325	57.0999	-49.3845	217.982	24.1617	-72.5585	-140.322	-75.5512	-12.7827	-77.821	53.316	30.7899	-14.774	122.964	-8.84588	0.380141	-51.6835	23.1793	-34.7187	-11.1416	37.87	1.77191	-36.361	4.31503	-56.6647	18.6939	-50.201	24.9934	-8.97863	4.08429	-2.21125	48.6108	5.7512	7.94964	-124.976	-57.6159	63.6415	-58.8532	3.55333	23.3541	85.3232	87.0145	-19.9497
318	26.5833	41.6486	-30.0372	-33.4895	50.3567	42.2347	-13.6629	56.5043	-49.9917	218.156	24.167	-73.0313	-141.008	-76.6693	-12.7471	-78.4856	52.7554	30.6112	-14.6808	123.94	-9.16345	-0.242276	-52.1856	23.2461	-34.8457	-11.3159	38.3342	1.98944	-36.1232	4.44496	-57.1355	18.5412	-50.6243	25.1458	-9.1287	3.88741	-2.0434	48.2727	6.02422	8.07514	-125.192	-57.7443	63.622	-58.7494	3.55772	22.9839	85.6835	87.2883	-20.2091
319	26.6667	41.0728	-29.9281	-33.4777	50.5092	41.8954	-13.5917	55.9266	-50.5863	218.265	24.1446	-73.4632	-141.645	-77.743	-12.8115	-79.181	52.207	30.445	-14.5689	124.87	-9.4815	-0.866815	-52.6765	23.3764	-34.956	-11.4801	38.7455	2.15726	-35.8536	4.54117	-57.6164	18.3527	-51.0522	25.3361	-9.30714	3.67279	-1.92726	47.9168	6.29607	8.1871	-125.373	-57.8534	63.6346	-58.6393	3.48996	22.6132	86.0273	87.5241	-20.4966
320	26.75	40.4648	-29.7879	-33.4632	50.6209	41.5486	-13.5365	55.3736	-51.1758	218.402	24.0905	-73.8326	-142.221	-78.7714	-12.9429	-79.855	51.6662	30.3055	-14.4749	125.77	-9.8365	-1.54602	-53.1326	23.5106	-35.0801	-11.6755	39.1515	2.28087	-35.679	4.66252	-58.087	18.1733	-51.4736	25.4621	-9.52779	3.36069	-1.80349	47.5042	6.5733	8.33956	-125.549	-57.9704	63.6855	-58.519	3.43683	22.2801	86.3836	87.7556	-20.7985
321	26.8333	39.8737	-29.6785	-33.3905	50.6967	41.1886	-13.4224	54.8785	-51.7638	218.545	24.027	-74.1444	-142.715	-79.8162	-13.0997	-80.5078	51.1018	30.1726	-14.3202	126.666	-10.221	-2.23978	-53.581	23.6154	-35.1835	-11.8866	39.5529	2.40601	-35.4927	4.77891	-58.545	18.0579	-51.8799	25.5165	-9.83318	3.05245	-1.7014	47.1281	6.7831	8.50479	-125.761	-58.0956	63.7682	-58.389	3.40978	22.0084	86.7269	87.9799	-21.1446
322	26.9167	39.2808	-29.5713	-33.3072	50.7584	40.8328	-13.3159	54.4448	-52.3577	218.696	23.9302	-74.4071	-143.233	-80.8851	-13.2819	-81.1635	50.5223	30.0635	-14.1726	127.495	-10.6517	-2.88116	-53.8947	23.734	-35.2929	-12.1588	40.0075	2.50229	-35.433	4.87301	-59.0337	17.9759	-52.3004	25.5285	-10.132	2.70708	-1.61298	46.763	6.92319	8.73642	-125.843	-58.2066	63.8857	-58.2559	3.45937	21.8254	87.0587	88.2362	-21.4517
323	27	38.6662	-29.4903	-33.1603	50.8048	40.4865	-13.1956	54.111	-52.9247	218.863	23.8486	-74.6513	-143.756	-81.9539	-13.4811	-81.7485	49.9394	29.9655	-14.0243	128.312	-10.9521	-3.47753	-54.1654	23.8333	-35.364	-12.4569	40.5275	2.68126	-35.4013	5.00211	-59.5085	17.9345	-52.7282	25.5136	-10.4219	2.37783	-1.62731	46.391	6.98346	9.00999	-126.002	-58.3819	63.9279	-58.1352	3.51176	21.711	87.4237	88.5338	-21.745
324	27.0833	38.0714	-29.4343	-32.974	50.8856	40.1293	-13.0771	53.8441	-53.4735	219.025	23.7193	-74.9082	-144.304	-83.064	-13.6759	-82.2724	49.3803	29.8688	-13.8468	129.108	-11.2068	-4.07601	-54.3781	23.98	-35.4411	-12.7503	41.1605	2.92471	-35.4024	5.1239	-60.0218	17.9279	-53.1412	25.505	-10.7888	2.04155	-1.69327	46.0086	6.90014	9.26807	-126.175	-58.5979	63.8848	-58.05	3.51417	21.6228	87.8089	88.8292	-22.0728
325	27.1667	37.5067	-29.3481	-32.7309	50.9511	39.7545	-12.9501	53.5836	-53.9993	219.211	23.5856	-75.1394	-144.882	-84.15	-13.875	-82.7621	48.8321	29.7987	-13.6271	129.852	-11.4091	-4.58522	-54.5293	24.1355	-35.5113	-13.0418	41.8218	3.29478	-35.4166	5.24623	-60.5878	17.896	-53.5684	25.4898	-11.1461	1.67072	-1.76435	45.6293	6.80787	9.63859	-126.351	-58.8604	63.7989	-57.9198	3.51067	21.5576	88.1519	89.1136	-22.3485
326	27.25	36.9274	-29.2609	-32.5357	51.0608	39.3478	-12.852	53.3231	-54.5708	219.418	23.4701	-75.4123	-145.437	-85.2047	-14.1041	-83.1893	48.2866	29.7284	-13.3342	130.498	-11.6049	-5.06588	-54.685	24.2876	-35.6179	-13.3539	42.5023	3.67393	-35.4373	5.38014	-61.1437	17.8951	-53.9896	25.468	-11.4673	1.30953	-1.8526	45.2449	6.65772	9.94515	-126.461	-59.1734	63.6771	-57.7666	3.45896	21.432	88.4391	89.373	-22.5764
327	27.3333	36.3789	-29.1509	-32.3192	51.1763	38.8727	-12.714	53.0823	-55.1713	219.637	23.3455	-75.7517	-146.024	-86.2796	-14.3613	-83.5064	47.7851	29.6668	-12.9575	131.229	-11.8378	-5.43349	-54.7736	24.5386	-35.8143	-13.7008	43.2626	4.01968	-35.484	5.48798	-61.7208	17.9498	-54.3893	25.4583	-11.782	1.00038	-1.94624	44.7942	6.48425	10.2212	-126.609	-59.5608	63.5229	-57.5944	3.34473	21.2655	88.7119	89.6284	-22.782
328	27.4167	35.8334	-28.974	-32.089	51.3518	38.4732	-12.5849	52.801	-55.7373	219.877	23.2399	-76.1713	-146.672	-87.3181	-14.5912	-83.8215	47.3575	29.6224	-12.5794	131.856	-12.1029	-5.77976	-54.864	24.8482	-36.0522	-14.0268	43.9625	4.44237	-35.5665	5.6566	-62.2664	18.0062	-54.7467	25.5107	-12.0614	0.723042	-2.04161	44.3724	6.34214	10.5143	-126.87	-60.0183	63.3321	-57.4093	3.20936	21.0698	89.0369	89.9201	-22.992
329	27.5	35.3229	-28.7211	-31.8802	51.3803	38.1808	-12.4294	52.4654	-56.2025	220.125	23.1382	-76.4709	-147.325	-88.3054	-14.8027	-84.1066	46.9174	29.618	-12.2064	132.45	-12.3751	-6.17466	-54.7966	25.3004	-36.3173	-14.3279	44.6753	4.90508	-35.6758	5.80186	-62.8697	18.1052	-55.1039	25.6673	-12.388	0.510202	-2.17345	43.8714	6.21997	10.7758	-127.163	-60.4838	63.0678	-57.1954	3.06755	20.7973	89.3794	90.1604	-23.1813
330	27.5833	34.8533	-28.4806	-31.6701	51.3438	37.9936	-12.3132	52.1582	-56.5594	220.387	22.9417	-76.6429	-147.996	-89.2836	-15.0242	-84.4021	46.4907	29.6298	-11.7789	132.864	-12.5912	-6.6251	-54.7427	25.8152	-36.6381	-14.5491	45.3888	5.41366	-35.7324	6.04453	-63.4057	18.2224	-55.5345	25.8768	-12.722	0.315165	-2.31874	43.325	6.1252	11.0565	-127.415	-60.9598	62.7722	-56.9308	2.955	20.5191	89.7696	90.4037	-23.3625
331	27.6667	34.302	-28.2302	-31.4069	51.2361	37.7945	-12.167	51.9004	-56.8378	220.6	22.6928	-76.6719	-148.702	-90.269	-15.2724	-84.6688	46.051	29.6755	-11.2751	133.163	-12.7827	-6.97766	-54.6984	26.3121	-36.9774	-14.7155	46.0446	5.88111	-35.7502	6.36058	-63.9353	18.3308	-55.9385	26.0193	-12.9931	0.204752	-2.48558	42.7657	6.02633	11.2712	-127.479	-61.4161	62.4274	-56.6463	2.86159	20.2273	90.1521	90.6361	-23.5746
332	27.75	33.7109	-27.9458	-31.0847	51.0406	37.5802	-11.9397	51.6902	-57.136	220.825	22.4003	-76.6966	-149.378	-91.267	-15.5615	-84.9235	45.6325	29.7527	-10.7543	133.431	-12.9527	-7.35063	-54.6415	26.8364	-37.3509	-14.9364	46.7692	6.27917	-35.72	6.73387	-64.4514	18.4237	-56.3242	26.0569	-13.234	0.0372939	-2.63237	42.1184	6.00253	11.4976	-127.446	-61.8248	62.08	-56.3408	2.68558	19.9295	90.5486	90.8584	-23.855
333	27.8333	33.1086	-27.7122	-30.7249	50.8216	37.35	-11.5709	51.5583	-57.4012	220.934	22.0862	-76.7089	-150.023	-92.2533	-15.8557	-85.1373	45.216	29.7941	-10.1543	133.673	-13.1318	-7.68427	-54.6043	27.3478	-37.7417	-15.249	47.4987	6.69628	-35.644	7.11045	-65.0454	18.5017	-56.7065	26.0414	-13.5317	-0.176874	-2.79348	41.6026	6.02874	11.7598	-127.419	-62.2015	61.7174	-56.0118	2.45494	19.5968	90.97	91.1021	-24.1989
334	27.9167	32.5441	-27.4823	-30.3085	50.6025	37.1357	-11.1978	51.3272	-57.6005	220.925	21.743	-76.6802	-150.629	-93.2176	-16.0491	-85.3452	44.8362	29.7478	-9.51498	133.844	-13.3803	-8.0201	-54.5273	27.8752	-38.154	-15.6302	48.0343	7.15285	-35.6336	7.55295	-65.6452	18.5672	-57.025	26.0406	-13.7903	-0.413235	-2.89566	41.0985	6.01642	12.1382	-127.423	-62.5494	61.3459	-55.7006	2.20112	19.268	91.4136	91.4007	-24.5072
335	28	32.0041	-27.2462	-29.9487	50.3357	36.9941	-10.799	51.0665	-57.796	220.999	21.3774	-76.6422	-151.174	-94.1269	-16.1897	-85.501	44.3837	29.6529	-8.8175	133.987	-13.6527	-8.37864	-54.5057	28.4076	-38.5678	-16.0427	48.5061	7.55465	-35.6603	7.90533	-66.3502	18.592	-57.2451	26.0735	-14.0358	-0.621989	-2.97939	40.7176	5.99909	12.5105	-127.442	-62.9852	60.8603	-55.3682	1.98655	18.9186	91.8535	91.711	-24.7894
336	28.0833	31.5595	-27.0118	-29.667	50.0617	36.8979	-10.3571	50.7742	-58.0467	221.12	20.9346	-76.6022	-151.647	-95.0158	-16.2953	-85.6115	43.8467	29.4326	-8.025	134.002	-13.9717	-8.70806	-54.419	28.7482	-38.9447	-16.4216	48.9721	8.00753	-35.7113	8.31743	-66.9971	18.4762	-57.5546	26.1437	-14.2707	-0.86828	-3.06924	40.3255	5.98833	12.9767	-127.537	-63.4876	60.4716	-55.0081	1.76517	18.5341	92.3351	92.0094	-25.0326
337	28.1667	31.1005	-26.768	-29.4073	49.7582	36.7957	-9.94258	50.4672	-58.3275	221.314	20.4287	-76.5717	-152.151	-95.8997	-16.5415	-85.6718	43.2141	29.0833	-7.1616	133.982	-14.3952	-9.00852	-54.2377	28.9112	-39.3784	-16.6527	49.2276	8.5074	-35.7796	8.70031	-67.5844	18.3183	-57.9025	26.0999	-14.4518	-1.1157	-3.1482	40.0541	6.01781	13.4699	-127.613	-64.0752	60.1468	-54.6166	1.56117	18.1775	92.8045	92.2817	-25.2004
338	28.25	30.6031	-26.5554	-29.1751	49.4326	36.6928	-9.52524	50.2504	-58.6051	221.509	19.877	-76.5486	-152.65	-96.8267	-16.7063	-85.6493	42.524	28.7837	-6.23356	133.933	-14.6412	-9.21015	-54.0443	28.9892	-39.8159	-16.8373	49.4949	8.91817	-35.9359	9.17017	-68.1709	18.2167	-58.2936	25.9909	-14.5161	-1.43089	-3.28356	39.8702	6.09225	13.8227	-127.705	-64.563	59.8946	-54.1994	1.33158	17.8584	93.3325	92.6309	-25.2995
339	28.3333	30.162	-26.359	-28.9727	49.0888	36.6345	-9.02892	50.0638	-58.8557	221.654	19.2726	-76.485	-153.173	-97.7323	-16.7563	-85.4955	41.8751	28.5082	-5.16156	133.894	-14.8571	-9.3571	-53.8842	29.0004	-40.2955	-16.9828	49.807	9.2993	-36.1368	9.67841	-68.7257	18.1863	-58.7013	25.8319	-14.5218	-1.84654	-3.43509	39.6777	6.03056	14.2357	-127.693	-64.9421	59.6631	-53.7055	1.03714	17.5426	93.9266	93.1535	-25.357
340	28.4167	29.7644	-26.0895	-28.75	48.6853	36.5309	-8.57037	49.8025	-59.0886	221.801	18.5919	-76.3449	-153.729	-98.6474	-16.8046	-85.2911	41.2537	28.2434	-4.02906	133.782	-15.0665	-9.44052	-53.6895	28.9268	-40.7627	-17.0915	50.1035	9.63697	-36.4088	10.2128	-69.2154	18.1216	-59.1786	25.6647	-14.4864	-2.18315	-3.61298	39.4489	5.92489	14.6904	-127.696	-65.1928	59.4269	-53.2218	0.692474	17.2125	94.5075	93.8526	-25.3359
341	28.5	29.384	-25.7486	-28.6983	48.1931	36.3496	-8.10197	49.501	-59.3455	222.002	17.8564	-76.3213	-154.31	-99.599	-16.8391	-85.1404	40.6074	27.9372	-2.86426	133.645	-15.298	-9.52194	-53.5592	28.9148	-41.2433	-17.1662	50.3478	10.098	-36.6558	10.8481	-69.6979	18.132	-59.7135	25.551	-14.494	-2.51338	-3.78685	39.0111	5.80831	15.0025	-127.689	-65.4082	59.2038	-52.7461	0.317921	16.8477	95.1344	94.5108	-25.3505
342	28.5833	29.02	-25.4492	-28.7508	47.6475	36.1065	-7.5262	49.1503	-59.5819	222.206	17.1639	-76.3572	-154.928	-100.516	-16.8241	-85.0601	40.0247	27.5821	-1.58029	133.558	-15.4928	-9.58288	-53.4987	28.9612	-41.7371	-17.2527	50.5763	10.5964	-36.7997	11.5643	-70.0992	18.0488	-60.3	25.3718	-14.4107	-2.8041	-3.80814	38.5917	5.8101	15.3372	-127.692	-65.5381	58.9487	-52.2763	-0.117654	16.6295	95.7716	95.2161	-25.3654
343	28.6667	28.6831	-25.1714	-28.9227	47.0973	35.8335	-6.99598	48.7102	-59.8028	222.442	16.4273	-76.5395	-155.549	-101.342	-16.9579	-85.1698	39.4255	27.1898	-0.371089	133.421	-15.5123	-9.59954	-53.4608	29.1413	-42.2242	-17.2171	50.795	11.2976	-37.0515	12.3822	-70.3118	17.9091	-60.8484	25.2567	-14.3353	-3.00959	-3.6853	38.1597	5.71134	15.6701	-127.726	-65.5855	58.6636	-51.8211	-0.42184	16.4955	96.3281	95.9066	-25.3381
344	28.75	28.4403	-24.9476	-29.2064	46.4303	35.5725	-6.45061	48.1551	-60.0167	222.894	15.6642	-76.6744	-156.077	-101.955	-17.1334	-85.1808	38.7815	26.952	0.798905	133.35	-15.5484	-9.69378	-53.4175	29.3532	-42.6292	-17.2289	51.0755	11.7661	-37.3465	13.2541	-70.4763	17.7243	-61.4526	25.0051	-14.3695	-3.29545	-3.47441	37.6404	5.70871	16.0044	-127.925	-65.5435	58.3645	-51.3628	-0.713601	16.4035	96.9008	96.6119	-25.2392
345	28.8333	28.2357	-24.8418	-29.5608	45.8198	35.3986	-5.75765	47.5231	-60.1996	223.306	14.9288	-76.7325	-156.599	-102.555	-17.1901	-85.1322	38.1043	26.7726	2.03375	133.413	-15.6673	-9.70972	-53.3514	29.5818	-43.0109	-17.3377	51.5103	12.0833	-37.7979	14.2053	-70.7302	17.5191	-62.1555	24.7943	-14.5063	-3.69344	-3.34932	37.1437	5.73763	16.3316	-128.121	-65.4907	58.082	-50.8689	-1.07126	16.351	97.5036	97.3968	-25.0828
346	28.9167	27.9286	-24.7158	-29.9477	45.3179	35.1997	-4.9657	46.7912	-60.168	223.776	14.162	-76.7187	-157.095	-103.035	-17.2147	-84.9918	37.4522	26.7048	3.22181	133.282	-15.7425	-9.76722	-53.2757	29.9028	-43.4163	-17.5188	51.8502	12.4221	-38.177	15.0737	-71.1322	17.2335	-62.9803	24.5984	-14.6336	-4.16722	-3.33266	36.7206	5.88084	16.6037	-128.356	-65.4893	57.7588	-50.47	-1.34831	16.1495	98.1076	98.2707	-24.9528
347	29	27.5999	-24.7165	-30.3891	44.6859	34.9907	-4.0706	45.9607	-60.0452	224.207	13.3941	-76.8078	-157.555	-103.532	-17.2382	-84.7301	36.71	26.6273	4.41987	133.008	-15.8304	-9.91688	-53.0483	30.3054	-43.7187	-17.8436	52.1732	12.6195	-38.7163	15.5667	-71.6515	16.8268	-63.7429	24.3394	-14.8482	-4.60258	-3.29114	36.3419	6.05439	17.0176	-128.461	-65.387	57.4938	-50.0682	-1.50747	15.911	98.7208	98.8517	-24.9663
348	29.0833	27.3043	-24.6328	-30.7958	44.003	34.9023	-3.08066	45.1583	-59.8718	224.519	12.4982	-76.958	-157.897	-103.935	-17.0838	-84.3978	36.1195	26.5272	5.63044	132.651	-16.1726	-10.0316	-52.8104	30.5573	-44.07	-17.9974	52.6797	12.8067	-39.0269	15.9455	-72.2871	16.4464	-64.4119	24.1478	-15.1185	-4.85721	-3.35208	35.7933	6.24184	17.5302	-128.587	-65.1921	57.2548	-49.8746	-1.51903	15.6928	99.3205	99.4205	-25.0995
349	29.1667	27.0362	-24.5751	-31.2714	43.1257	35.0393	-2.17331	44.3873	-59.7089	224.74	11.5744	-77.1412	-158.463	-104.238	-16.7934	-84.2837	35.5025	26.3539	6.90798	132.277	-16.1873	-10.1725	-52.7439	30.6388	-44.329	-17.9528	52.9674	13.0339	-39.2087	16.4457	-73.014	16.1739	-65.1505	23.9487	-15.5481	-5.01368	-3.88588	35.109	6.38003	18.1752	-128.625	-64.9992	57.0745	-49.4573	-1.50399	15.5161	99.723	99.9686	-25.1863
350	29.25	26.8762	-24.5059	-31.5928	42.2163	35.2051	-1.36871	43.7164	-59.7866	225.118	10.5718	-77.4901	-158.956	-104.359	-16.2537	-84.065	34.9802	26.2065	8.07085	132.079	-16.3461	-10.0506	-52.5481	30.4537	-44.3494	-17.851	53.2134	13.0834	-39.3787	16.8706	-73.7191	16.1375	-65.8173	23.7069	-16.1578	-5.10591	-4.69882	34.2428	6.28399	18.5922	-128.674	-64.8734	56.9704	-49.2934	-1.34557	15.3902	100.032	100.588	-25.1544
351	29.3333	26.7643	-24.546	-31.8873	41.3177	35.4093	-0.675949	43.1459	-59.9554	225.488	9.61866	-77.8855	-159.96	-104.225	-15.4763	-83.8248	34.3419	26.0752	9.33873	131.962	-16.7576	-9.80834	-52.3735	29.9717	-44.3621	-17.7998	53.4149	13.1329	-39.5717	17.245	-74.3359	16.1088	-66.6324	23.533	-16.7345	-5.29994	-5.51439	33.5804	6.13612	18.7656	-128.48	-64.8444	56.9368	-48.5659	-1.24867	15.3456	100.324	101.346	-24.9724
352	29.4167	26.5928	-24.2856	-31.8726	40.4799	35.588	-0.254832	42.4428	-60.3384	225.923	8.77112	-78.3564	-161.255	-104.165	-14.9383	-83.5962	33.6598	25.8573	10.3252	131.956	-17.5585	-9.27093	-52.4493	29.4579	-44.4109	-17.778	53.6711	13.1197	-39.8872	17.6043	-75.1161	15.995	-67.5465	23.1322	-17.4234	-5.38436	-6.28845	33.1411	6.00474	18.9419	-128.249	-65.0103	57.0001	-47.9689	-1.20308	15.3036	100.786	102.293	-24.9355
353	29.5	26.4613	-23.5743	-31.6495	39.6049	35.6621	-0.0463729	41.8809	-60.7382	226.61	8.17921	-78.9368	-162.438	-104.484	-14.4253	-82.9899	32.9335	25.4781	11.1107	131.949	-18.3021	-8.70976	-52.3994	28.5262	-44.1026	-18.0096	53.6789	13.2978	-40.1482	17.8089	-75.9796	15.9719	-68.3229	22.6751	-18.1286	-5.31368	-7.27521	32.5407	6.27807	19.3311	-127.663	-65.1268	56.9517	-47.2715	-1.07098	15.1963	101.307	103.243	-25.0485
354	29.5833	26.4222	-22.7306	-31.1747	38.7199	35.5738	0.00461167	41.1484	-61.2222	227.018	7.30682	-79.681	-163.588	-104.866	-13.8475	-82.0353	32.3504	25.2116	11.7855	132.127	-19.0658	-8.05925	-52.3716	27.6021	-43.7305	-18.3136	53.5067	13.9937	-40.2059	18.2133	-77.0941	15.7459	-68.9906	21.9297	-18.7222	-5.28947	-8.41549	32.1741	6.63797	19.6987	-127.213	-65.3134	56.7578	-46.2104	-0.808647	15.4157	102.189	104.18	-25.6202
355	29.6667	26.3961	-21.7211	-30.4146	37.9398	35.3151	-0.107852	40.4844	-61.6884	227.268	6.15312	-80.676	-164.301	-105.25	-13.5057	-80.9236	32.3012	25.0271	12.1876	132.137	-19.7264	-7.24036	-52.762	26.4798	-43.1571	-18.4113	53.43	15.1215	-40.1625	18.607	-78.2881	15.2677	-69.8126	21.3409	-19.0011	-4.90987	-9.55398	31.6609	7.0884	20.1588	-126.664	-65.5983	56.4302	-45.2305	-0.59513	15.4548	103.124	105.251	-26.2523
356	29.75	25.8977	-20.6942	-29.6691	36.6775	34.8747	-0.48647	39.5941	-62.0202	227.092	4.77217	-81.9454	-164.807	-105.593	-13.3728	-80.0982	32.7963	25.0919	12.1413	131.849	-19.9566	-6.66343	-53.6733	25.5287	-42.3743	-18.2448	53.9437	16.3949	-40.2504	19.5351	-79.4491	14.3443	-70.4793	20.6797	-18.7857	-4.99747	-10.7094	30.7817	7.22393	21.1554	-126.452	-65.7738	56.0495	-44.3433	-0.549692	15.6545	104.29	106.386	-26.9935
357	29.8333	25.7334	-20.0903	-28.92	35.4772	33.874	-0.73766	38.7031	-61.9101	227.739	3.47072	-82.5067	-164.925	-106.164	-13.1512	-78.5355	33.6104	24.9528	12.2559	131.084	-19.9581	-6.12784	-54.4145	24.3462	-41.7755	-17.8645	55.843	17.7421	-39.8319	20.3085	-80.78	13.508	-71.102	21.5885	-18.7637	-5.03877	-11.1872	30.1841	7.47823	22.4211	-126.262	-65.8236	55.5306	-43.2152	-1.01367	15.5307	105.463	107.438	-27.8496
358	29.9167	25.6843	-19.9379	-27.1164	33.998	32.6904	-0.693625	37.9083	-61.4528	228.869	1.96525	-83.3176	-165.036	-106.703	-12.9631	-78.2373	34.813	24.6721	12.1681	130.549	-18.3945	-5.62991	-55.2009	23.4249	-40.9796	-17.2265	56.988	19.9384	-39.0241	20.4037	-82.0272	12.8192	-71.6671	22.2174	-19.1607	-5.20275	-11.4079	29.1034	8.03225	24.6372	-126.641	-65.6136	55.027	-42.0813	-1.69357	15.6873	106.552	109.284	-29.1406
359	30	25.829	-21.8985	-25.5648	32.0055	31.444	-0.5615	36.7948	-62.0631	230.215	1.123	-82.4102	-165.643	-107.491	-12.0888	-78.1079	36.4975	24.1445	11.7915	130.829	-18.2595	-4.0512	-55.7945	23.0238	-40.8052	-15.7861	56.5567	21.9408	-38.7473	23.1071	-83.1103	11.913	-72.8704	23.0318	-20.3364	-4.5628	-10.83	28.3987	9.5665	28.158	-128.035	-65.134	54.4655	-40.918	-2.43318	14.599	107.808	110.754	-30.321
[truncated: 13 more columns]

## Sheet: fig. 2b
	time [min]	<x^2(t)>000 [µm^2]	<x^2(t)>001 [µm^2]	<x^2(t)>002 [µm^2]	<x^2(t)>003 [µm^2]	<x^2(t)>004 [µm^2]	<x^2(t)>005 [µm^2]	<x^2(t)>006 [µm^2]	<x^2(t)>007 [µm^2]	<x^2(t)>008 [µm^2]	<x^2(t)>009 [µm^2]	<x^2(t)>010 [µm^2]	<x^2(t)>011 [µm^2]	<x^2(t)>012 [µm^2]	<x^2(t)>013 [µm^2]	<x^2(t)>014 [µm^2]	<x^2(t)>015 [µm^2]	<x^2(t)>016 [µm^2]	<x^2(t)>017 [µm^2]	<x^2(t)>018 [µm^2]	<x^2(t)>019 [µm^2]	<x^2(t)>020 [µm^2]	<x^2(t)>021 [µm^2]	<x^2(t)>022 [µm^2]	<x^2(t)>023 [µm^2]	<x^2(t)>024 [µm^2]	<x^2(t)>025 [µm^2]	<x^2(t)>026 [µm^2]	<x^2(t)>027 [µm^2]	<x^2(t)>028 [µm^2]	<x^2(t)>029 [µm^2]	<x^2(t)>030 [µm^2]	<x^2(t)>031 [µm^2]	<x^2(t)>032 [µm^2]	<x^2(t)>033 [µm^2]	<x^2(t)>034 [µm^2]	<x^2(t)>035 [µm^2]	<x^2(t)>036 [µm^2]	<x^2(t)>037 [µm^2]	<x^2(t)>038 [µm^2]	<x^2(t)>039 [µm^2]	<x^2(t)>040 [µm^2]	<x^2(t)>041 [µm^2]	<x^2(t)>042 [µm^2]	<x^2(t)>043 [µm^2]	<x^2(t)>044 [µm^2]	<x^2(t)>045 [µm^2]	<x^2(t)>046 [µm^2]	<x^2(t)>047 [µm^2]
0	0.0833333	1.27234	1.00172	1.69804	1.52897	1.20051	1.48761	2.29275	1.42839	2.34001	1.19572	1.7709	1.5624	2.187	1.9215	1.50524	1.37537	1.56671	1.61279	2.53669	1.94201	1.77753	1.51341	1.61641	1.16081	1.3447	1.82473	2.0296	1.81043	1.46718	1.53792	1.6718	1.11136	1.61041	1.38647	1.29697	1.23856	1.89207	1.3901	1.42116	1.97048	0.946436	0.904282	1.63618	1.24286	1.2497	1.16971	1.37631	1.2459
1	0.166667	4.0259	2.97303	5.39064	4.53563	3.5818	4.69869	7.4941	4.53452	7.31974	3.45961	4.92787	4.88869	7.02542	5.93778	4.56094	4.22013	4.47649	4.96028	7.55391	5.31069	5.05144	3.93406	4.29759	2.83147	3.32389	4.45548	5.33348	4.79903	3.43731	4.36962	4.0534	2.73631	3.80231	3.62032	3.26908	3.24546	4.45969	3.43085	3.14792	5.16734	2.72389	2.64945	4.78676	3.5305	3.86213	3.52039	4.33812	3.67028
2	0.25	7.78827	5.64202	10.4273	8.33838	6.75477	9.26454	14.7815	8.76809	14.5682	6.28118	8.86047	9.52978	13.5498	11.3802	8.83622	8.17816	8.26602	9.44368	14.2393	9.37981	9.55756	7.12688	7.83041	4.8579	5.7335	7.71082	9.53492	8.88278	5.88572	8.25352	6.9841	4.49747	6.44318	6.33519	5.72098	6.05426	7.35951	5.97896	5.22395	9.45407	5.05555	4.91903	9.19231	6.27838	7.56799	6.73471	8.32877	6.47939
3	0.333333	12.3681	8.75708	16.525	12.497	10.5562	14.7915	23.5795	13.7222	23.9167	9.13511	12.845	15.0691	21.0886	17.7056	14.0211	12.8936	12.3314	14.5134	21.9719	13.8273	14.8216	10.421	11.3453	6.97089	8.1433	10.9982	14.0744	13.3709	8.41106	12.8645	10.1944	6.119	8.96647	9.18167	8.25771	8.99251	10.5372	8.72493	7.53275	13.6546	7.54733	7.4153	14.3127	9.09898	12.0401	10.4985	13.2679	9.12651
4	0.416667	17.5936	12.1119	23.2741	16.9356	14.8652	21.0123	33.7123	19.1428	34.9565	12.0467	16.7897	21.3047	29.4423	24.7194	19.8804	18.1984	16.2601	20.0339	30.6584	18.3123	20.6481	13.7821	14.8272	9.11486	10.2546	14.2002	18.9832	18.1365	11.2316	18.2104	13.3997	7.65374	11.6857	12.5055	11.0219	12.2703	13.6643	11.6163	9.74755	17.9764	10.1761	10.126	19.8585	12.0532	17.1737	14.6012	18.9837	11.5978
5	0.5	23.4962	15.6286	30.4693	21.855	19.7628	27.8844	45.3456	24.9874	47.725	15.1372	20.7388	28.1848	38.8237	32.2735	26.0996	24.0321	19.979	26.1928	40.3335	22.7977	27.0627	17.4673	18.2785	11.3832	12.3145	17.0807	24.1016	23.1838	14.4042	24.2379	16.6613	9.20182	14.5554	16.113	14.1133	15.4561	16.809	14.7486	11.8964	22.1357	12.8738	12.9219	25.6687	15.1464	22.9917	18.9549	25.5192	13.9426
6	0.583333	30.2497	19.3226	38.3905	27.2021	25.502	35.5739	58.8895	31.2594	62.5209	18.9944	24.7558	35.8899	49.8444	40.6	32.9187	30.7604	23.671	33.2218	51.2758	27.3037	34.2216	21.1925	21.5625	13.8777	14.2699	19.9446	29.9431	28.9563	17.7972	31.1254	20.0166	10.9086	17.5273	20.1746	17.6222	18.6858	20.0835	17.9193	14.1009	26.6006	15.7785	15.9008	31.7554	18.4899	29.7391	23.7115	33.1899	16.4268
7	0.666667	37.7726	23.1797	46.6545	32.8611	31.7878	43.6621	74.0655	37.6136	78.9401	23.2966	28.6357	44.2359	62.3285	49.3204	40.2348	38.0815	27.3437	40.7408	63.0877	31.9858	41.8895	25.1435	24.3692	16.1929	16.2905	22.5733	36.3813	35.1519	21.2913	38.5402	23.424	12.6863	20.6646	24.5518	21.311	21.6345	23.7527	21.1021	16.369	30.9571	19.0189	18.9525	38.0327	21.975	37.2342	28.6874	41.5526	18.8998
8	0.75	46.1472	27.1645	55.3089	39.081	38.653	52.3341	90.8665	43.9964	97.103	27.744	32.4423	53.0724	76.4582	58.3981	47.9338	46.0408	31.1791	48.8207	75.6211	36.8039	49.9687	28.9896	26.9865	18.5388	18.0595	25.2445	43.2645	41.3048	25.0446	46.3989	26.5563	14.4365	23.8696	29.1205	25.1717	24.4333	27.4508	24.3229	18.95	35.3189	22.4844	22.2398	44.4178	25.6828	45.496	33.8001	50.4522	21.3039
9	0.833333	55.4695	31.269	64.4669	45.9914	46.1952	61.8178	109.671	50.8373	117.261	32.2369	36.684	62.8704	92.0242	67.9026	56.2053	54.8105	35.4191	57.4433	88.798	41.833	58.9425	32.8915	29.2044	20.831	20.1001	28.366	50.7147	47.775	28.852	54.9789	29.8315	16.3108	27.3246	33.8555	29.4155	27.0808	31.3034	27.8489	21.8328	39.6733	26.3058	25.6545	50.8657	29.8516	54.5129	39.2754	60.0197	23.8049
10	0.916667	65.5211	35.1191	73.9621	53.1383	54.1877	71.9127	129.997	57.8848	139.003	36.7766	41.0609	73.7728	108.494	77.9114	64.7257	63.8849	39.7822	66.3836	102.735	46.6462	68.6006	36.7956	31.482	23.1821	22.3692	31.6615	58.5067	54.0659	32.9111	64.0326	33.0645	18.3337	30.8268	38.6352	33.8591	29.5631	35.0619	31.5447	24.7428	44.1193	30.4009	29.2529	57.4548	34.3329	64.1224	45.0195	70.1943	26.3445
11	1	76.113	38.6918	83.7479	60.2296	62.7387	82.6587	151.68	65.1798	162.23	41.4996	45.4858	85.6997	125.75	88.4526	73.5354	73.3494	44.2382	75.5224	117.283	51.8697	79.1413	40.6046	33.6349	25.562	24.9523	34.8595	66.8132	60.4772	36.9623	73.4193	36.3606	20.2797	34.6391	43.5382	38.6839	32.0754	38.8761	35.1901	27.5893	48.9189	34.5343	32.9586	64.1576	39.0089	74.071	50.8679	80.8887	29.2812
12	1.08333	87.3318	42.1503	93.9969	67.7218	71.797	94.0316	175.036	72.6965	187.217	46.6436	49.8191	98.9124	143.944	99.6238	82.6859	83.3256	49.1995	84.9931	132.803	57.0462	90.6654	44.4802	35.8878	28.0692	27.7333	38.5846	75.9636	67.304	41.3181	83.4728	39.8719	22.2123	38.7376	48.4869	43.7467	34.8097	42.9776	38.8794	30.6174	54.0904	38.7287	36.8097	71.1747	44.0876	84.3906	56.9484	92.3426	32.7626
13	1.16667	99.0859	45.3237	104.446	75.4116	81.3872	106.045	199.723	80.3901	213.477	52.1626	53.9311	113.074	163.109	110.982	92.1576	93.4583	54.4741	94.5697	149.362	62.3718	102.901	48.3555	38.2515	30.4606	30.6538	42.1742	85.6024	74.2584	45.7061	93.9527	43.7243	24.2795	42.8258	53.6394	49.0608	37.597	47.0565	42.6147	33.823	59.7042	42.9314	40.793	78.0861	49.1555	95.0384	63.1265	104.348	36.6852
14	1.25	111.461	48.435	115.039	83.5353	91.5553	118.383	225.87	88.218	241.112	57.8785	58.0011	128.006	183.33	122.56	101.993	103.842	59.7717	104.139	166.846	67.8219	115.825	52.3723	40.5112	32.8492	33.6426	45.4927	95.3488	81.0652	49.778	104.695	47.6218	26.4061	47.0472	58.6918	54.4146	40.2764	51.1881	46.2743	37.4464	65.7145	47.3093	44.844	84.9349	54.2023	106.099	69.6364	116.53	40.8457
15	1.33333	124.551	51.8335	126.014	91.9764	102.413	131.03	253.84	96.3195	270.192	63.8833	61.9369	143.775	204.757	134.321	112.287	114.627	65.4254	113.681	185.535	73.3957	129.587	56.3685	42.558	35.1936	36.5019	48.9324	105.876	87.861	53.6027	115.781	51.6167	28.8913	51.5	63.6897	59.7883	42.9643	55.46	50.1415	41.2074	72.2012	51.8708	48.9354	91.6524	59.3317	117.652	76.625	129.311	45.2487
16	1.41667	138.172	55.2719	137.313	100.4	113.696	143.621	283.167	104.418	300.358	69.9832	65.5228	160.117	227.13	146.005	122.674	125.519	71.1754	123.116	204.908	79.1926	144.09	60.4048	44.4421	37.4192	39.1972	52.7558	116.612	94.6664	57.4049	127.019	56.0569	31.5362	56.0984	68.6677	65.1718	45.7729	59.929	53.9612	44.8906	79.1115	56.671	53.1356	98.3408	64.4195	129.708	83.997	142.537	49.7428
17	1.5	152.273	58.5442	148.905	109.05	125.478	156.116	313.85	112.382	331.847	76.1242	68.7919	176.95	250.021	157.697	133.129	136.498	76.7744	132.476	224.76	85.0674	159.112	64.7387	46.4092	39.4375	41.7698	56.9238	127.299	101.38	61.2214	138.313	60.6962	34.2696	60.9114	73.7601	70.628	48.603	64.5568	57.8595	48.6721	86.2548	61.5788	57.5058	104.88	69.3235	142.187	91.6471	155.953	54.5109
18	1.58333	167.012	61.728	160.817	117.868	137.972	168.306	345.95	120.24	364.872	82.4939	72.4828	194.398	273.547	169.651	143.809	147.921	82.2519	141.777	245.264	91.0507	174.542	69.5084	48.5508	41.7361	44.3991	61.7259	138.786	108.289	65.6398	149.615	65.451	36.9124	65.8862	78.9102	76.3145	51.5914	69.4706	61.6455	52.3501	93.8535	66.5041	62.0718	111.449	74.0469	155.131	99.623	169.554	59.6105
19	1.66667	182.199	64.8358	172.715	126.729	151.081	180.349	379.112	128.013	398.94	88.7981	76.3817	212.435	297.449	181.822	154.656	159.205	87.554	151.176	266.715	96.9987	190.275	74.4804	50.5342	44.1468	46.921	66.8032	150.573	115.025	70.2327	160.804	70.3171	39.5534	70.9177	84.0665	82.1062	54.5427	74.5339	65.3302	56.3174	101.495	71.467	66.8697	118.016	78.8187	168.49	107.899	183.272	64.7081
20	1.75	197.667	68.018	184.405	135.497	164.737	192.174	413.267	135.752	434.173	95.1638	80.1703	231.011	321.814	194.166	165.523	170.354	92.6615	160.223	288.958	102.731	206.234	79.2838	52.3189	46.5953	49.5091	71.9858	162.629	121.682	75.1147	172.031	75.2649	42.4628	75.8415	89.4546	87.7899	57.6195	79.5919	68.9458	60.041	109.517	76.3403	71.8286	124.737	83.8554	182.329	116.466	196.902	69.7013
21	1.83333	213.339	71.4124	196.268	144.27	178.981	203.618	448.739	143.652	470.812	101.773	84.0771	250.374	346.77	206.543	176.775	181.492	97.762	168.964	312.09	107.802	222.752	83.8646	53.9337	48.9947	52.1729	77.8255	175.356	128.25	79.98	183.289	80.0805	45.552	80.587	94.988	93.5174	60.8133	84.7621	72.6402	63.918	118.032	81.2177	76.8978	131.503	89.218	196.68	125.298	210.871	74.6518
22	1.91667	229.237	74.5889	207.848	153.004	193.561	214.941	485.201	151.639	508.755	108.49	87.9533	270.278	372.407	218.757	188.172	192.471	102.833	177.524	335.758	112.632	239.646	88.5805	55.4603	51.4133	54.8352	83.5423	188.417	134.842	84.8703	194.488	84.9362	48.9291	85.1731	100.703	99.4931	64.2374	90.036	76.2131	67.7893	126.891	86.0261	82.0299	138.332	94.5976	211.497	134.386	225.036	79.7048
23	2	245.268	77.6694	218.847	161.831	208.418	226.115	522.596	159.739	547.741	115.19	91.9482	290.659	399.099	231.168	199.698	203.539	107.683	186.028	360.039	117.31	256.988	93.3773	57.102	53.8378	57.5625	88.9975	201.829	141.403	90.1362	205.593	89.933	52.5407	89.6576	106.319	105.603	67.8063	95.8648	79.6829	71.0434	136.019	90.908	87.1754	145.049	99.9297	226.749	143.864	238.841	85.0518
24	2.08333	261.609	80.8742	229.463	170.99	223.804	237.169	561.299	168.408	587.882	122.182	96.1546	311.467	426.809	244.135	211.428	215.061	112.814	194.791	384.987	122.184	274.974	98.4423	58.9948	56.432	60.4221	94.1266	215.778	148.036	95.4884	216.54	94.9157	56.367	93.9214	112.13	111.857	71.4864	101.833	83.0103	74.1975	145.363	96.0867	92.4174	151.632	105.312	242.512	153.83	252.564	90.8902
25	2.16667	278.217	84.1735	239.343	180.257	239.582	247.94	601.102	177.684	628.842	129.38	100.536	332.536	455.092	257.612	223.212	226.546	117.977	203.982	410.54	127.148	293.526	103.251	60.9206	59.1581	63.1277	99.2309	230.104	154.264	101.123	227.255	99.7462	60.4656	97.654	118.291	118.257	75.4279	107.852	86.2039	77.3693	154.723	101.509	97.7423	157.947	110.517	258.919	164.202	266.268	96.9278
26	2.25	295.07	87.4707	248.693	189.656	255.728	258.375	641.997	187.633	670.758	136.585	105.084	353.782	483.332	271.291	235.012	238	122.982	213.336	436.401	132.352	312.527	108.015	62.8962	61.9149	65.6307	103.919	244.507	160.38	106.744	237.978	104.471	64.4718	101.187	124.861	124.773	79.5758	113.868	89.3157	80.2303	164.366	107.273	103.429	164.078	115.304	275.947	174.575	280.083	102.906
27	2.33333	312.173	90.7468	258.133	199.26	272.508	267.864	684.327	198.063	714.274	143.993	109.93	375.459	511.702	285.2	246.974	249.499	127.877	222.73	462.332	137.504	332.121	112.769	64.6692	64.6971	68.0888	108.243	259.307	166.417	112.634	248.591	109.057	68.3523	104.41	131.472	131.661	84.0202	119.934	92.4436	83.4634	174.378	113.154	109.315	169.708	119.776	293.658	184.96	294.347	108.658
28	2.41667	329.442	94.1097	267.227	208.839	289.926	277.34	727.656	208.733	759.019	151.391	115.033	397.295	540.025	299.177	258.885	260.773	132.679	232.079	488.407	142.545	351.938	117.782	66.2517	67.5262	70.4124	112.665	274.595	171.946	118.59	259.334	113.632	72.0058	107.622	138.346	138.49	88.5496	125.591	95.5426	86.8645	184.82	119.163	115.361	175.348	123.915	312.101	195.299	308.913	114.306
29	2.5	346.759	97.552	276.112	218.615	307.935	286.823	771.963	219.612	805.291	158.966	120.443	419.207	568.788	313.604	270.715	271.635	137.568	241.197	514.834	147.59	371.784	122.912	67.6433	70.6539	72.7205	117.401	289.09	177.217	124.628	269.885	118.466	75.7088	111.073	145.328	145.884	93.1288	131.478	98.4367	90.5006	195.687	125.098	121.583	180.88	128.122	331.291	205.627	323.571	120.104
30	2.58333	364.205	101.269	284.697	228.771	326.812	296.396	817.329	230.583	853.596	166.828	125.859	441.592	598.395	328.437	282.639	282.263	142.84	250.551	541.584	152.84	391.565	128.173	68.9272	74.2684	75.0366	122.552	304.058	182.275	130.824	280.499	123.344	79.3645	114.555	152.418	153.329	97.7595	137.599	101.222	94.3888	206.583	131.031	128.12	186.095	132.49	351.294	216.041	338.619	126.077
31	2.66667	381.762	105.093	292.605	239.304	346.027	305.775	863.381	241.486	903.766	174.949	130.739	464.235	628.682	343.514	294.31	292.418	148.786	260.209	568.307	158.271	411.805	133.828	70.1816	78.0022	77.4942	127.853	318.99	187.382	137.438	290.614	128.389	83.4895	117.478	159.398	160.747	102.381	144.127	103.932	98.4741	217.747	137.022	134.776	191.187	136.913	372.091	226.715	353.954	132.097
32	2.75	399.364	109.066	299.429	250.428	365.569	314.914	910.524	252.198	955.771	183.016	134.971	487.014	659.019	358.899	305.617	302.239	155.146	269.931	594.755	163.969	431.926	139.557	71.3379	81.884	80.001	133.441	334.18	192.32	143.934	300.771	133.666	87.7544	120.154	166.622	168.216	106.754	150.831	106.421	102.686	229.18	143.062	141.537	195.974	141.462	393.667	237.605	368.929	138.1
33	2.83333	417.05	113.25	306.23	261.956	385.581	323.452	958.761	262.903	1010.02	190.976	139.641	510.311	689.245	374.655	316.638	311.992	161.863	279.732	620.532	169.743	452.373	145.617	72.4717	85.6194	82.5536	139.329	349.639	196.925	150.362	310.745	139.082	91.8184	122.246	173.677	175.51	111.144	158.022	108.753	107.019	241.016	149.282	148.465	200.551	146.052	416.081	248.908	383.833	144.293
34	2.91667	434.761	117.432	312.478	273.594	406.374	331.978	1007.86	273.469	1066.17	198.779	144.672	534.083	719.283	390.857	327.229	321.352	168.767	289.552	646.444	175.724	472.63	151.394	73.5513	89.4915	85.1775	145.431	365.074	201.299	156.508	320.636	144.174	95.7034	123.959	180.576	182.82	115.422	165.089	110.788	111.341	253.097	155.625	155.487	204.772	150.659	439.262	260.352	398.464	150.52
35	3	452.437	121.632	318.107	285.282	427.793	340.461	1058.05	283.931	1124.13	206.478	149.991	558.22	748.765	407.507	337.391	330.473	175.726	299.44	671.183	182.095	492.779	157.29	74.6404	93.1904	87.5902	151.089	380.744	205.437	162.52	330.2	149.095	99.6126	125.334	187.38	190.195	119.792	171.898	112.661	115.314	265.222	161.974	162.777	208.81	155.418	463.357	271.621	412.88	156.892
36	3.08333	469.92	125.947	324.014	297.199	449.894	348.966	1109.46	294.04	1183.78	214.431	155.473	583.115	778.009	424.591	347.474	339.569	182.604	309.616	695.961	188.487	512.679	163.205	75.5964	96.8715	89.9362	156.736	397.165	210.133	168.882	339.734	153.877	103.715	126.332	194.194	197.781	123.958	178.416	114.47	119.868	277.593	168.355	170.432	212.887	160.306	488.193	282.771	427.164	163.494
37	3.16667	487.167	130.15	330.433	309.285	472.476	357.162	1161.71	303.787	1245.14	222.623	160.934	608.572	807.587	441.774	357.148	348.242	189.461	320.13	720.824	195.017	532.541	169.175	76.5124	100.342	91.9339	162.624	413.861	214.655	175.238	349.14	158.19	107.996	127.033	201.272	205.076	128.118	184.822	116.523	124.308	290.407	174.827	178.51	216.845	165.16	513.638	293.965	441.517	170.205
38	3.25	504.298	134.229	337.301	321.549	495.459	365.007	1214.46	312.995	1307.8	230.87	166.357	634.302	837.377	458.842	366.36	356.654	196.25	330.946	745.343	201.597	552.203	174.826	77.0745	103.354	93.7606	168.603	430.737	219.331	181.902	358.172	162.243	112.429	127.665	208.429	212.405	132.233	191.355	118.474	129.003	304.137	181.51	186.995	220.599	169.926	539.604	305.26	455.847	176.748
39	3.33333	521.267	138.337	344.503	334.255	518.986	372.249	1267.98	321.746	1371.85	239.535	171.82	660.228	867.882	476.347	375.517	365.175	202.932	342.11	769.82	208.731	571.809	180.339	77.6276	106.193	95.5391	174.894	447.749	224.407	188.509	367.182	166.422	116.987	128.163	215.674	219.709	136.362	198.113	120.272	133.965	318.351	188.222	195.624	224.252	174.768	565.938	316.62	470.373	182.833
40	3.41667	538.076	142.389	351.412	347.295	542.924	379.352	1321.99	329.858	1437.36	248.272	177.31	685.799	898.651	493.957	384.371	373.57	209.757	353.712	794.718	216.227	591.854	185.822	77.9132	109.095	97.3976	181.23	464.581	229.463	194.939	376.064	170.148	121.314	128.614	222.993	227.234	140.237	204.75	122.067	139.109	333.608	195.103	204.254	227.921	179.61	592.476	328.161	485.096	188.699
41	3.5	555.038	146.373	358.039	360.697	567.331	386.707	1376.88	337.385	1504.46	257.214	182.604	710.845	928.842	511.62	392.871	381.626	216.431	365.404	819.827	223.84	612.348	191.133	78.3999	112.047	99.4375	187.546	480.89	234.141	201.142	384.697	173.782	125.368	129.062	230.565	234.989	143.842	211.667	123.937	144.327	349.329	202.075	212.814	231.587	184.483	619.329	339.768	500.224	194.307
42	3.58333	571.792	150.28	364.072	374.167	592.333	393.948	1432.82	344.463	1572.98	266.499	187.905	735.411	958.345	529.333	401.383	389.558	223.089	377.376	844.777	231.365	633.312	196.716	79.3248	115.105	101.344	194.099	497.49	238.89	207.286	393.196	177.585	129.073	129.36	238.42	242.987	147.267	218.896	125.968	149.395	365.525	209.036	221.302	235.156	189.507	646.669	351.343	515.912	200.04
43	3.66667	588.601	154.03	369.298	387.69	617.665	401.266	1489.55	351.14	1643.13	275.967	193.285	759.622	987.46	547.271	409.67	396.954	229.925	389.59	869.747	238.894	654.678	202.337	80.4387	118.34	103.223	200.637	513.683	243.509	213.706	401.511	181.496	132.731	129.443	246.634	251.001	150.723	226.228	127.979	154.284	382.055	215.981	229.73	238.721	194.759	674.405	363.294	532.2	205.942
44	3.75	605.207	157.648	374.576	401.293	642.952	408.499	1547.29	357.515	1714.36	285.465	198.971	783.285	1015.89	565.483	417.699	404.473	237.003	402.353	894.657	246.574	676.227	207.666	81.713	121.568	104.74	206.925	528.543	248.074	220.284	409.542	185.53	136.192	129.379	255.18	259.108	154.317	233.512	130.312	159.013	399.101	222.862	238.092	242.072	200.474	702.555	375.415	548.538	212.097
45	3.83333	621.522	161.344	380.207	415.211	668.725	415.664	1606.04	363.679	1786.77	294.92	204.82	807.742	1043.92	583.802	425.45	412.163	244.473	415.712	919.534	254.445	697.929	213.313	82.9749	124.833	106.368	212.763	542.927	252.751	227.163	417.397	189.831	139.875	129.112	263.74	267.139	157.938	241.15	132.891	163.957	416.51	229.681	246.448	245.383	206.394	730.964	388.038	565.167	218.596
46	3.91667	637.467	164.84	385.482	429.316	694.649	422.866	1665.32	369.599	1861.61	304.174	210.647	832.872	1071.6	601.828	432.797	419.897	252.816	429.467	944.256	262.485	719.647	218.78	84.353	128.108	107.74	218.579	556.575	257.116	234.306	424.838	194.427	143.441	128.916	272.48	274.988	161.718	249.271	135.719	168.754	433.92	236.503	254.983	248.82	212.295	759.41	401.443	581.73	225.33
47	4	653.03	168.023	391.086	443.651	721.146	430.402	1725.2	375.403	1938.51	313.296	216.485	858.665	1099.01	619.642	439.637	427.529	261.57	443.733	968.483	270.38	741.297	223.799	85.9432	131.32	108.862	224.505	569.511	261.62	241.753	431.96	199.36	147.138	128.605	281.412	282.616	165.463	258.067	138.607	173.722	451.524	243.426	263.745	252.307	218.087	788.162	415.415	597.523	232.037
48	4.08333	668.083	171.016	396.495	458.497	748.279	438.231	1785.62	381.349	2017.51	322.044	222.073	885.766	1126.07	637.201	446.458	435.022	270.269	458.354	991.579	278.876	762.709	228.657	87.6607	134.553	109.766	230.181	582.675	266.371	249.612	439.368	204.607	150.76	128.457	290.281	290.51	169.567	267.234	141.458	178.77	469.125	250.11	272.649	255.832	223.853	816.96	430.275	613.125	238.603
49	4.16667	682.375	173.894	402.027	473.748	775.672	446.289	1846.15	387.249	2098.32	330.949	227.599	913.488	1153.52	655.024	452.75	442.178	278.589	473.073	1014.16	287.986	783.934	233.618	89.469	137.667	110.539	235.868	595.512	271.401	257.641	446.738	210.205	154.824	128.182	299.176	298.487	173.899	276.852	144	183.865	487.458	256.858	281.905	259.431	229.885	845.893	445.19	628.541	244.973
50	4.25	696.203	176.529	408.054	489.378	803.243	454.486	1907.1	393.065	2180.93	339.743	232.669	941.81	1181.18	673.145	458.445	449.183	286.099	487.894	1036.39	297.566	804.762	238.755	91.2853	140.659	111.449	241.566	608.147	276.311	265.647	454.177	215.696	159.111	127.619	308.059	306.469	178.543	286.669	146.326	189.097	505.837	263.593	291.33	262.734	236.312	875.073	459.988	643.526	251.134
51	4.33333	709.56	179.073	414.583	505.312	831.093	462.751	1968.79	398.908	2265.27	348.66	238.126	970.574	1209.16	691.642	463.864	456.512	293.188	502.957	1058.29	307.384	825.176	243.944	93.2443	143.831	112.095	247.898	620.653	281.267	273.832	461.475	221.255	163.69	127.073	316.897	314.328	183.217	296.807	148.44	194.609	524.352	270.302	300.858	265.823	242.802	904.548	474.309	658.436	257.075
52	4.41667	722.504	181.456	420.742	521.324	859.369	470.965	2030.33	404.666	2351.37	357.275	243.898	999.423	1236.93	710.141	468.926	463.601	300.435	518.278	1080.1	317.304	845.106	248.865	95.2618	147.061	112.823	254.019	632.573	286.244	281.908	468.658	226.499	168.498	126.694	325.633	322.454	188.009	306.789	150.579	199.868	542.833	277.192	310.332	268.651	249.411	934.089	488.516	673.185	262.85
53	4.5	735.215	183.728	427.134	537.403	888.273	478.924	2092.43	410.043	2439.39	365.602	249.795	1028.08	1264.15	728.565	473.63	470.817	307.746	533.891	1101.56	326.886	864.45	253.39	97.1888	150.099	113.461	260.077	643.593	291.237	289.987	475.996	231.929	173.091	126.481	334.17	330.742	192.746	316.56	152.775	205.257	561.687	284.344	319.63	271.304	255.979	963.859	502.559	687.446	268.571
54	4.58333	747.298	185.968	433.549	553.652	917.579	486.779	2155.05	415.314	2528.88	373.624	256.108	1057.24	1290.54	746.787	478.1	478.242	315.068	549.771	1122.64	336.177	883.453	257.969	99.4483	153.454	114.241	265.36	654.204	296.615	298.13	482.832	237.368	178.075	125.799	342.704	339.403	197.577	326.271	155.133	210.511	581.438	291.613	328.927	274.178	262.606	993.757	516.378	701.217	274.25
55	4.66667	759.023	187.978	439.626	569.842	947.134	494.478	2217.94	420.527	2620.44	381.731	262.778	1086.86	1316.97	764.655	482.019	485.804	322.389	566.166	1143.71	345.042	902.47	262.66	101.877	156.879	114.773	270.077	664.507	301.972	306.321	489.053	242.753	183.314	124.769	351.177	347.865	202.473	336.046	157.573	215.836	602.041	298.809	338.381	277.502	269.341	1023.49	530.291	714.855	279.905
56	4.75	770.238	189.929	445.955	586.122	976.954	502.179	2281.83	425.061	2713.67	390.015	269.644	1117.2	1342.58	782.235	485.653	493.318	329.468	583.312	1164.19	353.605	921.249	266.937	104.573	160.342	115.09	273.341	674.627	307.897	314.602	494.554	247.757	188.798	123.544	359.696	356.134	207.315	346.11	159.943	220.986	623.36	306.042	347.837	281.422	276.198	1053.73	544.178	728.181	285.381
57	4.83333	781.011	192.012	452.229	602.456	1006.86	510.231	2346.42	429.24	2808.41	398.651	276.603	1148.29	1367.22	799.639	489.208	501.132	335.999	601.081	1183.98	361.902	939.927	271.326	107.542	163.634	114.821	275.264	684.734	314.559	322.83	500.022	252.277	193.621	122.671	368.084	364.605	212.002	356.231	162.441	226.134	644.865	313.276	357.287	286.041	282.969	1084.68	558.279	741.612	290.892
58	4.91667	791.102	194.085	458.309	618.732	1036.94	518.542	2411.94	432.927	2904.54	407.3	283.93	1180.16	1390.66	817.148	492.21	508.637	342.276	619.403	1203.7	369.543	958.52	275.286	110.707	166.977	114.487	276.556	694.656	321.596	330.933	505.119	256.459	198.355	122.115	376.464	373.124	216.46	365.968	164.461	231.131	666.74	320.618	366.478	291.259	289.668	1116.22	572.327	754.878	296.469
59	5	801.275	196.027	464.097	634.96	1067.25	527.216	2478.73	436.523	3002.74	415.569	290.932	1212.4	1414.28	834.613	494.741	516.009	348.722	637.828	1222.98	377.033	977.128	279.574	114.058	170.436	113.831	277.31	704.227	328.628	338.578	510.21	260.474	202.861	122.147	384.766	381.688	220.815	375.365	166.591	236.212	688.861	328.064	375.6	297.3	296.557	1148.13	585.952	767.881	301.84
60	5.08333	811.385	197.874	469.439	651.224	1097.83	536.532	2546.82	440.116	3102.6	423.543	298.061	1245.16	1438.06	852.283	497.287	523.433	355.481	655.984	1241.45	384.627	995.459	283.872	117.512	174.461	113.144	277.32	713.427	336.193	346.166	514.848	264.091	207.534	122.342	393.316	389.861	225.108	384.76	168.771	241.464	711.436	335.627	384.81	304.043	303.302	1180.69	599.001	780.876	306.972
61	5.16667	821.037	199.546	473.683	667.441	1128.86	546.217	2615.15	443.332	3204.88	431.382	305.397	1278.25	1462.81	870.069	499.49	530.6	362.408	673.803	1259.56	392.14	1013.78	288.072	120.621	178.795	112.937	278.085	722.293	343.675	353.721	519.57	267.161	212.325	122.833	402.071	397.972	229.49	394.174	170.925	246.355	734.116	343.225	394.107	311.515	310.057	1213.56	612.034	793.61	311.94
62	5.25	830.395	201.095	477.985	683.564	1160.3	556.204	2683.82	445.617	3309.18	439.222	312.964	1311.53	1487.54	888.136	501.478	537.688	368.831	690.997	1278.32	400.011	1031.71	292.323	123.29	183.071	112.396	279.064	730.886	350.833	361.365	524.091	270.328	217.403	123.439	410.869	406.048	234.115	403.84	172.844	251.362	756.959	350.811	403.416	319.557	316.541	1247.01	624.952	806.227	316.655
63	5.33333	839.546	202.611	482.077	699.849	1192.58	566.492	2752.65	447.157	3415.2	447.053	321.17	1345.09	1512.19	906.515	503.4	544.737	374.684	707.958	1297.19	408.442	1049.13	296.624	125.601	187.288	111.81	280.174	738.549	358.292	368.947	528.307	273.537	222.074	124.127	419.357	414.093	238.979	413.937	174.929	256.417	779.982	358.25	412.706	327.917	322.696	1281.11	637.885	818.706	321.137
64	5.41667	848.186	204.052	485.337	715.975	1225.17	577.041	2821.56	447.62	3522.89	455.056	329.762	1379.03	1536.74	925.008	505.208	551.756	380.135	725.476	1316.18	417.478	1066.34	300.866	127.685	191.666	110.971	281.112	745.322	364.907	376.444	531.671	276.795	226.265	125.132	427.987	421.743	244.19	424.247	177.266	261.875	803.635	365.556	421.999	336.573	328.876	1315.66	651.055	831.319	325.363
65	5.5	856.531	205.602	488.773	731.94	1258.44	587.92	2890.61	447.408	3632.42	462.881	338.419	1413.53	1559.9	943.301	506.843	558.837	385.377	743.423	1335.72	427.145	1083.17	305.221	129.852	196.043	110.059	282.387	752.115	370.057	384.003	535.17	280.093	230.33	126.005	436.608	429.557	249.562	434.747	179.614	267.454	827.781	372.678	431.506	345.459	334.995	1350.25	664.312	843.809	329.485
66	5.58333	864.624	207.312	492.202	747.963	1292.13	599.03	2960.24	446.587	3743.92	470.814	347.078	1448.36	1581.51	960.514	508.3	566.148	390.674	761.563	1356.02	437.173	1099.95	309.574	131.83	200.576	108.864	283.373	758.446	374.471	391.925	538.352	283.622	233.81	127.089	444.798	437.5	255.285	445.695	182.204	273.157	852.226	379.66	441.145	354.502	340.872	1385.04	677.717	856.268	333.547
67	5.66667	872.467	209.219	495.408	763.907	1326.27	610.198	3030.17	445.483	3857.57	478.621	355.968	1483.33	1602.89	976.585	509.726	573.285	395.628	779.647	1376.47	447.195	1116.37	313.844	133.984	204.775	107.52	284.497	764.308	378.689	400.061	541.591	287.351	237.109	128.175	453.002	445.407	261.021	456.438	184.398	278.684	877.358	386.568	451.007	363.727	346.402	1419.59	691.21	868.547	337.582
68	5.75	880.82	211.058	498.442	779.801	1360.77	621.229	3100.79	443.941	3973.09	486.452	364.846	1518.27	1625.13	992.193	511.419	580.839	400.229	797.738	1396.13	456.931	1132.79	318.163	136.082	208.749	106.214	285.152	769.516	382.509	407.883	544.321	291.276	240.139	129.628	461.236	452.914	267.077	467.328	186.586	284.029	902.866	393.413	460.971	373.038	351.407	1454.61	704.42	881.621	341.474
69	5.83333	889.229	212.981	501.003	795.656	1395.92	632.233	3172.43	442.038	4090.55	494.458	373.951	1552.92	1648.32	1007.4	513.928	588.79	404.593	816.27	1415.59	466.108	1148.44	322.291	137.888	212.754	104.786	285.883	773.57	386.898	415.648	546.226	295.428	243.317	131.211	469.122	460.669	273.07	478.232	188.995	289.247	929.185	400.294	471.128	382.256	356.043	1489.96	717.456	895.745	345.232
70	5.91667	897.477	214.776	502.754	811.267	1431.03	643.206	3244.24	440.119	4210.34	502.234	383.004	1587.61	1671.26	1022.02	517.024	596.871	408.619	834.834	1435.35	475.529	1163.79	325.917	139.483	216.84	103.288	287.175	776.741	390.568	423.361	547.605	299.592	246.735	133.007	476.255	468.14	279.062	489.163	191.343	294.375	955.791	407.177	481.599	391.495	360.58	1525.61	730.714	910.937	348.988
71	6	905.341	216.359	504.455	826.595	1466.44	654.026	3316.61	438.317	4332.47	509.989	391.742	1622.7	1694.36	1036.66	520.504	605.253	412.519	853.186	1455.13	484.816	1179.13	329.303	140.91	220.878	101.828	288.532	778.744	394.353	431.231	548.199	303.897	250.147	134.866	483.706	475.907	284.861	500.552	193.953	299.483	983.123	414.059	492.198	400.666	364.855	1560.83	744.176	925.604	352.658
72	6.08333	913.069	217.796	505.605	841.544	1502.39	664.913	3389.21	436.994	4456.33	517.474	400.244	1658.04	1717.54	1050.94	524.497	613.944	416.372	871.4	1474.64	493.823	1194.55	333.276	142.352	224.994	100.275	290.376	781.453	397.896	439.17	548.502	308.094	253	136.67	491.388	483.776	290.698	512.763	196.463	304.349	1011.02	420.887	503.097	409.949	368.551	1595.56	757.539	939.873	355.795
73	6.16667	921.502	219.264	506.46	856.026	1539.16	676.14	3462.14	435.981	4583.14	524.537	408.279	1693.44	1740.87	1064.94	528.626	622.926	420.09	890.121	1494.42	502.957	1209.73	338.747	143.576	228.978	98.9362	292.003	784.725	401.866	447.033	548.413	312.532	255.846	138.608	499.117	491.872	296.481	525.129	198.765	309.262	1039.22	427.372	514.584	419.183	372.055	1629.28	770.544	953.879	358.023
74	6.25	930.304	220.655	507.516	869.731	1576.83	687.7	3535.68	435.118	4712.03	531.437	416.019	1728.92	1763.59	1079.4	533.366	631.922	423.541	908.667	1513.66	512.095	1224.72	344.325	144.601	233.103	97.9211	292.531	788.445	406.173	455.166	548.298	316.597	258.733	140.81	506.748	500.564	302.292	537.667	201.151	314.354	1067.55	433.698	526.264	428.529	375.333	1662.74	782.566	968.084	359.392
75	6.33333	938.854	222.06	508.544	883.03	1614.57	699.508	3610	434.498	4843.19	538.182	423.735	1764.59	1786.62	1094.02	538.592	641.376	427.38	926.612	1532.58	521.689	1239.15	350.102	145.432	237.207	96.7355	291.65	791.407	411.271	463.522	547.107	320.707	261.633	143.583	513.946	509.495	308.222	550.551	203.7	319.234	1096.17	439.824	538.115	437.705	378.379	1695.73	793.016	982.592	359.791
76	6.41667	946.778	223.204	509.494	895.881	1652.07	711.853	3683.01	434.337	4976.39	544.849	431.369	1800.51	1809.76	1108.87	543.914	650.842	431.693	944.392	1550.43	531.719	1252.98	355.589	146.287	241.416	95.4947	289.796	793.71	417.109	471.712	545.284	324.278	264.686	146.477	520.777	518.898	313.902	563.63	206.376	323.916	1125.14	445.909	550.026	446.648	381.047	1728.47	803.665	997.468	360.136
77	6.5	954.452	224.224	511.242	908.799	1689.47	724.577	3754.58	434.37	5111.26	551.499	438.72	1836.68	1832.98	1123.47	549.271	660.657	436.321	961.829	1567.71	542.053	1266.54	361.034	146.959	245.789	94.1803	287.521	795.155	422.971	479.948	543.904	327.459	267.63	149.38	527.64	528.618	319.482	576.611	208.796	328.471	1154.83	451.838	562.042	455.316	383.513	1761.43	814.281	1012.44	360.534
78	6.58333	961.705	225.036	512.949	921.956	1726.99	737.527	3824.77	434.734	5247.83	557.74	445.584	1873.12	1856.05	1137.77	554.749	671.229	441.13	978.935	1584.82	552.857	1280.01	366.429	147.492	250.19	92.4859	285.579	795.995	429.117	488.246	542.562	330.369	270.921	152.441	534.582	538.569	325.033	589.934	211.443	333.037	1185.39	457.776	574.048	463.783	385.668	1794.98	825.023	1027.38	361.161
79	6.66667	968.615	225.678	514.637	935.062	1765.23	750.361	3896.29	435.434	5386.63	563.444	451.618	1909.21	1879.85	1151.43	560.397	682.38	445.812	995.681	1601.23	563.957	1293.65	371.513	147.538	254.714	90.8129	284.298	796.121	435.105	496.208	541.723	333.211	273.542	155.78	541.241	548.468	330.977	603.392	214.14	337.613	1216.7	463.48	586.176	471.963	387.944	1828.48	835.618	1042.1	361.971
80	6.75	975.236	226.138	516.48	948.036	1804.25	763.079	3969.38	436.208	5527.4	568.871	456.833	1945.69	1901.63	1165.42	566.455	694.217	449.882	1011.55	1617.55	575.044	1307.14	376.78	147.24	258.968	89.1607	283.049	795.667	440.818	503.782	541.37	334.893	276.034	159.641	548.059	558.566	336.714	617.33	216.916	342.055	1248.98	469.406	598.442	479.976	390.489	1861.36	846.281	1056.65	362.419
81	6.83333	981.372	226.546	518.093	961.059	1843.84	775.37	4043.95	437.455	5670.11	574.322	462.141	1982.11	1920.77	1179.18	573.327	706.799	453.573	1026.49	1634.26	586.372	1320.67	381.795	146.999	263.047	87.367	282.567	794.718	446.226	511.113	540.976	336.178	277.973	164.043	555.033	568.858	342.727	631.445	219.65	346.51	1281.87	475.543	610.941	487.981	392.649	1893.42	857.406	1071.12	362.356
82	6.91667	986.922	226.949	519.472	973.821	1883.6	787.38	4117.16	438.891	5815.18	579.715	467.697	2018.3	1940.87	1192.58	580.298	719.829	456.835	1042.04	1650.8	597.677	1333.96	386.722	146.68	267.204	85.6989	282.474	793.223	450.813	518.288	540.654	337.169	279.344	168.533	561.943	579.277	348.644	645.712	222.375	350.813	1315.63	481.638	623.619	496.132	394.705	1924.74	868.873	1085.85	361.887
83	7	991.763	227.348	521.778	986.265	1923.83	799.124	4190.16	440.638	5961.62	584.742	473.071	2054.85	1961.32	1205.57	587.166	732.984	460.639	1058.12	1666.8	609.008	1347.28	391.755	146.48	271.467	84.2308	282.16	791.213	455.041	525.725	540.417	337.372	281.068	172.886	568.694	589.763	354.617	659.894	225.08	355.143	1350.03	487.88	636.371	504.362	396.686	1956.14	880.31	1100.66	360.595
84	7.08333	996.06	227.76	525.094	998.893	1964.37	810.41	4262.83	442.448	6109.84	589.072	478.322	2091.93	1982.02	1218.17	593.79	746.676	465.116	1074.62	1682.76	620.847	1360.83	397.08	146.347	275.857	83.288	281.629	789.783	459.179	533.434	539.89	338.496	282.72	176.866	575.543	600.438	360.259	674.283	227.818	359.412	1384.66	494.555	649.19	512.419	398.255	1987.42	890.902	1115.53	358.353
85	7.16667	999.824	228.128	528.973	1011.68	2004.59	821.393	4334.51	444.226	6259.09	593.604	483.497	2129.24	2000.61	1230.43	600.028	760.506	470.15	1091.16	1699.21	632.967	1374.85	403.476	146.447	280.173	82.7353	280.742	788.057	463.39	541.297	539.333	339.828	284.712	180.795	582.571	611.035	365.758	688.633	230.98	363.801	1419.67	501.515	662.421	520.423	399.339	2018.66	901.116	1130.55	356.248
86	7.25	1003.03	228.462	533.537	1024.74	2044.8	832.121	4405.56	446.27	6410.65	598.089	488.66	2166.43	2017.5	1242.84	606.013	774.348	475.44	1106.61	1716.04	644.589	1388.62	410.153	146.988	284.404	82.0637	279.515	786.222	467.718	548.899	538.958	341.489	286.962	184.976	589.531	622.183	370.904	702.468	234.43	368.129	1454.91	508.538	675.617	527.967	399.887	2050.68	911.323	1145.61	354.751
87	7.33333	1005.69	228.765	538.315	1038.28	2085.07	842.609	4475.97	448.472	6563.96	602.568	494.197	2203.44	2030.91	1255.06	611.896	788.847	480.713	1121.63	1731.84	655.84	1402.51	417.158	147.856	288.619	81.1747	278.32	784.079	472.26	556.47	538.745	342.53	290.037	189.226	596.905	633.427	376.104	716.655	238.1	372.38	1490.47	516.04	689.091	535.189	400.453	2083.02	921.743	1160.75	353.615
88	7.41667	1008.54	229.175	543.06	1051.98	2126.48	853.325	4545.78	450.576	6718.6	606.42	499.493	2240.31	2042.58	1267.33	617.451	803.629	485.858	1136.71	1746.06	666.281	1416.82	424.426	149.178	293.181	80.2008	277.657	781.68	476.662	563.894	538.845	342.959	292.435	193.334	604.454	644.831	381.302	730.744	241.95	376.466	1526.33	524.106	702.511	542.481	401.52	2115.68	932.824	1175.96	352.282
89	7.5	1011.39	229.759	548.024	1065.76	2167.85	863.87	4614.8	452.057	6875.77	609.997	504.335	2277.05	2052.35	1279.17	622.664	818.944	491.132	1151.7	1760.02	676.655	1430.88	431.167	150.77	297.621	79.2081	276.589	778.987	480.254	571.427	539.33	342.322	294.372	197.736	612.118	656.421	386.519	745.242	245.715	380.56	1563.06	532.311	715.893	549.675	403.122	2148.11	944.414	1191.24	350.692
90	7.58333	1014.1	230.552	553.031	1079.44	2209.46	873.941	4683.64	453.143	7034.89	612.607	509.554	2313.86	2062.06	1290.26	627.507	834.806	496.605	1166	1773.14	686.841	1444.95	437.936	152.673	302.065	78.4997	276.278	776.037	483.146	578.989	539.639	341.479	296.097	202.303	620.151	667.869	391.913	760.407	249.608	384.55	1600.39	540.687	729.438	557.201	404.638	2180.17	956.495	1206.71	349.157
91	7.66667	1016.7	231.354	558.056	1092.79	2250.1	883.399	4751.51	453.877	7195.96	615.306	515.608	2350.01	2071.41	1300.65	632.321	850.496	502.163	1180.29	1785.13	696.8	1458.57	444.536	154.696	306.499	77.9598	275.872	772.804	484.07	586.432	539.813	340.63	298.101	206.813	627.967	679.397	397.533	775.889	253.852	388.353	1638.67	548.893	743.173	564.99	406.08	2211.53	967.939	1222.23	347.789
92	7.75	1019.1	232.09	563.973	1105.52	2290.27	892.277	4819.59	454.718	7359.5	617.643	522.071	2386.61	2080.88	1310.98	637.034	865.996	508.081	1194.53	1797.48	706.747	1471.37	451.425	156.787	311.016	77.5576	275.647	769.282	484.158	593.843	540.263	338.596	300.247	211.106	635.23	690.796	403.244	791.626	258.271	392.001	1677.36	557.072	757.171	573.251	407.557	2243.74	978.899	1238.01	346.387
93	7.83333	1021.24	232.784	570.414	1118.06	2330.6	899.963	4887.6	455.535	7525.33	619.62	529.081	2423.72	2087.82	1321.35	642.506	881.771	514.054	1208.52	1807.68	716.432	1483.13	458.225	159.007	315.7	77.4826	275.534	765.394	483.547	601.759	540.542	336.552	302.513	215.518	642.676	701.836	409.247	807.197	263.083	395.768	1717.02	565.502	771.249	581.581	408.882	2276.51	989.237	1254.51	345
94	7.91667	1023.16	233.252	576.973	1130.03	2371.02	907.422	4954.76	456.701	7692.49	620.342	535.939	2461.18	2092.76	1331.86	647.939	897.521	519.737	1222.76	1816.94	725.306	1494.43	464.863	161.094	320.88	77.654	275.887	761.372	483.216	609.8	540.563	334.617	304.307	219.739	649.66	712.466	415.293	823.569	267.513	399.523	1757.14	574.042	785.393	590.172	410.398	2309.49	998.613	1271.78	344.625
95	8	1024.84	233.628	583.841	1141.23	2411.73	914.703	5021.01	458.217	7861.58	620.726	542.949	2500.4	2096.3	1342.07	653.457	912.406	525.265	1236.78	1826.57	733.347	1505.42	470.824	163.183	326.218	78.0032	275.622	757.352	483.217	618.153	540.465	333.476	305.819	223.73	656.055	723.043	421.386	839.989	271.885	403.515	1797.57	582.74	799.636	598.688	412.271	2342.65	1008.52	1289.41	344.555
96	8.08333	1026.11	233.889	590.537	1152.59	2452.45	921.881	5086.68	460.345	8032.38	620.735	550.436	2540.56	2098.92	1351.61	659.377	926.92	530.528	1250.92	1837.22	741.319	1515.81	476.49	165.116	331.603	78.6686	274.614	753.084	483.838	626.774	539.495	333.255	306.722	227.67	661.995	733.795	427.432	856.554	276.206	407.761	1838.65	591.794	813.9	607.61	414.193	2375.37	1018.74	1307.69	344.881
97	8.16667	1026.84	234.011	596.863	1164.11	2493.18	929.215	5150.34	463.074	8205.16	620.946	557.84	2581.36	2100.54	1360.58	664.86	940.674	535.639	1264.75	1848.83	749.104	1526.03	481.856	166.79	336.911	79.5289	273.128	748.431	484.02	635.926	538.331	332.668	307.855	231.522	667.599	744.611	433.433	873.6	280.227	412.215	1880.6	601.058	828.202	616.789	416.053	2407.83	1029.21	1326.44	344.839
98	8.25	1027.29	234.075	603.019	1175.74	2534.2	936.404	5211.93	465.729	8380.07	621.259	565.146	2621.95	2102.29	1368.99	670.037	953.176	540.677	1278.27	1859.43	756.849	1536.16	486.615	168.621	342.603	80.4188	271.639	743.123	484.242	644.864	536.79	332.198	308.947	235.031	673.429	755.405	439.227	890.493	283.89	416.474	1922.95	610.2	842.671	626.152	417.858	2440.28	1039.26	1345.75	343.757
99	8.33333	1027.62	233.942	608.573	1187.62	2575.48	943.67	5271.38	468.483	8557.54	621.488	572.237	2662.46	2103.2	1376.82	675.176	964.911	545.376	1291.6	1866.88	763.73	1546.36	490.646	170.374	347.871	81.328	269.794	737.38	484.421	653.968	534.773	331.369	309.935	237.847	679.216	766.3	444.912	907.406	287.407	420.772	1966.03	619.196	857.045	635.542	419.428	2473.1	1048.57	1365.63	341.52
100	8.41667	1027.86	233.595	613.614	1199.58	2616.21	950.658	5330.47	471.266	8737.51	621.056	579.166	2702.08	2105.22	1384.12	680.287	975.715	549.582	1305.21	1870.97	770.022	1556.29	494.4	172.077	353.605	82.0846	268.672	731.183	483.952	662.696	532.753	330.079	311.296	240.327	684.975	777.057	450.314	924.259	290.562	424.977	2009.37	628.212	871.651	644.909	421.062	2505.6	1056.76	1386.36	339.136
101	8.5	1027.68	233.047	618.625	1211.75	2656.83	957.383	5389.52	474.17	8919.95	621.046	586.15	2741.48	2108.58	1390.53	685.041	986.089	553.771	1319.18	1873.94	775.58	1566.3	497.8	173.306	359.251	83.0798	267.356	724.678	482.951	671.623	530.319	328.333	312.806	242.672	690.632	787.842	455.806	941.614	294.026	429.014	2053.12	636.97	886.403	654.296	422.72	2537.42	1065.27	1407.17	337.216
102	8.58333	1027.38	232.367	623.46	1223.84	2697.28	963.269	5448.57	477.785	9103.88	621.188	593.273	2779.97	2112.11	1395.97	689.807	996.735	557.008	1333.4	1876.02	780.299	1576.81	501.21	174.249	364.998	84.2659	266.004	718.156	481.959	680.607	528.454	326.838	313.991	244.758	696.184	798.65	461.186	958.856	296.962	433.064	2096.99	645.811	901.08	663.767	424.172	2568.43	1073.58	1427.9	335.398
103	8.66667	1026.74	231.663	628.104	1235.45	2737.64	968.577	5506.61	482.225	9289.7	621.401	600.466	2818.28	2115.68	1400.14	693.726	1007.19	560.136	1347.47	1876.48	784.409	1587.97	504.924	174.671	370.606	85.387	264.397	711.354	479.94	689.41	526.201	325.359	315.238	246.488	702.443	809.57	466.564	975.993	299.268	437.24	2141.6	654.375	916.058	674.33	425.424	2597.85	1082.03	1449.13	333.865
104	8.75	1025.86	231.112	631.808	1246.96	2777.47	973.136	5563.6	486.969	9476.92	621.075	607.616	2856.19	2118.21	1403.91	696.967	1016.96	562.955	1361.38	1876.12	787.978	1599.9	508.824	174.897	375.962	86.5637	263.316	704.274	477.712	698.2	523.099	323.675	316.476	248.499	708.988	820.345	471.814	993.014	301.49	441.763	2186.05	662.902	931.259	685.328	426.816	2626.32	1090.57	1470.37	332.156
105	8.83333	1024.96	230.71	633.616	1257.97	2816.76	977.104	5619.61	492.345	9666.16	620.238	615.473	2893.96	2119.53	1407.11	700.284	1026.74	565.761	1374.79	1877.45	791.234	1612.27	512.776	174.896	381.262	87.5996	262.008	696.72	475.034	706.945	520.63	320.638	318.526	250.551	715.631	831.385	476.95	1010.34	303.435	446.034	2230.71	671.182	945.739	696.474	428	2654.07	1098.76	1491.48	330.224
106	8.91667	1024.14	230.242	635.36	1268.48	2855.84	980.527	5674.25	498.395	9855.75	619.514	623.45	2931.93	2120.2	1409.61	702.932	1036.21	568.604	1387.79	1879.01	793.896	1625.17	516.393	174.732	386.658	88.7953	261.257	688.885	472.34	715.332	518.201	316.427	320.067	252.405	721.978	842.459	481.689	1027.33	305.59	450.53	2275.84	679.421	959.918	707.544	428.784	2680.36	1106.15	1512.84	329.001
107	9	1023.2	229.79	636.639	1278.11	2894.98	983.945	5728.23	504.916	10047.8	619.144	631.821	2970.2	2120.23	1410.96	705.169	1045.17	571.41	1400.87	1881.12	795.92	1638.06	519.682	174.699	391.519	90.2055	259.382	680.767	470.016	723.327	516.12	311.81	321.864	254.408	728.704	853.534	485.974	1044.14	307.302	454.94	2321.32	687.628	974.025	718.434	428.968	2706.59	1113.29	1534.64	328.442
108	9.08333	1021.71	229.275	637.895	1287.56	2934.97	987.551	5781.3	511.474	10241.2	618.743	640.335	3008.56	2120.19	1410.73	706.975	1053.94	574.079	1414.14	1883.95	797.785	1651.68	522.675	174.899	396.457	91.8543	256.925	672.337	468.35	731.253	513.398	307.206	323.757	255.636	735.581	864.694	489.89	1061.12	309.408	459.07	2367.13	695.984	988.4	729.302	428.672	2732.47	1119.39	1556.74	328.011
109	9.16667	1019.77	228.553	639.49	1296.61	2974.66	991.266	5833.48	518.027	10436.2	618.026	648.925	3048.09	2121.32	1408.9	708.182	1061.63	576.526	1428.03	1886.31	799.055	1665.23	525.743	175.313	401.451	93.5566	254.102	663.622	467.003	739.099	510.628	302.333	326.016	256.88	742.908	875.864	493.488	1077.91	311.861	462.96	2414.2	704.371	1002.96	740.559	428.244	2758.11	1124.29	1579.26	327.9
110	9.25	1016.91	227.699	641.127	1305.32	3014.34	994.825	5885.76	524.287	10633.2	616.747	657.432	3087.75	2122.05	1406.18	708.654	1068.1	578.839	1442.43	1888.44	800.12	1678.47	528.669	175.906	406.412	94.9197	251.115	654.641	465.98	745.984	507.231	297.331	328.087	257.47	750.641	886.654	497.032	1094.75	314.451	466.587	2460.72	712.736	1018.09	752.318	427.74	2782.98	1128.84	1601.89	327.621
111	9.33333	1013.55	226.566	642.418	1313.44	3053.32	998.105	5938.4	530.562	10831.6	615.039	666.083	3129.03	2122.13	1402.6	709.554	1075.53	580.965	1457.1	1890.76	801.268	1691.42	530.994	176.522	411.741	96.2619	248.585	645.229	466.142	752.558	503.983	292.637	329.528	258.016	757.944	897.405	500.476	1111.83	317.158	470.318	2507.95	721.38	1033.67	764.37	426.903	2807.23	1133.48	1624.87	327.235
112	9.41667	1009.86	225.267	643.782	1320.57	3091.77	1000.97	5989.54	537.149	11031.9	612.846	674.33	3171.08	2122.88	1397.69	710.528	1083.14	582.941	1472.64	1893.84	801.918	1704.22	533.316	177.054	417.014	97.358	245.926	635.576	466.242	758.822	500.575	287.782	331.247	258.02	765.082	907.974	503.597	1129.48	319.654	474.095	2555.01	729.548	1049.66	776.599	425.793	2830.28	1137.78	1647.61	327.01
113	9.5	1005.83	224.118	645.272	1326.62	3129.37	1003.83	6040.46	543.019	11234.9	611.095	682.405	3214.23	2125.01	1391.82	711.599	1090.84	584.762	1488.76	1897.33	801.841	1717.57	535.022	177.516	422.543	98.2669	243.115	625.786	466.69	765.126	496.874	282.777	333.377	257.537	771.766	918.798	506.326	1148	322.305	477.928	2602.41	737.308	1065.35	789.32	424.515	2854.5	1142.18	1669.7	326.925
114	9.58333	1001.58	223.005	646.551	1332.85	3167.16	1006.5	6090.71	548.603	11440.1	609.802	691.349	3257.54	2128.29	1384.69	712.26	1099.22	586.264	1505.04	1899.99	801.332	1731.49	536.161	177.702	428.235	99.5453	240.1	615.732	468.606	771.628	494.391	278.116	336.935	256.584	778.798	929.593	509.141	1166.33	324.992	482.235	2650.35	744.565	1081.53	802.537	422.891	2879.05	1146.49	1691.18	327.357
115	9.66667	997.222	221.909	646.836	1338.78	3204.04	1009.43	6139.31	553.609	11646.8	608.972	700.881	3300.87	2133.8	1376.91	712.397	1108.03	587.224	1521.13	1901.69	800.189	1745.15	536.85	177.731	433.852	101.227	236.837	605.249	470.041	777.727	492.877	273.12	339.487	255.903	785.462	940.908	511.767	1184.42	327.184	486.729	2699.1	751.863	1097.74	816.429	420.912	2904.04	1150.96	1713.22	328.55
116	9.75	992.434	221.021	646.421	1344.73	3240.66	1012.32	6187.19	558.391	11855.9	608.607	710.705	3344.21	2139.36	1369.17	712.249	1116.89	587.788	1536.43	1902.74	798.816	1758.8	537.482	177.496	439.715	103.332	233.818	594.407	471.856	784.043	491.538	268.165	341.43	255.2	791.788	950.938	514.474	1202.05	330.241	491.645	2747.54	759.284	1114	830.938	418.663	2928.78	1155.99	1735.11	329.507
117	9.83333	987.763	220.258	644.66	1350.41	3277.12	1014.98	6234.25	562.671	12066.3	608.162	720.43	3387.87	2145	1361.47	713.456	1125.94	588.066	1551.58	1904.54	797.031	1771.9	538.179	177.153	445.502	105.268	230.46	583.934	473.429	789.933	489.916	263.929	342.968	254.443	797.126	959.834	517.213	1219.48	333.104	496.122	2796.02	766.977	1130.47	845.852	415.905	2953.57	1161.55	1757.16	329.989
118	9.91667	983.155	219.505	641.667	1355.28	3312.79	1017.43	6280.96	566.519	12277.8	607.358	730.001	3430.64	2151.76	1353.76	715.566	1134.65	588.114	1566.02	1908.58	795.511	1785	539.995	176.752	451.537	107.147	227.695	573.8	474.506	795.601	487.947	260.282	344.645	253.865	802.595	967.99	519.986	1236.9	336.345	500.623	2844.85	774.759	1146.43	861.076	413.069	2978.46	1167.81	1778.68	330.041
119	10	978.411	218.837	638.035	1359.21	3347.75	1019.77	6327.47	570.159	12491.7	606.402	739.872	3472.22	2159.32	1346.44	718.095	1143.42	588.564	1579.98	1913.73	794.215	1798.23	541.341	176.125	457.595	108.901	224.811	564.131	475.373	800.52	486.402	256.976	346.03	253.627	807.812	976.035	523.039	1253.59	339.213	504.921	2893.84	782.074	1162.36	876.134	410.348	3004.56	1174.02	1799.89	330.139
120	10.0833	973.769	218.384	633.663	1362.72	3382.3	1021.88	6373.67	573.847	12707.9	605.376	750.554	3513.06	2167.96	1339.25	721.419	1153.05	589.043	1594.72	1918.98	792.536	1811.23	542.541	175.129	464.088	110.36	223.213	554.332	475.947	805.406	484.66	253.316	347.439	253.248	813.041	984.073	526.33	1270.25	342.157	509.328	2942.91	788.941	1178.77	892.085	407.411	3031.23	1180.01	1820.42	329.931
121	10.1667	969.103	218.182	629.01	1365.93	3416.41	1023.61	6419.23	577.437	12925.5	604.866	761.867	3552.91	2177.57	1331.71	725.217	1163.06	590.037	1610.05	1924.77	791.24	1824.77	543.188	174.04	470.524	111.991	221.712	544.593	476.277	810.195	481.843	248.852	349.088	253.447	818.795	991.09	529.826	1286.49	345.229	513.875	2992.67	795.589	1195.19	908.895	404.309	3057.92	1185.53	1841.44	330.259
122	10.25	964.383	218.532	623.775	1368.78	3450.2	1024.86	6465.18	581.3	13145.3	604.748	772.843	3594.23	2187.39	1323.54	729.634	1173.87	591.262	1625.91	1931.74	790.706	1838.7	544.151	172.428	477.324	113.474	220.404	534.825	477.202	814.29	478.182	245.603	350.857	253.277	825.666	996.57	533.054	1303.06	348.672	518.632	3042.96	802.413	1211.37	926.337	400.654	3084.4	1190.29	1861.42	330.639
123	10.3333	960.119	219.296	617.608	1371.99	3482.85	1025.82	6512.6	585.235	13366.6	604.659	783.334	3636.9	2197.31	1314.71	734.373	1185.17	592.912	1641.91	1940.07	790.549	1852.87	545.519	170.673	484.607	115.037	218.679	525.273	478.127	818.119	473.36	242.676	352.379	253.634	832.49	1001.13	536.584	1319.25	352.523	523.154	3093.84	809.377	1227.71	943.982	396.539	3110.87	1194.14	1880.37	331.263
124	10.4167	956.185	220.36	611.171	1375.16	3514.36	1026.77	6560.52	589.569	13588.6	604.787	793.158	3681.44	2207.29	1305.26	738.845	1196.71	594.653	1657.42	1951.12	792.06	1867.14	547.065	168.496	491.814	116.897	216.741	516.056	479.387	821.906	468.151	240.425	354.143	253.521	839.08	1005.8	539.753	1335.14	356.173	527.808	3145.31	816.525	1243.76	961.192	392.273	3136.96	1197.13	1899.09	332.231
125	10.5	952.401	221.681	604.177	1378.29	3545.64	1027.58	6608.86	593.838	13812.7	605.027	803.172	3725.39	2217.5	1295.74	742.798	1208.66	596.364	1673.04	1965.52	794.847	1881.41	548.471	166.604	498.691	118.927	215.462	507.31	480.826	825.307	463.113	237.669	355.95	252.943	845.322	1010.67	543.038	1350.94	359.431	532.374	3197.85	824.058	1259.79	977.393	387.995	3162.55	1199.88	1918.09	333.319
126	10.5833	948.652	223.041	596.11	1381.23	3576.61	1028.28	6658.51	598.072	14038.5	605.143	813.565	3772.93	2228.53	1285.85	746.836	1221.84	598.258	1688.62	1981.87	797.998	1895	549.85	164.877	505.512	121.159	213.896	499.195	483.201	828.548	457.624	234.14	357.289	252.217	851.247	1015.27	546.128	1366.28	362.37	536.905	3251.02	831.895	1275.66	993.522	383.556	3187.81	1202.73	1937.33	334.213
127	10.6667	944.947	224.927	587.358	1383.78	3608.36	1028.91	6707.81	602.207	14264.8	605.145	824.149	3819.34	2240.63	1275.17	750.382	1235.48	600.333	1704.48	1999.27	801.378	1908.63	550.826	163.811	511.983	123.548	212.123	491.402	485.843	831.532	452.361	230.682	359.205	251.701	857.386	1019.06	549.207	1381.91	365.12	541.038	3304.82	839.948	1291.65	1009.57	378.924	3212.63	1205.77	1956.38	335.389
128	10.75	940.922	227.275	578.257	1385.72	3641.06	1028.91	6757.67	606.311	14492.9	605.767	834.372	3866.16	2252.51	1264.02	753.176	1250.34	602.862	1720.4	2017.89	804.779	1922.39	551.557	163.482	518.654	125.981	209.708	484.264	489.238	834.451	447.204	227.229	361.843	251.381	865.216	1022.53	552.23	1397.13	367.495	545.469	3358.65	847.798	1307.87	1025.63	374.361	3236.41	1209.6	1974.61	336.615
129	10.8333	936.991	229.859	568.56	1387.4	3671.44	1028.93	6808.36	610.196	14721.7	606.783	843.875	3912.57	2263.79	1252.79	755.39	1266.39	606.096	1736.48	2037.16	808.3	1936.83	552.291	163.637	525.321	128.64	206.707	477.484	493.942	836.851	442.959	223.867	365.533	251.617	873.517	1025.6	555.645	1412.11	369.983	549.577	3413.05	855.737	1324.58	1041.74	369.77	3259.73	1213.98	1991.82	338.026
130	10.9167	933.188	232.742	559.543	1388.87	3700.21	1028.81	6859.34	614.335	14950	607.715	853.061	3956.9	2275.54	1241.38	756.554	1282.94	609.894	1751.74	2056.17	811.617	1952.18	552.416	164.214	531.946	131.162	205.558	471.107	498.876	837.974	439.106	220.557	368.757	252.025	881.899	1028.92	558.844	1426.94	372.209	553.904	3467.22	863.895	1340.51	1057.53	365.461	3281.46	1218.72	2009.47	339.259
131	11	929.302	236.049	550.849	1390.38	3728.35	1028.4	6911.02	619.005	15180.3	608.764	861.865	3999.71	2286.12	1230.08	756.578	1299.35	614.12	1765.72	2076.22	814.675	1968.21	552.627	165.097	537.41	133.549	205.554	465.118	503.833	838.14	436.217	217.207	371.945	252.517	890.192	1031.92	561.796	1441.78	374.439	557.882	3521.46	872.56	1356.11	1072.79	361.202	3302.64	1223.47	2028.04	340.235
132	11.0833	925.292	239.451	542.075	1392.35	3753.84	1028.03	6964.19	623.936	15411.6	609.928	870.252	4043.64	2295.95	1218.36	757.115	1316.35	618.461	1778.93	2098.01	817.964	1984.68	552.482	166.335	541.912	136.01	206.565	459.181	508.605	837.844	433.471	214.678	374.808	253.516	899.105	1035.62	564.364	1456.71	376.965	561.827	3576.42	881.736	1371.55	1087.56	356.997	3324	1228.3	2046.97	341.101
133	11.1667	921.234	243.093	533.407	1394.67	3777.74	1027.48	7016.69	629.281	15643.5	611.185	878.157	4087.77	2305.44	1206.47	757.131	1333.58	622.909	1790.77	2119.43	821.41	2001.91	553.075	167.871	545.438	138.242	208.071	453.407	513.847	836.993	431.31	211.743	378.243	254.779	908.497	1038.51	566.753	1470.95	379.673	565.383	3631.58	891.647	1387.23	1101.69	353.04	3345.11	1233.12	2066.32	341.855
134	11.25	917.087	246.945	524.936	1397.12	3800.24	1026.75	7069.26	633.82	15878.1	612.651	885.822	4132.17	2314.71	1194.19	757.217	1351.55	627.255	1801.03	2140	825.404	2019.25	553.57	169.486	549.444	140.734	209.706	447.782	519.381	835.319	429.454	208.626	381.289	256.819	917.764	1041.01	568.782	1484.62	382.434	568.676	3688.17	902.098	1402.89	1115.19	348.977	3365.39	1238.04	2085.43	342.571
135	11.3333	912.911	250.845	516.702	1399.44	3821.77	1026.14	7122.02	637.786	16115.8	614.788	893.019	4175.98	2323.74	1181.68	757.867	1370.43	631.637	1811.19	2158.95	830.247	2036.38	554.241	171.185	553.46	143.498	211.866	442.677	525.846	833.269	429.879	205.975	383.771	259.234	926.518	1042.87	570.399	1497.9	384.827	572.269	3744.98	912.878	1419.02	1127.29	344.844	3384.75	1242.71	2104.41	343.123
136	11.4167	908.44	254.629	508.881	1401.89	3842.71	1025.51	7175.54	641.193	16355.5	616.811	899.997	4218.46	2332.41	1169.42	759.303	1389.98	635.981	1820.9	2179.59	835.598	2052.69	555.2	172.562	557.31	146.554	213.702	437.993	532.788	830.965	430.306	202.231	386.32	261.878	935.152	1044.69	571.833	1511.5	387.173	575.835	3801.77	923.792	1435.48	1138.29	340.702	3402.96	1247.1	2123.03	343.665
137	11.5	904.092	258.475	501.254	1404.5	3861.17	1024.22	7231.16	644.698	16598	619.63	906.599	4259.3	2340.91	1156.58	760.68	1410.16	640.454	1831.31	2202.35	840.906	2068.63	556.48	173.645	561.192	149.678	215.794	433.785	540.527	828.748	430.751	199.302	388.87	264.936	943.482	1046.41	573.165	1525.69	389.525	579.215	3857.44	935.139	1452.4	1148.02	336.639	3420.51	1250.55	2142.05	344.089
138	11.5833	899.95	262.285	493.518	1406.85	3878.01	1023.07	7288.68	648.127	16842.5	623.667	912.129	4298.2	2349.62	1143.37	763.238	1431.2	645.578	1842.94	2228.36	845.471	2084.63	557.517	174.091	565.441	153.223	217.617	430.449	548.804	826.042	431.03	196.963	391.037	267.925	951.149	1048.98	574.373	1540.56	391.993	582.837	3914.14	946.184	1469.48	1156.73	332.862	3437.86	1252.57	2160.64	344.773
139	11.6667	896.268	266.098	485.804	1408.84	3893.84	1022.63	7346.5	651.338	17087.4	628.091	917.351	4335.99	2358.51	1130.68	767.004	1452.45	651.129	1854.72	2255.62	849.768	2100.49	558.873	174.476	569.871	156.53	219.794	427.655	556.433	822.888	432.585	194.889	393.812	271.343	958.377	1050.95	575.605	1555.46	394.95	586.599	3971.47	956.983	1486.86	1165.14	329.361	3454.92	1252.87	2179.4	345.725
140	11.75	892.626	270.044	478.102	1409.53	3909.12	1022.14	7405.12	654.575	17335.7	632.98	923.358	4370.61	2367.4	1117.5	771.623	1474.54	657.379	1866.48	2284.05	854.298	2116.1	560.064	174.61	574.079	159.291	222.432	425.613	563.281	820.061	435.671	193.803	396.597	274.444	964.923	1052.79	577.259	1569.95	397.568	590.394	4029.79	967.502	1504.28	1173.15	326.271	3471.79	1252.18	2196.56	346.838
141	11.8333	889.021	274.134	469.891	1410.12	3923.44	1022.37	7464.51	657.656	17586.1	637.743	929.658	4405.07	2376.98	1104.17	776.735	1497.4	664.021	1878.1	2314.06	859.908	2131.02	561.12	175.297	578.729	161.604	224.406	424.044	570.117	817.323	441.038	193.714	399.03	277.769	970.424	1054.26	579.225	1584.77	400.08	593.948	4088.26	978.644	1521.66	1180.3	323.369	3488.22	1249.29	2211.8	347.721
142	11.9167	885.435	278.452	461.431	1409.92	3937.49	1023.37	7523.29	660.333	17838.7	642.582	935.781	4438.54	2386.7	1090.24	781.185	1520.52	670.862	1889.08	2345.42	866.059	2145.71	562.7	176.244	583.742	163.576	227.01	423.013	576.31	815.235	446.228	193.887	402.074	281.116	974.641	1055.02	581.358	1599.37	402.221	597.376	4146.64	990.783	1539.23	1186.83	320.33	3504.39	1244.5	2226.72	348.317
143	12	881.835	283.215	452.624	1409.36	3948.56	1024.86	7582.27	662.173	18092.6	647.363	942.126	4471.22	2396.03	1075.41	785.415	1543.65	677.636	1899.77	2377.95	872.726	2160.03	563.992	177.413	589.183	165.606	230.173	422.119	581.781	812.901	451.42	194.179	405.636	284.582	978.083	1054.79	583.51	1613.42	404.298	600.358	4204.35	1004.09	1557.19	1192.19	317.154	3519.07	1239.65	2240.34	348.376
144	12.0833	878.314	288.285	442.952	1408.91	3959.03	1026.83	7641.18	663.172	18345.6	653.396	948.617	4504.93	2405.7	1060.07	789.551	1567.24	684.545	1910.54	2411.42	879.266	2174.67	565.079	178.827	594.606	167.352	233.363	421.608	586.511	811.713	456.749	195.009	409.139	288.152	981.402	1053.94	585.695	1626.94	406.004	603.324	4262.48	1017.47	1575.14	1196.78	313.801	3532.75	1234.9	2251.69	348.344
145	12.1667	875.353	293.644	433.124	1408.25	3966.18	1029.04	7699.56	663.091	18596.7	660.153	955.588	4539.44	2415.26	1043.92	791.951	1590.63	691.401	1921.21	2444.95	885.141	2189.55	565.499	180.612	599.654	169.237	236.189	421.507	591.476	811.095	462.857	196.01	412.966	291.902	984.47	1052.9	587.403	1640.34	408.033	606.396	4320.8	1030.97	1593.19	1200.47	310.357	3544.71	1229.61	2262.43	348.298
146	12.25	872.42	299.377	422.917	1406.57	3970.54	1031.85	7758.32	662.6	18849.2	667.438	962.048	4573.88	2423.81	1027.69	794.708	1613.52	698.191	1932.01	2479.14	890.15	2203.83	565.424	183.014	604.695	170.677	238.667	421.583	596.335	810.663	470.504	197.089	416.821	295.801	986.977	1051.46	588.758	1654.14	410.221	608.897	4379.28	1044.62	1611.26	1203.76	306.978	3556.46	1226.3	2272.86	348.983
147	12.3333	869.404	305.206	412.328	1404.25	3974.1	1035.66	7817.56	662.189	19101.4	675.317	968.872	4606.88	2432	1011.4	797.959	1636.97	704.788	1942.38	2514.1	894.655	2218.13	565.325	185.479	609.611	172.569	240.323	422.183	600.592	810.007	479.68	198.027	420.49	299.38	989.628	1050.27	589.398	1667.9	412.364	611.208	4439.1	1058.28	1629.51	1205.49	303.488	3568.17	1223.97	2283.49	350.065
148	12.4167	866.459	311.181	401.253	1401.61	3977.81	1040.38	7876.53	661.841	19353.2	683.631	973.721	4638.77	2439.37	995.382	802.156	1660.49	710.8	1952.21	2549.89	899.151	2232.19	564.793	187.358	614.914	174.583	242.003	423.282	603.36	808.295	489.132	198.861	424.834	303.365	991.716	1047.93	589.847	1681.16	414.448	613.391	4498.8	1071.95	1646.98	1207.07	299.974	3580.39	1222.39	2293.37	351.116
149	12.5	863.367	317.343	389.481	1398.83	3982.4	1045.8	7935.78	661.722	19606.1	692.204	979.035	4669.96	2446.56	979.317	807.924	1683.86	716.388	1961.03	2586.17	904.047	2245.46	564.463	188.523	619.429	176.735	243.57	424.961	605.668	805.553	499.279	199.281	429.053	307.689	993.093	1044.97	589.99	1692.23	416.482	615.484	4558.45	1085.73	1664.04	1208.56	296.429	3593.32	1222.34	2302.57	352.113
150	12.5833	860.392	323.477	376.554	1395.63	3986.91	1052.02	7995.74	662.162	19859	700.577	983.819	4699.12	2453.21	963.295	815.582	1707.42	721.993	1969.71	2623	909.25	2257.92	563.938	189.22	623.298	178.549	244.905	426.94	607.458	802.091	510.419	199.861	432.062	312.156	993.305	1041.48	590.434	1705.42	418.84	616.944	4618.67	1099.44	1681.01	1210.06	293.075	3607.13	1223.23	2311.87	353.095
151	12.6667	858.416	329.738	365.321	1391.24	3991.81	1059.14	8054.9	663.616	20114.1	708.37	988.615	4723.99	2457.92	947.482	823.943	1730.66	727.635	1977.6	2663.31	914.338	2268.73	564.004	189.445	626.316	180.035	247.032	428.889	606.679	798.553	521.105	199.969	434.921	315.353	992.784	1037.18	591.101	1717.98	421.325	617.639	4678.95	1112.81	1696.73	1211.41	289.299	3620.85	1225.22	2320.69	354.026
152	12.75	857.205	336.093	354.935	1384.46	3996.97	1066.87	8114.65	665.698	20370.7	715.88	994.252	4744.48	2462.81	931.608	833.141	1753.49	733.466	1985.36	2704.43	919.866	2277.71	563.949	189.776	629.55	181.495	249.461	431.205	605.35	794.082	531.74	199.97	437.555	318.117	991.705	1032.77	592.091	1728.9	423.657	618.163	4740.5	1125.99	1712.04	1212.58	285.256	3636.4	1228.94	2328.35	354.928
153	12.8333	856.823	342.427	345.235	1377.93	4002.17	1074.6	8174.53	668.641	20627.5	724.188	1001.06	4764.95	2466.6	915.521	843.31	1777.74	739.49	1992.81	2745.68	925.362	2285.27	564.367	190.008	632.991	182.725	252.151	433.982	602.553	788.796	543.292	199.826	440.501	321.651	989.849	1027.2	593.617	1741.59	425.643	618.812	4803.51	1139.1	1727.25	1213.7	280.976	3653.2	1233.71	2335.97	356.336
154	12.9167	857.147	348.762	335.24	1371.51	4006.97	1082.61	8234.29	672.526	20881.8	732.971	1009.54	4786.25	2468.97	899.718	853.394	1802.79	745.672	1999.3	2787.83	930.408	2292.28	564.569	190.42	637.306	184.297	255	437.095	599.911	782.809	555.404	199.986	443.254	323.863	987.86	1021.61	595.067	1755.78	427.771	619.501	4867.34	1151.39	1741.94	1214.44	276.335	3669.69	1239.67	2343.35	357.126
155	13	857.582	355.313	324.745	1365.22	4012.91	1090.98	8294.33	677.021	21131	742.052	1018.43	4807.88	2470.09	883.92	863.424	1828.35	752.148	2004.76	2829.55	935.271	2298.16	565.087	190.989	641.349	186.117	257.855	440.447	598.509	775.788	567.751	200.124	446.886	326.785	985.198	1015.78	596.412	1770.46	429.663	620.113	4932.02	1163.42	1757.05	1214.91	271.512	3687.35	1245.36	2350.54	357.424
156	13.0833	857.932	361.859	313.495	1358.82	4018.71	1099.87	8354.73	681.894	21379	751.18	1027.94	4829.42	2468.91	868.216	873.419	1854.16	758.592	2011.03	2871.3	940.394	2302.99	566.046	191.583	645.672	187.64	260.439	444.668	598.127	768.197	579.781	200.025	450.799	329.78	982.346	1010.88	597.496	1785.51	431.34	620.95	4996.77	1174.99	1772.4	1214.74	266.566	3706.91	1249.45	2357.63	357.054
157	13.1667	858.769	368.487	303.155	1352.13	4025.13	1109.59	8415.45	687.406	21626.3	760.154	1037.09	4850.58	2466.92	852.855	883.826	1879.76	764.988	2017.92	2912.82	946.013	2307.35	567.859	192.385	649.505	189.181	263.091	449.143	596.426	759.194	591.933	200.534	455.071	333.319	979.299	1006.65	598.294	1800.61	432.644	622.094	5060.58	1186.27	1787.46	1215.43	261.521	3728.02	1251.59	2364.58	357.135
158	13.25	860.408	375.308	293.917	1345.23	4032.13	1119.13	8477.26	692.284	21870.3	769.257	1046.35	4871.24	2464.52	837.692	893.428	1905.45	771.541	2025.63	2955.4	951.398	2309.88	570.256	192.797	653.482	190.507	265.543	453.747	594.629	748.333	604.236	200.952	460.421	336.369	976.918	1002.8	598.695	1813.73	433.508	622.568	5124.16	1197.07	1802.86	1216.73	256.16	3750.03	1254.69	2372.14	357.734
159	13.3333	862.698	382.273	285.234	1338.37	4039.08	1128.63	8539.63	696.825	22118.1	778.556	1056.92	4893.96	2460.15	822.802	902.708	1931.62	778.649	2033.09	2998.75	955.888	2310.87	573.597	193.101	657.521	191.776	268.167	458.735	592.466	738.292	617.385	201.486	466.022	339.116	973.367	999.191	598.634	1825.06	433.632	623.739	5188.09	1207.41	1818.13	1217.58	250.308	3772.26	1258.21	2380.65	358.345
160	13.4167	865.704	389.372	277.225	1331.36	4045.77	1137.13	8601.56	701.369	22361.8	788.026	1068.21	4918.62	2453.43	807.926	911.696	1957.41	785.793	2040.45	3043.11	959.956	2311.3	576.528	193.122	661.305	193.079	271.357	464.157	590.955	728.45	630.075	202.309	471.789	341.524	968.502	994.948	598.105	1836.88	434.181	624.812	5250.52	1217.67	1833.49	1218.32	244.322	3794.34	1262.58	2390.49	359.139
161	13.5	869.217	396.664	269.848	1323.83	4052.66	1145.15	8662.97	705.94	22606	797.588	1079.49	4944.2	2443.8	792.858	920.514	1982.56	793.29	2048.07	3088.38	963.273	2310.03	578.917	192.067	664.437	194.381	274.521	470.113	591.076	719.08	642.364	204.364	477.506	344.187	962.901	990.45	597.027	1848.58	434.709	625.757	5312.62	1227.59	1848.98	1217.75	237.899	3815.39	1267.06	2401.04	360.357
162	13.5833	873.265	404.11	262.607	1316.2	4059.25	1152.42	8724.49	711.404	22852.5	807.162	1090.59	4970.27	2432.44	777.753	928.49	2007.23	800.719	2056.32	3134.17	965.702	2306.55	580.463	190.472	667.572	195.802	277.814	476.189	591.724	709.57	654.224	206.695	483.863	346.776	957.256	985.495	595.507	1860.7	434.873	626.378	5374.67	1237.59	1864.62	1217.61	231.95	3836.56	1272.19	2411.34	361.709
163	13.6667	877.948	411.577	256.087	1308.61	4065.86	1158.9	8786.22	717.589	23099.9	816.112	1101.45	4997.84	2421.12	763.34	935.846	2031.16	807.933	2065.15	3180.61	967.637	2301.85	582.06	188.189	670.427	196.862	282.14	482.053	592.43	699.902	666.251	209.28	491.014	349.021	951.102	980.505	593.783	1872.16	434.516	627.478	5436.37	1247.53	1880.37	1217.51	225.68	3858.23	1277.97	2421.93	363.18
164	13.75	882.816	419.214	249.726	1300.98	4070.37	1164.48	8848.54	724.265	23345.6	825.492	1111.93	5024.61	2410.21	750.031	942.329	2054.35	814.783	2073.82	3227.27	967.81	2295.69	583.728	185.977	673.762	197.468	286.699	487.428	594.572	690.182	678.174	211.909	499.482	350.958	944.122	975.632	591.775	1884.24	433.633	628.055	5496.77	1256.81	1896.05	1217.94	219.259	3879.76	1286.39	2431.63	364.905
165	13.8333	887.908	427.015	243.102	1294.97	4073.66	1169.75	8911.29	731.33	23592.9	834.515	1123.74	5049.83	2400.81	737.828	948.438	2078.05	820.764	2082.53	3271.76	967.065	2288.27	585.304	183.459	677.922	197.672	291.612	493.058	596.984	681.476	690.571	214.083	507.109	352.33	937.523	971.307	589.956	1896.68	432.522	628.372	5557.08	1265.5	1911.76	1217.95	212.504	3901.49	1295.48	2441.63	366.171
166	13.9167	893.31	434.548	236.803	1289.51	4076.64	1173.6	8974.15	739.306	23842.7	843.323	1136.24	5073.92	2391.84	726.068	954.272	2101.91	826.503	2090.88	3314.65	965.587	2279.91	586.79	180.816	682.732	197.116	296.365	498.613	599.209	672.699	702.353	216.255	515.039	353.367	930.946	966.901	587.759	1909.15	431.082	628.663	5615.77	1273.9	1927.79	1217.68	206.127	3923.23	1305.74	2451.63	366.73
167	14	898.672	441.789	230.805	1284.91	4080.19	1175.65	9037.56	746.757	24095	851.323	1148.48	5096.85	2382.99	715.261	959.515	2126.34	832.142	2098.29	3357.43	964.514	2270.11	588.211	178.013	687.56	196.067	301.222	504.712	602.409	664.868	714.369	218.573	522.869	353.536	923.102	963.442	585.3	1921.5	429.857	628.334	5674.79	1282.21	1942.88	1216.37	200.119	3945.02	1317.02	2460.83	366.319
168	14.0833	904.267	448.591	224.976	1281.13	4083.08	1175.81	9100.55	753.637	24351.1	858.626	1159.72	5120.52	2373.64	705.059	965.399	2149.94	838.146	2104.66	3400	966.356	2259.17	589.738	175.496	692.163	194.937	305.439	511.453	605.867	656.495	726.568	220.989	529.76	353.22	913.737	960.925	582.535	1934.39	428.443	628.266	5734.43	1290.65	1957.23	1216.72	194.359	3966.61	1329.83	2470.27	365.334
169	14.1667	909.955	455.223	219.468	1277.49	4087.09	1173.31	9163.07	760.08	24611.6	865.029	1170.13	5144.55	2363.09	695.146	971.61	2172.08	844.282	2111.31	3440.97	967.727	2247.43	591.844	172.932	696.792	193.41	310.527	518.426	610.03	648.214	738.226	223.333	537.157	352.355	903.753	957.08	579.926	1947.54	426.561	627.887	5796.14	1299.26	1971.58	1218.99	188.96	3988.03	1343.85	2479.26	364.164
170	14.25	915.5	462.13	214.279	1274.14	4091.76	1169.29	9225	766.478	24874.4	871.545	1179.27	5168.39	2351.19	685.124	976.892	2191.79	851.399	2117.97	3481.16	968.77	2235.91	593.641	170.271	701.591	191.865	315.277	525.293	615.713	638.953	749.479	225.793	544.339	350.781	893.018	952.388	577.187	1960.31	424.226	627.682	5858.65	1307.25	1985.46	1222.15	184.071	4009.1	1358.59	2487.92	362.988
171	14.3333	921.437	469.186	209.12	1271.56	4095.67	1163.98	9286.7	772.738	25136	878.145	1187.96	5192.67	2337.77	674.575	980.691	2212.13	859.282	2124.06	3518.1	969.247	2224.12	595.833	167.655	706.228	189.748	320.516	532.612	621.968	631.472	760.401	228.337	550.599	348.772	882.592	946.141	574.488	1973.26	422.206	627.102	5921.2	1314.45	1999.09	1227.23	179.406	4030.27	1373.8	2497.38	361.995
172	14.4167	927.693	476.32	203.906	1269.59	4096.85	1157.75	9348.14	779.149	25399.8	884.485	1196.51	5217.76	2324.51	663.597	983.348	2231.95	867.426	2129.11	3551.58	967.874	2212.33	597.737	165.734	710.659	187.537	324.966	539.95	628.727	624.583	770.731	230.09	557.008	346.415	871.24	940.38	571.563	1985.64	419.91	626.708	5985.8	1320.47	2012.86	1233.64	174.959	4051.34	1390.57	2507.39	361.183
173	14.5	934.322	483.387	198.491	1267.09	4096.68	1149.87	9410.39	785.08	25665.2	889.974	1203.88	5243.5	2310.85	652.398	985.29	2252.32	875.963	2132.57	3583.14	964.827	2197.92	599.501	163.986	714.484	185.144	329.136	547.628	637.304	618.174	780.763	232.228	562.68	344.24	857.985	935.077	568.739	1998.71	417.652	626.421	6051.89	1325.96	2026.75	1241.3	170.807	4072.16	1408.24	2517.09	360.419
174	14.5833	940.986	490.182	192.532	1264.71	4095.52	1140.49	9472.74	790.467	25933.1	895.334	1211.48	5271.62	2297	641.131	987.575	2272.69	884.999	2135.22	3612.56	961.788	2181.01	600.413	162.436	718.613	182.23	332.479	555.513	645.26	612.102	789.938	234.222	568.584	341.861	844.213	930.304	565.609	2010.46	414.621	626.14	6119.1	1330.72	2040.64	1249.53	166.975	4091.55	1426.74	2526.65	359.746
175	14.6667	947.912	496.767	186.661	1262.59	4093.82	1128.92	9535.37	795.366	26204.4	899.828	1218.13	5302.68	2280.89	630.142	990.231	2292.97	894.402	2137.36	3640.42	958.4	2165.8	601.163	161.354	722.497	179.355	335.719	563.473	653.761	605.261	798.41	235.291	573.921	340.408	831.305	923.938	562.665	2021.42	411.295	625.387	6186.34	1335.61	2054.8	1258.3	162.907	4110.19	1445.52	2536.61	359.43
176	14.75	956.327	503.147	180.735	1261.52	4091.85	1116.11	9597.66	799.3	26478.2	904.246	1223.45	5334.5	2262.82	619.226	992.111	2312.97	904.811	2138.77	3668.61	954.566	2150.52	601.802	161.008	725.15	176.557	338.441	571.235	661.917	598.024	806.339	235.615	578.927	338.656	819.461	917.829	559.336	2031.81	408.153	624.693	6252.84	1340.45	2069.28	1267.32	158.599	4127.05	1466.46	2547.55	358.682
177	14.8333	966.179	509.317	174.911	1261.38	4090	1102.78	9659.12	803.351	26754.7	908.022	1228.76	5367.09	2241.89	608.164	993.548	2332.42	915.638	2139.79	3696.1	949.532	2135.44	602.257	160.998	727.97	173.75	340.495	579.35	670.328	590.6	813.831	237.038	584.486	337.1	807.669	910.932	555.724	2041.74	405.495	624.025	6318.32	1345.45	2083.7	1278.85	154.693	4143.59	1487.25	2559.4	357.657
178	14.9167	976.888	515.372	170.204	1261.12	4087.5	1088.53	9720.1	807.178	27034.1	910.764	1234.25	5400.28	2221.03	597.537	994.542	2350.86	926.813	2140.06	3724.13	943.976	2118.93	602.213	161.806	730.375	170.459	342.496	587.516	678.382	582.998	820.661	237.349	590.008	335.755	794.898	903.548	551.777	2050.25	402.751	623.712	6384.86	1350.59	2097.8	1292.16	151.433	4158.78	1508.86	2572.34	356.378
179	15	988.277	521.658	166.948	1260.95	4084.27	1072.74	9779.84	810.934	27313.9	913.186	1239.51	5434.31	2200.5	587.463	994.77	2367.32	938.306	2139.58	3752.04	938.139	2100.42	601.583	163.246	732.438	166.192	344.255	595.57	686.471	575.187	826.978	237.23	596.309	334.342	780.922	895.783	547.322	2059.11	399.963	622.985	6452.94	1355.95	2111.63	1307.15	148.708	4174.09	1530.35	2585.92	355.013
180	15.0833	999.856	528.047	164.816	1261.08	4079.8	1056.46	9838.55	815.201	27593.9	915.676	1243.55	5472.2	2181.47	577.99	994.125	2383.94	949.716	2138.18	3780.37	931.858	2078.79	600.565	165.31	734.013	161.073	344.845	603.7	695.079	567.033	832.852	237.547	602.999	332.132	766.017	887.488	542.53	2066.01	397.747	622.087	6522.27	1361.23	2125.69	1323.83	146.305	4188.85	1550.73	2599.79	353.318
181	15.1667	1011.86	534.125	163.57	1262.15	4074.72	1039.03	9896.36	820.238	27874.4	918.364	1247.11	5511.85	2163.15	568.871	993.209	2400.28	961.149	2136.51	3809.13	926.238	2059	598.892	167.505	735.324	156.338	344.633	611.844	704.555	558.942	838.158	237.356	610.113	330.573	751.68	879.469	537.923	2073.24	394.876	620.961	6593.04	1366.71	2139.35	1341.62	144.111	4202.97	1569.8	2613.97	351.121
182	15.25	1025.12	540.261	162.811	1263.69	4069.03	1021.57	9953.23	825.72	28153.3	921.636	1250.33	5552.65	2146.7	559.887	992.121	2417.14	972.809	2134.7	3837.47	921.156	2039.9	596.544	169.696	736.819	152.037	343.84	618.934	717.197	550.99	843.187	237.458	617.618	329.026	738.426	871.746	533.457	2078.7	391.938	619.089	6665.56	1372.39	2153.38	1360.34	142.124	4215.81	1588.38	2628.91	348.574
183	15.3333	1039.3	546.069	162.759	1265.5	4062.94	1003.93	10009.6	832.039	28433.4	926.121	1255.36	5595.88	2133.04	550.914	991.381	2433.96	985.065	2133.01	3866.84	916.513	2020.92	593.624	172.288	738.614	148.08	342.519	625.827	730.677	542.905	847.014	239.06	626.056	327.086	726.199	864.554	528.806	2086.57	388.477	616.925	6739.98	1378.48	2167.51	1379.59	140.09	4228.62	1607.25	2644.97	345.551
184	15.4167	1054.45	551.781	163.741	1267.05	4055.81	985.884	10065.4	839.226	28714.8	931.393	1261.8	5641.99	2118.26	541.948	991.101	2450.31	997.618	2131.06	3896.26	913.844	2000.57	590.721	174.652	741.229	144.642	342.038	632.756	744.846	534.358	849.603	240.243	634.844	324.447	713.747	858.069	524.016	2095.15	384.622	614.215	6814.13	1384.92	2182.08	1399.51	138.058	4240.39	1625.43	2661.87	342.251
185	15.5	1070.56	557.525	165.288	1268.41	4047.89	967.705	10120	847.023	28996	937.182	1268.55	5689.01	2103.34	533.028	990.517	2465.13	1011.13	2129.43	3926.68	912.173	1978.6	587.909	177.349	744.298	141.541	342.142	638.656	759.608	526.1	851.719	241.958	643.397	321.735	700.317	850.703	519.442	2103.58	380.354	611.777	6888.13	1390.99	2196.2	1420.19	136.388	4252.85	1645.29	2679.7	338.312
186	15.5833	1087.6	563.626	167.153	1269.56	4039.89	950.815	10173.4	855.767	29279.4	944.125	1276.79	5740.49	2087.81	523.815	990.45	2479.64	1024.85	2127.46	3954.86	911.029	1954.01	584.703	179.913	748.022	138.482	342.788	644.49	773.975	517.271	853.832	244.303	650.473	318.828	685.37	844.658	514.589	2112.42	376.408	609.491	6961.92	1397.27	2210.23	1441.41	135.123	4265.31	1664.89	2698.14	334.589
187	15.6667	1105.26	569.495	169.198	1270.2	4032.78	934.581	10226.1	864.907	29563.6	951.2	1285.78	5795.1	2073.81	514.665	991.469	2493.69	1038.82	2125.36	3980.31	909.705	1931.27	580.866	182.51	751.459	135.841	343.001	650.518	788.396	508.293	854.854	247.578	655.705	316.547	670.561	837.8	510.141	2121.52	372.886	606.592	7036.7	1403.4	2224.4	1463.01	133.952	4278.25	1684.95	2716.76	330.826
188	15.75	1123.58	575.157	171.451	1271.66	4026.67	918.945	10276.5	874.026	29848.3	959.202	1295.46	5851.1	2062.52	505.828	992.301	2506.58	1052.83	2123.75	4002.77	909.129	1910.24	576.564	185.343	754.994	133.402	341.992	656.529	802.903	499.281	855.62	250.73	659.181	314.419	657.334	830.473	505.825	2129.81	368.852	603.783	7113.56	1410.3	2239.11	1484.72	132.725	4290.2	1705.88	2735.63	327.41
189	15.8333	1142.75	580.65	173.624	1273.84	4022.99	903.295	10324.5	884.09	30132.1	967.562	1307.05	5913.24	2054.32	497.392	992.499	2520.3	1066.81	2122.17	4020.39	909.939	1888.63	571.835	187.71	759.2	131.082	338.327	662.401	817.14	490.624	855.718	254.996	663.867	312.078	645.634	822.439	501.753	2137.79	364.465	600.404	7194.1	1417.49	2253.99	1506.13	131.717	4301.45	1728.34	2755.59	324.22
190	15.9167	1162.86	585.815	175.775	1276.29	4020.38	888.007	10370.2	894.165	30413.5	976.146	1319.89	5979.3	2046.25	489.733	992.359	2534.08	1081.08	2119.98	4033.14	910.781	1866.2	567.649	189.818	764.341	129.857	336.024	667.609	831.63	481.704	855.575	259.53	667.786	310.059	633.512	816.155	498.114	2145.54	359.107	597.259	7275.76	1424.32	2268.8	1526.56	130.826	4311.3	1750.84	2776.68	321.143
191	16	1184.06	590.783	177.742	1278.52	4016.19	872.988	10414.9	904.157	30691.3	985.214	1333.07	6049.71	2039.16	482.71	992.164	2549.26	1095.48	2116.85	4044.56	911.371	1842.24	562.25	191.632	768.224	129.158	333.864	671.282	846.252	473.39	854.403	264.241	672.4	308.418	621.556	810.667	494.77	2152.21	354.067	593.493	7359.13	1431.38	2282.95	1546.01	130.032	4320.6	1773.64	2798.04	317.778
192	16.0833	1206.13	595.396	179.334	1280.16	4009.71	859.84	10459.3	914.088	30970.4	995.694	1345.68	6124.58	2034.12	476.137	993.048	2564.81	1109.9	2112.69	4052.7	911.98	1818.13	557.879	193.697	771.494	129.001	332.391	674.367	860.753	465.49	852.819	269.447	677.657	307.004	609.992	806.756	491.05	2159.23	349.229	590.234	7444.46	1438.85	2296.76	1564.67	129.152	4329.27	1797.32	2819.7	314.279
193	16.1667	1228.88	599.816	180.888	1280.79	4002.6	847.974	10503.5	923.832	31250.9	1007.18	1357.41	6203.85	2025.59	470.055	995.797	2580.7	1124.09	2110.15	4059.4	910.137	1794.23	553.421	195.986	774.42	128.808	330.47	677.175	875.371	457.534	851.163	274.759	681.151	306.196	598.911	801.975	487.899	2165.71	344.825	587.172	7530.36	1446.61	2310.48	1582.95	128.109	4337.31	1822.25	2842.12	310.655
194	16.25	1252.16	604.164	182.514	1280.48	3992.61	837.232	10544.8	933.454	31529.8	1019.59	1367.34	6285.75	2015.4	464.223	998.565	2595.95	1137.82	2108.64	4064.42	907.281	1770.51	549.112	198.183	777.997	128.436	328.628	679.839	889.39	449.357	850.225	280.247	684.182	305.785	587.946	795.781	484.965	2171.46	340.188	584.456	7615.9	1454.36	2322.68	1600.89	126.778	4344.45	1847.88	2864.16	307.017
195	16.3333	1275.84	608.344	184.709	1279.34	3981.43	827.803	10583.8	944.716	31809.8	1032.43	1377.39	6368.41	2003.6	458.63	1001.5	2611.93	1150.67	2107.14	4064.13	904.063	1746.75	545.224	199.704	781.654	127.673	326.362	682.436	904.06	440.85	847.937	285.098	686.791	305.935	576.552	789.208	482.331	2177.44	335.642	582.626	7699.63	1462	2332.94	1618.96	124.941	4350.87	1874.39	2886.71	303.279
196	16.4167	1299.97	612.489	189.178	1275.91	3969.72	818.789	10619.9	956.77	32090.2	1045.96	1387.82	6452.24	1990.7	452.98	1004.99	2628.04	1162.3	2104.95	4057.17	900.267	1723.27	541.885	200.861	786.019	126.789	324.022	684.956	918.677	430.796	845.584	290.109	689.598	307.161	564.621	781.9	479.753	2182.89	331.216	580.279	7783.22	1469.53	2342.23	1637.15	123.289	4355.96	1901.08	2909.92	299.264
197	16.5	1324.65	616.81	195.289	1272.18	3957.6	810.883	10653.3	969.513	32366.3	1059.53	1397.17	6537.39	1977.56	447.034	1008.42	2644.93	1174.18	2102.38	4047.98	897.321	1700.12	538.669	202.173	790.431	126.302	320.809	686.485	933.453	420.754	842.826	294.667	692.628	308.494	553.195	774.166	477.632	2187.89	327.654	578.375	7864.29	1476.57	2351.83	1655.26	121.731	4360.29	1930.23	2932.6	295.345
198	16.5833	1350.17	620.915	202.382	1268.55	3943.35	804.225	10685.3	983.353	32644.1	1074.12	1404.81	6627.25	1963	441.155	1011.57	2663.6	1186.34	2098.69	4038.57	893.786	1677.24	535.392	204.095	795.469	126.068	317.536	687.075	948.632	410.483	840.616	298.763	697.235	310.266	541.561	766.411	475.876	2193.44	324.402	575.948	7942.82	1483.87	2361.38	1673.07	120.489	4363.28	1960.41	2956.21	290.853
199	16.6667	1376.32	625.228	210.499	1265.32	3927.93	798.793	10715.5	998.525	32921.8	1089.15	1411.06	6719.88	1945.82	435.601	1014.42	2684.29	1198.91	2093.75	4028.67	889.903	1655.99	531.868	206.825	801.358	126.556	312.864	687.023	963.116	400.26	837.706	303.064	701.837	311.386	529.577	758.637	473.864	2199.25	321.524	573.324	8019.24	1491.41	2370.59	1689.67	119.16	4364.73	1991.79	2979.66	285.913
200	16.75	1403.34	629.895	219.188	1263.73	3910.28	794.052	10745.1	1013.71	33199.3	1104.58	1415.79	6814.85	1927.22	430.598	1017.48	2706.06	1212.21	2087.62	4019.59	885.988	1635.3	527.929	210.345	807.552	126.88	308.719	685.781	976.752	388.662	833.256	307.111	705.995	312.96	517.199	750.934	471.597	2204.3	318.499	570.878	8096.77	1499.49	2380.87	1705.39	118.329	4366.26	2023.75	3004.13	280.869
201	16.8333	1431.04	634.958	228.128	1262.94	3891.85	790.989	10773.3	1028.99	33474.5	1119.94	1422.22	6913.36	1906.84	425.76	1020.44	2728.37	1225.54	2081.28	4011.11	882.124	1614.37	523.958	214.238	813.605	127.447	304.575	684.51	989.509	376.022	827.218	311.294	709.626	314.651	506.284	743.433	469.26	2209.44	315.508	568.009	8170.09	1507.17	2392.26	1719.86	117.801	4366.57	2056.43	3030.84	275.583
202	16.9167	1459.21	640.031	238.024	1262.72	3872.47	788.629	10798.1	1043.92	33751.3	1135.27	1430.22	7015.19	1883.91	421.119	1023.6	2751	1239.32	2074.97	4002.25	879.594	1594.49	520.795	218.471	819.091	128.435	300.741	682.657	1002.46	362.08	822.487	316.234	712.544	316.589	495.774	734.969	466.957	2214.76	313.274	564.595	8245.44	1513.86	2404.92	1733.59	117.722	4365.92	2089.29	3059.44	270.062
203	17	1487.82	644.988	247.814	1262.71	3851.01	786.853	10819.2	1057.91	34023.2	1150.84	1437.93	7118.92	1859.04	416.574	1025.78	2773.11	1252.74	2067.55	3993.88	877.652	1576.43	517.95	222.947	823.101	129.984	297.482	679.705	1015.19	349.484	817.759	321.816	716.071	318.221	484.686	725.472	464.51	2220.1	311.743	560.969	8319.88	1520.07	2416.62	1745.28	117.961	4363.22	2123.03	3090.14	264.758
204	17.0833	1516.71	649.832	257.487	1263.11	3827.57	784.671	10837.6	1072.41	34294.3	1166.94	1443.8	7223.87	1832.66	411.896	1028.45	2795.6	1266.05	2059.19	3982.84	875.871	1558.78	516.138	226.89	827.815	131.547	294.591	676.21	1028.07	336.98	813.257	327.98	719.249	319.281	473.113	715.074	461.541	2225.86	310.278	557.527	8391.86	1526.02	2428.4	1757.49	118.338	4357.85	2155.07	3121.66	259.507
205	17.1667	1545.74	654.409	267.657	1263.05	3803.52	782.381	10852.5	1086.92	34562.4	1183.47	1449.57	7330.94	1804.63	406.622	1031.34	2817.95	1278.96	2049.29	3970.45	873.951	1542.04	514.694	230.409	832.092	133.359	292.031	672.211	1039.8	324.927	807.495	335.002	722.694	319.744	461.583	703.504	458.415	2231.11	309.142	553.925	8462.52	1531.68	2440.46	1770.47	118.68	4349.83	2184.87	3154.04	254.281
206	17.25	1575.19	658.946	278.305	1262.84	3776.65	779.927	10864.3	1102.25	34819.8	1200.01	1454	7439.13	1774.05	400.894	1034.72	2840.43	1292.27	2040.14	3956.12	872.561	1525.88	513.451	233.37	836.73	134.893	288.978	667.851	1050.62	312.914	801.497	343.603	726.426	319.598	450.437	691.784	454.918	2237.72	308.742	550.478	8535.61	1536.69	2452.28	1784.19	118.926	4338.54	2214.65	3187.12	249.242
207	17.3333	1605.15	663.204	289.104	1262.81	3749.09	778.12	10873.7	1119.23	35075.7	1216.18	1466.94	7549.36	1741.51	394.146	1038.39	2863.19	1305.77	2031.67	3942.69	871.601	1509.17	511.743	235.267	841.634	136.351	285.252	662.771	1060.43	301.477	795.946	352.494	730.113	320.741	438.545	679.332	451.493	2243.79	308.595	547.066	8611.78	1540.16	2464.43	1797.79	118.924	4326.27	2245.8	3221.08	244.222
208	17.4167	1635.58	667.299	299.847	1262.5	3720.14	777.566	10880	1138.29	35330.7	1231.38	1482.17	7661.54	1707.87	387.136	1044.58	2885.75	1319.27	2023.22	3927.91	870.106	1493.27	510.589	236.605	846.691	138.807	280.761	657.336	1070.52	290.354	791.644	361.879	733.15	321.963	427.135	667.247	447.294	2249	308.924	543.824	8691.64	1542.81	2476.65	1811.22	118.666	4311.13	2278.41	3255.68	239.907
209	17.5	1666.75	671.557	309.777	1266.75	3689.19	777.512	10883	1158.59	35581.9	1247.18	1499.45	7772.92	1673.69	379.679	1052.05	2907.79	1332.9	2014.62	3912.81	867.049	1478.66	509.022	237.277	851.661	141.855	277.056	652.051	1080.45	280.2	786.545	371.586	735.843	323.81	415.701	655.092	442.903	2254.28	309.419	541.055	8773.51	1544.61	2489.05	1824.01	118.411	4291.61	2312.7	3290.11	235.939
210	17.5833	1698.76	676.039	317.547	1273.65	3656.53	777.888	10886.1	1180.3	35837.5	1264.21	1518.38	7884.28	1639.8	372.051	1060.18	2930.65	1347.06	2006.89	3907.48	862.89	1465.97	508.53	238.046	856.336	145.26	274.398	647.485	1092.01	270.49	780.277	381.784	737.344	326.214	404.749	643.774	438.288	2260.24	309.963	538.319	8855.83	1546.18	2502.62	1837	118.605	4271.29	2348.27	3324.91	231.939
211	17.6667	1731.24	680.267	325.329	1280.34	3622.68	778.427	10885.8	1203	36094.6	1282.21	1538.87	7996.97	1606.56	364.131	1070.12	2953.57	1360.86	1998.99	3902.5	857.411	1454.15	508.167	239.119	860.983	149.137	272.247	642.657	1104.44	261.251	775.07	391.671	739.143	328.523	394.907	632.956	433.069	2265.67	310.377	535.36	8939.35	1547.95	2517.4	1849.93	118.831	4248.59	2384.44	3360.56	227.518
212	17.75	1764.3	684.335	333.195	1286.54	3586.28	778.91	10883.3	1226.14	36355.3	1300.38	1560.53	8111.34	1576.1	356.294	1081.95	2977.09	1374.54	1992.22	3898.31	851.057	1443.23	508.345	239.737	866.105	153.672	269.668	637.712	1118.65	252.952	770.202	402.305	743.095	331.173	386.039	622.343	427.634	2271.53	310.57	532.238	9022.75	1550.5	2532.34	1862.43	119.119	4223.74	2422.13	3396.15	222.976
213	17.8333	1797.8	688.209	340.174	1293.04	3548.78	779.291	10879.7	1249.96	36619.3	1317.6	1580.17	8225.45	1547.62	347.767	1094.38	3001.3	1387.93	1985.79	3894.03	844.543	1432.63	509.113	241.17	871.575	158.576	266.878	632.224	1132.3	244.999	765.725	412.853	749.076	333.284	378.087	612.969	422.178	2277.54	310.503	529.17	9105.05	1552.9	2547.07	1875.19	119.444	4197.58	2461.21	3431.96	218.078
214	17.9167	1831.56	691.721	347.713	1302.75	3510.78	779.148	10873.3	1274.09	36884.2	1333.38	1599.07	8339.26	1518.31	338.769	1108.13	3025.93	1401.74	1979.81	3890.68	838.627	1422.05	510.167	242.753	878.308	163.231	263.014	626.215	1146.51	236.906	763.126	423.589	755.247	335.865	370.469	602.597	417.103	2283.19	310.592	526.05	9189.91	1555.28	2561.51	1887.88	120.124	4170.7	2500.89	3468.89	213.087
215	18	1865.62	694.981	355.607	1315.62	3475.09	778.705	10864.2	1296.55	37152.5	1347.96	1615.12	8453.39	1486.98	329.271	1123.34	3050.68	1416.09	1973.93	3887.63	833.318	1412.65	511.258	245.267	885.49	168.225	258.135	619.685	1160.78	229.001	761.933	434.393	760.462	337.183	363.564	592.236	411.806	2287.86	310.146	522.54	9274.1	1557.84	2576.38	1900.32	120.952	4142.84	2542.74	3506.34	208.001
216	18.0833	1900.35	697.969	363.702	1329.67	3443.46	778.548	10853	1316.14	37413.5	1361.15	1632.89	8569.04	1454.09	319.9	1135.8	3075.81	1430.62	1968.44	3883.75	829.232	1402.97	512.054	248.057	893.424	173.239	252.05	613.072	1174.78	220.423	760.721	445.496	765.789	338.582	356.515	581.306	407.106	2292.94	308.869	518.497	9358.69	1559.62	2591.34	1912.77	122.385	4116.29	2585.14	3543.68	202.616
217	18.1667	1935.71	700.451	373.111	1344.23	3413.32	778.101	10838.6	1334.12	37666.1	1372.94	1651.02	8687.15	1421.43	310.022	1149.67	3100.41	1445.44	1962.82	3880.84	825.358	1393.14	512.966	251.132	902.712	177.76	245.218	606.394	1189.15	211.748	759.627	456.26	771.167	340.056	349.716	570.497	401.859	2298.15	307.506	514.184	9443.62	1560.13	2606.37	1925	123.993	4089.83	2629.05	3578.57	197.025
218	18.25	1971.78	702.836	383.233	1359.7	3385.62	777.819	10821.1	1351.33	37910.5	1385.44	1669.84	8804.91	1388.84	300.428	1164.38	3124.43	1460.1	1957.36	3880.33	820.975	1383.37	513.866	254.545	912.521	182.226	239.665	598.703	1206.42	202.66	758.406	466.906	777.132	342.017	343.255	560.668	396.92	2303.23	305.412	510.314	9526.98	1560.73	2619.76	1937.55	125.716	4064.06	2673.7	3611.98	191.516
219	18.3333	2008.48	704.72	393.795	1375.85	3358.18	777.63	10802.6	1368.33	38157.3	1397.8	1688.71	8923.5	1358.58	291.089	1179.93	3148.04	1474.74	1952.21	3882.87	816.803	1373.61	515.94	258.668	922.882	186.54	233.978	590.245	1222.35	193.102	756.538	477.189	783.29	344.087	338.06	551.464	391.864	2306.57	303.041	506.951	9609.42	1561.93	2632.45	1949.71	127.401	4037.35	2717.74	3645.9	185.87
220	18.4167	2045.66	705.69	405.593	1391.64	3331.71	777.338	10780	1384.41	38407	1410.31	1707.7	9044.36	1328.09	281.919	1197.62	3170.18	1489.48	1946.58	3888.52	812.607	1364.37	517.681	262.786	934.636	190.891	228.134	581.75	1238.23	182.931	756.783	485.884	790.371	346.174	333.918	541.909	386.793	2308.9	300.421	503.213	9692.33	1563.22	2644.29	1961	129.159	4009.74	2759.49	3677.97	180.225
221	18.5	2082.95	705.921	417.849	1407.74	3305.24	777.404	10753.2	1399.48	38660.9	1421.96	1728.35	9164.05	1298.68	273.619	1217.78	3190.52	1504.99	1940.52	3896.12	808.44	1354.89	518.841	267.107	945.561	195.203	223.582	573.121	1254.3	172.524	758.206	493.627	798.361	348.456	332.233	532.22	381.009	2310.69	298.135	499.666	9777.25	1563.76	2656.75	1971.62	130.938	3981.01	2801.12	3707.51	174.575
222	18.5833	2120.87	705.222	430.253	1426.02	3279.85	776.711	10724	1412.94	38915.3	1433	1747.85	9284.02	1269.51	264.875	1240.9	3211.26	1521.17	1932.93	3906.47	804.292	1345.33	520.541	271.642	955.491	200.049	219.069	563.822	1271.16	163.16	761.44	501.346	808.278	350.706	330.407	523.442	375.512	2312.78	295.346	495.936	9863.7	1562.79	2669.93	1981.21	132.858	3951.36	2841.77	3737.69	168.862
223	18.6667	2159.23	704.221	442.378	1445.77	3256.21	775.563	10689.2	1425.64	39171.2	1442.16	1765.12	9403.32	1239.06	256.126	1266.97	3231.22	1537.91	1922.88	3925.12	800.748	1335.38	522.12	276.584	965.332	204.923	214.283	553.253	1288.93	154.091	764.274	508.574	816.262	353.844	329.275	513.368	370.165	2314.26	292.41	493.109	9952.6	1561.19	2683.3	1990.36	135.171	3920.79	2882.35	3767.38	162.872
224	18.75	2197.95	703.098	453.818	1466.84	3235.07	775.495	10648.9	1437.51	39430.8	1450.44	1780.69	9523.06	1207.33	247.909	1293.78	3250.57	1554.56	1910.39	3949.92	796.743	1325.57	524.055	281.71	974.801	209.122	209.703	542.44	1309.63	144.811	766.856	514.384	822.72	357.799	327.994	502.734	364.762	2313.69	289.821	490.677	10035.2	1560.13	2696.78	2001.73	137.83	3889.88	2922.77	3798.22	156.981
225	18.8333	2237.06	701.8	463.627	1487.54	3214.01	775.599	10605.4	1448.67	39689.4	1458.71	1797.24	9641.77	1175.28	239.374	1322.2	3269.63	1571.19	1897.25	3979.63	792.096	1316.17	526.304	286.816	984.699	213.022	204.436	530.871	1330.65	136.086	768.631	522.348	828.723	362.027	327.078	491.482	359.539	2312.45	287.001	488.518	10113.4	1559.58	2711.52	2014.52	140.826	3859.48	2962.91	3828.97	151.107
226	18.9167	2276.49	700.276	472.313	1507.99	3193.7	775.138	10559.1	1458.62	39950.1	1466.09	1813.91	9759.83	1143.61	230.931	1352.26	3288.68	1587.45	1882.52	4007.05	786.666	1306.91	528.902	291.888	994.408	216.404	199.482	518.772	1351.69	127.472	771.995	529.415	835.19	366.108	326.786	480.519	354.288	2310.45	284.484	486.191	10188.1	1560.48	2727.16	2028.37	144.042	3828.93	3003.38	3859.8	145.204
227	19	2316.42	698.721	479.726	1527.15	3174.92	774.54	10510.1	1466.24	40206.5	1473.1	1830.23	9876.64	1114.17	223.188	1382.79	3305.74	1603.8	1868.82	4033.76	780.753	1297.33	531.932	297.322	1002.31	219.178	194.805	506.822	1372.94	119.734	775.157	535.629	841.61	369.212	327.244	469.674	348.464	2309.17	281.363	484.539	10266.4	1563.77	2744.1	2041.36	147.433	3798.38	3044.66	3890.47	139.058
228	19.0833	2356.44	697.767	487.465	1546.26	3158.51	773.794	10459.7	1472.86	40459.3	1479.88	1846.02	9991.57	1086.8	215.561	1412.83	3324.14	1620.32	1855.76	4059.32	774.727	1286.97	536.724	302.921	1010.51	221.764	189.878	495.358	1393.2	112.889	779.665	542.356	847.925	372.417	327.043	459.883	342.119	2307.85	277.828	483.055	10345.2	1566.51	2761.56	2052.75	150.6	3767.1	3086.88	3922.38	132.769
229	19.1667	2395.74	696.285	495.4	1564.63	3145.86	772.308	10402.9	1479.22	40704	1486.05	1861.19	10105.5	1058.32	207.9	1443.95	3342.61	1635.63	1842.91	4089.8	768.434	1276.38	541.62	308.663	1018.35	223.943	185.759	483.59	1413.2	106.281	784.49	546.868	854.525	374.996	326.366	448.568	335.794	2307.32	273.944	481.233	10427.6	1569.19	2779.8	2062.1	153.726	3734.8	3129.9	3955.4	126.517
230	19.25	2434.04	695.359	502.582	1582.98	3133.72	770.869	10342.2	1484.73	40945.8	1491.59	1876.15	10217.8	1030	199.819	1474.19	3361.8	1650.45	1830.86	4123.22	762.45	1265.32	547.456	314.268	1025.22	225.566	183.182	470.858	1433.46	100.725	790.799	551.729	860.994	376.735	326.242	437.562	329.149	2307.47	270.462	479.381	10508	1570.88	2799.29	2070.62	156.855	3702.57	3173.45	3991.11	120.771
231	19.3333	2472.25	694.708	507.99	1601.37	3124.01	769.603	10278.4	1490.38	41176.6	1496.39	1891.02	10324	1002.43	192.579	1503.19	3380.4	1664.19	1819.08	4155.3	757.221	1252.88	553.805	319.927	1032.12	227.339	181.77	457.473	1454.61	95.4222	798.443	556.231	868.911	377.889	326.417	425.716	323.028	2308	267.43	476.906	10585.6	1572.41	2819.78	2078.92	159.839	3673.01	3217.98	4028.94	115.561
232	19.4167	2510.2	694.077	512.96	1619.53	3118.06	767.807	10210.7	1495.7	41402.3	1500.13	1905.75	10426.7	974.098	186.016	1532.24	3396.89	1677.29	1806.66	4189.5	752.246	1239.59	560.881	325.549	1038.92	228.91	180.795	444.007	1476.48	90.1295	807.901	560.512	877.862	378.68	326.096	414.038	316.075	2310.48	264.472	474.133	10663.2	1574	2840.87	2086.4	163.18	3643.7	3263.63	4066.05	111.169
233	19.5	2547.32	693.375	517.91	1637.37	3108.94	766.525	10141	1500.11	41625.1	1502.27	1920.41	10530.5	944.923	180.688	1560.48	3411.27	1690.1	1794.22	4226.49	747.458	1225.94	567.93	331.357	1044.48	229.809	179.661	430.568	1498.81	85.0128	818.286	564.729	887.102	378.219	324.012	402.061	309.061	2313.56	261.733	470.716	10738.5	1578.69	2863.42	2093.64	166.609	3615.44	3310.89	4102.53	106.475
234	19.5833	2584.66	692.534	523.721	1654.45	3096.48	764.572	10071.8	1504.11	41842.7	1503.91	1937.58	10633.6	916.956	176.323	1588.25	3426.08	1701.87	1780.74	4264.68	742.012	1212.21	573.863	337.603	1049.72	229.891	178.22	416.634	1521.59	80.8751	830.313	568.685	896.694	377.39	321.701	391.351	301.922	2317.44	259.061	468.119	10814.3	1583.52	2887.22	2101.18	170.184	3586.78	3358.13	4139.41	101.286
235	19.6667	2622.27	691.567	530.707	1670.22	3082.44	762.09	9998.91	1507.34	42052.5	1505.11	1955.96	10743	890.229	172.784	1616.67	3440.19	1713.18	1766.6	4306.33	734.766	1199.76	579.57	343.957	1054.79	228.73	175.892	402.119	1543.62	77.5602	842.09	573.409	905.991	376.16	318.849	380.235	294.697	2322.96	256.331	465.522	10889.9	1588.79	2912.24	2109.21	173.806	3557.67	3406.33	4177.55	94.9463
236	19.75	2659.67	690.148	537.213	1683.97	3067.62	758.979	9924.04	1507.73	42259.1	1505.54	1975.5	10850.6	864.431	169.548	1645.39	3452.99	1724.5	1751.45	4356.55	724.52	1187.02	585.497	350.582	1060.1	227.92	173.765	385.926	1565.87	74.7323	855.569	578.671	916.126	375.546	316.271	368.368	286.903	2328.25	254.029	463.563	10964.6	1594.38	2938.62	2119.96	177.45	3528.46	3455.38	4217.06	88.3276
237	19.8333	2697.38	688.494	542.265	1697.57	3054.65	755.027	9845.91	1506.95	42460	1504.75	1993.87	10963.2	840.522	167.589	1674.47	3465.96	1735.63	1736.29	4415.32	710.95	1173.7	591.651	356.782	1066.49	226.761	171.383	368.77	1586.82	72.1405	868.664	582.36	926.418	374.016	313.757	355.872	279.75	2334.81	251.886	460.699	11036.9	1600.91	2967.51	2132.71	181.067	3498.68	3505.18	4257.56	82.0385
238	19.9167	2734.49	686.356	546.898	1710.46	3043.36	750.391	9762.56	1504.97	42651.2	1503.5	2010.5	11080.4	817.484	166.341	1705.53	3477.96	1746.54	1720.08	4480.04	696.479	1159.65	598.447	362.384	1074.83	226.365	168.829	350.771	1607.81	69.9271	882.379	585.404	936.362	372.844	311.27	344.231	271.581	2342.8	249.627	458.114	11106.6	1607.89	2997.95	2147.67	184.893	3468.42	3553.3	4296.89	75.8673
239	20	2771.22	683.598	550.802	1723.34	3030.8	745.457	9677.21	1500.9	42829.4	1501.52	2025.59	11202.1	797.614	166.273	1738.55	3488.7	1757.33	1702.85	4548.37	679.701	1144.56	605.729	367.56	1084.02	226.348	167.571	335.114	1627.94	68.3857	896.314	586.857	947.163	372.299	307.202	335.158	263.707	2351.26	247.179	453.779	11174	1615.81	3029.2	2162.76	188.892	3438.1	3598.15	4334.11	70.147
240	20.0833	2807.22	681.14	552.738	1736.23	3017.44	740.254	9592.76	1493.97	42992.3	1498.15	2043.72	11324.5	781.979	166.35	1772.47	3501.13	1767.31	1685.11	4618.69	660.479	1128.35	612.158	372.518	1093.31	225.898	166.048	320.36	1649	67.2234	910.516	589.106	957.616	371.142	302.614	327.604	255.356	2360.21	244.387	448.399	11242.1	1625.59	3062.97	2178.13	192.866	3407.3	3642.92	4373.8	64.8746
241	20.1667	2842.94	678.735	553.543	1749.06	3003.67	734.741	9508.61	1483.83	43151.9	1494.94	2063.85	11445.9	769.696	165.805	1807.66	3513.83	1776.06	1666.56	4690.55	640.56	1112.82	618.554	376.683	1102.51	225.649	165.509	306.916	1669.81	66.3926	924.987	592.013	969.072	369.448	297.346	320.391	247.253	2369.73	241.697	442.766	11308.1	1635.42	3095.14	2193.34	197.031	3374.85	3687.31	4411.92	60.0679
242	20.25	2878.27	676.305	553.45	1761.51	2990.05	728.538	9423.73	1473.82	43305.8	1491.95	2085.15	11562.2	760.639	164.064	1843.14	3526.63	1782.63	1649.14	4767.01	619.779	1096.88	624.484	380.286	1111.69	225.649	164.477	292.632	1692.07	65.8376	941.362	594.56	980.998	367.481	292.808	313.083	238.77	2378.85	239.057	437.113	11370.2	1644.08	3126.47	2210.69	200.784	3338.49	3731.8	4448.74	55.8421
243	20.3333	2912.59	673.136	555.545	1773.53	2975.96	722.22	9338.15	1465.02	43447.3	1488.7	2106.36	11674.5	756.057	162.43	1880.11	3540.36	1788.3	1632.32	4850.29	597.389	1080.91	633.307	383.554	1120.99	226.19	162.785	277.676	1712.82	65.4448	959.846	596.255	993.409	365.032	289.143	306.716	231.506	2386.58	236.186	431.518	11430	1654.69	3156.41	2229.06	204.461	3300.82	3777.57	4483.96	52.4632
244	20.4167	2946.97	669.301	559.327	1783.63	2961.54	715.714	9253.63	1457.21	43585.3	1484.6	2128.22	11790.9	752.836	160.502	1919.38	3553.61	1793.65	1614.85	4937.84	575.392	1066.5	643.086	386.753	1129.62	227.91	160.001	262.734	1733.68	64.4153	979.616	596.209	1005.92	362.093	285.632	301.624	224.933	2395.32	232.95	427.276	11487.4	1665.66	3186.99	2248	208.556	3261.78	3824.85	4520.15	49.2405
245	20.5	2981.16	664.567	564.571	1791.99	2946.53	708.546	9170.64	1447.64	43716.9	1478.18	2150.59	11909.5	750.305	158.214	1959	3566.5	1798.99	1598.33	5026.4	554.032	1052.4	653.936	389.92	1137.18	230.393	158.353	249.471	1754.09	62.3607	1000.89	596.002	1019.36	358.568	282.338	299.204	219.045	2403.5	228.875	419.604	11545.3	1675.86	3217.65	2267.95	212.797	3221.64	3873.71	4556	46.5229
246	20.5833	3013.94	659.253	571.725	1801.05	2932.6	699.834	9090.03	1436.33	43835.2	1470.03	2175.4	12029.2	751.839	156.002	1998.33	3580.1	1804.07	1582.15	5113.79	533.15	1038.8	665.409	392.357	1144.45	233.109	157.09	238.619	1774.06	60.9221	1024.93	596.542	1032.65	354.065	278.563	295.477	213.137	2411.71	225.384	409.981	11607.2	1684.77	3248.68	2288.97	216.842	3179.01	3924.08	4594.28	43.9814
247	20.6667	3046.51	653.695	580.202	1810.72	2918.01	690.323	9008.87	1423.39	43947.7	1460.73	2202.44	12149.8	754.736	153.974	2037.91	3593.9	1809.4	1565.89	5199.27	512.383	1024.21	676.595	393.714	1151.8	235.654	156.025	229.514	1793.98	59.9787	1052.14	597.03	1048.84	348.956	274.58	291.295	207.466	2419.87	221.827	400.165	11674.5	1692.96	3281.35	2310.42	221.048	3134.09	3975.75	4629.57	41.6626
248	20.75	3078.6	647.521	589.091	1821.35	2904.91	679.326	8924.91	1409.59	44048.7	1450.18	2229.32	12273.4	760.73	151.192	2078.03	3607.43	1814.29	1549.44	5288.91	492.188	1008.36	687.245	394.477	1158.74	237.826	154.364	221.282	1814.05	59.1134	1080.33	597.641	1060.98	344.303	270.899	286.173	202.314	2424.98	218.133	390.639	11739.4	1701.82	3313.54	2331.29	224.953	3085.01	4026.25	4661.56	39.4357
249	20.8333	3109.76	642.047	599.491	1833.63	2893.26	668.083	8843.77	1396.08	44128.8	1439.51	2253.72	12397	770.596	148.664	2118.83	3620.43	1819.31	1531.23	5381.53	471.983	992.518	698.012	395.491	1166.51	240.126	152.202	213.221	1834.4	57.7969	1109.19	597.427	1070.82	340.349	267.585	280.715	198.008	2430.28	214.476	381.238	11804.8	1712.51	3346.57	2351.91	228.927	3037.14	4073.11	4691.11	37.247
250	20.9167	3140.72	636.333	611.175	1846.36	2884.24	656.621	8760.36	1384.43	44217.7	1428.47	2278.75	12523.9	782.012	145.901	2160.9	3632.38	1824.03	1512.42	5477.28	450.224	977.619	707.606	397.137	1173.6	242.208	150.878	205.247	1853	56.6012	1139.55	595.696	1078.03	336.359	264.858	274.788	192.981	2435.51	210.347	371.716	11868.4	1726.18	3379.88	2372.3	232.751	2989.56	4119.41	4721.39	34.9303
251	21	3170.97	630.688	622.813	1859.18	2874.75	644.593	8675.6	1373.12	44320.8	1417.17	2304.34	12649.7	795.781	143.091	2201.7	3644.52	1828.48	1492.83	5574.99	427.911	962.796	717.304	398.429	1178.58	244.643	150.703	198.993	1870.83	55.8176	1169.13	594.125	1086.61	333.032	262.251	269.083	187.445	2441.66	206.461	363.353	11927.8	1739.46	3413.47	2391.67	236.017	2941.83	4163.8	4750.97	32.7812
252	21.0833	3199.55	624.787	634.099	1871.93	2864.68	631.382	8591.53	1362.65	44427.5	1405.25	2330.54	12777	813.479	141.216	2241.48	3659.13	1832.45	1471.8	5675.08	407.014	948.333	726.912	400.003	1182.38	246.915	150.122	193.296	1885.87	55.1783	1199.01	591.971	1095.72	328.562	259.443	263.294	181.428	2447.25	201.817	354.644	11985.3	1752.81	3446.81	2410.64	238.556	2893.51	4204.35	4781.43	30.6529
253	21.1667	3227.84	619.461	645.246	1883.44	2853.61	616.765	8508.52	1354.22	44536.5	1392.63	2357.22	12905.6	832.461	139.875	2280.59	3673.82	1835.56	1449.86	5778.06	387.185	933.054	736.716	401.762	1185.64	248.804	149.554	188.289	1899.43	54.5299	1228.51	590.631	1103.84	325.299	256.538	257.188	175.831	2453.14	196.055	345.524	12043.2	1766.25	3479.89	2427.94	240.776	2844.36	4244.22	4811.47	28.6003
254	21.25	3255.47	614.713	657.41	1893.24	2843.44	600.818	8424.68	1345.73	44643.9	1378.65	2384.7	13033.4	852.647	138.845	2319.15	3689.35	1839.07	1426.84	5884.03	368.198	918.095	746.211	404.767	1188.97	251.555	148.558	183.706	1911.74	54.1008	1259.43	589.803	1113.16	322.49	252.891	251.565	170.792	2459.71	190.633	334.76	12095	1778.96	3511.59	2442.57	242.874	2794.46	4284.31	4842.3	26.9126
255	21.3333	3281.33	610.537	670.26	1902.57	2835.27	584.842	8342.93	1338.78	44745.3	1363.43	2413.08	13160.8	873.683	138.313	2356.53	3704.16	1840.14	1403	5992.21	350.624	902.887	755.049	407.778	1191.46	254.074	149.379	179.393	1922.24	53.7625	1291.88	591.319	1123.13	320.145	249.877	246.015	167.01	2467.25	184.918	325.103	12147.5	1790.91	3541.73	2454.84	244.775	2747.22	4323.43	4873.79	25.4414
256	21.4167	3307.18	606.293	687.541	1911.16	2829.93	569.054	8262.29	1333.45	44838	1348.65	2442.11	13289.3	895.692	137.64	2394.76	3718.13	1840	1378.79	6105.64	333.945	887.227	763.74	411.193	1193.21	256.42	150.33	174.442	1933.02	52.9357	1326.19	594.653	1133.4	316.782	247.231	239.728	163.666	2475.5	179.67	315.191	12198.3	1802	3570.23	2465.2	246.437	2700.62	4361.68	4902.72	24.453
257	21.5	3331.39	601.965	707.11	1918.61	2824.97	553.623	8183.16	1329.51	44922.4	1334.41	2470.48	13418.4	919.314	136.563	2431.49	3730.4	1839.31	1354.39	6220.39	318.656	870.286	772.119	414.408	1194.77	258.931	153.463	170.257	1944.37	51.8957	1359.35	597.949	1145.19	313.124	244.608	233.585	161.202	2483.58	173.631	305.355	12243.1	1813.97	3598.79	2472.33	247.902	2654.95	4400.62	4930.14	24.0021
258	21.5833	3354.48	598.684	727.757	1926	2818.89	538.469	8104.37	1329.39	44988.3	1318.62	2498.05	13545.6	947.216	136.171	2466.18	3741.9	1836	1329.88	6335.95	304.539	852.045	782.715	417.241	1196.03	261.063	157.06	166.019	1957.09	50.6909	1391.22	600.791	1157.46	309.705	241.307	227.064	158.848	2493.98	167.846	295.03	12285.2	1826.13	3624.88	2478.31	249.589	2612.18	4441.52	4960.26	23.8185
259	21.6667	3376.33	596.265	750.54	1932.21	2813.07	524.452	8023.39	1330.15	45044.3	1301.03	2525.5	13671.1	978.583	135.888	2500.77	3751.25	1835.65	1304.21	6449.47	291.249	833.123	793.891	419.794	1196.14	263.539	160.338	162.213	1969.44	49.7423	1423.99	602.111	1170	307.467	238.523	220.551	157.552	2504.46	162.135	284.874	12327.2	1840.52	3650.19	2483.18	251.425	2570.41	4483.07	4988.6	23.5406
260	21.75	3395.76	594.093	774.676	1937.31	2806.78	509.71	7939.92	1330.28	45090	1281.09	2553.48	13795.7	1013.45	135.863	2534.25	3758.62	1833.64	1276.97	6561.42	278.781	813.607	805.687	422.276	1195.86	264.736	163.008	159.503	1982.04	49.2191	1455.57	602.781	1182.55	305.137	236.379	213.68	156.513	2514.74	156.427	275.042	12373.4	1853.05	3675.49	2487.98	253.174	2529.69	4525.61	5016.08	23.3857
261	21.8333	3412.03	592.527	800.286	1943.14	2800.59	494.729	7854.55	1329.42	45127.6	1261.6	2581.73	13916.4	1052.18	136.318	2567.37	3768.59	1833.28	1247.55	6667.24	267.736	794.427	817.478	425.377	1195.52	266.213	166.119	157.346	1992.6	48.5708	1488.09	602	1194.82	302.595	233.793	207.158	156.251	2524.82	151.217	266.338	12421.6	1864.82	3700.98	2493.58	254.689	2488.17	4567.93	5045.8	23.7047
262	21.9167	3427.8	590.993	826.797	1948.4	2794.98	478.63	7774.45	1329.38	45163.3	1241.87	2610.31	14034.4	1091.11	137.034	2600.17	3781.07	1834.86	1216.79	6765.99	258.117	774.802	828.816	428.483	1192.76	267.06	169.726	156.33	2001.21	47.8253	1520.38	601.289	1205.9	299.509	231.46	200.576	155.992	2536.26	145.448	255.629	12472.3	1875.11	3727.21	2501.55	256.245	2445.39	4609.54	5074.48	24.5792
263	22	3443.32	589.876	854.645	1953.87	2788.93	462.185	7699.72	1328.53	45200.3	1221.62	2639.79	14146.2	1132.15	137.988	2631.84	3796.08	1835.93	1185.14	6865.72	248.18	755.019	840.945	431.387	1191.38	267.255	174.729	156.277	2009.65	46.5254	1550.52	599.438	1217.37	296.318	228.734	195.545	155.076	2549.44	139.123	250.181	12525.1	1885.26	3754.28	2510.41	257.618	2402.29	4652.04	5101.81	25.8115
264	22.0833	3458.43	589.598	883.617	1959.36	2784.05	444.701	7630.17	1327.26	45229.8	1200.34	2669.48	14253.7	1174.27	139.63	2661.99	3812.23	1835.75	1152.82	6970.52	238.689	735.518	853.948	434.448	1189.06	267.172	179.383	156.468	2018.76	45.4308	1578.39	597.466	1228.27	292.423	226.358	190.977	154.495	2561.3	133.537	242.489	12579.3	1896.75	3782.5	2519.73	259.042	2359.98	4694.5	5129.85	27.2048
265	22.1667	3472.86	590.213	913.357	1964.89	2780.02	427.034	7561.65	1325.89	45261.6	1179.52	2702.51	14363.1	1217.41	141.953	2693.85	3829.76	1835.34	1119.15	7079.73	229.767	717.332	867.346	437.331	1187.07	266.734	183.601	156.688	2027.82	44.2161	1602.82	593.438	1240.18	288.188	224.456	186.466	153.478	2573.5	127.99	233.163	12632.5	1911.04	3811.01	2530.23	260.45	2319.25	4740.24	5159.31	28.9289
266	22.25	3485.32	591.865	942.623	1970.11	2775.39	409.475	7495.21	1325.02	45296	1159.22	2736.64	14479.8	1261.32	144.918	2726.09	3848.39	1835.7	1085.43	7193.09	221.951	699.003	878.793	440.344	1181.48	266.082	187.252	158.139	2036.63	43.0863	1625.83	586.93	1253.37	285.674	222.536	182.314	152.646	2584.56	122.385	224.568	12681.9	1927.01	3839.6	2540.72	261.303	2277.7	4789.71	5189.8	31.0933
267	22.3333	3496.08	594.115	972.858	1976.91	2771.08	391.988	7429.65	1325.64	45324.5	1141.18	2770.75	14599.3	1304.65	147.65	2759.08	3866.62	1838.04	1050.45	7305.93	216.304	681.498	891.024	443.912	1175.62	265.063	192.685	160.255	2043.71	42.0135	1647.2	579.406	1269.14	285.639	220.925	178.873	152.028	2595.61	117.419	214.909	12728.8	1944.29	3868.15	2552.27	261.537	2235.14	4838.91	5222.27	33.2423
268	22.4167	3505.93	597.218	1002.76	1984.92	2766.58	377.386	7362.33	1328.61	45345.8	1123.74	2808.1	14718.1	1344.5	150.017	2794.43	3883.83	1842.06	1015.51	7414.46	212.287	665.958	905.127	447.556	1168.87	264.306	198.037	163.574	2050.48	41.1558	1667.76	571.38	1285.69	288.26	219.836	176.266	150.969	2607.64	113.027	205.412	12773.6	1963.55	3895.22	2563.79	261.577	2190.61	4887.56	5255.4	35.6506
269	22.5	3514.85	600.387	1031.66	1994	2762.7	363.913	7291.52	1332.91	45361.2	1106.44	2847.84	14833.9	1384.64	152.506	2829.49	3900.49	1845.99	980.237	7527.99	208.903	651.794	921.031	451.213	1162.46	262.348	203.697	168.256	2056.33	40.0575	1688.75	565.878	1302.75	290.669	219.954	174.01	150.111	2616.59	109.436	196.934	12818	1982.2	3921.42	2575.11	260.913	2143.42	4936.17	5288.5	38.3983
270	22.5833	3522	603.507	1063.26	2004.13	2760.89	351.545	7222.13	1334.81	45390.2	1087.65	2891.27	14940.4	1424.08	156.656	2864.4	3916.12	1849.86	944.804	7644.25	206.189	637.929	936.312	454.601	1155.83	260.724	209.526	173.675	2063.72	38.5855	1708.67	559.998	1319.26	293.634	220.426	172.007	149.248	2625.58	105.883	190.337	12857.3	1999.26	3947.61	2585.79	259.986	2098.98	4983.3	5323.37	41.4504
271	22.6667	3526.97	606.488	1097.11	2014	2758.81	339.785	7149.21	1333.48	45424.7	1070.73	2935.87	15046.4	1466.34	162.4	2899.02	3930.85	1853.81	911.205	7763.13	203.659	623.469	951.378	459.553	1150.76	258.088	217.31	177.908	2072.36	37.0896	1729.34	554.286	1336.91	297.409	219.455	170.492	147.659	2633.79	102.346	184.653	12898.3	2017.86	3975.58	2595.65	258.638	2055.99	5031.69	5357.59	44.6953
272	22.75	3528.57	610.12	1131.88	2024.24	2757.46	327.678	7075.13	1329.93	45469.7	1053.98	2979.38	15151.3	1510.76	169.444	2932.7	3943.35	1856.66	878.352	7885.46	200.963	609.192	964.871	464.745	1145.87	255.869	225.918	181.832	2083.61	36.3338	1751.21	548.98	1353.03	300.583	218.165	169.484	145.985	2640.73	98.9791	179.707	12941	2037.91	4004.95	2604.46	255.741	2013.43	5082.41	5392.64	48.0187
273	22.8333	3526.08	614.684	1167.27	2034.35	2751.82	314.353	6998.31	1326.84	45513.6	1038.15	3022.28	15252.4	1558.14	176.366	2966.29	3956.3	1858.89	845.337	8007.54	198.114	593.63	980.025	472.099	1141.66	253.653	235.802	185.15	2092.26	35.7621	1773.58	545.132	1370.3	302.285	216.27	168.228	144.51	2647.02	95.5637	174.916	12976.1	2061.52	4035.55	2612.44	250.868	1969.48	5133.72	5427.98	51.3238
274	22.9167	3523.59	620.262	1201.98	2044.3	2744.07	301.385	6922.56	1325.02	45565.8	1021.72	3068.6	15349.2	1601.29	182.815	3000.05	3967.99	1860.29	813.192	8127.8	194.976	577.897	996.349	480.604	1136.83	252.16	246.94	187.346	2100.42	35.0777	1797.11	541.915	1389.63	303.357	212.59	167.527	142.389	2651.3	91.804	170.464	13006.6	2086.78	4060.99	2621.16	245.061	1924.25	5186.01	5465.23	54.5951
275	23	3521.06	626.025	1235.61	2053.15	2733.8	289.343	6847.95	1323.11	45625.6	1004.86	3116.87	15439.5	1642.73	188.605	3032.63	3979.14	1860.91	783.734	8251.76	191.061	562.979	1014.82	490.608	1133.25	250.095	258.924	190.994	2107.81	33.857	1821.84	538.058	1410.14	304.66	208.736	166.661	141.008	2655.29	87.5944	165.066	13032.6	2111.69	4082.71	2628.01	240.269	1875.46	5239.49	5504.23	58.1527
276	23.0833	3518.36	632.466	1268.96	2063.24	2721.49	278.647	6777.04	1319.92	45687.5	986.52	3166.08	15525.3	1681.06	193.596	3063.43	3989.76	1857.83	754.438	8379.73	186.53	547.124	1037.17	500.129	1129.54	248.043	270.9	194.605	2111.45	32.6186	1846.35	533.382	1434.91	307.275	204.582	166.311	139.483	2658.81	83.0531	160.158	13064.8	2135.53	4100.84	2633.48	236.579	1827.34	5292.03	5545.01	61.9529
277	23.1667	3514.76	639.85	1299	2072.94	2707.58	270.309	6707.5	1317.67	45746.1	970.007	3215.69	15619	1722.99	197.627	3093.51	3999.45	1851.41	724.687	8509.42	180.44	530.92	1060.98	509.325	1128.11	245.265	282.693	197.475	2112.23	31.7871	1871.5	526.802	1458.09	311.111	200.737	166.124	137.917	2663.78	79.0447	154.691	13104.2	2160.47	4118.53	2639.66	233.742	1780.42	5345.89	5584.28	66.6367
278	23.25	3511.44	648.006	1326.1	2082.76	2692.07	263.142	6638.86	1317.25	45803.9	955.001	3265.64	15718.7	1770	201.181	3122.87	4007.21	1842.4	694.253	8637.66	173.498	514.42	1084.81	519.176	1126.37	242.106	294.869	200.147	2112.17	31.1414	1896.6	521.423	1482.03	315.6	196.072	166.185	134.846	2668.57	75.183	150.022	13159	2186.76	4135.2	2645.77	230.714	1733.24	5402.32	5622.8	72.0764
279	23.3333	3506.24	656.474	1353.85	2091.81	2676.41	257.403	6577.27	1318.37	45861	940.772	3317.09	15819.7	1824.1	204.786	3151.8	4012.96	1834.89	662.568	8763.69	166.098	498.662	1108.46	528.198	1124.27	238.849	308.536	203.007	2112.51	30.8425	1921.94	515.894	1506.07	319.651	191.976	167.066	130.705	2673.15	70.6225	144.139	13221.4	2212.42	4151.26	2652.76	228.077	1688.78	5460.47	5663.39	77.9478
280	23.4167	3500.09	664.575	1382.33	2100.01	2661.08	253.416	6507.8	1323.22	45921.6	927.179	3368.39	15918.9	1876.26	208.154	3182.07	4016.02	1829.63	633.409	8886.55	158.427	482.311	1132.22	537.5	1122.77	234.365	323.786	205.114	2111.85	30.531	1948.62	510.119	1529.28	324.152	187.9	168.237	124.641	2676.53	65.9975	138.971	13282.6	2239.68	4167.1	2662.19	226.199	1646.74	5518.03	5705.89	83.8823
281	23.5	3493.35	672.392	1410.56	2105.47	2644.45	250.697	6428.41	1328.2	45984.6	914.525	3416.05	16016.1	1927.01	210.027	3212.86	4014.11	1827.32	607.3	9013.48	151.904	465.399	1158.97	546.701	1120.4	230.005	339.561	207.962	2109.28	30.1602	1977.75	506.181	1551.35	329.475	183.613	169.423	119.177	2677.64	61.9132	133.942	13351	2268.22	4183.54	2673.82	223.613	1606.95	5574.36	5749.95	89.8986
282	23.5833	3484.65	680.762	1437.59	2111.11	2627.58	249.191	6339.5	1335.02	46052.4	903.125	3457.92	16103.9	1983.57	212.621	3245.37	4011.02	1823.66	582.339	9138.25	146.573	446.64	1187.45	554.706	1119.18	225.059	356.399	211.155	2102.15	29.9488	2009.35	502.034	1573.33	335.522	179.007	170.548	112.478	2680.24	58.0393	128.441	13421.4	2296.72	4199.24	2687.92	219.686	1567.7	5631.52	5794.59	96.2093
283	23.6667	3475.41	688.961	1462.43	2115.5	2611.11	248.065	6257.09	1342.32	46108.3	892.818	3497.76	16195.2	2042.23	214.985	3279.16	4006.82	1819.84	558.513	9260.05	141.575	426.887	1216.78	561.338	1123.05	221.32	375.446	214.396	2092.14	30.0446	2041.63	498.145	1597.71	342.811	174.598	171.478	105.834	2682.22	54.4875	123.554	13495.9	2326.53	4215.92	2704.58	215.293	1526.49	5690.82	5834.61	102.803
284	23.75	3465.32	697.834	1483.62	2118.37	2596.11	246.388	6181.92	1351.56	46157.9	882.512	3536.13	16288.5	2103.99	218.095	3314.47	3999.42	1814.75	536.186	9387.46	136.369	406.85	1248.03	566.93	1126.95	217.913	395.432	217.826	2081.68	30.2807	2078.47	495.174	1622.15	349.858	170.106	172.014	100.483	2683.99	52.0073	118.898	13572.7	2355.32	4232.43	2722.54	209.804	1483.82	5750.4	5875.06	109.818
285	23.8333	3454.06	706.955	1504.88	2123.98	2583.1	243.469	6113.37	1364.34	46202.9	872.415	3571.86	16381.9	2168.31	220.645	3352.84	3992.65	1805.12	514.4	9507.97	131.154	387.351	1279.54	573.281	1130.14	214.752	415.687	220.887	2066.36	30.9182	2115.16	493.34	1646.02	356.453	166.871	171.751	96.9458	2686.13	49.9304	113.71	13652	2386.67	4248.92	2743.17	204.011	1441.88	5812.41	5915.43	116.985
286	23.9167	3439.47	716.357	1525.17	2132.94	2573.8	240.689	6039.8	1379.12	46254.4	863.375	3609.3	16479.6	2235.44	222.435	3395.33	3986.29	1790.28	495.061	9629.95	125.086	369.278	1314.3	578.788	1134.91	213.47	435.542	225.165	2046.74	31.4864	2148.78	492.38	1671.69	363.445	164.148	171.221	92.9104	2689.09	48.5214	107.902	13731.2	2417.67	4264.92	2765.74	198.114	1401.38	5871.05	5955.55	125.008
287	24	3419.95	726.288	1542.97	2144.21	2562.15	238.473	5961.79	1395.64	46309.3	854.417	3646.48	16578.3	2302.72	222.805	3441.13	3978.11	1773.79	477.36	9755.21	119.156	350.626	1350.08	585.015	1137.4	211.845	455.946	227.91	2025.21	32.3908	2183.79	492.266	1696.33	370.959	160.864	169.544	89.6394	2692.13	47.2595	103.294	13811	2447.87	4279.87	2789.2	192.385	1361.48	5928.56	5995.8	133.987
288	24.0833	3393.04	736.959	1560.13	2157.26	2549.67	236.528	5881.59	1414.4	46363.8	846.441	3683.51	16677.5	2373.7	223.278	3491.08	3968.25	1754.77	459.779	9886.45	113.014	333.095	1389.51	588.513	1137.88	210.312	477.783	228.665	1997.77	32.9864	2217.27	491.217	1722.93	379.292	157.241	167.885	86.6784	2694.14	46.0716	99.0721	13886	2474.89	4290.74	2813.46	186.576	1325.74	5983.32	6037.12	143.433
289	24.1667	3364.1	748.344	1577.34	2170.97	2536.52	236.165	5802.88	1435.78	46398.2	839.008	3720.69	16781.8	2447.92	224.508	3547.36	3957.27	1733.14	444.362	10021.5	106.576	314.973	1429.76	590.983	1136.4	207.941	501.582	227.054	1969.2	33.4532	2250.14	489.794	1750.32	387.971	153.643	166.378	84.1904	2696.45	45.063	96.1129	13965.7	2501.18	4300.44	2836.54	181.304	1293.22	6038.12	6077.79	153.101
290	24.25	3335.07	760.335	1593.5	2185.51	2522.86	237.167	5723.02	1460.52	46413	831.679	3757.76	16894.9	2525.78	225.76	3607.55	3943.67	1709.56	431.475	10165.3	100.538	297.131	1469.81	593.283	1133.81	205.089	525.924	226.51	1937.36	34.8237	2279.91	488.273	1781.4	396.939	149.573	164.352	82.1815	2695.92	43.2627	93.2826	14046.4	2526.41	4308.33	2856.84	176.279	1263.41	6093.75	6120.73	163.033
291	24.3333	3302.51	773.217	1611.23	2202.22	2509.52	238.652	5642.19	1489.08	46424.6	825.38	3795.91	17008.6	2604.95	228.128	3671.24	3929.65	1684.22	420.153	10320	93.9571	279.622	1510.56	596.228	1130.42	202.181	551.504	225.383	1904.73	36.3539	2307.98	485.702	1814.63	405.858	145.819	162.855	80.7209	2696.34	42.283	90.4644	14123.3	2548.41	4313.88	2873.93	171.054	1232.66	6151.12	6174.02	173.061
292	24.4167	3264.69	786.612	1629.1	2219.48	2495.39	242.089	5555.44	1520.19	46439.9	819.936	3835.06	17116.5	2688.88	230.378	3741.19	3913.91	1659.99	409.47	10482.5	88.5363	264.288	1552.65	598.941	1129.23	201.127	577.051	221.317	1871.21	38.1158	2330.12	482.456	1846.53	415.314	143.221	160.861	79.7058	2693.02	41.6577	89.5733	14203.4	2571.93	4316.68	2890.73	166.286	1201.56	6207.08	6230.13	182.575
293	24.5	3220.79	799.968	1647.48	2237.84	2480.86	248.068	5464.13	1552.53	46461	815.554	3872.81	17219.6	2777.77	232.971	3814.06	3890.85	1635.49	399.799	10645.9	84.4118	247.538	1596.89	601.222	1126.84	199.721	603.119	218.71	1841.09	39.7239	2350.6	477.763	1876.87	425.316	140.899	159.541	78.0689	2684.9	41.4644	87.097	14278.3	2595.81	4317.45	2907.61	162.558	1170.24	6262.65	6291.88	191.065
294	24.5833	3172.32	814.54	1664.85	2256.19	2464.91	255.57	5372.32	1588.08	46479.2	811.53	3909.82	17318.7	2869.21	237.411	3889.95	3866.53	1610.33	390.529	10814.1	80.96	231.253	1642.27	598.195	1123.52	198.964	629.674	216.252	1810.5	40.9902	2370.71	471.894	1905.73	435.575	139.64	157.819	76.843	2680.39	41.8914	84.737	14350	2621.48	4316.28	2924.02	158.29	1141.95	6320.65	6355.73	199.243
295	24.6667	3121.04	827.454	1679.38	2275.12	2449.1	263.555	5280.99	1623.72	46487.4	806.38	3947.56	17421.3	2958.46	244.914	3967.82	3841	1582.87	381.171	10989.4	77.8776	215.852	1688.8	593.166	1119.88	198.271	658.098	214.617	1782.62	42.8894	2388.68	466.264	1931.43	446.288	137.945	155.45	76.1954	2676.13	42.0176	82.6166	14412.1	2649.51	4312.61	2945.15	154.109	1115.02	6382.74	6422.69	207.523
296	24.75	3067.38	839.612	1689.69	2292.16	2431.25	271.904	5192.15	1660.1	46485.5	800.775	3986.77	17526.2	3045.78	253.585	4048.15	3815.08	1554.35	371.732	11169.4	75.2051	200.654	1734.53	586.973	1117.69	196.591	687.633	212.186	1763.31	44.6568	2409.38	461.692	1959.79	457.64	135.978	152.143	75.7015	2672.2	42.4346	80.3988	14474.5	2678.09	4306.74	2968.12	149.711	1089.65	6445.18	6492.57	216.341
297	24.8333	3011.95	850.628	1703.38	2309.38	2410.99	280.895	5104.2	1696.76	46479.1	793.366	4030.28	17630.2	3137.02	262.225	4131.2	3788.79	1527.99	362.107	11352.2	73.0358	186.228	1780.28	580.337	1117.66	194.885	718.1	210.594	1747.24	46.8059	2426.67	458.531	1987.02	469.554	133.289	149.668	75.2063	2664.51	42.4788	79.5388	14537.3	2707.47	4301.69	2991.58	144.974	1063.6	6509.83	6570.13	225.489
298	24.9167	2953.45	862.156	1716.62	2326.85	2389.24	291.244	5017.35	1730.22	46476.7	786.696	4077.27	17721.8	3229.93	270.472	4217.69	3763.88	1502.34	355.038	11534.1	71.413	173.834	1826.09	573.198	1120.87	192.576	749.07	209.92	1733.66	49.357	2443.36	455.119	2013.98	483.195	131.14	146.957	73.3922	2657.22	43.2972	80.2692	14599.8	2736.24	4297.9	3017.84	140.085	1036.94	6574.5	6650.54	234.931
299	25	2894.45	873.904	1727.72	2343.88	2367.16	302.882	4929.26	1762.27	46480.7	780.154	4129.01	17797	3325.3	278.024	4306.38	3735.87	1479.22	350.808	11721.9	69.3209	162.721	1871.04	567.478	1123.7	191.35	782.341	208.013	1730.22	51.9679	2463.91	452.258	2042.06	497.872	129.097	144.441	70.7977	2643.42	44.2814	81.8713	14664.2	2764.24	4294.76	3046.43	135.407	1010.24	6637.9	6734.11	244.436
300	25.0833	2835.73	885.544	1739.39	2362.12	2345.8	314.975	4839.79	1792.49	46487.9	773.648	4185.37	17857.7	3429.17	283.788	4397.93	3706.14	1451.54	347.871	11908.5	67.6645	151.832	1917.85	561.99	1129.95	189.576	818.149	205.615	1728.76	54.7699	2488.6	451.804	2070.15	512.262	125.866	141.582	67.4082	2628.96	46.4437	82.5508	14733.5	2790.68	4291.98	3077.31	130.278	984.245	6695.24	6820.69	254.283
301	25.1667	2774.88	897.495	1749.48	2381.67	2325.22	325.899	4743.11	1823.58	46490.1	767.421	4244.97	17925.3	3538.12	287.317	4493.68	3674.94	1420.49	346.116	12088.9	65.5247	142.575	1965.08	556.884	1137.63	188.973	855.384	204.085	1728.13	57.8178	2515.47	451.585	2100.45	525.988	123.195	140.394	64.2535	2613.48	49.174	83.4535	14806.8	2817.44	4288.44	3113.17	125.856	957.758	6749.05	6907.09	264.339
302	25.25	2712.14	909.927	1759.49	2398.76	2302.62	336.644	4640.27	1854.95	46496.3	761.584	4303.82	17998.9	3653.84	289.33	4590.73	3639.4	1386.49	344.439	12275.8	63.6543	131.954	2014.85	550.429	1146.17	188.44	893.013	203.127	1726.38	59.6526	2549.44	450.634	2129.43	538.468	120.755	139.785	60.2238	2599.85	52.4156	84.1089	14887.6	2844.89	4281.85	3150.54	121.024	931.505	6798.2	6991.17	274.623
303	25.3333	2653.43	923.173	1767.23	2415.79	2280.71	346.47	4533.93	1887.25	46531.2	755.552	4363.23	18078	3770.43	288.249	4687.27	3603.83	1350.84	342.973	12470.4	61.7404	121.668	2065.3	543.104	1154.81	186.903	931.025	201.794	1719.37	60.6286	2584.56	448.374	2160.56	549.622	117.933	139.518	56.5978	2584.71	56.4419	85.0931	14961.3	2873.6	4271.56	3189.71	116.569	903.864	6838.78	7076.93	285.844
304	25.4167	2594.13	935.268	1773.22	2432.88	2259.11	355.586	4428.97	1921.45	46583.9	749.331	4423.31	18165.9	3887.79	288.183	4785.63	3566.5	1318.95	342.249	12668.5	60.7064	110.416	2120.73	536.049	1161.82	186.33	970.388	199.403	1711.59	60.828	2623.01	445.748	2185.73	561.673	116.105	138.87	53.2241	2571.13	60.4034	85.448	15021.2	2905.96	4256.46	3229.6	111.202	873.803	6880.03	7156.4	296.735
305	25.5	2535.27	946.966	1775.67	2447.58	2236.55	365.423	4320.14	1958.02	46669	742.775	4485.96	18263.1	4005.81	287.74	4885.33	3525.72	1284.75	342.155	12868.7	60.5917	99.1147	2173.21	530.961	1170.53	185.162	1009.95	196.696	1702.4	60.3687	2661.39	442.949	2212.32	573.596	114.998	138.201	48.942	2559.42	64.1318	84.6059	15072.4	2939.21	4236.68	3267.89	105.308	841.237	6922.25	7233.68	305.911
306	25.5833	2475.72	957.901	1777	2461.49	2213.12	375.908	4214.54	1998.92	46762.2	735.408	4553.65	18367.8	4129.31	286.835	4985.15	3480.43	1248.45	342.058	13076.9	61.4293	88.2187	2221.74	526.79	1177.83	184.917	1049.6	193.152	1694.19	59.891	2698.61	439.701	2238.64	585.274	113.644	137.94	44.0551	2546.29	67.4661	84.8175	15125.4	2971.58	4217.54	3304.57	98.4945	811.902	6968.68	7312.06	314.447
307	25.6667	2417.45	967.348	1774.6	2476.09	2190.12	386.635	4113.21	2038	46843.3	729.004	4626.15	18484.5	4251.91	284.741	5087.9	3432.25	1209.86	342.163	13285.3	63.4067	78.8732	2267.78	522.847	1186.1	184.649	1084.54	188.099	1683.62	58.7793	2733.57	436.726	2261.01	595.347	112.815	136.965	39.3584	2535.55	71.1344	84.9074	15184.1	3003.51	4197.61	3346.78	92.0481	784.661	7014.25	7386.92	322.333
308	25.75	2357.46	974.083	1767.98	2488.56	2162.65	398.275	4014.98	2073.22	46912.7	722.961	4702.34	18600.2	4375.16	281.183	5192.64	3378.55	1169.26	341.688	13495.5	66.1279	71.5644	2315.78	521.437	1194.03	184.94	1120.26	184.399	1671.93	58.9125	2773.81	432.777	2278.84	601.986	111.546	136.239	35.9446	2526.87	75.0067	87.8973	15236	3037.21	4180.66	3391.39	85.9614	756.647	7061.3	7462.32	330.398
309	25.8333	2297.57	978.773	1762.34	2502.38	2131.2	409.563	3925.08	2108.03	47008.7	717.512	4782.85	18717.8	4502.03	275.463	5300.29	3325.35	1128	340.53	13711.6	69.2436	65.5693	2365.04	521.077	1201.36	184.156	1156.36	181.132	1661.23	58.6977	2814.58	431.956	2295.8	607.995	111.365	134.417	32.8511	2521.61	79.2551	91.6209	15282.3	3072.29	4165.38	3436.39	79.9103	730.167	7108.45	7539.31	339.08
310	25.9167	2236.98	981.437	1754.98	2514.78	2100.2	420.704	3835.24	2144.06	47134.3	711.396	4866.01	18834.9	4635.88	266.302	5409.61	3269.56	1091.43	339.159	13931.3	72.8539	60.6101	2415.73	524.541	1210	182.455	1196.58	175.469	1654.06	59.5917	2855.81	433.069	2316.64	615.363	111.462	133.434	31.2997	2516.25	83.1256	96.1851	15323.8	3104.73	4151.24	3477.45	74.0737	704.242	7147.61	7619.84	347.834
311	26	2176.86	980.973	1746.67	2523.94	2068.85	431.204	3747.96	2182.59	47263	704.786	4942.4	18950.1	4778.65	253.832	5517.26	3213.32	1063.02	337.56	14155.1	76.4712	57.4906	2467.27	529.806	1215.48	181.391	1239.26	169.417	1652.15	59.2434	2902.15	434.813	2344.06	624.918	112.025	132.141	31.069	2508.3	87.1236	102.282	15354.6	3140.51	4139.04	3511.95	68.0914	678.88	7183.41	7704.21	357.485
312	26.0833	2120.96	977.748	1736.65	2531.85	2036.2	440.516	3667.66	2223.85	47394.2	695.799	5014.62	19064.7	4931.62	238.907	5623.19	3158.89	1041.27	335.535	14376.1	79.7545	55.2639	2517.34	534.932	1221.78	180.597	1282.18	163.276	1641.88	57.3451	2950.53	435.613	2380.63	631.937	112.49	130.578	30.6206	2498.41	90.7756	107.822	15409	3179.34	4126.37	3540.75	62.0972	656.013	7207.54	7797.34	367.111
313	26.1667	2065.81	973.457	1727.03	2537.66	2000.67	449.07	3591.61	2268.19	47542.2	688.588	5077.24	19196	5087.72	228.629	5730.86	3107.29	1023.55	332.804	14596.6	81.8505	54.7895	2569.14	541.168	1227.52	180.711	1321.56	155.997	1625.95	55.1402	3005.43	434.963	2414.68	639.727	112.428	128.583	29.872	2484.95	94.767	112.534	15463.9	3215.54	4113.75	3563.02	56.3683	635.38	7242.06	7881.66	374.728
314	26.25	2012.71	968.29	1713.86	2543.92	1961.46	455.534	3518.79	2315.05	47693.5	681.773	5140.89	19339	5248.18	221.36	5834.35	3055.36	1010.19	329.533	14815.8	82.3338	54.2802	2618.86	547.891	1231.44	180.226	1361.11	150.185	1605.18	53.1801	3060.38	431.418	2450.51	647.106	111.617	127.707	29.1358	2463.11	98.2209	117.61	15519.5	3250.33	4101.08	3576.57	50.8663	614.604	7279.69	7959.62	380.506
315	26.3333	1962.47	961.528	1698.95	2553.37	1923.05	461.171	3450.31	2365.8	47829.3	675.686	5204.89	19492.6	5411.82	215.868	5934.66	2999.92	992.653	325.197	15038.6	82.6012	54.8084	2664.77	556.149	1236.78	180.595	1399.4	145.673	1582.41	49.7435	3111.48	426.291	2484.83	656.04	110.108	128.122	29.0497	2436.96	101.43	123.117	15564.2	3281	4087.77	3578.87	46.2136	595.999	7321.44	8037.99	387.557
316	26.4167	1913.62	954.305	1679.38	2564.59	1885.42	466.511	3384.06	2421.37	47925.3	670.277	5272.01	19672.6	5575.76	209.678	6033.54	2943.11	978.454	319.663	15271.4	84.4001	55.186	2713.65	563.003	1241.48	180.324	1436.02	143.552	1563.26	48.2346	3163.94	422.42	2523.26	664.786	109.107	128.079	29.1626	2408.43	104.138	129.561	15609.5	3306.42	4076.06	3575.66	41.8134	578.518	7364.84	8099.92	395.928
317	26.5	1864.96	945.897	1654.3	2577.31	1852	471.453	3319.69	2480.42	47999.7	664.651	5339.42	19853.7	5739.3	202.308	6134.19	2879.36	964.485	313.319	15506.7	87.4973	55.2493	2762.86	568.815	1248.23	181.021	1472.26	145.546	1543.2	45.3502	3216.24	417.411	2561.45	674.229	109.228	128.184	28.7572	2380.68	107.485	135.571	15654	3325.13	4067.09	3569.39	36.3164	560.47	7407.33	8150.21	405.443
318	26.5833	1813.11	937.233	1630.77	2591.52	1820.63	474.085	3258.81	2543.73	48072.8	658.159	5409.26	20040.8	5906.05	195.192	6236.59	2820.97	952.499	306.092	15742.6	93.5603	54.5317	2813	572.165	1257.03	182.339	1510.47	146.594	1524.67	45.0906	3270.43	411.768	2598.73	683.986	108.506	128.071	26.9767	2348.96	110.154	140.265	15703.7	3340.73	4063.85	3559.21	30.7747	542.491	7456.35	8197.39	416.39
319	26.6667	1760.55	930.088	1608.6	2606.85	1788.2	475.687	3201.15	2605.36	48118.2	650.87	5473.59	20215.8	6069.33	192.309	6342.65	2765.59	940.786	297.809	15968.1	99.6308	53.2782	2860.27	576.863	1264.51	184.965	1545.56	143.852	1503.98	44.0468	3326.83	405.195	2638.44	695.324	107.832	127.251	26.0606	2316.14	112.344	144.155	15745.6	3354.26	4064.32	3547.52	25.3019	524.799	7502.6	8232.17	428.635
320	26.75	1704.55	922.734	1587.45	2617.39	1755.24	472.505	3147.21	2665.79	48176.1	642.406	5528.78	20374.3	6228.43	191.927	6445.48	2712.15	930.446	289.056	16184.5	107.672	50.9723	2904.99	581.631	1272.94	187.667	1580.99	140.751	1494.96	43.6688	3382.23	398.488	2679.6	702.037	108.567	125.482	24.6917	2278.13	113.301	149.577	15787.9	3369.12	4068.93	3532.97	21.5297	509.341	7551.67	8261.36	441.456
321	26.8333	1650.34	917.632	1564.56	2623.85	1722.09	467.176	3100.26	2725.19	48239.7	633.315	5575.08	20508.4	6392.19	193.161	6544.99	2656.94	920.365	278.901	16398.3	115.199	48.4228	2950.08	584.298	1279.87	189.441	1616.3	139.245	1485.82	44.1775	3435.72	394.132	2721.86	705.164	111.665	121.707	23.0209	2244.66	113.233	153.926	15838.8	3385	4077.43	3515.75	18.9986	497.066	7598.03	8286.58	455.722
322	26.9167	1596.65	913.41	1539.58	2628.41	1689.91	462.174	3060.22	2783.53	48308.6	622.68	5612.9	20650.8	6561.88	195.403	6644.56	2599.8	911.997	267.505	16594.7	122.214	48.2111	2981	588.035	1286.49	191.775	1656.58	136.335	1484.57	44.1017	3493.03	389.012	2766.65	704.846	115.902	116.721	21.6031	2211.68	111.825	159.332	15858.4	3399.15	4090.16	3497.34	17.7908	488.628	7644.74	8316.85	468.357
323	27	1541.85	911.949	1508.61	2631.91	1658.98	455.923	3030.28	2838.81	48386.9	612.862	5648.41	20795.4	6734.26	201.307	6734.36	2541.85	905.299	255.726	16787.4	127.66	49.2335	3009.34	591.533	1291.84	194.483	1701.9	135.805	1483.93	44.9254	3548.74	384.294	2812.07	702.979	120.713	111.782	21.9868	2178.55	109.569	165.955	15897	3420.77	4094.26	3480.32	16.9251	482.861	7698.53	8354.49	480.291
324	27.0833	1490.66	912.879	1470.67	2638	1627.78	447.543	3006.13	2892.01	48462.3	602.541	5685.55	20947.4	6916.25	208.253	6814.61	2486.65	899.069	242.713	16972.1	132.449	51.1019	3030.44	597.586	1297.81	198.465	1754.7	136.809	1485.12	45.7902	3609.79	381.009	2854.79	700.533	128.079	107.111	23.6653	2144.73	102.535	170.12	15939.3	3447.47	4087.92	3465.48	16.5418	478.528	7757.59	8388.55	494.217
325	27.1667	1443.5	912.349	1424.99	2642.48	1595.18	437.293	2982.76	2944.77	48546.9	592.373	5719.43	21107.6	7098.09	216.174	6890.08	2432.22	894.727	229.077	17142.7	136.821	54.5138	3044.67	605.806	1303.59	202.442	1809.62	139.436	1483.58	46.2325	3678.36	377.053	2898.41	698.772	134.293	101.339	26.0352	2110.59	95.0776	177.053	15982.9	3479.64	4076.67	3446.56	16.0444	475.439	7810.28	8419.88	506.614
326	27.25	1396.68	912.204	1383.56	2650.25	1560.63	425.386	2958.18	3002.51	48637.4	582.723	5759.76	21260.3	7278.65	225.184	6956.34	2377.3	890.739	215.079	17298.6	141.364	57.8048	3059.6	614.222	1312.4	206.924	1866.57	140.328	1482.83	47.2383	3746.65	373.647	2941.27	694.998	139.193	94.4662	27.9614	2076.32	86.1051	183.092	16010.3	3518.48	4060.77	3425.47	15.2501	469.662	7854.33	8444.78	517.344
327	27.3333	1353.61	911.518	1340.31	2659.37	1521.16	412.856	2934.23	3064.19	48730.7	572.86	5809.03	21421.4	7466.13	235.358	7005.81	2326.81	887.706	200.16	17473.9	147.369	61.3613	3069.32	628.527	1326.86	211.68	1928.86	140.263	1483.23	47.1499	3818.5	372.881	2983.51	691.781	144.106	87.1728	29.342	2036.49	76.8356	189.267	16046.5	3566.07	4040.88	3402.64	14.5789	462.402	7896.39	8469.24	527.211
328	27.4167	1311.46	908.316	1291.9	2673.77	1488.74	405.371	2905.05	3122.46	48826.9	563.448	5868.55	21602.4	7650.42	246.669	7054.57	2283.21	885.999	184.995	17628.9	154.752	63.0978	3080.12	646.721	1344.43	216.698	1986.78	139.67	1486.86	48.2308	3887.13	373.121	3022.68	692.452	148.802	82.1913	29.9762	1999.65	69.0815	197.626	16110.4	3621.64	4016.24	3377.53	14.3176	454.029	7949.74	8500.84	537.327
329	27.5	1272.01	901.621	1251.41	2676.06	1465.43	399.404	2869.35	3172.11	48922.4	554.089	5913.56	21786.6	7829.07	258.864	7098.1	2239.71	886.667	170.284	17779	162.235	65.5757	3077.28	670.735	1363.53	221.629	2046.23	137.977	1490.3	48.6447	3963.06	374.413	3061.68	698.505	155.737	78.6434	31.4517	1956.27	63.3728	204.108	16181.4	3678.02	3983.41	3349.23	14.3382	442.411	8006.94	8523.79	546.287
330	27.5833	1235.79	895.683	1213.49	2672.05	1450.97	394.142	2836.03	3212.04	49019.7	542.219	5941.3	21976.9	8008.34	271.49	7143.27	2198.11	888.203	155.175	17884.2	167.234	66.8485	3078.36	696.017	1386.33	225.715	2106.39	136.86	1483.64	50.3592	4029.95	375.055	3108.82	709.106	164.52	75.6692	32.6189	1909.11	58.7506	210.981	16243.6	3735.59	3946.52	3314.31	14.6994	430.361	8074.01	8544.83	554.391
331	27.6667	1194.69	888.912	1174.61	2660.79	1434.88	384.387	2806.08	3245.32	49085.9	528.784	5947.21	22178.1	8190.6	285.978	7185.07	2156.17	891.255	139.217	17957.8	172.034	69.7212	3082.19	719.539	1410.1	229.67	2163.23	132.442	1471.88	53.2145	4095.54	375.303	3152.57	716.028	172.619	73.8876	34.1882	1861.25	54.319	210.622	16260	3790.53	3903.28	3275.79	14.9184	417.78	8140.85	8561.62	563.333
332	27.75	1151.55	880.123	1134.33	2641.48	1418	369.322	2777.37	3281.49	49154	514.007	5951.8	22372.5	8377.37	302.078	7225.53	2116.91	896.342	124.084	18021.3	175.228	73.7338	3085.3	744.677	1435.28	234.859	2226.01	133.231	1453.88	58.8383	4159.51	375.912	3192.98	718.597	180.546	69.2907	35.7047	1805.89	51.5823	208.841	16251.9	3839.97	3859.2	3233.94	14.94	404.932	8210.63	8574.98	575.459
333	27.8333	1108.81	872.936	1093.72	2619.92	1400.05	347.156	2752.46	3314.49	49169.5	498.626	5953.58	22559.7	8564.12	319.01	7259.77	2079.73	899.134	108.498	18075.5	177.974	78.2908	3089.49	769.993	1462.58	242.206	2289.01	134.147	1434.2	65.442	4234.61	374.889	3234.36	718.346	190.744	64.0257	37.9833	1764.44	49.4763	205.953	16245.4	3885.39	3813.84	3186.81	14.6607	390.784	8285.17	8590.49	590.855
334	27.9167	1069.53	866.587	1049.36	2597.44	1383.6	329.413	2718.84	3339.6	49128.3	482.501	5947.94	22736.6	8748.55	333.954	7293.2	2047.92	896.461	93.3865	18116.2	183.466	83.4667	3087.77	796.238	1491.25	251.204	2337.62	137.257	1421.44	73.8851	4312.1	372.865	3269.72	719.105	200.649	58.017	39.1259	1723.61	48.4599	203.8	16246.2	3927.59	3768.37	3143.42	14.5236	377.318	8364.48	8613.71	605.516
335	28	1032.89	860.426	1010.19	2569.59	1372.97	309.396	2683.13	3361.91	49129.3	465.606	5940.14	22896.1	8924.11	346.134	7318.26	2011.56	890.326	79.6354	18152	190.616	88.628	3092.61	823.101	1520.47	262.324	2380.52	140.286	1411.03	79.8883	4405.27	370.501	3293.53	720.622	210.052	51.0134	39.61	1692.72	47.8265	202.401	16250.5	3980.67	3710.26	3098.17	14.7728	363.382	8443.72	8637.3	619.32
336	28.0833	1002.92	853.11	977.587	2539.4	1366.27	287.781	2644.58	3388.7	49159	445.88	5930.58	23034	9095.27	353.641	7336.56	1969.46	875.843	66.1285	18152.5	200.777	93.8065	3090.73	841.874	1547.41	273.133	2420.93	144.255	1406.93	88.4742	4491.92	363.725	3328.7	725.192	219.106	44.1612	39.9697	1661.1	47.8442	204.392	16273.6	4042.15	3664.98	3050.23	15.1432	348.258	8531.73	8657.23	631.446
337	28.1667	972.379	844.769	946.337	2506.2	1359.17	265.508	2604.48	3417.7	49223.2	423.921	5921.91	23182.7	9263.26	361.073	7348.53	1919.04	852.767	53.5354	18138.7	213.278	98.569	3074.91	852.183	1579.36	280.943	2441.53	149.79	1404.11	96.7951	4572.37	355.892	3368.57	723.806	226.462	38.5598	40.8465	1637.64	48.8304	208.12	16292	4113.6	3627.77	3002.56	15.2634	334.776	8617.92	8674.31	639.788
338	28.25	939.574	837.178	919.795	2470.22	1352.01	243.408	2574.21	3446.86	49289.4	400.345	5912.78	23330.1	9437.44	366.161	7347.69	1861.7	834.324	42.1699	18113.1	221.076	102.131	3054.42	858.729	1610.91	288.599	2464.67	154.316	1406.78	107.052	4654.27	350.225	3412.27	717.243	229.386	34.6746	43.7971	1619.12	51.097	210.741	16315	4173.81	3599.01	2952.76	15.0779	323.056	8715.5	8712.69	644.598
339	28.3333	911.35	831.172	896.966	2432.43	1347.5	220.106	2546.91	3473.78	49331	375.54	5895.51	23487	9607.67	367.222	7325.55	1808.71	818.219	30.4342	18088	227.766	104.597	3033.94	862.239	1646.14	296.373	2493.92	159.169	1408.72	118.696	4732.39	347.386	3459.34	708.222	228.864	29.8463	46.544	1598.5	51.2738	216.963	16311.5	4221.47	3572.25	2896.15	14.2919	311.653	8826.06	8788.64	647.289
340	28.4167	886.919	819.476	875.102	2391.09	1339.13	200.291	2515.01	3499.66	49371.7	349.414	5865.7	23655.1	9782.47	366.377	7296.92	1758.53	803.615	20.4038	18043.2	235.461	104.473	3010.01	864.098	1680.89	303.276	2523.53	161.53	1417.01	130.78	4802.42	343.481	3516.4	698.174	226.104	24.6174	49.7211	1574.95	50.2618	225.75	16312.4	4253.19	3544.18	2842.23	13.2766	299.783	8934.45	8903.6	645.674
341	28.5	864.362	800.436	866.576	2342.78	1324.95	180.249	2480.42	3529.29	49435.2	323.801	5855.41	23832.1	9966.94	361.459	7276.76	1706.37	787.259	13.1717	17991.1	241.467	103.351	2992.13	868.185	1719.03	309.588	2549.89	166.107	1425.24	143.672	4871.95	341.567	3579.78	690.297	224.25	22.2338	51.7515	1535.53	47.8237	232.883	16310.5	4280.76	3517.47	2790.47	11.7871	286.794	9052.47	9013.15	646.516
342	28.5833	843.141	780.216	865.984	2290.64	1306.15	158.202	2442.32	3558.09	49503.3	300.123	5854.72	24021.3	10148.3	351.479	7265.77	1660.02	768.203	6.7413	17953.1	247.215	101.941	2977.45	875.802	1759.23	316.483	2575.36	170.94	1428.21	157.489	4928.98	336.183	3651	678.3	219.786	21.5111	50.934	1499.63	46.4253	242.28	16311.1	4297.2	3487.49	2739.94	9.3095	279.098	9174.03	9133.52	647.72
343	28.6667	823.909	760.13	874.911	2238.96	1285.65	139.863	2396.08	3587.79	49586.1	276.124	5874.07	24211.9	10314.6	346.084	7282.7	1610.88	747.333	4.18587	17906	247.073	100.989	2958.65	888.208	1797.75	319.797	2599.19	177.622	1441.8	175.721	4957.07	328.502	3718.25	667.896	215.504	21.4696	45.545	1464.23	42.7395	252.196	16319.7	4303.2	3454.13	2691.91	7.13419	273.897	9281.29	9255.81	647.029
344	28.75	810.63	741.931	890.492	2178.71	1266.55	122.314	2338.91	3618.63	49767.4	251.621	5890.37	24374.6	10441.7	341.209	7286	1557.41	735.236	5.12304	17880.4	247.684	101.535	2938.01	899.269	1830.67	325.499	2627.23	183.834	1458.61	197.073	4977.09	320.77	3791.39	650.142	215.488	22.6311	37.8461	1424.1	41.2593	263.826	16370.1	4297.41	3419.13	2645.31	5.32932	270.784	9392.66	9384.23	642.219
345	28.8333	799.726	724.107	909.293	2124.13	1253.86	106.644	2274.24	3647.73	49936.9	229.382	5895.7	24535.7	10565.4	334.456	7280.48	1502.17	725.759	8.6544	17893.1	251.682	100.935	2916.4	911.405	1860.93	334.631	2667.21	187.32	1486.78	219.392	5010.6	311.49	3878.85	635.933	218.52	23.9146	30.9886	1387.26	40.337	275.019	16419.9	4290.73	3385.24	2596.22	3.22369	268.903	9511.12	9530.75	633.862
346	28.9167	783.27	697.486	928.604	2078.43	1240.26	91.7091	2200.66	3650.96	50138.8	208.468	5890.85	24687.6	10662.3	329.405	7262.68	1449.02	719.795	15.3715	17851.8	253.555	101.944	2899.43	926.802	1893.88	343.459	2698.05	192.256	1512.01	239.521	5066.65	299.513	3982.89	622.081	220.799	26.0538	25.8583	1355.17	40.1798	283.399	16479.8	4290.43	3346.07	2557.87	2.73719	262.676	9630.28	9697.6	626.384
347	29	765.711	675.482	952.263	2020.85	1226.66	77.2435	2119.56	3641.81	50322.6	190.312	5903.39	24828.5	10761.1	326.073	7223.05	1387.04	714.984	25.4845	17768.6	257.67	104.488	2867.23	947.578	1918.99	352.157	2728.24	194.18	1551.65	251.746	5142.29	285.017	4082.32	606.929	225.338	28.1247	20.1488	1326.42	40.3003	296.512	16506.7	4276.92	3313.84	2520.91	2.90006	255.729	9751.97	9806.59	626.72
348	29.0833	749.914	651.808	975.144	1958.01	1222.24	59.8037	2043.95	3626.27	50455.5	169.994	5925.63	24932.9	10839.8	318.629	7168.09	1338.76	708.758	38.1054	17659.4	268.433	106.748	2833.71	958.288	1948.42	354.869	2778.76	199.215	1574.03	260.036	5236.75	272.288	4168.54	596.086	232.125	27.9366	15.5385	1285.6	41.1775	312.637	16539.3	4250.97	3285.43	2502.9	3.23388	249.199	9872.21	9911.72	633.682
349	29.1667	735.188	632.471	1000.16	1878.85	1233.57	48.9162	1973.08	3612.81	50543.1	149.703	5953.68	25112.7	10901.2	306.566	7145.47	1288.48	698.72	53.617	17543	269.008	108.011	2820.13	959.37	1969.33	348.979	2807.65	207.383	1583.93	274.585	5345.15	264.121	4262.84	585.959	244.376	29.0392	17.8327	1235.14	43.0054	336.405	16548.8	4225.43	3264.33	2463.64	3.39312	243.825	9952.8	10012.4	639.009
350	29.25	726.223	615.733	1017.66	1798.26	1246.23	40.1383	1913.02	3625.62	50703.9	127.83	6007.36	25271.5	10926.9	285.099	7104.3	1244.36	689.827	71.5082	17474.4	275.697	105.136	2793.56	946.66	1970.6	340.763	2834.2	209.544	1588.79	290.199	5450.99	263.452	4349.59	572.264	263.861	29.511	23.5647	1174.16	42.1616	353.206	16561.9	4208.75	3252.4	2443.71	2.6947	239.416	10013.3	10129.5	638.15
351	29.3333	719.392	610.408	1032.13	1719.5	1260.93	33.5333	1863.27	3644.91	50863.8	108.574	6068.54	25593.3	10900.3	253.62	7056.71	1196.65	682.057	91.7033	17428.6	290.56	99.7378	2768.58	916.844	1971.17	332.54	2859.08	210.181	1594.97	304.061	5542.04	262.395	4457.88	563.582	282.736	30.5567	31.1924	1128.54	40.2921	359.679	16511.9	4204.96	3248.23	2372.92	2.39408	237.211	10069.2	10277.2	628.295
352	29.4167	709.234	595.693	1029.44	1648.27	1273.26	27.5092	1804.87	3685.71	51056.1	92.2689	6141.53	26009	10887	233.081	7010.14	1148.03	669.663	110.312	17419.3	316.306	88.8851	2772.24	886.907	1974.17	325.444	2890.38	206.313	1609.84	316.555	5656.29	258.725	4580.36	542.76	306.003	31.1511	40.807	1098.8	38.67	365.888	16452.9	4226.44	3256.06	2313.93	2.71759	234.458	10160.2	10466.9	625.313
353	29.5	701.163	560.474	1014.66	1574.91	1277.31	19.6298	1758.5	3727.96	51361.6	81.6427	6232.45	26391.3	10944.8	213.975	6904.34	1095.04	649.481	126.525	17413.4	341.912	77.9275	2763.24	835.011	1946	328.661	2893.53	204.546	1625.32	321.044	5783.26	256.52	4689.23	522.049	330.363	30.4104	55.2509	1059.65	43.1726	382.754	16301.4	4241.71	3250.41	2244.11	2.74363	231.829	10263.4	10660.4	629.701
354	29.5833	698.59	520.151	986.756	1503.6	1270.45	15.4086	1696.65	3779.19	51545.3	67.6635	6350.61	26763.8	11017.5	194.21	6740.09	1052.55	635.697	140.814	17458.3	368.975	65.4413	2756.47	781.404	1912.59	336.916	2874.13	219.108	1626.61	334.254	5950.44	248.485	4782.92	486.518	352.237	29.9075	74.0563	1035.67	47.927	397.862	16187	4266.32	3229.58	2141.42	2.03411	239.189	10443.2	10853.8	657.734
355	29.6667	697.168	475.424	939.933	1442.3	1250.88	10.0499	1641.2	3823.73	51661.2	50.7779	6510.89	26995.3	11089	183.112	6555.3	1047.48	626.622	150.879	17460.3	392.992	52.6503	2796.51	714.903	1863.39	339.929	2864.24	247.612	1618.09	350.04	6132.67	233.738	4895.48	460.236	365.514	25.7977	94.4498	1003.41	55.6972	415.254	16044.8	4303.55	3193.52	2049.17	1.0905	242.48	10635.2	11078.9	689.972
356	29.75	670.78	431.341	895.593	1348.07	1219.08	3.84601	1569.05	3852.23	51577.3	31.8377	6715.75	27161.6	11154.2	178.942	6421.55	1078.59	629.747	149.026	17385.3	404.598	45.5265	2889.48	658.427	1797.42	333.48	2918.24	288.36	1621.64	391.49	6313.39	205.991	4984.27	429.68	358.633	25.8376	115.799	948.556	55.1144	456.962	15993.2	4326.42	3151.29	1968	0.563283	248.449	10876.5	11319.9	728.906
357	29.8333	662.268	406.147	847.645	1261.02	1150.37	0.868757	1499.39	3833.45	51873	16.0236	6808.86	27200.3	11273.7	173.73	6172.91	1132.05	622.802	151.094	17184	402.227	39.6268	2964.99	594.154	1748.35	319.474	3119.98	336.707	1586.93	423.25	6525.62	183.961	5071.96	466.483	356.983	27.4362	125.554	911.456	62.5442	508.7	15945.3	4332.84	3091.61	1867.85	1.51821	243.344	11122.9	11544.3	775.656
358	29.9167	659.703	397.597	738.533	1156.62	1069.66	0.665479	1438.28	3777.1	52398.1	4.57159	6941.94	27237	11388.2	168.697	6122.08	1212.26	608.991	148.62	17044.9	339.941	32.3814	3048.33	548.886	1682.4	297.28	3250.64	407.059	1523.14	416.481	6728.55	165.919	5145.97	493.685	367.692	30.3333	130.191	847.068	71.367	607.255	16044.2	4305.15	3030.81	1770.84	2.96677	246.093	11354.3	11943	849.177
359	30	667.137	479.544	653.557	1024.35	988.725	0.315282	1353.86	3851.83	52998.9	1.26113	6791.43	27437.4	11554.4	146.138	6100.84	1332.07	582.957	139.039	17116.4	333.411	16.4122	3113.03	530.094	1665.07	249.201	3198.66	481.397	1501.35	533.938	6907.31	141.92	5310.1	530.464	413.569	20.8191	117.289	806.486	91.5179	792.873	16392.9	4242.44	2966.49	1674.28	5.92036	213.131	11622.6	12266.5	919.363
[truncated: 13 more columns]

## Sheet: fig. 2c
	time [min]	<y(t)>000 [µm]	<y(t)>001 [µm]	<y(t)>002 [µm]	<y(t)>003 [µm]	<y(t)>004 [µm]	<y(t)>005 [µm]	<y(t)>006 [µm]	<y(t)>007 [µm]	<y(t)>008 [µm]	<y(t)>009 [µm]	<y(t)>010 [µm]	<y(t)>011 [µm]	<y(t)>012 [µm]	<y(t)>013 [µm]	<y(t)>014 [µm]	<y(t)>015 [µm]	<y(t)>016 [µm]	<y(t)>017 [µm]	<y(t)>018 [µm]	<y(t)>019 [µm]	<y(t)>020 [µm]	<y(t)>021 [µm]	<y(t)>022 [µm]	<y(t)>023 [µm]	<y(t)>024 [µm]	<y(t)>025 [µm]	<y(t)>026 [µm]	<y(t)>027 [µm]	<y(t)>028 [µm]	<y(t)>029 [µm]	<y(t)>030 [µm]	<y(t)>031 [µm]	<y(t)>032 [µm]	<y(t)>033 [µm]	<y(t)>034 [µm]	<y(t)>035 [µm]	<y(t)>036 [µm]	<y(t)>037 [µm]	<y(t)>038 [µm]	<y(t)>039 [µm]	<y(t)>040 [µm]	<y(t)>041 [µm]	<y(t)>042 [µm]	<y(t)>043 [µm]	<y(t)>044 [µm]	<y(t)>045 [µm]	<y(t)>046 [µm]	<y(t)>047 [µm]
0	0.0833333	0.846103	0.717472	0.837571	1.0029	0.633247	0.945192	0.664442	1.00134	0.764264	0.887482	0.88932	0.845369	1.07307	1.31953	1.02488	0.719032	0.988864	1.09648	0.889042	1.14877	0.791192	0.876094	0.637767	0.720725	0.565312	0.68356	0.947625	0.662502	0.650856	0.538492	1.00556	0.728781	1.05958	0.722669	0.592987	0.697933	0.695594	0.769966	0.57838	0.767794	-0.165331	0.212122	0.563636	0.316624	0.257354	0.252675	0.431658	0.218361
1	0.166667	1.69539	1.44108	1.6803	1.99962	1.26441	1.88314	1.33483	2.00807	1.54217	1.77678	1.77862	1.69858	2.14196	2.64327	2.05147	1.42643	1.97923	2.20221	1.77277	2.2878	1.57246	1.74517	1.26927	1.45144	1.13517	1.3649	1.90095	1.3297	1.30263	1.07317	2.01681	1.45324	2.11817	1.44005	1.19082	1.41096	1.39915	1.53327	1.14865	1.55543	-0.33178	0.428554	1.13253	0.634399	0.508673	0.497373	0.856008	0.431647
2	0.25	2.5469	2.16659	2.52724	2.99272	1.89217	2.81691	2.0082	3.0128	2.33226	2.66477	2.6717	2.55203	3.21005	3.96344	3.07464	2.1306	2.97393	3.31948	2.66586	3.42065	2.34807	2.61097	1.89846	2.18679	1.70412	2.04867	2.86083	2.00493	1.95989	1.60379	3.02903	2.17984	3.18044	2.15535	1.78605	2.12675	2.11244	2.30052	1.71493	2.33931	-0.495824	0.644776	1.70364	0.951426	0.762751	0.735596	1.27357	0.642193
3	0.333333	3.39707	2.89714	3.37264	3.98435	2.51402	3.74633	2.6867	4.02851	3.13779	3.55635	3.56891	3.40412	4.27682	5.28313	4.10527	2.83381	3.96968	4.44706	3.56347	4.56738	3.1324	3.47933	2.5288	2.92547	2.27058	2.73871	3.81819	2.68703	2.61072	2.13155	4.04122	2.90463	4.24708	2.87446	2.37858	2.84393	2.82612	3.07073	2.27692	3.12237	-0.654695	0.864205	2.27777	1.26787	1.01811	0.965717	1.69138	0.851559
4	0.416667	4.24589	3.63081	4.21888	4.97268	3.13531	4.67247	3.36285	5.04952	3.95258	4.44644	4.46926	4.25611	5.34011	6.60078	5.13696	3.53891	4.96778	5.57151	4.46163	5.70259	3.91924	4.34975	3.15414	3.66798	2.83849	3.42756	4.77024	3.37602	3.25193	2.6597	5.05375	3.62938	5.30892	3.59496	2.96066	3.55428	3.5422	3.84449	2.83612	3.90385	-0.811475	1.08154	2.85599	1.58319	1.27162	1.19418	2.11031	1.06353
5	0.5	5.09411	4.36229	5.06794	5.96021	3.75625	5.59653	4.03734	6.07975	4.76708	5.34047	5.37131	5.10658	6.40349	7.92514	6.1718	4.23866	5.97044	6.6977	5.35691	6.84165	4.70527	5.22928	3.77255	4.41559	3.40267	4.11343	5.73066	4.06671	3.88865	3.1934	6.06794	4.35848	6.37193	4.31607	3.53886	4.26457	4.26394	4.61468	3.39566	4.68972	-0.966459	1.29495	3.43767	1.89766	1.51993	1.41656	2.52908	1.27689
6	0.583333	5.93806	5.0979	5.91994	6.94524	4.37436	6.51463	4.70892	7.11016	5.58122	6.23943	6.27653	5.96062	7.46336	9.25556	7.20914	4.93511	6.97897	7.82767	6.25478	7.97605	5.48525	6.11202	4.39106	5.16566	3.97138	4.7996	6.69041	4.75831	4.52818	3.72315	7.08242	5.09466	7.43709	5.03577	4.12189	4.97584	4.98976	5.38703	3.95558	5.47919	-1.11456	1.50402	4.02633	2.20552	1.7649	1.63311	2.94532	1.48907
7	0.666667	6.77725	5.83533	6.78029	7.92905	4.98961	7.42438	5.37773	8.14348	6.39872	7.14038	7.18715	6.80942	8.52638	10.5877	8.24777	5.62596	7.98986	8.95851	7.15386	9.11304	6.26883	6.99545	5.00471	5.91223	4.54408	5.4929	7.65281	5.45125	5.17213	4.25375	8.10096	5.8297	8.50355	5.75104	4.71035	5.68102	5.71192	6.16384	4.52181	6.27171	-1.25491	1.71427	4.61232	2.51365	2.0019	1.84845	3.36262	1.70159
8	0.75	7.61483	6.57495	7.645	8.91725	5.60117	8.33571	6.04732	9.17453	7.21448	8.0463	8.10279	7.65347	9.57868	11.9228	9.28732	6.31738	9.00635	10.0886	8.05237	10.2508	7.05481	7.87298	5.61341	6.6685	5.12322	6.18802	8.61736	6.14971	5.8174	4.78405	9.12825	6.57594	9.56739	6.46155	5.30686	6.3829	6.42801	6.94241	5.08739	7.0618	-1.39469	1.92571	5.19936	2.82208	2.23925	2.05808	3.77734	1.91433
9	0.833333	8.45238	7.3194	8.50823	9.90674	6.21069	9.2521	6.71723	10.2049	8.03828	8.9566	9.02129	8.49433	10.6305	13.2629	10.3296	7.01116	10.0206	11.2181	8.94959	11.3846	7.83906	8.75405	6.22225	7.42516	5.69877	6.88581	9.58351	6.85116	6.46626	5.31385	10.149	7.32902	10.6279	7.17072	5.90293	7.08711	7.13867	7.72067	5.65037	7.85085	-1.53571	2.13596	5.78261	3.13079	2.47599	2.26231	4.18163	2.13042
10	0.916667	9.28643	8.06618	9.36536	10.8987	6.82048	10.1641	7.38455	11.2374	8.86737	9.87256	9.94204	9.33197	11.6891	14.6011	11.3698	7.7082	11.0345	12.3443	9.83967	12.5152	8.61646	9.63696	6.8355	8.1894	6.2795	7.59071	10.5563	7.55302	7.11614	5.83834	11.1717	8.0864	11.6821	7.8882	6.49611	7.79034	7.84906	8.50227	6.20787	8.63689	-1.67967	2.34439	6.36202	3.44053	2.70766	2.46147	4.58001	2.35469
11	1	10.1252	8.81403	10.2175	11.8918	7.42626	11.0761	8.04784	12.274	9.70223	10.7895	10.8619	10.1712	12.7483	15.9365	12.4096	8.4028	12.0507	13.4753	10.7262	13.6459	9.38591	10.5212	7.43747	8.95434	6.8608	8.29583	11.5337	8.25517	7.77055	6.35713	12.1933	8.84045	12.7391	8.60641	7.089	8.49203	8.56045	9.28028	6.77064	9.42541	-1.82365	2.55302	6.94463	3.75286	2.93671	2.65592	4.97452	2.58668
12	1.08333	10.9643	9.56282	11.0716	12.8874	8.02846	11.989	8.71153	13.3081	10.5514	11.7071	11.7871	11.0076	13.8115	17.2667	13.4512	9.10036	13.0666	14.611	11.6081	14.7696	10.145	11.4082	8.03882	9.72686	7.44878	9.00652	12.5177	8.95828	8.42774	6.87431	13.2115	9.59316	13.8037	9.33034	7.67932	9.19662	9.27475	10.0534	7.33105	10.2104	-1.96765	2.75963	7.53366	4.06144	3.1662	2.84426	5.36842	2.82323
13	1.16667	11.8056	10.3121	11.9288	13.8841	8.62928	12.9089	9.37277	14.3405	11.4119	12.6309	12.7166	11.8411	14.8767	18.5912	14.4923	9.79293	14.0866	15.7503	12.479	15.8882	10.8958	12.2962	8.64007	10.5039	8.03924	9.72465	13.5099	9.65443	9.08758	7.39143	14.2251	10.3386	14.8697	10.0598	8.27682	9.8983	9.99103	10.8258	7.89179	10.9951	-2.10925	2.96682	8.11659	4.37097	3.39486	3.02946	5.75874	3.06115
14	1.25	12.651	11.0572	12.7876	14.893	9.22059	13.8318	10.0373	15.3725	12.281	13.5555	13.6475	12.6737	15.9427	19.9127	15.5338	10.4823	15.109	16.8879	13.3351	17.0068	11.6425	13.1786	9.24984	11.2854	8.6337	10.4462	14.502	10.3485	9.75449	7.90832	15.2363	11.0812	15.9446	10.7907	8.87386	10.6015	10.7155	11.5967	8.45713	11.7728	-2.24888	3.17419	8.69344	4.68221	3.62051	3.21422	6.14699	3.30043
15	1.33333	13.4982	11.8008	13.6513	15.9052	9.81207	14.7622	10.7028	16.4082	13.1679	14.4779	14.5708	13.5071	17.0088	21.2301	16.5716	11.1686	16.1315	18.0225	14.1795	18.1246	12.3847	14.0646	9.85797	12.071	9.22952	11.1764	15.4933	11.0409	10.4211	8.42136	16.2478	11.8238	17.0244	11.5216	9.47449	11.3078	11.4427	12.3712	9.01069	12.5528	-2.39062	3.38215	9.27037	4.99308	3.84421	3.40094	6.534	3.53806
16	1.41667	14.3405	12.5461	14.5225	16.9217	10.4033	15.6914	11.3724	17.4496	14.0724	15.4018	15.4848	14.3432	18.0768	22.5422	17.6039	11.8507	17.1523	19.1505	15.0164	19.2423	13.1269	14.9555	10.4684	12.8617	9.82488	11.9069	16.4912	11.7324	11.0927	8.93414	17.2616	12.564	18.105	12.2527	10.0711	11.9911	12.172	13.1501	9.56309	13.33	-2.52978	3.59276	9.84666	5.30559	4.06346	3.58578	6.91956	3.7757
17	1.5	15.1837	13.2894	15.403	17.9377	10.9983	16.6179	12.0451	18.4948	14.9856	16.3265	16.391	15.1789	19.1485	23.8528	18.6269	12.5302	18.1731	20.2812	15.8469	20.3706	13.8719	15.8454	11.0749	13.657	10.4206	12.6394	17.4953	12.4302	11.764	9.45316	18.2768	13.3122	19.184	12.9843	10.6787	12.6679	12.9008	13.9258	10.1116	14.1104	-2.66738	3.80458	10.4257	5.61245	4.28531	3.77139	7.30556	4.01675
18	1.58333	16.0286	14.0309	16.2919	18.9506	11.5968	17.5402	12.7217	19.5406	15.9033	17.2504	17.2927	16.0161	20.2186	25.1579	19.6459	13.2107	19.1996	21.414	16.6728	21.4892	14.6127	16.7335	11.6825	14.4577	11.0156	13.3805	18.505	13.1346	12.4326	9.96946	19.2933	14.0751	20.2669	13.7186	11.283	13.3501	13.6365	14.7025	10.6622	14.8941	-2.80593	4.00452	11.0038	5.91695	4.51182	3.95481	7.69484	4.25788
19	1.66667	16.8799	14.7736	17.1883	19.958	12.1858	18.4516	13.4015	20.5846	16.8243	18.1721	18.1901	16.8485	21.2881	26.4648	20.6577	13.8916	20.2285	22.5511	17.4936	22.606	15.348	17.62	12.2934	15.2566	11.6171	14.121	19.5205	13.836	13.1013	10.4849	20.3134	14.8428	21.3435	14.4586	11.8912	14.0413	14.3809	15.4775	11.2112	15.6835	-2.94562	4.1941	11.5818	6.22392	4.73418	4.14149	8.0879	4.50193
20	1.75	17.7355	15.5145	18.0977	20.9646	12.7791	19.3549	14.0866	21.6292	17.7489	19.0948	19.0859	17.6776	22.3584	27.7754	21.668	14.5819	21.2624	23.6941	18.3144	23.7162	16.0816	18.5049	12.905	16.0517	12.2192	14.8647	20.5426	14.5368	13.7778	11.0008	21.3398	15.6083	22.4202	15.2005	12.5002	14.7334	15.1257	16.2482	11.7722	16.4764	-3.08205	4.3803	12.1542	6.53251	4.94958	4.32948	8.48579	4.74968
21	1.83333	18.5961	16.2493	19.009	21.9703	13.3799	20.2533	14.7789	22.6782	18.6823	20.0217	19.9792	18.507	23.4264	29.0893	22.6765	15.2742	22.2957	24.8412	19.137	24.8198	16.8219	19.3867	13.5238	16.849	12.819	15.6103	21.5687	15.2401	14.4529	11.5131	22.3659	16.3742	23.4976	15.9407	13.1061	15.4305	15.8673	17.0188	12.3368	17.2711	-3.21364	4.56667	12.7234	6.83998	5.15963	4.51948	8.87916	4.99133
22	1.91667	19.4592	16.985	19.9251	22.9797	13.98	21.1547	15.4729	23.7347	19.6219	20.9514	20.8702	19.3315	24.5005	30.4044	23.6806	15.9667	23.3298	25.9886	19.9645	25.9198	17.5682	20.27	14.142	17.6511	13.4217	16.3642	22.5933	15.9412	15.1318	12.0185	23.3933	17.1428	24.5773	16.676	13.7149	16.1255	16.6046	17.7949	12.9062	18.0695	-3.34198	4.75231	13.2891	7.14908	5.36116	4.70948	9.2667	5.22917
23	2	20.3268	17.7168	20.8439	23.9876	14.5795	22.0615	16.1664	24.7958	20.5637	21.8792	21.7602	20.1486	25.5729	31.7158	24.6831	16.6615	24.3659	27.1377	20.7952	27.0231	18.3177	21.1511	14.7657	18.4636	14.0303	17.117	23.6238	16.6442	15.8114	12.5302	24.424	17.9153	25.6556	17.4082	14.3236	16.8209	17.3485	18.5663	13.4787	18.8672	-3.46441	4.93803	13.8484	7.46104	5.55535	4.89645	9.65226	5.46946
24	2.08333	21.1978	18.448	21.7658	24.9898	15.176	22.977	16.8627	25.8613	21.5143	22.8033	22.652	20.964	26.645	33.0276	25.6851	17.3572	25.4056	28.288	21.6331	28.1228	19.0756	22.0266	15.3945	19.2785	14.6374	17.8775	24.6521	17.3512	16.4886	13.0473	25.4564	18.6906	26.7392	18.1386	14.9333	17.5233	18.1048	19.3376	14.0586	19.6666	-3.59193	5.12653	14.4043	7.77256	5.74504	5.08482	10.0383	5.71093
25	2.16667	22.0673	19.1769	22.6923	25.9846	15.7726	23.8968	17.5583	26.9361	22.4694	23.7229	23.542	21.7842	27.7235	34.339	26.6853	18.0577	26.4484	29.4395	22.4737	29.2283	19.8363	22.8992	16.0234	20.1031	15.2526	18.63	25.6801	18.0644	17.1614	13.567	26.5004	19.4709	27.8269	18.8707	15.5411	18.2266	18.866	20.1129	14.642	20.4623	-3.7235	5.32117	14.9535	8.08259	5.9298	5.27403	10.4285	5.95599
26	2.25	22.9395	19.9	23.621	26.9787	16.3712	24.815	18.2537	28.0164	23.431	24.6378	24.4331	22.6087	28.8066	35.6493	27.6797	18.7657	27.4973	30.5989	23.3049	30.3404	20.6	23.7783	16.6589	20.9255	15.8682	19.3852	26.7063	18.782	17.8343	14.0917	27.5468	20.2465	28.9245	19.6047	16.1484	18.9364	19.6204	20.8887	15.2256	21.2634	-3.85569	5.52282	15.4978	8.38922	6.12218	5.46234	10.8201	6.1989
27	2.33333	23.8166	20.6124	24.5552	27.9668	16.9734	25.7318	18.9487	29.1049	24.3979	25.5481	25.3327	23.4372	29.8897	36.9599	28.6778	19.4716	28.5354	31.7649	24.1306	31.4553	21.3569	24.6554	17.3001	21.7491	16.4882	20.1441	27.7381	19.5103	18.5068	14.6147	28.5994	21.0215	30.0249	20.3384	16.7535	19.6515	20.3755	21.6643	15.8056	22.0706	-3.98885	5.72153	16.0387	8.69453	6.31614	5.64736	11.2106	6.44169
28	2.41667	24.6968	21.3222	25.4942	28.9491	17.5727	26.6405	19.6353	30.2008	25.3661	26.4538	26.2389	24.2714	30.9757	38.2705	29.6741	20.1749	29.5617	32.931	24.9524	32.5765	22.1103	25.5345	17.9486	22.5779	17.1072	20.9013	28.7756	20.2317	19.1849	15.1471	29.6502	21.7927	31.1266	21.0731	17.3654	20.3701	21.1206	22.4371	16.3864	22.8769	-4.12288	5.91719	16.5761	9.00147	6.50789	5.8304	11.5972	6.68265
29	2.5	25.5772	22.0312	26.438	29.9331	18.1699	27.5462	20.3173	31.3078	26.3333	27.3536	27.1511	25.1166	32.0633	39.5885	30.6731	20.8812	30.5867	34.0992	25.7698	33.7032	22.8622	26.4169	18.5963	23.405	17.7332	21.6593	29.814	20.9545	19.8623	15.6848	30.7044	22.5653	32.2237	21.8074	17.978	21.0941	21.8702	23.2121	16.9683	23.6793	-4.25408	6.11298	17.1139	9.31027	6.70058	6.01276	11.982	6.91849
30	2.58333	26.4561	22.7378	27.384	30.9169	18.766	28.4515	21	32.413	27.3028	28.2537	28.0656	25.9669	33.1492	40.9134	31.6737	21.5896	31.6093	35.2668	26.5912	34.8344	23.6138	27.3014	19.2457	24.2383	18.3565	22.4191	30.8565	21.6724	20.5394	16.2187	31.7497	23.3378	33.3233	22.5406	18.5907	21.8216	22.6234	23.9904	17.5525	24.4799	-4.38641	6.31102	17.6473	9.62113	6.88519	6.19603	12.3592	7.15235
31	2.66667	27.3343	23.445	28.3301	31.9007	19.3635	29.3624	21.6731	33.5217	28.2732	29.1502	28.9837	26.8163	34.2408	42.2455	32.6751	22.3003	32.6356	36.4321	27.4145	35.9712	24.3687	28.1861	19.8952	25.0768	18.9762	23.1809	31.8964	22.3977	21.2243	16.7523	32.7914	24.1032	34.4193	23.2808	19.1971	22.5562	23.3868	24.7723	18.1387	25.285	-4.5202	6.51452	18.1873	9.93268	7.05503	6.37822	12.7335	7.38657
32	2.75	28.2144	24.153	29.2818	32.8844	19.961	30.277	22.3461	34.6373	29.2427	30.0442	29.9041	27.6674	35.337	43.5775	33.6767	23.0147	33.6509	37.6003	28.2381	37.1075	25.1243	29.0789	20.5498	25.9133	19.5961	23.9416	32.9379	23.1239	21.909	17.2858	33.8398	24.8761	35.5249	24.0223	19.8096	23.2884	24.1456	25.5441	18.7281	26.0887	-4.65267	6.72155	18.7287	10.2459	7.2156	6.55288	13.1033	7.62223
33	2.83333	29.0974	24.8632	30.2387	33.8604	20.5543	31.2007	23.0164	35.7576	30.2113	30.9311	30.8201	28.5196	36.4386	44.9128	34.6764	23.7238	34.6553	38.7696	29.0592	38.2444	25.8727	29.9829	21.2102	26.7549	20.2169	24.7029	33.9839	23.8598	22.5983	17.816	34.8952	25.6395	36.6282	24.7638	20.4263	24.0239	24.903	26.3138	19.3211	26.8993	-4.78121	6.93064	19.2731	10.5625	7.37283	6.72059	13.4559	7.8604
34	2.91667	29.9797	25.5734	31.1996	34.8288	21.1489	32.1163	23.6889	36.8828	31.1807	31.8166	31.7356	29.3611	37.5424	46.2467	35.6775	24.4253	35.6617	39.9323	29.8855	39.3818	26.6262	30.8952	21.8773	27.6018	20.8423	25.4617	35.0263	24.5884	23.2863	18.3461	35.9559	26.4049	37.7353	25.5016	21.0479	24.7501	25.6554	27.0834	19.9089	27.7101	-4.90956	7.13907	19.8116	10.8797	7.52774	6.89027	13.7969	8.1067
35	3	30.8607	26.2758	32.1656	35.7929	21.7421	33.0323	24.3551	38.0122	32.1457	32.7031	32.6501	30.1961	38.6458	47.5816	36.6782	25.1207	36.6661	41.0918	30.7065	40.5197	27.378	31.8045	22.5434	28.4514	21.4634	26.2246	36.0696	25.3151	23.9833	18.8762	37.0206	27.1668	38.8445	26.2408	21.6687	25.4893	26.4081	27.8591	20.5034	28.5245	-5.03524	7.34741	20.3468	11.2024	7.68617	7.06376	14.1363	8.35625
36	3.08333	31.741	26.9722	33.1329	36.7525	22.3378	33.947	25.0161	39.1378	33.1097	33.5895	33.5711	31.0337	39.7455	48.9206	37.6866	25.8152	37.6666	42.2515	31.5318	41.6548	28.1287	32.7198	23.2161	29.304	22.094	26.9953	37.1064	26.0424	24.6788	19.3983	38.0815	27.9268	39.9521	26.9794	22.2875	26.2363	27.1631	28.6401	21.0967	29.3453	-5.16169	7.55725	20.874	11.5278	7.83878	7.23806	14.4758	8.60683
37	3.16667	32.6164	27.6624	34.0995	37.706	22.9348	34.8535	25.6635	40.2615	34.0692	34.4758	34.4948	31.8763	40.8417	50.2715	38.6943	26.5068	38.6696	43.4045	32.3548	42.7853	28.8853	33.6373	23.8889	30.1602	22.7285	27.7615	38.1448	26.7609	25.3787	19.9095	39.1399	28.6855	41.0656	27.7128	22.9056	26.9884	27.9111	29.4251	21.6891	30.1756	-5.28798	7.76425	21.3985	11.8557	7.99072	7.40567	14.8153	8.86468
38	3.25	33.4934	28.3489	35.0682	38.6583	23.5352	35.7573	26.3076	41.3886	35.0225	35.3571	35.4198	32.7234	41.9328	51.6117	39.7056	27.2022	39.6762	44.5603	33.1781	43.9085	29.6395	34.5538	24.5688	31.0192	23.3682	28.5271	39.1808	27.4772	26.0803	20.4198	40.2068	29.4493	42.1759	28.4483	23.5246	27.7478	28.6555	30.2102	22.2828	31.0147	-5.41136	7.97495	21.9194	12.1912	8.14181	7.57258	15.1496	9.12391
39	3.33333	34.3736	29.0327	36.0381	39.6061	24.135	36.6582	26.9476	42.5207	35.9747	36.2379	36.3435	33.5826	43.0181	52.955	40.7189	27.9077	40.6865	45.7171	34.002	45.0296	30.3931	35.4716	25.2541	31.882	24.017	29.2892	40.2239	28.1932	26.7714	20.9268	41.2715	30.2159	43.2893	29.1771	24.1494	28.5059	29.3957	31.0021	22.8684	31.8647	-5.53801	8.19029	22.4394	12.5312	8.28966	7.73786	15.4806	9.38231
40	3.41667	35.2531	29.7165	37.0113	40.5476	24.7316	37.5577	27.581	43.6555	36.9259	37.1195	37.2634	34.4401	44.1054	54.2961	41.7359	28.6295	41.7018	46.8738	34.8264	46.152	31.1443	36.3864	25.939	32.744	24.6655	30.0573	41.2782	28.9182	27.4526	21.4255	42.3413	30.9851	44.3961	29.9058	24.778	29.268	30.1289	31.8004	23.4494	32.7217	-5.66746	8.40814	22.9472	12.8741	8.43313	7.90455	15.8062	9.64128
41	3.5	36.132	30.4064	37.9889	41.4879	25.3233	38.4519	28.2107	44.7755	37.8777	38.0005	38.1785	35.2908	45.1978	55.6335	42.7592	29.3698	42.7146	48.0318	35.65	47.2675	31.8991	37.3106	26.6222	33.6068	25.3173	30.8316	42.3386	29.6448	28.1342	21.9275	43.41	31.7568	45.4988	30.632	25.4139	30.0358	30.8632	32.6123	24.0319	33.588	-5.80492	8.6261	23.4546	13.2275	8.5775	8.07155	16.1261	9.89887
42	3.58333	37.0117	31.0988	38.9734	42.4253	25.915	39.3444	28.842	45.8874	38.8285	38.8854	39.0964	36.1432	46.2964	56.9781	43.7889	30.1148	43.7265	49.1957	36.4702	48.3749	32.6544	38.2396	27.3118	34.4781	25.9669	31.6081	43.4178	30.3748	28.8206	22.4373	44.4819	32.5269	46.609	31.3667	26.0469	30.8125	31.5921	33.4291	24.6131	34.4565	-5.94559	8.84407	23.9604	13.5766	8.72464	8.24172	16.4428	10.1598
43	3.66667	37.8901	31.8015	39.9639	43.3615	26.5035	40.2284	29.4679	46.9949	39.7737	39.7697	40.0187	36.9923	47.4014	58.3292	44.8212	30.8609	44.7378	50.354	37.2932	49.4752	33.4096	39.1773	28.0012	35.3541	26.6185	32.3839	44.5097	31.0984	29.4996	22.9512	45.5609	33.3	47.7259	32.1033	26.6815	31.5888	32.3162	34.2573	25.1992	35.3376	-6.08479	9.06251	24.4628	13.9311	8.8737	8.41739	16.7511	10.4211
44	3.75	38.767	32.5017	40.95	44.2966	27.0905	41.1061	30.0898	48.1094	40.7107	40.6525	40.9468	37.8396	48.516	59.6912	45.8578	31.6081	45.7538	51.508	38.1243	50.5801	34.173	40.1125	28.6882	36.2311	27.2649	33.1596	45.6246	31.8324	30.1797	23.4657	46.6422	34.0719	48.8499	32.8431	27.3175	32.3651	33.0358	35.082	25.7904	36.2241	-6.22114	9.28283	24.9596	14.2913	9.02152	8.59773	17.055	10.6857
45	3.83333	39.6461	33.2021	41.9303	45.2304	27.6774	41.9786	30.7085	49.2276	41.6461	41.532	41.8773	38.6915	49.6388	61.0536	46.8965	32.3503	46.7689	52.6573	38.9591	51.6884	34.944	41.0487	29.3699	37.1074	27.9115	33.9373	46.7468	32.571	30.8597	23.9797	47.733	34.8492	49.9672	33.5838	27.9553	33.1478	33.7548	35.9056	26.384	37.1194	-6.3538	9.50325	25.4548	14.6551	9.16789	8.78011	17.3534	10.9498
46	3.91667	40.527	33.9024	42.9097	46.1603	28.2716	42.8496	31.3284	50.3512	42.5833	42.4128	42.8104	39.5483	50.7787	62.4121	47.9331	33.089	47.7903	53.8013	39.8012	52.7964	35.7202	41.9888	30.0466	37.9834	28.5548	34.7217	47.8776	33.309	31.5339	24.491	48.8247	35.6271	51.0827	34.3242	28.5919	33.9261	34.4794	36.7213	26.976	38.0283	-6.48293	9.72486	25.9523	15.0225	9.31621	8.96364	17.6465	11.218
47	4	41.4087	34.6041	43.8871	47.0915	28.8588	43.7256	31.9487	51.4747	43.5212	43.2976	43.7491	40.4128	51.9294	63.7658	48.9674	33.8314	48.8126	54.9479	40.6508	53.8943	36.5018	42.9339	30.7249	38.8591	29.1919	35.5108	49.0163	34.0481	32.2088	24.996	49.9254	36.4032	52.1948	35.0675	29.2318	34.7064	35.2047	37.5492	27.5753	38.9415	-6.6061	9.94699	26.4544	15.395	9.46335	9.1432	17.935	11.4916
48	4.08333	42.2943	35.3066	44.8691	48.0201	29.4426	44.5982	32.5676	52.5965	44.4544	44.1886	44.6794	41.2806	53.0874	65.1202	50.0012	34.5697	49.8347	56.0984	41.5057	54.9894	37.2776	43.8871	31.4092	39.7466	29.8196	36.3088	50.1526	34.7903	32.89	25.5	51.0241	37.1752	53.313	35.8115	29.8723	35.4881	35.928	38.3804	28.1688	39.8581	-6.73885	10.1655	26.9577	15.7638	9.61265	9.33322	18.2175	11.7672
49	4.16667	43.1796	36.0111	45.8547	48.9457	30.0304	45.462	33.1797	53.7183	45.3791	45.0854	45.6048	42.1464	54.2458	66.4688	51.036	35.3055	50.8642	57.2545	42.3596	56.0762	38.0568	44.8474	32.0992	40.6417	30.4403	37.1037	51.2878	35.5316	33.5684	26.0038	52.1267	37.943	54.4376	36.5528	30.5132	36.2711	36.6549	39.2117	28.7718	40.7848	-6.87522	10.3842	27.4651	16.1394	9.76096	9.52392	18.5043	12.0458
50	4.25	44.0666	36.7166	46.8358	49.8697	30.6277	46.3295	33.7939	54.8373	46.2989	45.9862	46.5217	43.0071	55.4016	67.808	52.0701	36.0389	51.8995	58.4146	43.2091	57.1656	38.8412	45.813	32.7854	41.5366	31.0559	37.8979	52.4231	36.2681	34.248	26.5062	53.2327	38.7099	55.5721	37.294	31.1524	37.0548	37.3829	40.0486	29.3758	41.7198	-7.00552	10.5992	27.9775	16.5173	9.91122	9.71132	18.7922	12.324
51	4.33333	44.9581	37.4232	47.8105	50.787	31.2302	47.1918	34.4108	55.9562	47.2147	46.8927	47.44	43.8693	56.5541	69.1484	53.1106	36.7734	52.9451	59.574	44.0558	58.2577	39.6259	46.7825	33.4753	42.433	31.6747	38.6945	53.5592	37.0019	34.926	27.0059	54.3501	39.4749	56.7038	38.0341	31.7941	37.8381	38.112	40.8897	29.9796	42.663	-7.14813	10.8144	28.5114	16.8981	10.0622	9.89629	19.082	12.6006
52	4.41667	45.8552	38.1308	48.7807	51.6906	31.8362	48.0487	35.0326	57.0808	48.1227	47.8159	48.3613	44.7318	57.7031	70.4868	54.1593	37.5071	53.9904	60.7264	44.9094	59.3566	40.4048	47.7569	34.1657	43.3322	32.2975	39.4982	54.7006	37.7289	35.6081	27.5029	55.4799	40.2377	57.8353	38.7733	32.4396	38.6149	38.8512	41.7354	30.5883	43.6128	-7.29197	11.03	29.0477	17.2886	10.2143	10.087	19.3627	12.8765
53	4.5	46.7555	38.8401	49.7608	52.5915	32.441	48.8986	35.6582	58.2052	49.0285	48.7472	49.2816	45.594	58.8535	71.8211	55.2116	38.2493	55.0387	61.8753	45.7698	60.4565	41.1847	48.7418	34.8514	44.2342	32.9244	40.301	55.8409	38.4628	36.2905	28.006	56.6135	41.0004	58.9567	39.5148	33.0845	39.3856	39.5923	42.5782	31.1973	44.5684	-7.43464	11.246	29.5879	17.6851	10.3667	10.2799	19.6372	13.152
54	4.58333	47.6598	39.5531	50.7473	53.4975	33.0433	49.7465	36.2887	59.3323	49.931	49.6863	50.2005	46.4568	60.008	73.1532	56.2715	38.9854	56.0865	63.0206	46.6383	61.5513	41.9566	49.7284	35.5346	45.1407	33.5459	41.1042	56.98	39.2021	36.969	28.5145	57.7481	41.7691	60.077	40.2553	33.7244	40.1559	40.3379	43.4222	31.8032	45.5281	-7.57538	11.4607	30.1268	18.0879	10.519	10.4805	19.9109	13.4256
55	4.66667	48.5616	40.2775	51.7403	54.4092	33.6445	50.5892	36.9121	60.462	50.8284	50.6417	51.1126	47.3228	61.1677	74.481	57.3268	39.7152	57.1385	64.1625	47.5001	62.6437	42.7262	50.7168	36.2137	46.0527	34.1737	41.9045	58.1149	39.9421	37.6488	29.0331	58.8818	42.5482	61.2003	40.9928	34.3565	40.9241	41.0904	44.2671	32.4097	46.4941	-7.71706	11.6732	30.6748	18.4922	10.6685	10.6796	20.1756	13.7034
56	4.75	49.4657	41.0063	52.7316	55.3233	34.2453	51.4274	37.5331	61.5881	51.7178	51.6038	52.0195	48.1913	62.3344	75.8065	58.3796	40.4424	58.1878	65.3067	48.3599	63.7464	43.4981	51.7156	36.8885	46.9654	34.7966	42.7038	59.2521	40.6828	38.3249	29.5592	60.0143	43.3292	62.3283	41.7302	34.9836	41.696	41.8517	45.1172	33.013	47.4663	-7.85696	11.8847	31.2264	18.9024	10.8169	10.8856	20.4346	13.9842
57	4.83333	50.3649	41.7386	53.7265	56.2397	34.8488	52.2661	38.1536	62.7124	52.6001	52.5746	52.9279	49.0647	63.5101	77.1363	59.435	41.1693	59.223	66.4596	49.2181	64.8659	44.2634	52.7221	37.5588	47.8811	35.4197	43.5053	60.3873	41.4272	38.9996	30.0824	61.1575	44.1118	63.4519	42.4687	35.6101	42.4668	42.6138	45.9731	33.6085	48.4454	-7.99778	12.092	31.7853	19.3164	10.9563	11.0967	20.6874	14.2672
58	4.91667	51.2623	42.4718	54.7217	57.1568	35.454	53.101	38.7745	63.8393	53.477	53.5511	53.836	49.9364	64.6906	78.4674	60.4908	41.895	60.2575	67.6181	50.0716	65.98	45.0234	53.7413	38.2366	48.7977	36.0392	44.307	61.521	42.1635	39.6702	30.6091	62.3033	44.9022	64.5754	43.2028	36.2387	43.2337	43.3828	46.8364	34.2004	49.4242	-8.14287	12.2957	32.3395	19.7327	11.0874	11.3078	20.9307	14.5514
59	5	52.1629	43.1986	55.7199	58.079	36.0586	53.9304	39.3971	64.9729	54.3542	54.5349	54.7434	50.8065	65.869	79.8055	61.5461	42.6291	61.2868	68.7829	50.9233	67.0877	45.7773	54.7563	38.9182	49.7098	36.6632	45.1178	62.6616	42.8985	40.3472	31.1361	63.4594	45.6932	65.6967	43.935	36.8661	43.9952	44.1538	47.7043	34.7933	50.4161	-8.28909	12.502	32.8891	20.1508	11.2145	11.5201	21.167	14.8395
60	5.08333	53.0694	43.9191	56.7216	59.0024	36.6644	54.7576	40.0225	66.1104	55.2261	55.5225	55.6542	51.6721	67.0448	81.1412	62.6076	43.3674	62.3094	69.9536	51.7772	68.1879	46.531	55.7726	39.603	50.6263	37.2815	45.9312	63.7972	43.6344	41.024	31.6611	64.6174	46.4835	66.8158	44.6676	37.4908	44.7572	44.9311	48.5781	35.3826	51.417	-8.43651	12.7095	33.4461	20.5689	11.3366	11.7326	21.3986	15.1257
61	5.16667	53.9774	44.6369	57.7264	59.9273	37.2727	55.5774	40.6409	67.2514	56.0925	56.512	56.5594	52.5362	68.2246	82.4708	63.6765	44.1066	63.3304	71.1247	52.6277	69.2866	47.2822	56.7954	40.2888	51.5454	37.9007	46.7475	64.9334	44.3772	41.7081	32.1915	65.7838	47.2748	67.9348	45.399	38.1201	45.5166	45.7131	49.4582	35.9736	52.4325	-8.59135	12.9204	34.0067	20.9975	11.4551	11.9505	21.6241	15.4156
62	5.25	54.8885	45.3519	58.7293	60.8538	37.8782	56.3933	41.2603	68.3868	56.9552	57.4986	57.4658	53.4047	69.3975	83.799	64.7535	44.8492	64.3497	72.2864	53.4702	70.3896	48.0309	57.8227	40.972	52.4586	38.5183	47.5623	66.0672	45.1221	42.3998	32.7219	66.9558	48.0668	69.0499	46.1316	38.7504	46.2692	46.5028	50.351	36.5581	53.4473	-8.74996	13.1278	34.575	21.4326	11.5756	12.1687	21.8425	15.7071
63	5.33333	55.8009	46.0645	59.7325	61.78	38.4854	57.1997	41.8756	69.5147	57.8125	58.4806	58.3833	54.2775	70.567	85.1312	65.8352	45.587	65.3699	73.4443	54.3113	71.4932	48.7722	58.8565	41.6476	53.3783	39.1354	48.3852	67.1988	45.8651	43.0973	33.2571	68.1293	48.8595	70.1651	46.8643	39.3864	47.0076	47.2936	51.2542	37.1399	54.4668	-8.91365	13.3333	35.147	21.8727	11.6926	12.3912	22.0493	16.0023
64	5.41667	56.7179	46.7778	60.736	62.7049	39.1039	57.9979	42.4837	70.6426	58.6646	59.473	59.3104	55.1495	71.7368	86.4659	66.9153	46.3209	66.3922	74.596	55.1581	72.5884	49.5148	59.8961	42.3236	54.3022	39.7523	49.2118	68.3294	46.6006	43.802	33.7876	69.3073	49.6476	71.2878	47.5987	40.0189	47.7493	48.0917	52.1689	37.7189	55.4941	-9.07916	13.5377	35.7191	22.3225	11.8121	12.6111	22.2461	16.2978
65	5.5	57.6296	47.4826	61.7413	63.6311	39.7315	58.7846	43.0895	71.7595	59.5173	60.4797	60.2447	56.0237	72.9031	87.8014	67.9924	47.0547	67.4174	75.7558	56.013	73.6739	50.2587	60.9322	42.999	55.2293	40.3778	50.046	69.4577	47.3387	44.5203	34.3235	70.483	50.4314	72.4175	48.3351	40.6504	48.4967	48.8919	53.0895	38.2972	56.5342	-9.24888	13.7435	36.2894	22.7824	11.9244	12.833	22.4402	16.5907
66	5.58333	58.538	48.1827	62.7457	64.5466	40.3683	59.5766	43.6952	72.8745	60.371	61.4895	61.1841	56.9018	74.0697	89.1427	69.0697	47.78	68.4454	76.9244	56.8775	74.7572	51.0121	61.9667	43.6693	56.1629	41.0016	50.8895	70.5863	48.0764	45.235	34.8667	71.6551	51.2088	73.538	49.0804	41.2825	49.2364	49.6891	54.0151	38.8719	57.5791	-9.41976	13.9504	36.8712	23.2422	12.0263	13.0562	22.6333	16.8816
67	5.66667	59.4373	48.8826	63.7494	65.4567	41.0131	60.3693	44.2908	73.9921	61.219	62.5062	62.1231	57.7746	75.2386	90.4828	70.1443	48.4965	69.4716	78.0934	57.7308	75.8287	51.7642	63.0043	44.3393	57.0998	41.6275	51.7342	71.7225	48.8044	45.9541	35.4206	72.8302	51.99	74.659	49.8418	41.9143	49.9745	50.4766	54.9445	39.4478	58.6299	-9.59426	14.1552	37.4578	23.7042	12.1175	13.2771	22.8175	17.1734
68	5.75	60.3389	49.581	64.7521	66.3644	41.6621	61.1634	44.8779	75.1135	62.0645	63.5336	63.0608	58.6469	76.4019	91.8246	71.2126	49.2025	70.496	79.2627	58.5711	76.8864	52.5113	64.0518	45.008	58.0383	42.2532	52.5873	72.867	49.5378	46.6687	35.9811	74.0086	52.7775	75.776	50.6178	42.5437	50.7099	51.2666	55.8875	40.0283	59.6808	-9.77611	14.3649	38.0515	24.1642	12.2051	13.4997	22.9943	17.4613
69	5.83333	61.2411	50.2762	65.7538	67.2705	42.3129	61.9545	45.4547	76.2331	62.9115	64.5614	64.0002	59.516	77.5617	93.1678	72.2802	49.9093	71.5197	80.4285	59.4007	77.9311	53.2412	65.0988	45.6811	58.9797	42.882	53.4368	74.0098	50.2747	47.3842	36.5417	75.1859	53.5593	76.8901	51.388	43.1673	51.4391	52.066	56.8368	40.6022	60.7361	-9.96793	14.5755	38.6595	24.6249	12.2917	13.7214	23.1621	17.7463
70	5.91667	62.1415	50.9721	66.7573	68.1763	42.9747	62.7362	46.0238	77.352	63.759	65.5951	64.9408	60.3804	78.7245	94.5153	73.3372	50.6119	72.5537	81.5868	60.23	78.9802	53.9704	66.1447	46.3568	59.9281	43.5134	54.2747	75.1581	51.0216	48.0926	37.0934	76.3722	54.352	78.0108	52.1486	43.7961	52.1716	52.8705	57.7909	41.1768	61.7897	-10.16	14.7864	39.2753	25.0808	12.3701	13.9393	23.3235	18.035
71	6	63.0407	51.6653	67.7565	69.0833	43.6441	63.5141	46.5911	78.4671	64.6034	66.6372	65.8853	61.2499	79.8915	95.8634	74.3895	51.3309	73.5945	82.7547	61.0582	80.0404	54.6986	67.1754	47.0317	60.8783	44.1431	55.1058	76.3076	51.772	48.8013	37.6489	77.5691	55.1456	79.137	52.9049	44.426	52.9086	53.6785	58.7425	41.7484	62.8503	-10.3507	15	39.9037	25.5387	12.4506	14.1537	23.4858	18.3285
72	6.08333	63.9383	52.3555	68.7539	69.9945	44.3221	64.2903	47.1525	79.5779	65.4449	67.6865	66.8315	62.1224	81.064	97.2108	75.4402	52.056	74.6414	83.9297	61.8952	81.104	55.4196	68.2072	47.7118	61.831	44.7707	55.9335	77.4569	52.5237	49.5163	38.211	78.7669	55.9387	80.2687	53.6581	45.0544	53.6447	54.4954	59.6951	42.3208	63.9167	-10.5383	15.2146	40.5405	25.999	12.5293	14.3646	23.649	18.6261
73	6.16667	64.8407	53.0452	69.7509	70.9036	45	65.0671	47.7109	80.6847	66.2815	68.7447	67.7785	62.9904	82.2406	98.5606	76.4942	52.7876	75.7011	85.1151	62.7342	82.1633	56.1306	69.236	48.3956	62.7812	45.4009	56.7641	78.6038	53.2688	50.2414	38.7782	79.9709	56.728	81.4009	54.4126	45.678	54.3769	55.3171	60.6491	42.8919	64.9838	-10.7328	15.4261	41.1728	26.4557	12.6104	14.5793	23.8067	18.9297
74	6.25	65.7449	53.7356	70.7424	71.8178	45.6806	65.8452	48.2681	81.7934	67.1175	69.7996	68.7183	63.8526	83.4236	99.9003	77.5549	53.5238	76.7678	86.3034	63.573	83.2204	56.8267	70.2582	49.0892	63.7227	46.0258	57.6026	79.7495	54.026	50.9684	39.3407	81.1745	57.5183	82.5353	55.1642	46.3013	55.1041	56.1501	61.5998	43.4601	66.0495	-10.9296	15.6348	41.8021	26.918	12.6957	14.7913	23.9576	19.2323
75	6.33333	66.6516	54.4271	71.7268	72.7366	46.3586	66.62	48.8275	82.898	67.9558	70.8464	69.6648	64.7071	84.6126	101.225	78.6151	54.2617	77.8293	87.4908	64.4123	84.2799	57.5214	71.2678	49.7858	64.6637	46.6547	58.4527	80.8945	54.7863	51.6993	39.9015	82.3755	58.3091	83.6642	55.9118	46.9232	55.8388	56.993	62.5507	44.0216	67.1211	-11.1334	15.8424	42.4332	27.3771	12.7806	14.9991	24.1027	19.5335
76	6.41667	67.5605	55.1208	72.7055	73.6632	47.042	67.3952	49.3791	83.9993	68.7976	71.8966	70.617	65.5598	85.8101	102.537	79.6673	55.0022	78.8918	88.6747	65.2431	85.3339	58.2166	72.2767	50.4845	65.6074	47.285	59.3003	82.04	55.5394	52.4289	40.4585	83.5751	59.1	84.7912	56.6606	47.5513	56.5857	57.8437	63.4981	44.5819	68.1904	-11.3367	16.0484	43.071	27.8356	12.8621	15.2001	24.2412	19.8342
77	6.5	68.4701	55.8096	73.6885	74.5963	47.7298	68.1642	49.9319	85.1008	69.6466	72.9463	71.5747	66.4087	87.0081	103.853	80.7091	55.7549	79.9566	89.8582	66.0705	86.3912	58.9138	73.2789	51.1904	66.5467	47.9122	60.1491	83.1841	56.282	53.1601	41.0199	84.7793	59.8735	85.9175	57.4116	48.181	57.3402	58.703	64.458	45.1435	69.2512	-11.5435	16.2523	43.7121	28.2931	12.9393	15.401	24.3784	20.1377
78	6.58333	69.3782	56.4973	74.6802	75.532	48.4134	68.9373	50.4789	86.2077	70.4969	73.9986	72.5344	67.2587	88.205	105.169	81.7544	56.5067	81.0235	91.037	66.8955	87.4482	59.6201	74.2833	51.8946	67.4904	48.5351	60.9999	84.3258	57.0213	53.8885	41.5861	85.9847	60.6509	87.038	58.1724	48.8119	58.0955	59.5623	65.4278	45.7047	70.3113	-11.7519	16.4563	44.3596	28.7461	13.0091	15.602	24.5144	20.4434
79	6.66667	70.2911	57.1819	75.6793	76.4712	49.0983	69.7101	51.0178	87.3165	71.3463	75.0568	73.4988	68.1063	89.4061	106.485	82.8018	57.2573	82.0933	92.2122	67.7155	88.5089	60.3298	75.2968	52.599	68.4346	49.1571	61.8485	85.4666	57.7526	54.6131	42.1583	87.1963	61.4264	88.1648	58.9349	49.4488	58.8551	60.4276	66.4058	46.2639	71.3632	-11.9601	16.6587	45.0089	29.1941	13.0726	15.8027	24.6476	20.7525
80	6.75	71.2081	57.8634	76.6775	77.4091	49.781	70.4845	51.5493	88.4177	72.194	76.1182	74.466	68.9536	90.6048	107.793	83.8555	58.0013	83.1697	93.386	68.5368	89.571	61.0433	76.313	53.2986	69.3895	49.7888	62.6959	86.6073	58.4851	55.3457	42.7342	88.4125	62.2031	89.3005	59.7041	50.0935	59.6197	61.2954	67.3908	46.8196	72.4127	-12.1685	16.8676	45.6599	29.6443	13.1344	16.0039	24.7747	21.0625
81	6.83333	72.1275	58.5418	77.6708	78.343	50.4565	71.2595	52.0707	89.5125	73.0375	77.184	75.4353	69.8004	91.8041	109.094	84.9088	58.7437	84.25	94.562	69.3681	90.6407	61.7493	77.3246	54.0021	70.3513	50.4232	63.547	87.7487	59.2131	56.0676	43.3146	89.6267	62.9739	90.44	60.4742	50.7276	60.3846	62.1607	68.3769	47.3726	73.4594	-12.3792	17.0756	46.3115	30.0967	13.1972	16.2022	24.8997	21.3707
82	6.91667	73.0494	59.224	78.6632	79.2685	51.1288	72.0429	52.5796	90.6004	73.8778	78.2604	76.3995	70.6332	93.0081	110.391	85.9615	59.4832	85.3327	95.7345	70.2105	91.7151	62.4531	78.3416	54.7106	71.3176	51.0642	64.4051	88.8999	59.9325	56.7869	43.8972	90.8374	63.7536	91.5826	61.2532	51.3667	61.1469	63.0246	69.37	47.9322	74.5073	-12.5904	17.2784	46.9622	30.5486	13.2571	16.3968	25.0226	21.6758
83	7	73.9659	59.9152	79.6548	80.1925	51.7996	72.8279	53.0832	91.6881	74.7162	79.3405	77.3564	71.4632	94.2205	111.684	87.0109	60.226	86.4131	96.9185	71.059	92.7932	63.1667	79.353	55.4163	72.282	51.7008	65.2677	90.0519	60.6462	57.5092	44.4835	92.0471	64.5478	92.7313	62.0306	51.9993	61.9131	63.8903	70.3607	48.4906	75.5534	-12.8068	17.4685	47.6086	30.9994	13.3196	16.5888	25.1452	21.9803
84	7.08333	74.8767	60.6098	80.6472	81.1111	52.4715	73.6194	53.5833	92.7782	75.5538	80.4214	78.3148	72.2864	95.4376	112.974	88.0626	60.9706	87.494	98.1108	71.9121	93.868	63.8808	80.3648	56.1247	73.2497	52.3398	66.145	91.1944	61.3636	58.2396	45.0685	93.2674	65.361	93.8839	62.8076	52.6271	62.671	64.7663	71.3535	49.0492	76.6042	-13.0264	17.6538	48.2595	31.4497	13.3798	16.7791	25.2706	22.283
85	7.16667	75.786	61.3039	81.6378	82.0237	53.144	74.4026	54.0751	93.8655	76.3924	81.5049	79.2721	73.1034	96.6505	114.262	89.1188	61.7164	88.5778	99.3088	72.7683	94.9373	64.595	81.375	56.8359	74.2217	52.9786	67.0275	92.3373	62.0818	58.97	45.6532	94.4995	66.1887	95.0386	63.5806	53.2526	63.4356	65.6511	72.3545	49.6154	77.6625	-13.2463	17.8283	48.9072	31.8948	13.4417	16.9671	25.3994	22.5893
86	7.25	76.6897	61.9948	82.626	82.9307	53.8113	75.1762	54.561	94.9479	77.23	82.5843	80.2322	73.9119	97.8613	115.552	90.1793	62.4621	89.6675	100.512	73.6271	96.0051	65.3056	82.3789	57.5383	75.194	53.6168	67.9187	93.4833	62.8031	59.7032	46.2419	95.7472	67.0231	96.1931	64.351	53.8864	64.1979	66.5547	73.3514	50.1869	78.7194	-13.4665	17.9995	49.5529	32.3391	13.5018	17.1564	25.5246	22.8965
87	7.33333	77.5877	62.6856	83.6083	83.8309	54.4753	75.9521	55.0364	96.0281	78.0664	83.6602	81.1944	74.7051	99.0704	116.836	91.2493	63.205	90.7559	101.721	74.4888	97.0727	66.0109	83.3872	58.237	76.1721	54.2537	68.8197	94.6276	63.5264	60.4319	46.8358	96.9894	67.8632	97.3436	65.1214	54.5221	64.9694	67.4609	74.3503	50.7617	79.7761	-13.6927	18.1714	50.191	32.7805	13.5613	17.3468	25.6504	23.2017
88	7.41667	78.4876	63.3773	84.5907	84.7245	55.1389	76.7435	55.503	97.1097	78.9046	84.7315	82.1534	75.4885	100.288	118.113	92.316	63.9393	91.8452	102.926	75.3504	98.1398	66.7173	84.4013	58.9382	77.1492	54.8871	69.7154	95.7754	64.2488	61.1608	47.4368	98.2278	68.6989	98.5007	65.8873	55.1631	65.7419	68.3759	75.3511	51.341	80.8356	-13.9265	18.3414	50.831	33.2212	13.6205	17.5316	25.7744	23.5064
89	7.5	79.3943	64.0711	85.5597	85.6227	55.8036	77.5466	55.9635	98.1939	79.7455	85.7984	83.1094	76.2738	101.508	119.395	93.3817	64.6768	92.9321	104.129	76.2224	99.2112	67.4241	85.4202	59.6392	78.1158	55.5151	70.6187	96.9325	64.9746	61.8857	48.0344	99.4646	69.5333	99.6647	66.6472	55.804	66.5252	69.2935	76.3586	51.9243	81.8917	-14.1665	18.5117	51.4764	33.6639	13.6801	17.7073	25.8952	23.81
90	7.58333	80.3033	64.7641	86.5232	86.523	56.4698	78.372	56.4207	99.2772	80.5909	86.8565	84.064	77.0575	102.72	120.668	94.45	65.4132	94.0196	105.337	77.0963	100.291	68.1292	86.4432	60.3508	79.0886	56.142	71.5193	98.092	65.7069	62.6076	48.6254	100.701	70.3686	100.833	67.4116	56.4433	67.3188	70.2107	77.3708	52.5159	82.9469	-14.4082	18.679	52.1336	34.1026	13.7368	17.8707	26.0129	24.1156
91	7.66667	81.2167	65.4596	87.4773	87.4291	57.1345	79.2019	56.8607	100.36	81.4374	87.9142	85.0173	77.8345	103.924	121.935	95.5223	66.1512	95.1071	106.542	77.9808	101.373	68.8303	87.4676	61.0646	80.0606	56.7685	72.4155	99.2513	66.432	63.3248	49.2191	101.938	71.1993	101.997	68.1712	57.0898	68.1158	71.1298	78.3912	53.1071	84.009	-14.6621	18.8434	52.7845	34.5342	13.7944	18.035	26.1234	24.4149
92	7.75	82.135	66.1538	88.4394	88.3366	57.8011	80.0396	57.2916	101.443	82.2697	88.9713	85.9673	78.604	105.121	123.194	96.5945	66.89	96.1911	107.751	78.8617	102.458	69.528	88.4937	61.7756	81.0281	57.4022	73.3073	100.409	67.1588	64.0526	49.8119	103.179	72.0318	103.168	68.9361	57.7361	68.9246	72.046	79.4158	53.6999	85.0696	-14.923	19.0059	53.4278	34.9605	13.8483	18.1986	26.2314	24.7053
93	7.83333	83.0609	66.8488	89.4074	89.2469	58.4635	80.8718	57.7076	102.524	83.0867	90.0233	86.916	79.3705	106.314	124.449	97.6722	67.628	97.2704	108.955	79.7771	103.546	70.2227	89.5135	62.4818	81.9986	58.0346	74.2022	101.567	67.8865	64.786	50.4083	104.421	72.8624	104.327	69.6981	58.3773	69.7344	72.9532	80.4452	54.291	86.1324	-15.1871	19.1645	54.0661	35.3769	13.892	18.3603	26.3401	24.9894
94	7.91667	84.0011	67.5403	90.381	90.1575	59.1214	81.7197	58.118	103.608	83.9	91.0748	87.8611	80.1301	107.511	125.695	98.7456	68.3666	98.3508	110.157	80.7025	104.643	70.9202	90.5372	63.1921	82.9754	58.6696	75.0908	102.725	68.6125	65.5266	51.0055	105.675	73.6911	105.483	70.4581	59.0134	70.5484	73.8546	81.4777	54.89	87.1882	-15.4521	19.3199	54.6995	35.7873	13.9273	18.5179	26.4328	25.2745
95	8	84.945	68.2343	91.3574	91.0697	59.7758	82.58	58.5311	104.689	84.7133	92.1271	88.8017	80.8866	108.714	126.944	99.8175	69.1151	99.4339	111.36	81.63	105.748	71.6205	91.5677	63.9059	83.9488	59.3004	75.9853	103.88	69.3414	66.2697	51.6086	106.928	74.5238	106.637	71.2192	59.6594	71.359	74.7542	82.507	55.4878	88.2443	-15.7155	19.4748	55.3271	36.1956	13.964	18.6715	26.5238	25.558
96	8.08333	85.892	68.9266	92.3373	91.9808	60.4233	83.45	58.9503	105.768	85.5266	93.1772	89.7442	81.6377	109.917	128.197	100.888	69.8651	100.517	112.564	82.5529	106.866	72.3312	92.5949	64.6233	84.9251	59.9313	76.8838	105.029	70.0745	67.002	52.2263	108.168	75.3526	107.784	71.9844	60.3133	72.1699	75.6605	83.5356	56.0863	89.3049	-15.9752	19.6279	55.9588	36.5939	14.0039	18.818	26.6123	25.8394
97	8.16667	86.8452	69.6229	93.3204	92.8862	61.0694	84.3267	59.3602	106.845	86.3376	94.2297	90.6842	82.3858	111.121	129.449	101.965	70.6123	101.595	113.761	83.4729	107.999	73.0491	93.6196	65.3454	85.8955	60.5523	77.7767	106.171	70.7967	67.7248	52.8541	109.407	76.1814	108.936	72.7571	60.9721	72.9816	76.5741	84.5604	56.6837	90.3724	-16.2327	19.7758	56.591	36.9889	14.0486	18.9627	26.6988	26.1217
98	8.25	87.8003	70.3141	94.298	93.7924	61.718	85.2089	59.7647	107.922	87.1296	95.2874	91.6215	83.128	112.332	130.705	103.041	71.364	102.673	114.951	84.3972	109.131	73.7864	94.6474	66.066	86.8365	61.1652	78.6731	107.302	71.5151	68.4486	53.4866	110.645	77.0127	110.088	73.5385	61.6281	73.7956	77.4864	85.5852	57.278	91.4295	-16.5047	19.9177	57.226	37.3819	14.0866	19.0982	26.7772	26.4026
99	8.33333	88.7584	71.003	95.2703	94.7025	62.3676	86.0947	60.1636	109.004	87.905	96.3488	92.5641	83.8638	113.54	131.969	104.118	72.1222	103.738	116.139	85.3313	110.264	74.5333	95.6843	66.7825	87.802	61.7774	79.5726	108.432	72.2339	69.1655	54.124	111.894	77.8479	111.233	74.3176	62.2892	74.6109	78.3955	86.5925	57.8825	92.4875	-16.7639	20.0579	57.8615	37.7801	14.1155	19.2295	26.8525	26.6855
100	8.41667	89.71	71.7049	96.2371	95.611	63.0206	86.987	60.5656	110.085	88.6692	97.4082	93.5011	84.6008	114.751	133.231	105.185	72.8898	104.802	117.323	86.2805	111.403	75.2934	96.7177	67.4999	88.774	62.3953	80.4725	109.566	72.9428	69.8761	54.7676	113.144	78.6804	112.362	75.0914	62.9556	75.427	79.307	87.6072	58.4834	93.5458	-17.0249	20.1983	58.4954	38.1794	14.1331	19.3562	26.9114	26.9682
101	8.5	90.6601	72.4064	97.202	96.5178	63.6778	87.8908	60.9707	111.167	89.4337	98.4607	94.4301	85.3391	115.96	134.49	106.255	73.6634	105.867	118.501	87.224	112.549	76.0677	97.7533	68.2268	89.7398	63.0186	81.3752	110.702	73.6464	70.5822	55.4084	114.397	79.5107	113.498	75.8638	63.635	76.2489	80.2194	88.6299	59.0832	94.6081	-17.2869	20.337	59.1345	38.5858	14.1475	19.4838	26.9662	27.2508
102	8.58333	91.6146	73.1082	98.1707	97.412	64.3359	88.8002	61.379	112.245	90.2001	99.5062	95.3534	86.0747	117.166	135.747	107.327	74.4473	106.936	119.687	88.1671	113.715	76.843	98.7838	68.9627	90.7035	63.6421	82.2825	111.83	74.3474	71.2808	56.0452	115.652	80.3425	114.637	76.628	64.3178	77.063	81.1389	89.6567	59.6868	95.6768	-17.5521	20.4698	59.7925	38.9876	14.1589	19.6097	27.02	27.5364
103	8.66667	92.5741	73.8141	99.1295	98.3001	64.9958	89.7178	61.786	113.326	90.9684	100.551	96.2711	86.8029	118.377	137	108.411	75.2417	107.993	120.878	89.1118	114.896	77.616	99.822	69.6968	91.6645	64.2652	83.1842	112.953	75.0398	71.9704	56.6861	116.921	81.1838	115.784	77.3897	65.0059	77.8775	82.0509	90.6679	60.296	96.7482	-17.8203	20.6022	60.4394	39.3901	14.1659	19.7391	27.0667	27.8268
104	8.75	93.5401	74.5248	100.077	99.1864	65.6577	90.6407	62.2026	114.402	91.7327	101.584	97.1817	87.5258	119.579	138.25	109.503	76.0598	109.048	122.072	90.0594	116.081	78.393	100.863	70.433	92.6178	64.8881	84.0806	114.068	75.7348	72.6696	57.3235	118.197	82.032	116.941	78.1569	65.6913	78.6809	82.9646	91.6781	60.9053	97.8112	-18.0902	20.7287	61.1013	39.7913	14.1646	19.8699	27.1121	28.1163
105	8.83333	94.5151	75.2364	101.013	100.071	66.3159	91.5705	62.6356	115.478	92.4928	102.612	98.0869	88.2411	120.779	139.499	110.613	76.897	110.099	123.266	91.0146	117.276	79.1696	101.912	71.1742	93.5768	65.5114	84.9815	115.19	76.4353	73.3657	57.9544	119.471	82.8845	118.095	78.9221	66.3756	79.4841	83.8766	92.6999	61.5211	98.8714	-18.3579	20.8453	61.7725	40.1966	14.157	20.002	27.1562	28.4085
106	8.91667	95.4914	75.9482	101.954	100.953	66.9749	92.5063	63.0679	116.552	93.2516	103.64	98.9891	88.9487	121.967	140.741	111.722	77.749	111.147	124.46	91.9763	118.48	79.9567	102.962	71.9224	94.5336	66.1313	85.8725	116.32	77.1389	74.0618	58.5838	120.757	83.7404	119.246	79.6817	67.0548	80.2886	84.8005	93.7276	62.1304	99.9297	-18.6272	20.9541	62.4445	40.6052	14.1392	20.1338	27.1986	28.7004
107	9	96.4725	76.66	102.898	101.841	67.6379	93.4503	63.5036	117.62	94.0062	104.664	99.8896	89.6495	123.152	141.984	112.83	78.6111	112.197	125.653	92.9424	119.689	80.7702	104.014	72.6709	95.4809	66.7518	86.7549	117.45	77.8436	74.7593	59.2033	122.041	84.607	120.397	80.4444	67.7313	81.1048	85.719	94.7523	62.7422	100.982	-18.897	21.0489	63.1169	41.0151	14.1173	20.2616	27.2368	28.9966
108	9.08333	97.4499	77.3671	103.841	102.738	68.2985	94.402	63.9361	118.68	94.7523	105.683	100.791	90.3422	124.332	143.228	113.933	79.4715	113.248	126.849	93.9094	120.901	81.594	105.063	73.414	96.4296	67.368	87.6318	118.581	78.5479	75.4605	59.8227	123.314	85.4707	121.543	81.2138	68.4145	81.9118	86.6347	95.76	63.3462	102.03	-19.1638	21.1487	63.7915	41.4223	14.0941	20.3807	27.2677	29.2944
109	9.16667	98.4302	78.081	104.784	103.639	68.9586	95.3639	64.3651	119.742	95.5019	106.702	101.696	91.0182	125.512	144.472	115.024	80.3362	114.307	128.047	94.8795	122.123	82.426	106.1	74.159	97.3847	67.9793	88.4986	119.71	79.2511	76.1701	60.4388	124.587	86.3353	122.69	81.9801	69.0947	82.7122	87.5351	96.7594	63.9463	103.078	-19.4239	21.2524	64.4685	41.828	14.0652	20.4995	27.2852	29.5976
110	9.25	99.4113	78.7917	105.725	104.552	69.6194	96.3324	64.7899	120.789	96.2526	107.712	102.598	91.6852	126.692	145.712	116.11	81.2114	115.376	129.246	95.8572	123.338	83.267	107.133	74.8985	98.3364	68.5862	89.3552	120.837	79.9481	76.8839	61.0594	125.858	87.1875	123.841	82.7379	69.7719	83.5075	88.4267	97.7494	64.546	104.12	-19.6818	21.3584	65.1507	42.2398	14.032	20.6126	27.2941	29.8943
111	9.33333	100.393	79.5027	106.655	105.46	70.2836	97.3044	65.21	121.836	97.0022	108.718	103.5	92.3395	127.868	146.947	117.202	82.0939	116.44	130.448	96.8401	124.56	84.1081	108.15	75.6429	99.294	69.1938	90.2131	121.961	80.64	77.6064	61.6804	127.126	88.0498	124.991	83.4843	70.4485	84.2943	89.3042	98.7403	65.1492	105.16	-19.9435	21.4645	65.8363	42.6541	13.996	20.7195	27.2999	30.1892
112	9.41667	101.38	80.2135	107.574	106.366	70.9472	98.2753	65.6335	122.884	97.7576	109.725	104.395	92.9852	129.045	148.183	118.297	82.9831	117.498	131.657	97.8314	125.791	84.9564	109.163	76.3909	100.26	69.7973	91.059	123.093	81.3307	78.3298	62.311	128.397	88.9092	126.148	84.2294	71.1294	85.0849	90.172	99.7279	65.7535	106.199	-20.2175	21.5635	66.529	43.0748	13.9551	20.8258	27.2932	30.4849
113	9.5	102.363	80.9192	108.495	107.271	71.6164	99.2409	66.0703	123.923	98.5113	110.735	105.281	93.6277	130.228	149.421	119.395	83.8737	118.545	132.862	98.823	127.02	85.8075	110.171	77.1503	101.23	70.3856	91.9044	124.226	82.0281	79.0551	62.95	129.672	89.7754	127.299	84.9751	71.8083	85.8779	91.0423	100.717	66.3604	107.241	-20.504	21.6712	67.2183	43.5078	13.9141	20.9299	27.2817	30.7845
114	9.58333	103.336	81.6156	109.417	108.176	72.2773	100.207	66.5244	124.96	99.2679	111.745	106.177	94.2616	131.418	150.661	120.497	84.7739	119.582	134.062	99.8091	128.257	86.6603	111.168	77.9123	102.208	70.9671	92.7464	125.362	82.7323	79.7839	63.5879	130.944	90.6442	128.445	85.7112	72.4919	86.6619	91.9173	101.711	66.9705	108.276	-20.7836	21.7753	67.8864	43.9442	13.8695	21.0295	27.2652	31.0868
115	9.66667	104.303	82.304	110.341	109.086	72.9323	101.17	66.9744	125.996	100.035	112.756	107.08	94.887	132.618	151.9	121.602	85.6814	120.621	135.254	100.787	129.485	87.5158	112.165	78.6774	103.189	71.5448	93.6021	126.503	83.4422	80.5153	64.2365	132.219	91.5143	129.587	86.4426	73.1782	87.4556	92.8027	102.703	67.5949	109.301	-21.0612	21.8754	68.5519	44.3808	13.8229	21.1283	27.25	31.3886
116	9.75	105.267	82.998	111.254	109.994	73.5837	102.123	67.4238	127.031	100.811	113.77	107.995	95.5109	133.813	153.141	122.708	86.601	121.659	136.451	101.756	130.708	88.3738	113.162	79.4338	104.173	72.1305	94.4606	127.652	84.1523	81.2562	64.8941	133.496	92.3816	130.728	87.1633	73.8781	88.2475	93.6909	103.686	68.2299	110.318	-21.3395	21.9728	69.2137	44.8203	13.77	21.2187	27.2332	31.6932
117	9.83333	106.23	83.6977	112.153	110.888	74.2376	103.059	67.8722	128.067	101.591	114.787	108.916	96.135	135.004	154.38	123.823	87.5222	122.697	137.65	102.73	131.925	89.2327	114.164	80.1959	105.162	72.7171	95.3205	128.799	84.8695	81.9902	65.5499	134.769	93.2456	131.861	87.8826	74.5857	89.0489	94.5733	104.668	68.8597	111.339	-21.6223	22.0701	69.8837	45.2593	13.7172	21.3046	27.2159	31.9983
118	9.91667	107.192	84.4114	113.049	111.768	74.8927	103.984	68.3168	129.107	102.382	115.808	109.839	96.7457	136.199	155.619	124.941	88.4466	123.738	138.85	103.708	133.141	90.0949	115.176	80.9617	106.158	73.299	96.1805	129.942	85.585	82.722	66.2045	136.044	94.1063	132.996	88.6062	75.3042	89.8576	95.455	105.651	69.4889	112.355	-21.9112	22.1787	70.5623	45.699	13.6602	21.3857	27.1938	32.3041
119	10	108.157	85.1169	113.952	112.642	75.5483	104.909	68.7663	130.136	103.171	116.83	110.757	97.3506	137.389	156.859	126.065	89.3728	124.781	140.051	104.691	134.353	90.9665	116.183	81.7248	107.167	73.8817	97.0409	131.083	86.3244	83.4559	66.8569	137.322	94.9596	134.123	89.3398	76.0277	90.6768	96.3383	106.625	70.1232	113.366	-22.2108	22.2928	71.2465	46.1405	13.5937	21.4581	27.177	32.6105
120	10.0833	109.115	85.8155	114.857	113.514	76.2049	105.833	69.2166	131.156	103.963	117.856	111.676	97.9476	138.572	158.099	127.194	90.3067	125.823	141.257	105.68	135.561	91.8331	117.175	82.4871	108.171	74.4603	97.9015	132.222	87.077	84.2003	67.5123	138.596	95.8075	135.24	90.0764	76.7585	91.4975	97.2164	107.603	70.7764	114.388	-22.5163	22.4114	71.9284	46.5761	13.5153	21.5405	27.1671	32.9212
121	10.1667	110.075	86.5058	115.759	114.387	76.8733	106.76	69.6612	132.171	104.758	118.885	112.597	98.5407	139.76	159.338	128.323	91.246	126.864	142.468	106.668	136.773	92.7057	118.167	83.2447	109.178	75.051	98.7494	133.355	87.8409	84.9469	68.1662	139.874	96.6446	136.351	90.8229	77.4816	92.3235	98.0959	108.59	71.4448	115.417	-22.8337	22.5263	72.611	47.0059	13.4254	21.6291	27.1578	33.2329
122	10.25	111.036	87.1901	116.66	115.262	77.5478	107.671	70.1033	133.187	105.565	119.914	113.507	99.138	140.956	160.582	129.453	92.1937	127.907	143.689	107.656	137.989	93.5791	119.153	83.9901	110.18	75.6453	99.5895	134.48	88.6084	85.6945	68.8165	141.162	97.4829	137.465	91.5711	78.2088	93.1521	98.9792	109.58	72.1202	116.447	-23.1582	22.6457	73.2942	47.4346	13.322	21.7158	27.147	33.5431
123	10.3333	111.99	87.8613	117.56	116.132	78.2214	108.571	70.5473	134.213	106.382	120.946	114.417	99.7357	142.157	161.828	130.591	93.1374	128.923	144.912	108.642	139.209	94.4543	120.141	84.7348	111.188	76.2402	100.432	135.593	89.3941	86.4436	69.4701	142.45	98.3158	138.578	92.3164	78.9339	93.9707	99.872	110.576	72.7977	117.473	-23.4914	22.7626	73.9752	47.8629	13.2069	21.7995	27.1336	33.8482
124	10.4167	112.943	88.527	118.466	116.999	78.8896	109.468	71.0014	135.25	107.212	121.968	115.325	100.332	143.369	163.075	131.735	94.0739	129.978	146.135	109.619	140.419	95.3307	121.123	85.4753	112.201	76.8162	101.276	136.701	90.1703	87.191	70.1247	143.736	99.1483	139.69	93.0677	79.6577	94.7904	100.775	111.578	73.4759	118.498	-23.8146	22.8745	74.645	48.2962	13.0796	21.8871	27.1169	34.156
125	10.5	113.895	89.193	119.375	117.872	79.5598	110.364	71.4705	136.287	108.048	122.978	116.237	100.935	144.586	164.324	132.887	95.0125	131.035	147.364	110.591	141.623	96.2108	122.098	86.2138	113.194	77.3848	102.115	137.801	90.9528	87.9384	70.7823	145.032	99.9874	140.794	93.8208	80.3838	95.6134	101.681	112.574	74.1578	119.512	-24.135	22.9798	75.2969	48.728	12.9609	21.9816	27.0988	34.4679
126	10.5833	114.847	89.8592	120.284	118.744	80.2262	111.261	71.9563	137.32	108.894	123.985	117.159	101.534	145.813	165.579	134.042	95.9446	132.087	148.593	111.569	142.833	97.0825	123.077	86.9456	114.179	77.9542	102.956	138.9	91.7494	88.6947	71.443	146.318	100.829	141.897	94.5837	81.118	96.4311	102.598	113.573	74.8503	120.524	-24.4534	23.0828	75.9489	49.1506	12.8472	22.0773	27.0754	34.7793
127	10.6667	115.8	90.5292	121.194	119.616	80.8886	112.158	72.4418	138.351	109.75	124.986	118.087	102.143	147.051	166.834	135.201	96.8793	133.132	149.825	112.551	144.05	97.951	124.059	87.6771	115.151	78.5338	103.797	140.007	92.548	89.4597	72.1035	147.606	101.671	143.008	95.3477	81.855	97.2547	103.52	114.578	75.5429	121.541	-24.7752	23.1803	76.6009	49.5664	12.7361	22.1717	27.0485	35.0828
128	10.75	116.754	91.2009	122.107	120.49	81.5471	113.051	72.9351	139.381	110.608	125.984	119.012	102.76	148.293	168.105	136.355	97.817	134.174	151.061	113.531	145.271	98.8073	125.044	88.402	116.115	79.1113	104.647	141.113	93.3458	90.2247	72.7753	148.91	102.523	144.122	96.1121	82.5849	98.0774	104.448	115.579	76.2316	122.559	-25.1105	23.2741	77.2551	49.9855	12.6351	22.2558	27.021	35.3792
129	10.8333	117.706	91.8812	123.015	121.371	82.1963	113.949	73.4369	140.41	111.471	126.98	119.933	103.368	149.545	169.387	137.514	98.7555	135.209	152.299	114.516	146.496	99.6523	126.024	89.1309	117.087	79.6895	105.498	142.212	94.1616	90.9834	73.4474	150.212	103.383	145.239	96.8734	83.3023	98.8886	105.369	116.582	76.9179	123.582	-25.4355	23.3627	77.9104	50.4042	12.5381	22.3352	26.9966	35.6717
130	10.9167	118.656	92.5557	123.918	122.259	82.8427	114.855	73.9393	141.437	112.34	127.974	120.848	103.966	150.798	170.685	138.675	99.6951	136.244	153.535	115.489	147.717	100.501	127.006	89.8708	118.063	80.2682	106.347	143.3	94.97	91.7368	74.1194	151.497	104.251	146.359	97.6333	84.0071	99.6944	106.29	117.581	77.5933	124.604	-25.7548	23.4516	78.5562	50.823	12.441	22.4084	26.964	35.9665
131	11	119.612	93.2173	124.81	123.17	83.481	115.775	74.4321	142.448	113.209	128.968	121.758	104.559	152.041	171.979	139.839	100.637	137.28	154.776	116.457	148.934	101.358	127.967	90.6083	119.03	80.844	107.201	144.391	95.7842	92.4858	74.79	152.765	105.117	147.487	98.3949	84.7118	100.5	107.213	118.582	78.2625	125.632	-26.0768	23.542	79.1968	51.2343	12.3463	22.4783	26.9256	36.2607
132	11.0833	120.574	93.8651	125.692	124.095	84.1171	116.692	74.9227	143.454	114.079	129.963	122.667	105.15	153.279	173.274	141.011	101.572	138.326	156.014	117.423	150.151	102.219	128.925	91.3451	120.001	81.4503	108.049	145.485	96.6116	93.2371	75.4609	153.989	105.977	148.599	99.1586	85.4122	101.306	108.13	119.584	78.9314	126.665	-26.4028	23.6322	79.8342	51.6422	12.246	22.5463	26.8773	36.5549
133	11.1667	121.54	94.5086	126.571	125.03	84.7485	117.609	75.4082	144.457	114.951	130.964	123.582	105.743	154.517	174.566	142.184	102.507	139.375	157.246	118.386	151.376	103.081	129.878	92.0882	120.971	82.0502	108.888	146.589	97.4422	93.9853	76.1207	155.162	106.823	149.71	99.9345	86.0992	102.112	109.037	120.584	79.6075	127.699	-26.7269	23.7363	80.4765	52.0453	12.1367	22.6185	26.825	36.8548
134	11.25	122.512	95.1504	127.452	125.979	85.3827	118.529	75.9036	145.454	115.826	131.964	124.494	106.332	155.764	175.859	143.357	103.44	140.428	158.478	119.34	152.614	103.94	130.841	92.8483	121.942	82.6567	109.712	147.696	98.287	94.7352	76.7839	156.312	107.667	150.81	100.711	86.7862	102.926	109.949	121.577	80.2897	128.734	-27.0536	23.8481	81.1208	52.4406	12.0264	22.6925	26.7659	37.1557
135	11.3333	123.488	95.7882	128.331	126.93	86.0153	119.443	76.4081	146.451	116.708	132.968	125.404	106.922	157.009	177.142	144.535	104.367	141.485	159.72	120.289	153.859	104.79	131.81	93.6181	122.916	83.2651	110.536	148.811	99.16	95.477	77.4476	157.453	108.502	151.9	101.486	87.4783	103.744	110.865	122.561	80.9874	129.775	-27.3833	23.9611	81.7674	52.8308	11.9139	22.7634	26.701	37.4488
136	11.4167	124.46	96.4267	129.217	127.885	86.6528	120.35	76.9185	147.448	117.598	133.973	126.316	107.514	158.256	178.421	145.717	105.291	142.542	160.969	121.221	155.106	105.643	132.786	94.4007	123.892	83.8748	111.355	149.929	100.039	96.2066	78.1022	158.577	109.336	152.99	102.257	88.1702	104.561	111.78	123.539	81.688	130.815	-27.7148	24.0698	82.4248	53.2146	11.7959	22.8287	26.6325	37.7341
137	11.5	125.428	97.063	130.111	128.854	87.2943	121.254	77.4353	148.451	118.475	134.977	127.238	108.11	159.497	179.697	146.9	106.217	143.602	162.222	122.139	156.348	106.503	133.759	95.1688	124.871	84.4778	112.181	151.052	100.923	96.9293	78.7606	159.71	110.16	154.088	103.031	88.8639	105.369	112.706	124.515	82.3912	131.858	-28.0468	24.17	83.0862	53.5951	11.6866	22.8829	26.5601	38.0111
138	11.5833	126.39	97.6849	131.011	129.823	87.9329	122.162	77.9648	149.466	119.345	135.977	128.176	108.712	160.726	180.978	148.092	107.14	144.656	163.476	123.051	157.595	107.354	134.737	95.9194	125.845	85.0793	113.009	152.162	101.807	97.6478	79.4176	160.835	110.978	155.179	103.802	89.5653	106.166	113.633	125.491	83.0972	132.907	-28.386	24.266	83.7542	53.9771	11.5791	22.9253	26.4862	38.2929
139	11.6667	127.336	98.3062	131.904	130.792	88.5732	123.075	78.4903	150.495	120.198	136.979	129.125	109.32	161.952	182.26	149.286	108.06	145.719	164.729	123.959	158.849	108.202	135.713	96.6567	126.815	85.6858	113.838	153.262	102.691	98.3626	80.061	161.955	111.794	156.268	104.577	90.2576	106.956	114.575	126.463	83.8057	133.956	-28.7287	24.3605	84.4223	54.356	11.4743	22.9675	26.4091	38.566
140	11.75	128.274	98.928	132.794	131.763	89.2165	123.992	79.0104	151.524	121.056	137.974	130.085	109.935	163.18	183.544	150.477	108.981	146.789	165.993	124.864	160.115	109.046	136.679	97.3882	127.779	86.3019	114.676	154.36	103.57	99.0706	80.7035	163.067	112.615	157.354	105.356	90.9443	107.742	115.513	127.426	84.5185	135.004	-29.066	24.4541	85.0902	54.7318	11.3784	23.0106	26.3303	38.8335
141	11.8333	129.206	99.5464	133.678	132.738	89.8572	124.907	79.525	152.556	121.92	138.971	131.037	110.562	164.41	184.831	151.679	109.891	147.864	167.257	125.766	161.387	109.878	137.643	98.1209	128.748	86.9182	115.517	155.467	104.447	99.7709	81.3517	164.187	113.442	158.443	106.144	91.631	108.518	116.446	128.386	85.228	136.049	-29.3987	24.5402	85.7482	55.1102	11.2945	23.0537	26.2488	39.1013
142	11.9167	130.131	100.164	134.569	133.718	90.4986	125.825	80.0405	153.593	122.794	139.964	131.989	111.195	165.65	186.118	152.872	110.797	148.939	168.523	126.665	162.66	110.705	138.609	98.8519	129.719	87.5257	116.347	156.575	105.326	100.458	81.9895	165.312	114.257	159.542	106.943	92.3174	109.288	117.367	129.345	85.932	137.078	-29.719	24.6244	86.3966	55.4867	11.2175	23.0933	26.1699	39.3647
143	12	131.052	100.788	135.469	134.7	91.1473	126.742	80.5556	154.635	123.673	140.945	132.935	111.839	166.895	187.401	154.055	111.696	150.016	169.79	127.553	163.932	111.53	139.571	99.5765	130.691	88.1198	117.169	157.688	106.211	101.146	82.6213	166.428	115.07	160.649	107.756	93.0019	110.053	118.288	130.313	86.6482	138.097	-30.0266	24.7094	87.038	55.86	11.1489	23.1246	26.1002	39.625
144	12.0833	131.968	101.413	136.377	135.686	91.7798	127.659	81.0715	155.679	124.558	141.921	133.868	112.492	168.143	188.682	155.239	112.59	151.086	171.051	128.426	165.204	112.355	140.541	100.305	131.663	88.7126	117.985	158.796	107.096	101.841	83.2529	167.553	115.878	161.753	108.561	93.6905	110.81	119.198	131.285	87.3626	139.121	-30.3313	24.7952	87.6697	56.235	11.082	23.1536	26.0323	39.8851
145	12.1667	132.884	102.039	137.287	136.675	92.4078	128.579	81.5831	156.73	125.455	142.903	134.797	113.159	169.403	189.954	156.441	113.477	152.163	172.304	129.307	166.481	113.18	141.507	101.02	132.64	89.3027	118.806	159.899	107.972	102.55	83.8935	168.674	116.703	162.854	109.357	94.3785	111.561	120.103	132.247	88.0873	140.143	-30.6387	24.8789	88.2916	56.6088	11.0102	23.1815	25.9614	40.1477
146	12.25	133.815	102.668	138.201	137.672	93.0334	129.498	82.099	157.777	126.344	143.888	135.725	113.833	170.666	191.238	157.631	114.366	153.245	173.547	130.194	167.755	113.999	142.464	101.726	133.609	89.8838	119.64	161.004	108.856	103.26	84.5389	169.786	117.532	163.951	110.156	95.0753	112.315	121	133.202	88.8127	141.16	-30.9463	24.9581	88.8949	56.9927	10.954	23.2058	25.8954	40.413
147	12.3333	134.762	103.287	139.116	138.68	93.66	130.424	82.6239	158.821	127.225	144.878	136.653	114.525	171.93	192.526	158.827	115.253	154.333	174.776	131.085	169.024	114.817	143.423	102.428	134.578	90.4568	120.483	162.111	109.746	103.979	85.1929	170.89	118.367	165.06	110.963	95.7778	113.076	121.896	134.159	89.5352	142.181	-31.2475	25.0278	89.4887	57.3802	10.9151	23.2346	25.8307	40.6773
148	12.4167	135.72	103.907	140.03	139.698	94.2808	131.361	83.1379	159.864	128.098	145.864	137.588	115.234	173.183	193.826	160.022	116.136	155.422	175.982	131.983	170.272	115.644	144.391	103.129	135.556	91.0237	121.326	163.221	110.629	104.693	85.8485	171.995	119.202	166.176	111.774	96.4813	113.844	122.787	135.112	90.2632	143.198	-31.555	25.0872	90.0714	57.7701	10.8898	23.2673	25.7687	40.9459
149	12.5	136.687	104.526	140.94	140.725	94.8952	132.296	83.647	160.896	128.969	146.842	138.528	115.953	174.433	195.122	161.208	117.02	156.519	177.184	132.878	171.515	116.481	145.35	103.825	136.526	91.5902	122.167	164.328	111.514	105.418	86.5054	173.095	120.041	167.313	112.585	97.1766	114.613	123.681	136.067	90.9887	144.217	-31.8654	25.1369	90.6511	58.1601	10.8731	23.2988	25.7099	41.2189
150	12.5833	137.662	105.147	141.851	141.756	95.5091	133.224	84.1528	161.921	129.836	147.821	139.474	116.665	175.667	196.412	162.391	117.909	157.62	178.39	133.784	172.758	117.308	146.311	104.526	137.495	92.1587	123.011	165.424	112.397	106.138	87.1588	174.197	120.872	168.447	113.385	97.8737	115.376	124.542	137.025	91.7102	145.243	-32.1792	25.1764	91.226	58.5523	10.8664	23.3361	25.6513	41.4909
151	12.6667	138.629	105.773	142.756	142.775	96.1248	134.141	84.6581	162.938	130.698	148.805	140.423	117.381	176.877	197.699	163.57	118.808	158.7	179.605	134.693	173.992	118.13	147.279	105.233	138.468	92.7321	123.852	166.51	113.268	106.841	87.8113	175.3	121.697	169.592	114.18	98.5734	116.136	125.406	137.98	92.4324	146.27	-32.4927	25.2217	91.8003	58.9373	10.862	23.3766	25.5932	41.7674
152	12.75	139.597	106.4	143.649	143.777	96.7422	135.045	85.1623	163.955	131.568	149.777	141.354	118.098	178.086	198.987	164.752	119.713	159.764	180.825	135.618	175.221	118.947	148.242	105.947	139.432	93.3028	124.691	167.598	114.137	107.537	88.4631	176.392	122.52	170.74	114.964	99.2672	116.9	126.28	138.944	93.1473	147.285	-32.7947	25.27	92.3804	59.3249	10.8683	23.4201	25.5435	42.0424
153	12.8333	140.569	107.024	144.534	144.778	97.3632	135.947	85.6605	164.971	132.442	150.747	142.283	118.822	179.292	200.281	165.939	120.622	160.821	182.048	136.54	176.445	119.753	149.211	106.663	140.392	93.8964	125.526	168.686	114.997	108.231	89.116	177.482	123.333	171.883	115.735	99.9536	117.672	127.153	139.91	93.8653	148.307	-33.0806	25.3244	92.9667	59.7146	10.8924	23.464	25.4987	42.3194
154	12.9167	141.53	107.644	145.423	145.78	97.9897	136.847	86.1581	165.985	133.314	151.714	143.199	119.556	180.507	201.573	167.11	121.531	161.863	183.276	137.47	177.663	120.566	150.185	107.385	141.352	94.4839	126.377	169.778	115.847	108.933	89.757	178.572	124.162	173.022	116.502	100.637	118.442	128.035	140.874	94.5856	149.334	-33.3625	25.3861	93.555	60.1026	10.9317	23.5081	25.4593	42.6035
155	13	142.483	108.26	146.321	146.785	98.621	137.745	86.6663	166.986	134.187	152.68	144.104	120.282	181.733	202.86	168.269	122.441	162.9	184.513	138.396	178.88	121.385	151.166	108.103	142.314	95.0805	127.231	170.866	116.693	109.635	90.3984	179.664	124.992	174.164	117.261	101.33	119.223	128.904	141.838	95.3017	150.362	-33.6404	25.4557	94.1517	60.4944	10.9782	23.5488	25.4242	42.8912
156	13.0833	143.43	108.87	147.227	147.795	99.2519	138.647	87.1951	167.988	135.063	153.646	144.992	121.001	182.959	204.143	169.416	123.342	163.94	185.752	139.317	180.087	122.203	152.151	108.821	143.285	95.6686	128.087	171.947	117.537	110.352	91.0327	180.756	125.821	175.311	118.011	102.03	120.004	129.763	142.805	96.0162	151.392	-33.917	25.5278	94.7524	60.89	11.0345	23.5903	25.3904	43.1689
157	13.1667	144.374	109.484	148.139	148.812	99.8797	139.554	87.719	168.997	135.946	154.614	145.87	121.708	184.195	205.428	170.555	124.238	164.98	186.988	140.231	181.285	123.016	153.142	109.533	144.267	96.2624	128.936	173.021	118.381	111.069	91.6648	181.847	126.651	176.455	118.766	102.726	120.793	130.61	143.77	96.732	152.432	-34.1892	25.6048	95.3727	61.2895	11.0873	23.636	25.3565	43.412
158	13.25	145.324	110.098	149.053	149.833	100.514	140.461	88.2495	170.011	136.83	155.568	146.741	122.416	185.432	206.716	171.682	125.131	166.026	188.225	141.131	182.472	123.83	154.138	110.237	145.255	96.8503	129.785	174.101	119.225	111.788	92.2964	182.931	127.482	177.595	119.523	103.431	121.581	131.476	144.733	97.4442	153.474	-34.4585	25.6851	95.9977	61.6888	11.1353	23.6838	25.3319	43.6297
159	13.3333	146.285	110.709	149.976	150.846	101.147	141.366	88.7889	171.03	137.707	156.518	147.614	123.131	186.665	208.006	172.816	126.026	167.074	189.466	142.02	183.649	124.644	155.146	110.939	146.248	97.4401	130.62	175.179	120.066	112.503	92.936	184.015	128.303	178.73	120.271	104.135	122.364	132.374	145.69	98.1446	154.519	-34.7295	25.7626	96.6174	62.0864	11.1819	23.7406	25.3168	43.8532
160	13.4167	147.241	111.329	150.891	151.85	101.784	142.267	89.3347	172.048	138.595	157.464	148.496	123.856	187.891	209.296	173.946	126.917	168.131	190.711	142.903	184.833	125.463	156.149	111.634	147.244	98.0296	131.443	176.27	120.9	113.22	93.5678	185.095	129.128	179.857	121.01	104.83	123.144	133.27	146.658	98.837	155.54	-35.007	25.839	97.2324	62.4867	11.2347	23.7983	25.3081	44.0815
161	13.5	148.199	111.957	151.8	152.852	102.422	143.161	89.8739	173.065	139.491	158.404	149.384	124.577	189.106	210.599	175.072	127.814	169.182	191.957	143.778	186.024	126.285	157.129	112.326	148.23	98.6274	132.254	177.359	121.736	113.937	94.2022	186.152	129.958	180.975	121.748	105.517	123.923	134.144	147.637	99.5266	156.537	-35.2888	25.914	97.8424	62.8881	11.3024	23.8604	25.3092	44.3114
162	13.5833	149.159	112.59	152.706	153.842	103.054	144.059	90.4129	174.082	140.38	159.348	150.267	125.303	190.316	211.912	176.185	128.709	170.232	193.2	144.659	187.214	127.113	158.106	113.016	149.217	99.2267	133.068	178.436	122.566	114.653	94.8263	187.216	130.78	182.091	122.471	106.194	124.706	135.019	148.617	100.203	157.53	-35.5735	25.9922	98.4525	63.2795	11.3818	23.9207	25.3184	44.55
163	13.6667	150.119	113.229	153.622	154.826	103.691	144.968	90.9477	175.107	141.258	160.293	151.147	126.027	191.527	213.238	177.296	129.602	171.284	194.434	145.541	188.401	127.952	159.086	113.7	150.199	99.8328	133.883	179.506	123.394	115.371	95.4489	188.294	131.586	183.209	123.195	106.877	125.499	135.894	149.595	100.881	158.523	-35.8596	26.0725	99.0651	63.6805	11.451	23.9819	25.3321	44.7907
164	13.75	151.081	113.869	154.549	155.803	104.328	145.866	91.504	176.133	142.139	161.232	152.02	126.748	192.739	214.572	178.402	130.504	172.334	195.674	146.428	189.583	128.803	160.057	114.391	151.168	100.448	134.713	180.575	124.217	116.089	96.0752	189.381	132.371	184.329	123.924	107.558	126.291	136.757	150.564	101.569	159.52	-36.1386	26.1536	99.6764	64.0898	11.5141	24.0398	25.3612	45.0335
165	13.8333	152.048	114.519	155.489	156.784	104.972	146.77	92.074	177.168	143.017	162.176	152.896	127.464	193.952	215.914	179.518	131.403	173.398	196.902	147.311	190.766	129.672	161.021	115.077	152.131	101.064	135.539	181.654	125.037	116.803	96.7102	190.474	133.153	185.449	124.666	108.231	127.077	137.618	151.528	102.258	160.513	-36.4194	26.2389	100.288	64.502	11.5818	24.0982	25.3924	45.2886
166	13.9167	153.01	115.167	156.43	157.768	105.629	147.68	92.6565	178.208	143.902	163.125	153.771	128.179	195.172	217.264	180.652	132.309	174.447	198.12	148.183	191.953	130.525	161.989	115.768	153.092	101.678	136.363	182.729	125.853	117.515	97.3335	191.568	133.942	186.576	125.408	108.897	127.856	138.482	152.487	102.949	161.504	-36.7026	26.3268	100.897	64.9011	11.6516	24.1568	25.4336	45.5478
167	14	153.966	115.817	157.374	158.754	106.287	148.591	93.2494	179.241	144.795	164.066	154.637	128.884	196.399	218.62	181.786	133.207	175.484	199.337	149.041	193.142	131.365	162.95	116.46	154.04	102.3	137.192	183.816	126.683	118.229	97.9497	192.662	134.733	187.693	126.158	109.564	128.633	139.342	153.444	103.639	162.485	-36.9753	26.4178	101.497	65.2926	11.7226	24.2139	25.4847	45.8216
168	14.0833	154.911	116.467	158.329	159.727	106.934	149.506	93.8374	180.275	145.702	165	155.496	129.587	197.639	219.978	182.926	134.085	176.535	200.56	149.899	194.305	132.192	163.909	117.158	154.981	102.925	138.028	184.903	127.514	118.933	98.5668	193.768	135.517	188.797	126.896	110.229	129.394	140.204	154.396	104.33	163.468	-37.2421	26.5122	102.099	65.6707	11.7866	24.2747	25.5407	46.088
169	14.1667	155.837	117.124	159.281	160.693	107.572	150.425	94.43	181.31	146.622	165.935	156.349	130.28	198.88	221.327	184.069	134.937	177.592	201.783	150.759	195.457	133.028	164.869	117.853	155.918	103.558	138.86	185.983	128.342	119.635	99.1748	194.876	136.308	189.9	127.633	110.884	130.149	141.073	155.345	105.012	164.453	-37.5106	26.6089	102.703	66.0469	11.8452	24.3386	25.6039	46.3484
170	14.25	156.76	117.786	160.236	161.645	108.203	151.338	95.0262	182.344	147.551	166.874	157.209	130.965	200.13	222.663	185.206	135.78	178.66	203.008	151.61	196.606	133.866	165.816	118.535	156.831	104.197	139.687	187.052	129.175	120.34	99.7779	195.982	137.105	191.012	128.372	111.537	130.907	141.939	156.288	105.689	165.44	-37.776	26.7105	103.313	66.4214	11.8923	24.4076	25.6789	46.5924
171	14.3333	157.682	118.46	161.187	162.603	108.835	152.25	95.6284	183.374	148.474	167.826	158.081	131.662	201.381	223.99	186.337	136.62	179.736	204.234	152.459	197.749	134.705	166.768	119.221	157.741	104.837	140.511	188.093	130.004	121.06	100.374	197.095	137.889	192.123	129.114	112.198	131.676	142.809	157.23	106.366	166.427	-38.0323	26.8165	103.932	66.7937	11.9364	24.4803	25.7569	46.8456
172	14.4167	158.604	119.134	162.142	163.567	109.487	153.159	96.2351	184.397	149.379	168.787	158.965	132.366	202.622	225.321	187.467	137.459	180.817	205.461	153.308	198.894	135.52	167.719	119.912	158.647	105.469	141.329	189.124	130.819	121.785	100.975	198.205	138.652	193.232	129.858	112.854	132.437	143.676	158.181	107.032	167.418	-38.2834	26.9229	104.56	67.1714	11.9817	24.5577	25.8369	47.0981
173	14.5	159.531	119.809	163.099	164.537	110.134	154.068	96.8404	185.419	150.288	169.747	159.84	133.081	203.847	226.663	188.585	138.303	181.907	206.695	154.15	200.038	136.317	168.661	120.606	159.571	106.094	142.151	190.152	131.619	122.514	101.578	199.314	139.408	194.344	130.593	113.516	133.197	144.537	159.134	107.682	168.397	-38.5317	27.037	105.19	67.5603	12.0236	24.6324	25.939	47.3488
174	14.5833	160.446	120.485	164.057	165.506	110.773	154.975	97.4402	186.448	151.201	170.709	160.716	133.802	205.06	228.011	189.705	139.146	183.004	207.926	155.002	201.187	137.099	169.604	121.313	160.501	106.712	142.96	191.198	132.404	123.248	102.18	200.437	140.169	195.452	131.311	114.173	133.968	145.396	160.073	108.315	169.369	-38.7661	27.1577	105.826	67.9597	12.062	24.718	26.0578	47.6031
175	14.6667	161.352	121.16	165.014	166.482	111.408	155.877	98.0397	187.485	152.116	171.674	161.594	134.539	206.275	229.354	190.822	139.988	184.111	209.147	155.861	202.331	137.889	170.551	122.017	161.434	107.327	143.778	192.254	133.174	123.975	102.778	201.563	140.945	196.553	132.023	114.825	134.73	146.252	161.01	108.941	170.336	-38.9957	27.2893	106.469	68.3662	12.099	24.8061	26.1895	47.8661
176	14.75	162.255	121.833	165.969	167.446	112.038	156.77	98.6275	188.528	153.026	172.631	162.482	135.275	207.491	230.688	191.939	140.831	185.207	210.347	156.726	203.464	138.683	171.495	122.719	162.342	107.934	144.592	193.326	133.935	124.705	103.373	202.696	141.721	197.66	132.741	115.484	135.495	147.095	161.943	109.572	171.304	-39.2198	27.4346	107.11	68.7788	12.1314	24.8951	26.3269	48.1262
177	14.8333	163.16	122.498	166.915	168.403	112.668	157.665	99.1965	189.572	153.914	173.59	163.377	136.025	208.701	232.02	193.045	141.649	186.289	211.536	157.6	204.597	139.482	172.455	123.415	163.243	108.553	145.41	194.396	134.688	125.423	103.96	203.83	142.502	198.757	133.464	116.15	136.243	147.931	162.858	110.19	172.27	-39.4422	27.5795	107.753	69.1946	12.1769	24.9932	26.4667	48.3892
178	14.9167	164.069	123.173	167.857	169.357	113.299	158.565	99.7467	190.621	154.78	174.552	164.283	136.783	209.9	233.341	194.143	142.452	187.353	212.713	158.483	205.73	140.273	173.422	124.106	164.143	109.166	146.227	195.465	135.43	126.128	104.541	204.957	143.277	199.851	134.193	116.807	136.995	148.77	163.77	110.813	173.242	-39.6589	27.7208	108.391	69.5933	12.2376	25.0997	26.6105	48.6547
179	15	164.977	123.855	168.799	170.306	113.927	159.457	100.296	191.672	155.642	175.52	165.19	137.546	211.091	234.655	195.229	143.25	188.403	213.89	159.371	206.875	141.062	174.392	124.79	165.058	109.781	147.051	196.541	136.177	126.832	105.124	206.099	144.065	200.952	134.927	117.464	137.752	149.603	164.686	111.437	174.216	-39.8821	27.8677	109.011	69.9801	12.3059	25.2197	26.7584	48.9235
180	15.0833	165.894	124.543	169.737	171.252	114.56	160.343	100.853	192.736	156.507	176.495	166.108	138.31	212.264	235.959	196.313	144.046	189.45	215.079	160.256	208.024	141.846	175.36	125.483	165.975	110.391	147.867	197.633	136.933	127.536	105.708	207.244	144.865	202.068	135.677	118.117	138.517	150.434	165.601	112.056	175.184	-40.1037	28.0225	109.617	70.3689	12.3743	25.3598	26.907	49.1953
181	15.1667	166.819	125.238	170.67	172.195	115.198	161.223	101.418	193.816	157.374	177.478	167.036	139.075	213.418	237.251	197.397	144.84	190.493	216.278	161.139	209.178	142.624	176.328	126.186	166.894	110.996	148.678	198.741	137.7	128.242	106.293	208.393	145.679	203.2	136.442	118.765	139.291	151.263	166.515	112.67	176.145	-40.3236	28.1854	110.207	70.7596	12.4427	25.5203	27.0565	49.4702
182	15.25	167.744	125.939	171.604	173.133	115.833	162.094	101.983	194.897	158.237	178.466	167.967	139.846	214.564	238.537	198.467	145.628	191.522	217.478	162.027	210.344	143.4	177.299	126.881	167.829	111.602	149.494	199.856	138.472	128.946	106.88	209.556	146.505	204.34	137.213	119.412	140.07	152.086	167.433	113.285	177.109	-40.5501	28.3542	110.779	71.1382	12.5189	25.6952	27.2101	49.7485
183	15.3333	168.672	126.651	172.532	174.068	116.469	162.97	102.528	195.984	159.077	179.458	168.908	140.624	215.696	239.812	199.53	146.4	192.531	218.666	162.924	211.51	144.167	178.277	127.572	168.762	112.202	150.31	200.971	139.232	129.636	107.461	210.713	147.326	205.477	137.99	120.051	140.853	152.912	168.347	113.905	178.078	-40.7709	28.5195	111.346	71.4989	12.6112	25.8797	27.3681	50.0295
184	15.4167	169.603	127.355	173.452	174.996	117.105	163.848	103.053	197.072	159.895	180.453	169.857	141.419	216.823	241.082	200.58	147.146	193.526	219.842	163.831	212.677	144.94	179.272	128.256	169.689	112.815	151.131	202.085	139.984	130.315	108.033	211.87	148.152	206.604	138.774	120.697	141.62	153.731	169.243	114.512	179.046	-40.9898	28.6848	111.914	71.8622	12.7177	26.0746	27.5287	50.3138
185	15.5	170.531	128.059	174.369	175.91	117.736	164.717	103.565	198.168	160.705	181.439	170.818	142.213	217.95	242.343	201.629	147.892	194.507	220.995	164.744	213.833	145.717	180.264	128.938	170.589	113.42	151.946	203.217	140.726	130.995	108.603	213.036	148.98	207.738	139.565	121.349	142.389	154.535	170.135	115.124	180.015	-41.2028	28.8647	112.478	72.2315	12.8202	26.2717	27.6957	50.5953
186	15.5833	171.449	128.76	175.284	176.83	118.363	165.579	104.076	199.273	161.517	182.429	171.782	143.024	219.077	243.597	202.675	148.636	195.497	222.138	165.666	214.983	146.501	181.262	129.617	171.493	114.02	152.772	204.359	141.453	131.667	109.168	214.205	149.824	208.864	140.35	121.997	143.149	155.336	171.024	115.727	180.978	-41.4106	29.057	113.049	72.6079	12.9219	26.4727	27.877	50.8864
187	15.6667	172.356	129.463	176.201	177.749	118.981	166.439	104.579	200.386	162.331	183.422	172.748	143.843	220.19	244.858	203.722	149.377	196.495	223.276	166.6	216.139	147.27	182.261	130.309	172.403	114.613	153.583	205.522	142.162	132.344	109.731	215.391	150.674	209.986	141.118	122.639	143.919	156.134	171.896	116.313	181.934	-41.6028	29.2573	113.626	72.9956	13.0205	26.687	28.0771	51.1817
188	15.75	173.266	130.168	177.118	178.674	119.592	167.298	105.08	201.498	163.148	184.413	173.705	144.675	221.285	246.128	204.754	150.123	197.501	224.419	167.527	217.294	148.019	183.25	131.005	173.332	115.198	154.399	206.684	142.853	133.025	110.294	216.575	151.518	211.112	141.875	123.288	144.69	156.924	172.77	116.879	182.876	-41.7913	29.467	114.204	73.3954	13.1162	26.8999	28.3027	51.4757
189	15.8333	174.178	130.873	178.04	179.606	120.226	168.154	105.585	202.604	163.945	185.415	174.677	145.516	222.367	247.403	205.784	150.866	198.511	225.564	168.455	218.451	148.74	184.24	131.706	174.256	115.774	155.208	207.835	143.528	133.711	110.864	217.758	152.339	212.235	142.636	123.93	145.453	157.71	173.653	117.432	183.822	-41.9733	29.6783	114.792	73.8016	13.2137	27.1195	28.5321	51.7693
190	15.9167	175.087	131.592	178.957	180.543	120.861	169.007	106.095	203.707	164.734	186.433	175.663	146.374	223.447	248.667	206.807	151.605	199.53	226.71	169.382	219.601	149.461	185.235	132.411	175.179	116.35	156.013	208.957	144.196	134.414	111.426	218.949	153.146	213.359	143.399	124.582	146.227	158.5	174.535	117.984	184.768	-42.1443	29.8958	115.39	74.2056	13.3085	27.3451	28.7667	52.0738
191	16	175.994	132.318	179.876	181.465	121.488	169.853	106.608	204.809	165.531	187.456	176.658	147.223	224.536	249.916	207.821	152.333	200.56	227.855	170.3	220.748	150.183	186.216	133.102	176.074	116.932	156.813	210.067	144.868	135.119	111.981	220.139	153.96	214.491	144.166	125.23	147.004	159.285	175.409	118.529	185.715	-42.3106	30.1203	115.995	74.6081	13.3907	27.5784	29.0167	52.3604
192	16.0833	176.877	133.052	180.793	182.378	122.104	170.703	107.126	205.914	166.342	188.481	177.649	148.063	225.625	251.153	208.837	153.029	201.598	229.001	171.22	221.884	150.914	187.199	133.79	176.963	117.523	157.607	211.169	145.535	135.822	112.526	221.331	154.783	215.624	144.932	125.868	147.774	160.078	176.278	119.061	186.664	-42.4776	30.349	116.601	75.0088	13.467	27.8172	29.2771	52.6403
193	16.1667	177.748	133.786	181.721	183.275	122.707	171.557	107.637	207.02	167.167	189.498	178.632	148.902	226.727	252.391	209.859	153.7	202.651	230.151	172.141	222.987	151.628	188.179	134.485	177.843	118.116	158.409	212.271	146.2	136.515	113.07	222.54	155.597	216.741	145.683	126.503	148.527	160.871	177.141	119.593	187.615	-42.6365	30.5833	117.21	75.394	13.5353	28.0624	29.5456	52.9118
194	16.25	178.61	134.525	182.652	184.174	123.311	172.41	108.159	208.119	168.002	190.508	179.607	149.732	227.836	253.634	210.88	154.359	203.69	231.301	173.046	224.093	152.325	189.152	135.181	178.708	118.72	159.217	213.388	146.881	137.209	113.605	223.75	156.415	217.846	146.444	127.139	149.277	161.66	178	120.122	188.555	-42.7818	30.8228	117.808	75.7704	13.6051	28.3081	29.8284	53.2005
195	16.3333	179.466	135.262	183.586	185.075	123.929	173.271	108.696	209.225	168.844	191.524	180.581	150.561	228.951	254.886	211.92	155.023	204.711	232.437	173.938	225.201	153.002	190.128	135.883	179.57	119.32	160.022	214.501	147.555	137.9	114.126	224.962	157.241	218.961	147.207	127.765	150.019	162.451	178.852	120.652	189.49	-42.9283	31.0673	118.403	76.131	13.6773	28.5563	30.1261	53.4944
196	16.4167	180.326	136.012	184.533	185.981	124.556	174.138	109.248	210.342	169.682	192.548	181.56	151.387	230.066	256.146	212.972	155.681	205.75	233.558	174.827	226.311	153.698	191.097	136.578	180.422	119.921	160.823	215.627	148.224	138.586	114.655	226.183	158.063	220.074	147.984	128.382	150.752	163.238	179.696	121.18	190.421	-43.0752	31.3188	118.999	76.4943	13.7552	28.8076	30.4294	53.8035
197	16.5	181.187	136.765	185.496	186.875	125.182	174.992	109.827	211.462	170.523	193.563	182.533	152.209	231.182	257.414	214.017	156.346	206.784	234.685	175.72	227.413	154.407	192.056	137.283	181.258	120.533	161.641	216.75	148.884	139.272	115.188	227.416	158.861	221.191	148.768	128.997	151.484	164.011	180.528	121.719	191.355	-43.212	31.5733	119.593	76.8671	13.8258	29.0571	30.7549	54.116
198	16.5833	182.047	137.527	186.47	187.762	125.815	175.858	110.401	212.592	171.35	194.583	183.502	153.03	232.297	258.698	215.057	157.006	207.822	235.799	176.616	228.511	155.128	193.017	137.981	182.084	121.153	162.46	217.867	149.541	139.959	115.718	228.669	159.64	222.308	149.554	129.617	152.227	164.782	181.356	122.258	192.289	-43.3486	31.8326	120.189	77.2515	13.8838	29.31	31.0897	54.4319
199	16.6667	182.908	138.297	187.443	188.634	126.439	176.729	110.975	213.724	172.167	195.607	184.467	153.859	233.405	259.995	216.082	157.66	208.859	236.908	177.519	229.606	155.855	193.974	138.676	182.912	121.776	163.283	218.969	150.187	140.646	116.233	229.931	160.407	223.425	150.323	130.224	152.974	165.552	182.184	122.779	193.217	-43.4869	32.0982	120.786	77.6232	13.9561	29.5631	31.4386	54.7596
200	16.75	183.771	139.079	188.407	189.501	127.066	177.591	111.541	214.856	172.994	196.626	185.44	154.683	234.497	261.307	217.1	158.32	209.887	238.016	178.412	230.708	156.584	194.902	139.367	183.724	122.409	164.092	220.069	150.833	141.331	116.751	231.169	161.181	224.53	151.09	130.819	153.72	166.295	183.023	123.294	194.115	-43.6289	32.3643	121.376	77.996	14.0473	29.8241	31.8043	55.0906
201	16.8333	184.625	139.873	189.363	190.354	127.697	178.448	112.116	215.989	173.835	197.64	186.426	155.522	235.58	262.621	218.112	158.972	210.926	239.128	179.299	231.82	157.318	195.823	140.049	184.538	123.042	164.883	221.185	151.469	142.019	117.257	232.404	161.959	225.624	151.847	131.403	154.462	167.033	183.874	123.797	194.979	-43.7775	32.6314	121.959	78.3719	14.1467	30.0889	32.1827	55.4289
202	16.9167	185.493	140.666	190.33	191.196	128.326	179.301	112.702	217.129	174.665	198.649	187.416	156.371	236.655	263.936	219.13	159.622	211.969	240.244	180.17	232.916	158.052	196.758	140.73	185.356	123.679	165.658	222.3	152.097	142.702	117.772	233.639	162.722	226.711	152.591	131.984	155.196	167.809	184.718	124.282	195.846	-43.9266	32.8974	122.536	78.7454	14.2451	30.3677	32.5782	55.7762
203	17	186.367	141.462	191.301	192.04	128.964	180.153	113.298	218.278	175.496	199.642	188.398	157.224	237.73	265.256	220.133	160.266	213.018	241.359	181.024	233.998	158.786	197.699	141.398	186.18	124.308	166.431	223.422	152.723	143.387	118.284	234.868	163.487	227.793	153.339	132.574	155.928	168.61	185.555	124.76	196.714	-44.0705	33.1699	123.118	79.1182	14.3378	30.6523	32.9914	56.0921
204	17.0833	187.238	142.264	192.281	192.891	129.598	181.011	113.888	219.437	176.335	200.638	189.367	158.063	238.815	266.579	221.123	160.901	214.067	242.469	181.866	235.067	159.513	198.647	142.058	187.015	124.945	167.195	224.536	153.346	144.072	118.793	236.097	164.252	228.87	154.093	133.157	156.671	169.393	186.389	125.236	197.591	-44.2069	33.4513	123.725	79.4958	14.4265	30.9456	33.41	56.3634
205	17.1667	188.098	143.063	193.272	193.747	130.231	181.874	114.507	220.599	177.178	201.633	190.316	158.894	239.9	267.897	222.094	161.518	215.122	243.58	182.702	236.12	160.236	199.601	142.718	187.862	125.572	167.959	225.64	153.964	144.775	119.29	237.327	165.015	229.952	154.835	133.749	157.413	170.162	187.227	125.707	198.47	-44.3399	33.739	124.338	79.8783	14.5286	31.243	33.8362	56.6215
206	17.25	188.947	143.857	194.277	194.605	130.871	182.734	115.141	221.746	178.022	202.627	191.25	159.715	240.996	269.21	223.048	162.135	216.169	244.701	183.531	237.17	160.967	200.563	143.372	188.708	126.211	168.727	226.74	154.574	145.479	119.786	238.563	165.779	231.037	155.566	134.353	158.17	170.914	188.06	126.17	199.347	-44.4655	34.0399	124.962	80.2657	14.6411	31.5393	34.2742	56.8839
207	17.3333	189.78	144.648	195.287	195.462	131.519	183.591	115.776	222.893	178.863	203.618	192.167	160.551	242.104	270.518	223.977	162.748	217.195	245.827	184.369	238.209	161.706	201.532	144.033	189.555	126.843	169.515	227.845	155.167	146.194	120.264	239.801	166.563	232.117	156.291	134.951	158.923	171.675	188.891	126.632	200.231	-44.5836	34.354	125.589	80.6508	14.7753	31.839	34.7257	57.1557
208	17.4167	190.615	145.438	196.29	196.316	132.172	184.444	116.405	224.039	179.709	204.607	193.082	161.399	243.205	271.836	224.909	163.361	218.213	246.957	185.203	239.239	162.429	202.509	144.696	190.394	127.507	170.297	228.951	155.744	146.907	120.74	241.037	167.334	233.189	156.998	135.538	159.686	172.433	189.723	127.095	201.121	-44.6774	34.6798	126.225	81.0387	14.9353	32.1428	35.1906	57.4301
209	17.5	191.45	146.231	197.277	197.144	132.827	185.279	117.034	225.188	180.567	205.579	193.97	162.25	244.306	273.156	225.841	163.98	219.207	248.092	186.057	240.26	163.143	203.479	145.367	191.218	128.168	171.075	230.06	156.314	147.609	121.214	242.261	168.1	234.264	157.688	136.116	160.456	173.205	190.564	127.544	201.994	-44.7525	35.0136	126.871	81.4304	15.1123	32.4542	35.6741	57.7026
210	17.5833	192.273	147.034	198.255	197.953	133.486	186.096	117.663	226.327	181.417	206.558	194.863	163.107	245.368	274.472	226.767	164.608	220.17	249.239	186.915	241.265	163.85	204.459	146.047	192.047	128.837	171.848	231.154	156.863	148.288	121.684	243.487	168.858	235.353	158.369	136.695	161.222	173.978	191.401	127.991	202.865	-44.824	35.3593	127.516	81.8118	15.2949	32.7736	36.1653	57.9812
211	17.6667	193.104	147.84	199.237	198.765	134.144	186.903	118.29	227.457	182.26	207.538	195.763	163.957	246.408	275.779	227.682	165.24	221.137	250.391	187.788	242.266	164.541	205.442	146.733	192.872	129.51	172.625	232.234	157.405	148.959	122.147	244.718	169.602	236.438	159.034	137.275	161.98	174.704	192.241	128.428	203.745	-44.897	35.6946	128.155	82.1963	15.4942	33.1052	36.6642	58.2585
212	17.75	193.948	148.65	200.215	199.587	134.795	187.705	118.911	228.573	183.1	208.507	196.669	164.823	247.439	277.081	228.583	165.871	222.114	251.536	188.656	243.257	165.244	206.413	147.413	193.683	130.184	173.398	233.308	157.945	149.646	122.609	245.943	170.353	237.553	159.697	137.842	162.738	175.432	193.08	128.858	204.625	-44.9711	36.0197	128.791	82.581	15.709	33.439	37.1753	58.5423
213	17.8333	194.806	149.462	201.191	200.42	135.436	188.521	119.518	229.689	183.93	209.47	197.587	165.716	248.452	278.4	229.477	166.492	223.091	252.647	189.535	244.215	165.957	207.397	148.092	194.505	130.851	174.17	234.387	158.471	150.325	123.07	247.172	171.1	238.678	160.363	138.409	163.506	176.149	193.913	129.292	205.498	-45.0511	36.3335	129.412	82.969	15.9467	33.7826	37.6981	58.8325
214	17.9167	195.685	150.263	202.169	201.268	136.08	189.346	120.14	230.8	184.745	210.44	198.503	166.638	249.463	279.726	230.376	167.107	224.076	253.735	190.418	245.161	166.669	208.384	148.762	195.326	131.507	174.953	235.467	159.001	151.016	123.542	248.391	171.857	239.82	161.04	138.982	164.285	176.864	194.748	129.718	206.374	-45.1187	36.6367	130.018	83.3623	16.2136	34.1371	38.2308	59.1216
215	18	196.587	151.071	203.154	202.126	136.72	190.168	120.769	231.908	185.549	211.414	199.417	167.575	250.475	281.071	231.252	167.72	225.066	254.808	191.31	246.097	167.37	209.358	149.419	196.133	132.151	175.757	236.552	159.536	151.708	124.018	249.596	172.619	240.956	161.718	139.567	165.069	177.564	195.569	130.14	207.242	-45.1831	36.9363	130.598	83.7707	16.5084	34.4909	38.7791	59.4151
216	18.0833	197.488	151.881	204.144	202.986	137.354	190.993	121.393	233.026	186.368	212.396	200.326	168.536	251.501	282.403	232.152	168.319	226.065	255.864	192.215	247.036	168.07	210.325	150.056	196.944	132.792	176.567	237.627	160.054	152.422	124.506	250.798	173.404	242.089	162.383	140.149	165.844	178.253	196.375	130.574	208.105	-45.2485	37.2357	131.161	84.1779	16.8007	34.8474	39.3316	59.7127
217	18.1667	198.382	152.698	205.147	203.849	137.963	191.818	122.02	234.149	187.197	213.371	201.214	169.514	252.529	283.732	233.049	168.907	227.054	256.909	193.098	247.972	168.767	211.307	150.697	197.754	133.431	177.368	238.695	160.567	153.145	124.991	252.014	174.183	243.217	163.031	140.736	166.607	178.924	197.184	131.001	208.971	-45.3059	37.5393	131.709	84.5881	17.1009	35.2052	39.8953	60.0105
218	18.25	199.269	153.526	206.165	204.715	138.583	192.639	122.648	235.28	188.031	214.328	202.093	170.515	253.562	285.056	233.927	169.48	228.044	257.953	193.963	248.9	169.46	212.28	151.327	198.563	134.05	178.157	239.769	161.084	153.872	125.465	253.218	174.957	244.359	163.701	141.318	167.362	179.589	198.004	131.443	209.822	-45.3403	37.8471	132.246	84.994	17.419	35.5547	40.4823	60.3041
219	18.3333	200.144	154.356	207.197	205.588	139.203	193.463	123.279	236.42	188.881	215.279	202.969	171.531	254.608	286.381	234.787	170.041	229.032	258.996	194.823	249.825	170.143	213.257	151.953	199.372	134.655	178.927	240.845	161.598	154.578	125.92	254.43	175.711	245.517	164.386	141.899	168.108	180.233	198.82	131.873	210.644	-45.3512	38.1554	132.765	85.3971	17.7536	35.9031	41.0827	60.5913
220	18.4167	201.009	155.183	208.22	206.464	139.819	194.283	123.903	237.567	189.741	216.231	203.833	172.569	255.652	287.711	235.658	170.58	230.028	260.037	195.678	250.755	170.805	214.233	152.579	200.186	135.261	179.702	241.935	162.105	155.272	126.382	255.657	176.475	246.679	165.083	142.478	168.837	180.865	199.631	132.293	211.459	-45.3503	38.4549	133.267	85.8048	18.113	36.2558	41.6887	60.8792
221	18.5	201.861	156.015	209.24	207.343	140.44	195.107	124.519	238.715	190.609	217.172	204.712	173.626	256.7	289.044	236.521	171.116	231.033	261.091	196.527	251.698	171.457	215.192	153.195	200.989	135.882	180.49	243.021	162.598	155.956	126.84	256.873	177.245	247.839	165.784	143.047	169.56	181.486	200.425	132.716	212.269	-45.3359	38.7558	133.766	86.208	18.4933	36.6145	42.3018	61.1584
222	18.5833	202.685	156.848	210.251	208.22	141.063	195.939	125.131	239.887	191.449	218.115	205.61	174.699	257.738	290.381	237.382	171.64	232.052	262.141	197.37	252.65	172.102	216.146	153.787	201.783	136.511	181.278	244.091	163.085	156.632	127.273	258.082	178.012	248.997	166.492	143.599	170.27	182.127	201.209	133.139	213.075	-45.322	39.0573	134.263	86.6065	18.8849	36.9775	42.9196	61.4237
223	18.6667	203.497	157.661	211.275	209.097	141.68	196.777	125.764	241.083	192.276	219.051	206.531	175.79	258.755	291.726	238.253	172.154	233.061	263.189	198.2	253.604	172.731	217.11	154.349	202.569	137.138	182.07	245.14	163.567	157.301	127.7	259.279	178.768	250.145	167.194	144.161	170.961	182.764	201.99	133.563	213.888	-45.3147	39.355	134.768	87.0078	19.2867	37.3258	43.5452	61.6967
224	18.75	204.3	158.473	212.312	209.995	142.305	197.607	126.41	242.29	193.083	219.985	207.47	176.893	259.758	293.066	239.121	172.666	234.075	264.243	199.007	254.547	173.366	218.068	154.883	203.353	137.755	182.871	246.195	164.051	157.958	128.13	260.492	179.506	251.305	167.9	144.725	171.635	183.416	202.766	133.987	214.702	-45.3032	39.6414	135.277	87.404	19.7106	37.66	44.1745	61.9558
225	18.8333	205.095	159.289	213.365	210.897	142.937	198.426	127.068	243.501	193.902	220.918	208.412	178.008	260.76	294.4	239.99	173.166	235.088	265.304	199.785	255.486	174.004	219.038	155.435	204.139	138.374	183.665	247.254	164.54	158.594	128.542	261.678	180.243	252.467	168.598	145.287	172.305	184.062	203.53	134.411	215.511	-45.2898	39.9235	135.802	87.7894	20.1331	37.9889	44.8081	62.2014
226	18.9167	205.892	160.1	214.415	211.805	143.566	199.232	127.744	244.715	194.73	221.856	209.351	179.131	261.756	295.719	240.863	173.649	236.106	266.379	200.549	256.435	174.623	220.017	156	204.928	138.995	184.46	248.325	165.07	159.214	128.951	262.848	180.962	253.614	169.292	145.855	172.98	184.712	204.273	134.857	216.326	-45.2762	40.2101	136.33	88.1664	20.5599	38.3163	45.4424	62.4332
227	19	206.698	160.912	215.472	212.735	144.201	200.044	128.439	245.922	195.563	222.794	210.286	180.258	262.764	297.041	241.733	174.123	237.13	267.453	201.297	257.402	175.233	221.014	156.592	205.716	139.629	185.226	249.403	165.62	159.835	129.362	263.982	181.675	254.741	169.986	146.421	173.667	185.366	205.001	135.311	217.141	-45.262	40.5124	136.859	88.5295	20.9931	38.6509	46.0753	62.6655
228	19.0833	207.508	161.718	216.526	213.681	144.827	200.851	129.128	247.126	196.4	223.74	211.232	181.394	263.767	298.358	242.599	174.589	238.161	268.514	202.035	258.378	175.841	222.004	157.192	206.499	140.252	185.977	250.497	166.171	160.449	129.749	265.023	182.361	255.867	170.7	146.962	174.353	185.999	205.722	135.774	217.952	-45.2393	40.8418	137.394	88.8838	21.4189	38.9964	46.7118	62.9068
229	19.1667	208.327	162.502	217.566	214.653	145.449	201.655	129.817	248.324	197.239	224.687	212.175	182.536	264.76	299.675	243.475	175.037	239.207	269.565	202.767	259.35	176.452	222.987	157.788	207.286	140.929	186.717	251.595	166.741	161.065	130.133	265.987	183.036	256.966	171.417	147.493	175.036	186.617	206.44	136.233	218.77	-45.2184	41.1746	137.923	89.2312	21.8431	39.343	47.3413	63.1473
230	19.25	209.154	163.266	218.587	215.667	146.057	202.479	130.492	249.497	198.076	225.633	213.112	183.676	265.73	300.987	244.352	175.481	240.256	270.623	203.487	260.313	177.074	223.935	158.379	208.055	141.602	187.462	252.7	167.318	161.671	130.51	266.915	183.704	258.078	172.137	148.022	175.717	187.232	207.157	136.677	219.595	-45.1969	41.5138	138.441	89.5644	22.2792	39.688	47.971	63.386
231	19.3333	209.976	164.02	219.604	216.696	146.658	203.317	131.17	250.669	198.924	226.576	214.037	184.809	266.698	302.328	245.228	175.919	241.304	271.676	204.18	261.262	177.7	224.885	158.987	208.828	142.278	188.202	253.785	167.878	162.265	130.883	267.808	184.383	259.195	172.853	148.525	176.387	187.844	207.863	137.099	220.416	-45.1599	41.8574	138.939	89.8963	22.7235	40.0259	48.5959	63.6278
232	19.4167	210.791	164.792	220.611	217.738	147.243	204.162	131.867	251.842	199.78	227.513	214.955	185.933	267.679	303.69	246.108	176.351	242.343	272.728	204.877	262.215	178.301	225.826	159.6	209.61	142.956	188.943	254.857	168.466	162.845	131.251	268.689	185.073	260.319	173.563	149.002	177.034	188.44	208.567	137.512	221.242	-45.0987	42.1953	139.438	90.2263	23.1837	40.3595	49.2368	63.8617
233	19.5	211.608	165.567	221.626	218.787	147.818	205	132.581	253.016	200.639	228.444	215.867	187.078	268.664	305.082	246.976	176.78	243.372	273.786	205.568	263.173	178.876	226.773	160.199	210.377	143.632	189.699	255.926	169.05	163.422	131.635	269.594	185.779	261.447	174.272	149.462	177.676	189.038	209.261	137.913	222.068	-45.0559	42.5306	139.937	90.5609	23.6713	40.6779	49.887	64.0815
234	19.5833	212.422	166.352	222.645	219.84	148.385	205.838	133.298	254.185	201.518	229.364	216.792	188.252	269.664	306.478	247.844	177.206	244.39	274.845	206.262	264.138	179.441	227.723	160.796	211.117	144.329	190.453	257.01	169.634	164.012	132.015	270.496	186.484	262.593	174.983	149.922	178.327	189.644	209.96	138.31	222.9	-45.0137	42.8592	140.435	90.8816	24.173	40.9975	50.5414	64.2854
235	19.6667	213.237	167.139	223.665	220.894	148.944	206.676	134.051	255.352	202.416	230.275	217.733	189.427	270.68	307.886	248.717	177.611	245.398	275.903	206.961	265.111	179.984	228.681	161.377	211.835	145.029	191.208	258.092	170.241	164.617	132.395	271.374	187.192	263.734	175.712	150.394	178.964	190.262	210.659	138.723	223.724	-44.9619	43.1871	140.93	91.1833	24.6943	41.3228	51.1967	64.4865
236	19.75	214.046	167.928	224.692	221.961	149.504	207.51	134.836	256.519	203.328	231.163	218.684	190.624	271.704	309.3	249.597	178.013	246.408	276.968	207.647	266.068	180.53	229.624	161.953	212.513	145.717	191.955	259.157	170.858	165.219	132.778	272.263	187.91	264.863	176.443	150.866	179.605	190.884	211.343	139.137	224.525	-44.8988	43.506	141.388	91.48	25.2422	41.6651	51.8601	64.6936
237	19.8333	214.851	168.709	225.733	223.027	150.052	208.339	135.647	257.711	204.264	232.029	219.631	191.828	272.744	310.719	250.487	178.391	247.494	278.033	208.309	267.002	181.072	230.556	162.518	213.193	146.371	192.702	260.213	171.454	165.815	133.157	273.143	188.625	265.989	177.186	151.331	180.246	191.521	212.033	139.55	225.32	-44.8101	43.8186	141.821	91.784	25.7776	42.0191	52.5283	64.9046
238	19.9167	215.638	169.466	226.773	224.087	150.596	209.145	136.468	258.925	205.222	232.898	220.579	193.043	273.793	312.146	251.387	178.752	248.529	279.097	208.964	267.941	181.612	231.491	163.078	213.882	147.026	193.452	261.245	172.082	166.412	133.539	274.016	189.328	267.114	177.924	151.788	180.863	192.172	212.73	139.962	226.104	-44.7315	44.1294	142.246	92.0853	26.3006	42.3717	53.2027	65.1038
239	20	216.427	170.213	227.816	225.152	151.15	209.917	137.289	260.145	206.207	233.765	221.506	194.276	274.853	313.584	252.286	179.121	249.567	280.179	209.613	268.881	182.148	232.414	163.611	214.554	147.69	194.185	262.258	172.715	167.009	133.909	274.902	190.031	268.245	178.664	152.248	181.483	192.826	213.428	140.383	226.885	-44.6604	44.4524	142.668	92.3823	26.8072	42.725	53.8853	65.2983
240	20.0833	217.215	170.943	228.853	226.223	151.726	210.693	138.106	261.357	207.202	234.634	222.436	195.513	275.923	315.025	253.181	179.49	250.601	281.268	210.254	269.826	182.691	233.333	164.131	215.226	148.379	194.89	263.259	173.368	167.607	134.271	275.789	190.711	269.364	179.424	152.689	182.109	193.479	214.138	140.831	227.678	-44.6067	44.7713	143.087	92.6655	27.3007	43.0951	54.5804	65.4928
241	20.1667	217.988	171.66	229.898	227.294	152.303	211.463	138.93	262.553	208.205	235.509	223.37	196.743	276.977	316.469	254.082	179.866	251.636	282.367	210.902	270.758	183.218	234.224	164.645	215.885	149.062	195.594	264.253	174.047	168.225	134.634	276.66	191.376	270.463	180.191	153.14	182.736	194.119	214.853	141.313	228.487	-44.5588	45.1029	143.496	92.9341	27.7796	43.4902	55.3017	65.694
242	20.25	218.763	172.36	230.959	228.354	152.879	212.232	139.771	263.731	209.209	236.383	224.293	197.973	278.016	317.918	254.992	180.236	252.672	283.466	211.555	271.676	183.759	235.101	165.149	216.563	149.748	196.296	265.24	174.774	168.844	134.988	277.532	192.023	271.544	180.979	153.596	183.38	194.757	215.545	141.804	229.283	-44.5272	45.4495	143.913	93.2036	28.2481	43.8731	56.0463	65.8949
243	20.3333	219.531	173.09	232.016	229.389	153.457	212.975	140.61	264.92	210.238	237.263	225.22	199.185	279.063	319.37	255.905	180.604	253.716	284.564	212.209	272.587	184.301	235.997	165.657	217.25	150.426	196.995	266.214	175.497	169.457	135.335	278.402	192.659	272.629	181.777	154.071	184.038	195.39	216.235	142.291	230.064	-44.5028	45.8236	144.343	93.4713	28.7169	44.251	56.7941	66.0952
244	20.4167	220.296	173.832	233.048	230.396	154.038	213.679	141.455	266.111	211.281	238.149	226.161	200.408	280.099	320.824	256.831	180.965	254.76	285.666	212.869	273.481	184.839	236.901	166.172	217.942	151.108	197.694	267.183	176.236	170.054	135.672	279.257	193.285	273.696	182.573	154.557	184.712	196.006	216.916	142.765	230.852	-44.4828	46.2023	144.786	93.7353	29.195	44.6244	57.5538	66.2948
245	20.5	221.05	174.586	234.056	231.403	154.61	214.355	142.304	267.305	212.347	239.037	227.126	201.638	281.121	322.283	257.758	181.342	255.801	286.775	213.505	274.357	185.378	237.802	166.665	218.637	151.808	198.397	268.166	176.975	170.668	136.023	280.105	193.9	274.76	183.347	155.07	185.381	196.623	217.572	143.259	231.616	-44.4589	46.5802	145.218	94.0023	29.6686	44.9848	58.3239	66.4988
246	20.5833	221.787	175.325	235.073	232.419	155.169	215.022	143.152	268.499	213.441	239.927	228.109	202.86	282.161	323.746	258.69	181.726	256.848	287.868	214.117	275.21	185.916	238.703	167.159	219.331	152.502	199.126	269.157	177.728	171.286	136.392	280.956	194.513	275.815	184.113	155.585	186.069	197.258	218.219	143.781	232.355	-44.4253	46.9544	145.64	94.2669	30.1472	45.3482	59.1102	66.6998
247	20.6667	222.497	176.044	236.092	233.441	155.707	215.684	144.045	269.693	214.548	240.813	229.114	204.074	283.214	325.215	259.625	182.122	257.872	288.946	214.71	276.071	186.453	239.579	167.654	220.039	153.183	199.846	270.15	178.496	171.91	136.753	281.792	195.128	276.855	184.858	156.107	186.735	197.9	218.872	144.309	233.075	-44.3712	47.3252	146.011	94.5359	30.6271	45.7062	59.9002	66.905
248	20.75	223.195	176.752	237.117	234.461	156.256	216.329	144.976	270.867	215.657	241.703	230.102	205.291	284.279	326.695	260.566	182.512	258.871	290.014	215.296	276.925	186.99	240.44	168.17	220.752	153.833	200.563	271.146	179.28	172.536	137.129	282.629	195.754	277.883	185.603	156.622	187.404	198.542	219.521	144.841	233.793	-44.3386	47.7201	146.368	94.8293	31.1162	46.0639	60.6934	67.117
249	20.8333	223.899	177.459	238.119	235.477	156.801	216.965	145.923	272.048	216.785	242.596	231.076	206.498	285.342	328.181	261.509	182.909	259.855	291.094	215.895	277.789	187.538	241.291	168.69	221.478	154.473	201.251	272.155	180.063	173.162	137.521	283.464	196.368	278.92	186.347	157.144	188.08	199.159	220.156	145.374	234.504	-44.3283	48.1045	146.736	95.1347	31.6036	46.4247	61.4731	67.3296
250	20.9167	224.6	178.167	239.097	236.486	157.351	217.603	146.869	273.229	217.918	243.474	232.052	207.687	286.395	329.659	262.464	183.312	260.828	292.18	216.498	278.663	188.081	242.101	169.217	222.214	155.116	201.938	273.157	180.837	173.806	137.91	284.284	197.002	279.956	187.064	157.662	188.734	199.739	220.787	145.914	235.204	-44.3218	48.4942	147.105	95.4438	32.0943	46.7761	62.2599	67.5362
251	21	225.297	178.867	240.074	237.522	157.901	218.25	147.816	274.38	219.06	244.332	233.022	208.864	287.446	331.132	263.404	183.732	261.822	293.265	217.112	279.514	188.639	242.898	169.728	222.938	155.75	202.598	274.15	181.597	174.459	138.306	285.092	197.602	280.998	187.76	158.169	189.374	200.293	221.39	146.452	235.885	-44.3054	48.8943	147.481	95.7653	32.5845	47.1186	63.0408	67.7265
252	21.0833	225.996	179.583	241.048	238.572	158.448	218.916	148.763	275.536	220.218	245.185	234.001	210.012	288.496	332.61	264.314	184.154	262.833	294.353	217.726	280.383	189.212	243.663	170.238	223.673	156.372	203.231	275.139	182.356	175.131	138.689	285.891	198.2	282.04	188.449	158.667	189.996	200.805	221.966	146.979	236.56	-44.2679	49.309	147.857	96.0817	33.0711	47.4646	63.8048	67.9273
253	21.1667	226.681	180.288	242.021	239.646	158.987	219.594	149.713	276.674	221.364	246.023	234.983	211.149	289.529	334.095	265.21	184.563	263.845	295.448	218.336	281.251	189.804	244.414	170.732	224.407	156.985	203.847	276.124	183.115	175.81	139.068	286.657	198.786	283.069	189.151	159.177	190.592	201.302	222.494	147.487	237.216	-44.2178	49.7414	148.233	96.3898	33.5641	47.7943	64.5648	68.13
254	21.25	227.371	180.993	243.004	240.736	159.534	220.287	150.68	277.801	222.506	246.85	235.964	212.278	290.554	335.588	266.096	184.988	264.861	296.537	218.95	282.127	190.455	245.167	171.221	225.114	157.598	204.437	277.108	183.877	176.493	139.419	287.407	199.392	284.097	189.86	159.677	191.212	201.779	223.004	147.999	237.851	-44.1628	50.1467	148.604	96.6993	34.057	48.118	65.3287	68.3412
255	21.3333	228.06	181.699	243.998	241.826	160.08	220.991	151.656	278.924	223.653	247.672	236.938	213.396	291.546	337.068	266.979	185.441	265.871	297.623	219.573	283.017	191.13	245.915	171.722	225.811	158.203	204.997	278.108	184.649	177.176	139.76	288.175	200.002	285.113	190.554	160.162	191.832	202.276	223.52	148.493	238.473	-44.1057	50.5386	148.971	97.0149	34.5347	48.4447	66.1018	68.5503
256	21.4167	228.765	182.406	244.964	242.915	160.615	221.706	152.683	280.046	224.797	248.477	237.901	214.503	292.528	338.549	267.899	185.934	266.867	298.708	220.209	283.925	191.801	246.675	172.231	226.517	158.809	205.561	279.124	185.435	177.85	140.08	288.929	200.618	286.12	191.242	160.64	192.447	202.76	224.054	149.001	239.08	-44.0367	50.9112	149.355	97.3391	35.0061	48.7784	66.886	68.7644
257	21.5	229.481	183.125	245.903	244.003	161.152	222.432	153.745	281.157	225.938	249.248	238.846	215.605	293.484	340.026	268.839	186.48	267.858	299.798	220.846	284.839	192.481	247.439	172.741	227.199	159.414	206.106	280.118	186.229	178.548	140.385	289.69	201.246	287.149	191.942	161.107	193.032	203.241	224.577	149.507	239.657	-43.9654	51.2739	149.771	97.6582	35.4659	49.1194	67.6811	68.9747
258	21.5833	230.205	183.855	246.817	245.079	161.692	223.174	154.818	282.277	227.091	250.013	239.778	216.694	294.447	341.5	269.804	187.047	268.818	300.901	221.48	285.787	193.152	248.217	173.242	227.869	160.018	206.629	281.096	187.004	179.223	140.694	290.48	201.895	288.197	192.634	161.583	193.612	203.694	225.05	150.025	240.23	-43.8952	51.6401	150.155	97.9777	35.9237	49.4736	68.473	69.1956
259	21.6667	230.937	184.587	247.739	246.127	162.231	223.927	155.911	283.387	228.257	250.754	240.696	217.784	295.399	342.971	270.774	187.637	269.787	302.019	222.108	286.781	193.825	248.976	173.762	228.527	160.622	207.157	282.052	187.773	179.879	140.986	291.262	202.544	289.25	193.305	162.064	194.169	204.157	225.524	150.551	240.811	-43.8266	51.9957	150.582	98.2836	36.3822	49.8279	69.2767	69.423
260	21.75	231.659	185.318	248.656	247.174	162.779	224.707	157.027	284.501	229.432	251.47	241.592	218.885	296.339	344.438	271.747	188.239	270.755	303.122	222.715	287.79	194.532	249.736	174.302	229.163	161.239	207.684	283.006	188.531	180.522	141.264	292.043	203.183	290.317	193.969	162.575	194.734	204.612	226.006	151.073	241.392	-43.7539	52.3512	151.018	98.6061	36.8415	50.1889	70.0852	69.6491
261	21.8333	232.36	186.084	249.556	248.218	163.335	225.502	158.165	285.612	230.585	252.175	242.473	219.995	297.283	345.907	272.695	188.862	271.72	304.215	223.354	288.811	195.273	250.481	174.841	229.81	161.872	208.205	283.971	189.262	181.147	141.55	292.817	203.811	291.344	194.617	163.096	195.297	205.065	226.498	151.584	241.965	-43.679	52.7116	151.446	98.9298	37.2797	50.5428	70.8648	69.8735
262	21.9167	233.064	186.845	250.441	249.276	163.89	226.305	159.303	286.736	231.702	252.882	243.367	221.097	298.214	347.398	273.639	189.5	272.648	305.297	224.014	289.833	196.04	251.244	175.366	230.515	162.502	208.727	284.927	189.995	181.751	141.843	293.612	204.446	292.349	195.256	163.629	195.859	205.5	226.933	152.121	242.53	-43.5632	53.0718	151.872	99.266	37.7018	50.8898	71.651	70.1021
263	22	233.768	187.594	251.31	250.34	164.451	227.122	160.442	287.862	232.773	253.596	244.252	222.189	299.155	348.906	274.582	190.148	273.571	306.36	224.68	290.853	196.86	252.011	175.882	231.136	163.112	209.251	285.851	190.718	182.356	142.142	294.395	205.083	293.35	195.916	164.152	196.421	205.921	227.355	152.647	243.057	-43.479	53.4202	152.3	99.5958	38.1136	51.216	72.4294	70.3258
264	22.0833	234.483	188.355	252.185	251.39	165.006	227.955	161.57	288.986	233.844	254.309	245.13	223.281	300.096	350.419	275.538	190.786	274.479	307.399	225.333	291.909	197.702	252.765	176.407	231.734	163.694	209.751	286.753	191.411	182.932	142.461	295.166	205.717	294.361	196.595	164.685	196.981	206.353	227.754	153.169	243.591	-43.3814	53.7586	152.726	99.9148	38.5464	51.5412	73.2168	70.5507
[truncated: 95 more rows]
[truncated: 13 more columns]

## Sheet: fig. 2d
	time [min]	<y^2(t)>000 [µm^2]	<y^2(t)>001 [µm^2]	<y^2(t)>002 [µm^2]	<y^2(t)>003 [µm^2]	<y^2(t)>004 [µm^2]	<y^2(t)>005 [µm^2]	<y^2(t)>006 [µm^2]	<y^2(t)>007 [µm^2]	<y^2(t)>008 [µm^2]	<y^2(t)>009 [µm^2]	<y^2(t)>010 [µm^2]	<y^2(t)>011 [µm^2]	<y^2(t)>012 [µm^2]	<y^2(t)>013 [µm^2]	<y^2(t)>014 [µm^2]	<y^2(t)>015 [µm^2]	<y^2(t)>016 [µm^2]	<y^2(t)>017 [µm^2]	<y^2(t)>018 [µm^2]	<y^2(t)>019 [µm^2]	<y^2(t)>020 [µm^2]	<y^2(t)>021 [µm^2]	<y^2(t)>022 [µm^2]	<y^2(t)>023 [µm^2]	<y^2(t)>024 [µm^2]	<y^2(t)>025 [µm^2]	<y^2(t)>026 [µm^2]	<y^2(t)>027 [µm^2]	<y^2(t)>028 [µm^2]	<y^2(t)>029 [µm^2]	<y^2(t)>030 [µm^2]	<y^2(t)>031 [µm^2]	<y^2(t)>032 [µm^2]	<y^2(t)>033 [µm^2]	<y^2(t)>034 [µm^2]	<y^2(t)>035 [µm^2]	<y^2(t)>036 [µm^2]	<y^2(t)>037 [µm^2]	<y^2(t)>038 [µm^2]	<y^2(t)>039 [µm^2]	<y^2(t)>040 [µm^2]	<y^2(t)>041 [µm^2]	<y^2(t)>042 [µm^2]	<y^2(t)>043 [µm^2]	<y^2(t)>044 [µm^2]	<y^2(t)>045 [µm^2]	<y^2(t)>046 [µm^2]	<y^2(t)>047 [µm^2]
[truncated: 360 more rows]
[truncated: 13 more columns]

[truncated: 2 more sheets: fig. 2e, fig. 2f]
