# Supplementary material for: Anomalous diffusion and asymmetric tempering memory in neutrophil chemotaxis
Source: PLoS Comput Biol. 2022 May 18;18(5):e1010089. doi: 10.1371/journal.pcbi.1010089 (PMC9154114; doi:10.1371/journal.pcbi.1010089)
Supplement: S3 Data — (XLSX) [file pcbi.1010089.s003.xlsx]

## Sheet: fig. 3a WT
	time [min]	<vcorr_x(t)> WT	<vcorr_y(t)> WT	<vcorr_xy(t)>WT	Y time_fit	Y vcMean_fit WT	Y vcStd_fit WT	X time_fit	X vcMean_fit WT	X vcStd_fit WT
0	0.0416667	210.3	245.289	-14.6565	0.0833333	129.609	7.23213	0.0833333	79.461	3.21209
1	0.125	88.3734	146.067	-1.27198	0.166667	108.689	7.04038	0.166667	55.4189	2.73933
2	0.208333	60.3844	118.472	-3.03041	0.25	99.2751	6.94568	0.25	44.6337	2.50634
3	0.291667	30.4258	95.9133	-9.85983	0.333333	93.6089	6.88702	0.333333	38.1358	2.3646
4	0.375	23.2451	91.4227	2.31608	0.416667	89.7143	6.84638	0.416667	33.6594	2.26736
5	0.458333	22.9925	90.7166	0.157616	0.5	86.8231	6.81624	0.5	30.3269	2.19541
6	0.541667	34.6646	100.475	-8.44038	0.583333	84.5655	6.79285	0.583333	27.717	2.13938
7	0.625	22.5416	89.6042	0.807831	0.666667	82.7383	6.77406	0.666667	25.5984	2.09411
8	0.708333	20.9448	86.8691	0.428717	0.75	81.2196	6.7586	0.75	23.8324	2.05649
9	0.791667	30.4835	94.7706	-7.42857	0.833333	79.9307	6.74561	0.833333	22.3298	2.02452
10	0.875	19.9816	87.032	0.0540008	0.916667	78.8187	6.73453	0.916667	21.0303	1.99683
11	0.958333	20.8002	87.3394	-0.909579	1	77.8464	6.72494	1	19.8914	1.97246
12	1.04167	29.4956	94.5962	-6.66794	1.08333	76.9865	6.71656	1.08333	18.8823	1.95072
13	1.125	20.1756	86.8073	1.29377	1.16667	76.2187	6.70916	1.16667	17.9798	1.93108
14	1.20833	18.3921	86.7543	-0.091037	1.25	75.5278	6.70257	1.25	17.1664	1.91313
15	1.29167	25.376	92.3615	-7.30296	1.33333	74.9015	6.69666	1.33333	16.4281	1.89657
16	1.375	16.2681	84.2152	-1.68863	1.41667	74.3303	6.69134	1.41667	15.7542	1.88114
17	1.45833	15.3661	83.3668	-4.47114	1.5	73.8065	6.6865	1.5	15.1357	1.86667
18	1.54167	21.9888	87.8423	-11.0972	1.58333	73.3239	6.68209	1.58333	14.5655	1.85297
19	1.625	11.9414	81.3786	-3.05803	1.66667	72.8772	6.67806	1.66667	14.0377	1.83994
20	1.70833	9.45389	82.2695	-2.93163	1.75	72.4623	6.67435	1.75	13.5472	1.82746
21	1.79167	16.0287	87.6274	-8.76934	1.83333	72.0755	6.67092	1.83333	13.0901	1.81546
22	1.875	8.91905	80.5955	-0.505901	1.91667	71.7138	6.66775	1.91667	12.6626	1.80386
23	1.95833	10.9263	80.3166	-2.95394	2	71.3745	6.6648	2	12.2618	1.7926
24	2.04167	17.8086	85.7624	-6.91324	2.08333	71.0554	6.66206	2.08333	11.8851	1.78164
25	2.125	10.4019	79.466	0.656413	2.16667	70.7545	6.65949	2.16667	11.5302	1.77094
26	2.20833	9.14555	79.7319	-1.86236	2.25	70.4702	6.6571	2.25	11.1951	1.76046
27	2.29167	12.7759	83.1873	-6.42163	2.33333	70.201	6.65484	2.33333	10.8782	1.75017
28	2.375	6.17421	78.8637	0.636103	2.41667	69.9456	6.65273	2.41667	10.5779	1.74006
29	2.45833	8.5629	79.7754	-0.308917	2.5	69.7028	6.65073	2.5	10.2928	1.7301
30	2.54167	14.0496	85.4908	-4.22954	2.58333	69.4716	6.64885	2.58333	10.0218	1.72028
31	2.625	9.27534	78.3865	2.95818	2.66667	69.2512	6.64707	2.66667	9.76371	1.71058
32	2.70833	8.37057	78.6618	0.345175	2.75	69.0407	6.64539	2.75	9.51769	1.70099
33	2.79167	11.2668	82.4396	-3.8161	2.83333	68.8394	6.64379	2.83333	9.28283	1.69151
34	2.875	3.06973	77.352	2.49779	2.91667	68.6466	6.64227	2.91667	9.05836	1.68212
35	2.95833	3.83798	78.1646	-0.433555	3	68.4617	6.64083	3	8.84358	1.67281
36	3.04167	9.49945	82.3479	-4.57805	3.08333	68.2842	6.63946	3.08333	8.63784	1.66359
37	3.125	2.96706	76.3238	0.745277	3.16667	68.1137	6.63815	3.16667	8.44057	1.65445
38	3.20833	3.82862	77.6977	-0.620197	3.25	67.9497	6.6369	3.25	8.25124	1.64538
39	3.29167	8.51677	82.7443	-5.59532	3.33333	67.7917	6.6357	3.33333	8.06937	1.63637
40	3.375	5.84025	76.7253	2.26132	3.41667	67.6394	6.63456	3.41667	7.8945	1.62744
41	3.45833	5.58167	78.1963	-0.610013	3.5	67.4925	6.63347	3.5	7.72624	1.61857
42	3.54167	11.1907	81.1202	-1.95678	3.58333	67.3507	6.63242	3.58333	7.56421	1.60977
43	3.625	5.81817	76.7278	2.80103	3.66667	67.2136	6.63142	3.66667	7.40806	1.60102
44	3.70833	4.94689	76.5872	0.233279	3.75	67.0811	6.63045	3.75	7.25747	1.59234
45	3.79167	8.44207	81.4107	-3.18352	3.83333	66.9528	6.62953	3.83333	7.11215	1.58372
46	3.875	5.96591	76.4964	1.97822	3.91667	66.8286	6.62864	3.91667	6.97182	1.57515
47	3.95833	6.6646	77.2776	0.414985	4	66.7081	6.62778	4	6.83622	1.56665
48	4.04167	10.06	78.9827	-4.8676	4.08333	66.5914	6.62695	4.08333	6.70512	1.5582
49	4.125	5.62721	75.9471	-0.49278	4.16667	66.478	6.62616	4.16667	6.5783	1.54981
50	4.20833	1.97272	77.2705	-1.9286	4.25	66.368	6.62539	4.25	6.45555	1.54147
51	4.29167	5.97219	81.3352	-4.40603	4.33333	66.2611	6.62465	4.33333	6.33668	1.5332
52	4.375	1.11483	77.189	1.88906	4.41667	66.1572	6.62394	4.41667	6.2215	1.52497
53	4.45833	0.916942	77.5527	1.03349	4.5	66.0561	6.62325	4.5	6.10985	1.51681
54	4.54167	9.12774	80.2792	0.176446	4.58333	65.9577	6.62258	4.58333	6.00157	1.5087
55	4.625	3.23673	75.2491	4.25784	4.66667	65.862	6.62193	4.66667	5.89652	1.50065
56	4.70833	4.479	75.7773	1.57622	4.75	65.7687	6.62131	4.75	5.79454	1.49266
57	4.79167	5.89777	79.2545	-1.26291	4.83333	65.6778	6.62071	4.83333	5.69551	1.48472
58	4.875	2.58169	76.3427	3.45481	4.91667	65.5892	6.62012	4.91667	5.5993	1.47683
59	4.95833	3.0301	78.1525	3.39253	5	65.5028	6.61955	5	5.5058	1.46901
60	5.04167	6.82043	80.5366	1.24188	5.08333	65.4184	6.619	5.08333	5.4149	1.46124
61	5.125	3.16237	77.301	4.39325	5.16667	65.3361	6.61847	5.16667	5.32648	1.45352
62	5.20833	3.27002	77.0069	2.20624	5.25	65.2557	6.61795	5.25	5.24046	1.44587
63	5.29167	5.24445	79.9385	1.71968	5.33333	65.1771	6.61745	5.33333	5.15674	1.43826
64	5.375	1.84456	77.5088	4.45946	5.41667	65.1004	6.61696	5.41667	5.07523	1.43072
65	5.45833	2.06795	79.3241	5.56608	5.5	65.0253	6.61649	5.5	4.99585	1.42323
66	5.54167	4.43346	81.043	1.26679	5.58333	64.952	6.61603	5.58333	4.91851	1.4158
67	5.625	0.231286	76.6463	7.76788	5.66667	64.8802	6.61558	5.66667	4.84314	1.40842
68	5.70833	0.184838	76.2258	4.97135	5.75	64.8099	6.61514	5.75	4.76967	1.4011
69	5.79167	3.36793	77.4729	5.34748	5.83333	64.7411	6.61472	5.83333	4.69803	1.39383
70	5.875	-1.26528	73.6105	7.91662	5.91667	64.6738	6.61431	5.91667	4.62816	1.38662
71	5.95833	1.64042	74.2207	4.94492	6	64.6078	6.6139	6	4.55999	1.37946
72	6.04167	3.05719	76.6537	3.31439	6.08333	64.5432	6.61351	6.08333	4.49346	1.37236
73	6.125	0.933339	73.7309	4.58043	6.16667	64.4799	6.61313	6.16667	4.42852	1.36531
74	6.20833	0.280295	75.1226	3.56601	6.25	64.4178	6.61276	6.25	4.36511	1.35832
75	6.29167	2.90631	79.2335	2.56023	6.33333	64.3569	6.6124	6.33333	4.30318	1.35139
76	6.375	-1.45832	74.3899	6.54298	6.41667	64.2972	6.61204	6.41667	4.24269	1.3445
77	6.45833	-0.0178004	73.971	5.84559	6.5	64.2386	6.6117	6.5	4.18358	1.33768
78	6.54167	2.8224	75.088	2.55294	6.58333	64.1811	6.61136	6.58333	4.12581	1.3309
79	6.625	-0.872804	73.9859	4.7493	6.66667	64.1247	6.61103	6.66667	4.06934	1.32418
80	6.70833	-1.92756	73.3886	3.88326	6.75	64.0693	6.61071	6.75	4.01413	1.31751
81	6.79167	0.927793	74.4042	2.80221	6.83333	64.0149	6.6104	6.83333	3.96013	1.3109
82	6.875	-1.27806	73.6587	8.6929	6.91667	63.9615	6.6101	6.91667	3.90731	1.30434
83	6.95833	-0.62856	72.2544	7.28066	7	63.909	6.6098	7	3.85564	1.29783
84	7.04167	3.95114	74.5213	6.49059	7.08333	63.8574	6.60951	7.08333	3.80507	1.29137
85	7.125	1.95566	72.0402	8.04812	7.16667	63.8067	6.60922	7.16667	3.75558	1.28496
86	7.20833	1.15636	73.5186	5.56768	7.25	63.7569	6.60894	7.25	3.70713	1.27861
87	7.29167	2.40553	75.6728	1.63689	7.33333	63.7079	6.60867	7.33333	3.65969	1.27231
88	7.375	-1.45799	73.5173	4.03422	7.41667	63.6597	6.6084	7.41667	3.61324	1.26606
89	7.45833	-0.737181	73.0017	1.52205	7.5	63.6123	6.60814	7.5	3.56774	1.25986
90	7.54167	3.50003	77.1142	0.81285	7.58333	63.5657	6.60789	7.58333	3.52316	1.2537
91	7.625	2.70559	73.0001	4.24702	7.66667	63.5198	6.60764	7.66667	3.47949	1.2476
92	7.70833	3.04146	72.4697	2.63793	7.75	63.4746	6.60739	7.75	3.43669	1.24155
93	7.79167	7.46013	74.7176	1.07423	7.83333	63.4302	6.60715	7.83333	3.39474	1.23555
94	7.875	2.05779	73.6592	3.16563	7.91667	63.3865	6.60692	7.91667	3.35361	1.22959
95	7.95833	0.412499	72.7527	2.96747	8	63.3434	6.60669	8	3.31329	1.22369
96	8.04167	3.74034	75.3467	2.17694	8.08333	63.3009	6.60646	8.08333	3.27376	1.21783
97	8.125	0.571142	72.6272	5.22342	8.16667	63.2592	6.60624	8.16667	3.23498	1.21202
98	8.20833	-1.08902	73.1686	3.828	8.25	63.218	6.60602	8.25	3.19694	1.20626
99	8.29167	-1.02552	74.9931	1.61304	8.33333	63.1774	6.60581	8.33333	3.15963	1.20054
100	8.375	-4.41918	72.5065	3.17267	8.41667	63.1375	6.60561	8.41667	3.12302	1.19488
101	8.45833	-3.74618	72.4244	3.19695	8.5	63.0981	6.6054	8.5	3.08709	1.18925
102	8.54167	-1.66154	73.7109	1.94041	8.58333	63.0593	6.6052	8.58333	3.05183	1.18368
103	8.625	-4.17307	71.9331	4.62288	8.66667	63.021	6.60501	8.66667	3.01722	1.17814
104	8.70833	-0.00168603	73.6399	3.22062	8.75	62.9833	6.60481	8.75	2.98324	1.17266
105	8.79167	1.22184	74.0169	-0.306333	8.83333	62.9461	6.60462	8.83333	2.94987	1.16722
106	8.875	0.532089	70.9814	3.72289	8.91667	62.9094	6.60444	8.91667	2.91711	1.16182
107	8.95833	-1.11012	73.0583	2.04778	9	62.8732	6.60426	9	2.88493	1.15646
108	9.04167	0.41261	74.1333	1.95744	9.08333	62.8375	6.60408	9.08333	2.85333	1.15115
109	9.125	-3.11358	70.7969	1.11196	9.16667	62.8023	6.6039	9.16667	2.82228	1.14589
110	9.20833	-1.43876	69.4598	1.57643	9.25	62.7675	6.60373	9.25	2.79178	1.14066
111	9.29167	1.21257	70.7058	-0.69977	9.33333	62.7332	6.60356	9.33333	2.76181	1.13548
112	9.375	-2.27246	69.9379	3.91505	9.41667	62.6994	6.6034	9.41667	2.73236	1.13034
113	9.45833	-1.14594	69.3924	3.3658	9.5	62.6659	6.60324	9.5	2.70341	1.12524
114	9.54167	1.24439	73.5843	0.808561	9.58333	62.633	6.60308	9.58333	2.67496	1.12019
115	9.625	-2.66529	70.9476	3.83941	9.66667	62.6004	6.60292	9.66667	2.64699	1.11517
116	9.70833	-1.5155	71.8264	2.16349	9.75	62.5682	6.60276	9.75	2.61949	1.11019
117	9.79167	-2.94831	71.936	3.15131	9.83333	62.5365	6.60261	9.83333	2.59245	1.10526
118	9.875	-1.30539	70.6661	3.71873	9.91667	62.5051	6.60246	9.91667	2.56586	1.10036
119	9.95833	-0.574135	70.8673	1.75423	10	62.4742	6.60232	10	2.53971	1.09551
120	10.0417	5.56834	74.2769	0.77218	10.0833	62.4436	6.60217	10.0833	2.51399	1.09069
121	10.125	1.7822	73.5937	1.97082	10.1667	62.4133	6.60203	10.1667	2.4887	1.08591
122	10.2083	1.54886	71.2561	0.861968	10.25	62.3835	6.60189	10.25	2.46381	1.08117
123	10.2917	1.02726	72.7048	2.78543	10.3333	62.354	6.60175	10.3333	2.43932	1.07647
124	10.375	-1.34703	70.0699	4.0692	10.4167	62.3248	6.60162	10.4167	2.41523	1.0718
125	10.4583	1.80643	69.4298	0.15221	10.5	62.296	6.60149	10.5	2.39152	1.06717
126	10.5417	3.3865	72.4106	-0.60019	10.5833	62.2675	6.60136	10.5833	2.36818	1.06258
127	10.625	4.28836	70.2572	5.03339	10.6667	62.2393	6.60123	10.6667	2.34522	1.05803
128	10.7083	4.60582	69.7587	5.39812	10.75	62.2115	6.6011	10.75	2.32261	1.05351
129	10.7917	5.43014	71.85	4.89573	10.8333	62.184	6.60098	10.8333	2.30036	1.04903
130	10.875	1.09475	71.5538	4.58723	10.9167	62.1568	6.60085	10.9167	2.27845	1.04458
131	10.9583	1.78179	71.6101	2.52546	11	62.1299	6.60073	11	2.25687	1.04017
132	11.0417	2.14335	72.5448	-0.275951	11.0833	62.1033	6.60062	11.0833	2.23563	1.03579
133	11.125	-0.120659	72.2214	3.00439	11.1667	62.077	6.6005	11.1667	2.21471	1.03145
134	11.2083	0.726285	71.9751	2.38572	11.25	62.0509	6.60038	11.25	2.19411	1.02714
135	11.2917	1.89579	74.3679	2.71484	11.3333	62.0252	6.60027	11.3333	2.17382	1.02286
136	11.375	-0.154259	72.9035	4.64991	11.4167	61.9997	6.60016	11.4167	2.15383	1.01862
137	11.4583	2.87262	73.287	3.54725	11.5	61.9745	6.60005	11.5	2.13414	1.01441
138	11.5417	4.82745	74.9449	3.33729	11.5833	61.9496	6.59994	11.5833	2.11474	1.01024
139	11.625	6.11375	74.2375	5.3941	11.6667	61.9249	6.59983	11.6667	2.09563	1.0061
140	11.7083	7.07572	73.0246	3.33755	11.75	61.9005	6.59973	11.75	2.0768	1.00198
141	11.7917	5.90853	72.9414	2.83793	11.8333	61.8764	6.59963	11.8333	2.05824	0.997906
142	11.875	1.85366	69.3792	2.48927	11.9167	61.8525	6.59952	11.9167	2.03995	0.993859
143	11.9583	-0.171846	69.8923	2.87207	12	61.8288	6.59942	12	2.02192	0.989843
144	12.0417	2.80879	68.4805	2.33245	12.0833	61.8054	6.59933	12.0833	2.00416	0.985857
145	12.125	1.16946	68.482	6.80936	12.1667	61.7822	6.59923	12.1667	1.98665	0.981903
146	12.2083	0.461932	66.3297	6.13713	12.25	61.7593	6.59913	12.25	1.96938	0.977979
147	12.2917	-2.1033	70.3295	6.50197	12.3333	61.7365	6.59904	12.3333	1.95236	0.974085
148	12.375	-4.42704	69.5696	5.20291	12.4167	61.714	6.59894	12.4167	1.93558	0.97022
149	12.4583	-2.89625	71.6471	5.47083	12.5	61.6918	6.59885	12.5	1.91903	0.966385
150	12.5417	-1.65715	73.1071	3.278	12.5833	61.6697	6.59876	12.5833	1.90272	0.96258
151	12.625	-1.09927	70.7639	5.79295	12.6667	61.6479	6.59867	12.6667	1.88663	0.958803
152	12.7083	-1.74287	71.2886	4.43614	12.75	61.6262	6.59858	12.75	1.87076	0.955054
153	12.7917	-1.37214	71.2749	3.68077	12.8333	61.6048	6.5985	12.8333	1.85511	0.951335
154	12.875	-1.88352	69.8688	3.89748	12.9167	61.5836	6.59841	12.9167	1.83967	0.947643
155	12.9583	-0.352289	70.9928	2.40239	13	61.5626	6.59833	13	1.82445	0.943979
156	13.0417	-2.8544	72.0368	6.83975	13.0833	61.5417	6.59824	13.0833	1.80942	0.940342
157	13.125	-0.838201	73.5851	8.41077	13.1667	61.5211	6.59816	13.1667	1.79461	0.936733
158	13.2083	-2.34974	70.8013	8.28033	13.25	61.5007	6.59808	13.25	1.77998	0.93315
159	13.2917	-0.880772	70.2702	5.93037	13.3333	61.4804	6.598	13.3333	1.76556	0.929595
160	13.375	-3.76567	69.2857	7.09022	13.4167	61.4603	6.59792	13.4167	1.75132	0.926066
161	13.4583	-5.46209	69.8437	3.90388	13.5	61.4405	6.59784	13.5	1.73728	0.922563
162	13.5417	-4.50348	73.091	3.42033	13.5833	61.4208	6.59777	13.5833	1.72341	0.919086
163	13.625	-4.37152	70.223	4.11998	13.6667	61.4012	6.59769	13.6667	1.70973	0.915634
164	13.7083	-4.31247	68.0147	5.62871	13.75	61.3819	6.59761	13.75	1.69623	0.912209
165	13.7917	-6.40817	68.4976	2.54154	13.8333	61.3627	6.59754	13.8333	1.6829	0.908808
166	13.875	-6.79724	67.4447	2.96376	13.9167	61.3437	6.59747	13.9167	1.66975	0.905432
167	13.9583	-4.94116	68.0627	2.90022	14	61.3248	6.5974	14	1.65676	0.902081
168	14.0417	-1.81967	68.6345	6.95355	14.0833	61.3062	6.59732	14.0833	1.64394	0.898755
169	14.125	-2.75365	68.8081	7.27398	14.1667	61.2877	6.59725	14.1667	1.63128	0.895453
170	14.2083	-2.15007	67.3023	6.378	14.25	61.2693	6.59719	14.25	1.61878	0.892174
171	14.2917	-3.88633	68.5656	3.08287	14.3333	61.2511	6.59712	14.3333	1.60645	0.88892
172	14.375	-4.79482	68.9315	5.58221	14.4167	61.233	6.59705	14.4167	1.59426	0.885689
173	14.4583	-2.10258	67.9674	6.85923	14.5	61.2152	6.59698	14.5	1.58223	0.882481
174	14.5417	-0.0723346	66.3994	6.43578	14.5833	61.1974	6.59692	14.5833	1.57035	0.879297
175	14.625	0.305673	66.3705	6.83332	14.6667	61.1798	6.59685	14.6667	1.55861	0.876135
176	14.7083	-0.867967	68.1918	5.26201	14.75	61.1624	6.59679	14.75	1.54702	0.872996
177	14.7917	2.40115	69.3497	4.61461	14.8333	61.1451	6.59672	14.8333	1.53557	0.86988
178	14.875	0.643521	67.8142	4.79891	14.9167	61.1279	6.59666	14.9167	1.52427	0.866785
179	14.9583	-0.951709	68.2576	3.30638	15	61.1109	6.5966	15	1.5131	0.863713
180	15.0417	0.0820178	65.7549	1.62931	15.0833	61.094	6.59654	15.0833	1.50206	0.860663
181	15.125	-0.123392	64.6658	3.7429	15.1667	61.0773	6.59648	15.1667	1.49116	0.857634
182	15.2083	2.04389	65.0029	5.65504	15.25	61.0607	6.59642	15.25	1.48039	0.854626
183	15.2917	4.71426	63.4348	3.01765	15.3333	61.0442	6.59636	15.3333	1.46975	0.85164
184	15.375	3.51445	63.4335	2.76745	15.4167	61.0278	6.5963	15.4167	1.45924	0.848675
185	15.4583	4.14671	64.3635	2.00111	15.5	61.0116	6.59624	15.5	1.44885	0.845731
186	15.5417	3.02149	63.266	4.71909	15.5833	60.9955	6.59619	15.5833	1.43858	0.842807
187	15.625	0.593429	64.8885	2.96755	15.6667	60.9796	6.59613	15.6667	1.42844	0.839903
188	15.7083	1.16373	66.1727	2.04235	15.75	60.9637	6.59608	15.75	1.41841	0.83702
189	15.7917	0.874775	67.6927	-0.965967	15.8333	60.948	6.59602	15.8333	1.4085	0.834157
190	15.875	-0.642016	67.1223	1.65634	15.9167	60.9324	6.59597	15.9167	1.39871	0.831314
191	15.9583	-5.59308	66.9327	0.835564	16	60.9169	6.59591	16	1.38903	0.82849
192	16.0417	-2.43023	64.0371	3.02624	16.0833	60.9016	6.59586	16.0833	1.37946	0.825686
193	16.125	-4.5348	64.3992	2.55934	16.1667	60.8864	6.59581	16.1667	1.37	0.822901
194	16.2083	-2.57703	63.9428	3.29371	16.25	60.8712	6.59576	16.25	1.36065	0.820135
195	16.2917	-1.08555	64.8253	3.38391	16.3333	60.8562	6.59571	16.3333	1.35141	0.817388
196	16.375	0.929621	63.161	6.38868	16.4167	60.8413	6.59566	16.4167	1.34227	0.81466
197	16.4583	-0.905948	64.5873	4.2537	16.5	60.8265	6.59561	16.5	1.33324	0.81195
198	16.5417	-0.684625	66.3002	4.87246	16.5833	60.8119	6.59556	16.5833	1.32431	0.809259
199	16.625	0.0489639	62.7416	2.98432	16.6667	60.7973	6.59551	16.6667	1.31548	0.806586
200	16.7083	2.2508	63.3631	1.87034	16.75	60.7828	6.59546	16.75	1.30674	0.803932
201	16.7917	3.28353	63.4388	-0.875059	16.8333	60.7685	6.59541	16.8333	1.29811	0.801295
202	16.875	3.17075	63.8134	4.11149	16.9167	60.7542	6.59537	16.9167	1.28957	0.798675
203	16.9583	1.26459	63.2764	0.988364	17	60.7401	6.59532	17	1.28112	0.796074
204	17.0417	-0.0787896	63.5126	0.941037	17.0833	60.726	6.59527	17.0833	1.27277	0.79349
205	17.125	1.46256	63.5541	1.59722	17.1667	60.7121	6.59523	17.1667	1.26451	0.790923
206	17.2083	-0.826586	64.5226	-1.77357	17.25	60.6982	6.59518	17.25	1.25634	0.788373
207	17.2917	1.85867	65.904	-0.557454	17.3333	60.6845	6.59514	17.3333	1.24826	0.78584
208	17.375	1.67962	64.3347	1.15383	17.4167	60.6708	6.59509	17.4167	1.24027	0.783324
209	17.4583	3.05996	64.6741	3.09316	17.5	60.6573	6.59505	17.5	1.23236	0.780825
210	17.5417	0.638206	59.868	5.86495	17.5833	60.6438	6.59501	17.5833	1.22454	0.778342
211	17.625	1.65854	60.0807	3.83209	17.6667	60.6304	6.59496	17.6667	1.21681	0.775876
212	17.7083	2.37816	60.671	2.39611	17.75	60.6172	6.59492	17.75	1.20915	0.773425
213	17.7917	5.1924	63.2575	3.97693	17.8333	60.604	6.59488	17.8333	1.20158	0.770991
214	17.875	2.85564	62.1956	6.78966	17.9167	60.5909	6.59484	17.9167	1.19409	0.768573
215	17.9583	1.353	64.9824	3.85786	18	60.5779	6.5948	18	1.18667	0.76617
216	18.0417	-0.801517	62.9357	2.57242	18.0833	60.5649	6.59476	18.0833	1.17934	0.763783
217	18.125	1.8475	61.968	3.32411	18.1667	60.5521	6.59472	18.1667	1.17208	0.761412
218	18.2083	4.20711	62.2613	-0.144075	18.25	60.5394	6.59468	18.25	1.1649	0.759055
219	18.2917	5.48491	62.2142	0.672612	18.3333	60.5267	6.59464	18.3333	1.1578	0.756715
220	18.375	3.08128	63.5455	1.4415	18.4167	60.5141	6.5946	18.4167	1.15076	0.754389
221	18.4583	3.05691	65.5854	-0.199924	18.5	60.5017	6.59456	18.5	1.1438	0.752078
222	18.5417	2.79579	64.7113	3.94429	18.5833	60.4892	6.59453	18.5833	1.13692	0.749782
223	18.625	2.39576	62.9699	1.10819	18.6667	60.4769	6.59449	18.6667	1.1301	0.7475
224	18.7083	3.83671	64.015	0.976302	18.75	60.4647	6.59445	18.75	1.12335	0.745234
225	18.7917	2.31325	60.7172	1.70019	18.8333	60.4525	6.59441	18.8333	1.11667	0.742981
226	18.875	1.00319	59.0522	2.72539	18.9167	60.4404	6.59438	18.9167	1.11006	0.740743
227	18.9583	1.36053	59.5353	1.0326	19	60.4284	6.59434	19	1.10352	0.738519
228	19.0417	0.209001	59.2631	2.53802	19.0833	60.4165	6.59431	19.0833	1.09704	0.736309
229	19.125	-0.423864	58.4232	1.24591	19.1667	60.4046	6.59427	19.1667	1.09063	0.734113
230	19.2083	2.19713	60.9937	-1.5148	19.25	60.3928	6.59424	19.25	1.08429	0.731931
231	19.2917	3.17653	61.1513	2.17612	19.3333	60.3811	6.5942	19.3333	1.078	0.729763
232	19.375	5.85373	63.5614	3.24092	19.4167	60.3695	6.59417	19.4167	1.07178	0.727608
233	19.4583	6.39468	64.9455	3.65248	19.5	60.3579	6.59413	19.5	1.06562	0.725467
234	19.5417	4.81255	63.8317	4.193	19.5833	60.3465	6.5941	19.5833	1.05953	0.723339
235	19.625	0.643185	61.1699	5.60518	19.6667	60.335	6.59407	19.6667	1.05349	0.721224
236	19.7083	2.26153	60.4496	2.48553	19.75	60.3237	6.59404	19.75	1.04751	0.719122
237	19.7917	4.00005	59.1451	3.40614	19.8333	60.3124	6.594	19.8333	1.04159	0.717033
238	19.875	0.625928	58.6159	0.726382	19.9167	60.3012	6.59397	19.9167	1.03573	0.714957
239	19.9583	3.97131	63.8223	0.643676	20	60.2901	6.59394	20	1.02992	0.712894
240	20.0417	-0.919235	62.529	1.67287	20.0833	60.279	6.59391	20.0833	1.02418	0.710844
241	20.125	1.76103	62.2258	2.89577	20.1667	60.268	6.59388	20.1667	1.01848	0.708806
242	20.2083	2.47187	59.0396	1.60762	20.25	60.2571	6.59385	20.25	1.01285	0.706781
243	20.2917	5.40562	58.5173	4.47309	20.3333	60.2462	6.59382	20.3333	1.00726	0.704768
244	20.375	4.83351	56.1847	6.27912	20.4167	60.2354	6.59379	20.4167	1.00173	0.702767
245	20.4583	6.71174	56.9384	7.5491	20.5	60.2247	6.59376	20.5	0.996255	0.700778
246	20.5417	1.46032	55.8725	4.98275	20.5833	60.214	6.59373	20.5833	0.990831	0.698802
247	20.625	2.93961	57.6569	4.50715	20.6667	60.2034	6.5937	20.6667	0.985457	0.696837
248	20.7083	-1.2081	56.8956	0.0110898	20.75	60.1929	6.59367	20.75	0.980135	0.694884
249	20.7917	-2.50329	53.723	1.7601	20.8333	60.1824	6.59364	20.8333	0.974863	0.692943
250	20.875	-5.5713	51.9068	1.74071	20.9167	60.172	6.59361	20.9167	0.96964	0.691014
251	20.9583	-1.54962	55.0524	0.782385	21	60.1616	6.59358	21	0.964466	0.689096
252	21.0417	-3.88562	51.8683	1.69257	21.0833	60.1513	6.59355	21.0833	0.959341	0.68719
253	21.125	0.166917	54.296	2.55622	21.1667	60.1411	6.59353	21.1667	0.954264	0.685295
254	21.2083	-0.27924	54.6625	3.22151	21.25	60.1309	6.5935	21.25	0.949233	0.683411
255	21.2917	0.0245933	54.3595	2.70532	21.3333	60.1208	6.59347	21.3333	0.944249	0.681538
256	21.375	1.68711	53.718	-0.527856	21.4167	60.1107	6.59345	21.4167	0.939311	0.679677
257	21.4583	2.29444	57.076	2.94104	21.5	60.1007	6.59342	21.5	0.934419	0.677826
258	21.5417	2.702	55.379	1.64428	21.5833	60.0907	6.59339	21.5833	0.929572	0.675986
259	21.625	-1.71471	56.4581	4.60463	21.6667	60.0808	6.59337	21.6667	0.924768	0.674158
260	21.7083	-3.13824	55.8154	1.17252	21.75	60.071	6.59334	21.75	0.920009	0.672339
261	21.7917	-1.31139	56.0056	3.69325	21.8333	60.0612	6.59332	21.8333	0.915293	0.670532
262	21.875	1.87895	53.3961	-0.0251168	21.9167	60.0515	6.59329	21.9167	0.910619	0.668735
263	21.9583	3.99607	55.5146	2.22929	22	60.0418	6.59327	22	0.905988	0.666948
264	22.0417	4.2	54.0912	2.64324	22.0833	60.0322	6.59324	22.0833	0.901398	0.665172
265	22.125	5.11819	51.9796	4.53562	22.1667	60.0226	6.59322	22.1667	0.89685	0.663407
266	22.2083	6.57506	51.0944	0.57081	22.25	60.0131	6.59319	22.25	0.892342	0.661651
267	22.2917	5.20926	49.2556	1.99045	22.3333	60.0037	6.59317	22.3333	0.887875	0.659905
268	22.375	9.9028	50.0246	2.38186	22.4167	59.9942	6.59314	22.4167	0.883447	0.65817
269	22.4583	10.4516	51.5819	2.73028	22.5	59.9849	6.59312	22.5	0.879059	0.656445
270	22.5417	8.66282	51.7117	0.260793	22.5833	59.9756	6.5931	22.5833	0.874709	0.654729
271	22.625	2.40877	50.939	0.422053	22.6667	59.9663	6.59307	22.6667	0.870398	0.653023
272	22.7083	3.77844	51.0775	3.21899	22.75	59.9571	6.59305	22.75	0.866124	0.651327
273	22.7917	2.57274	52.7509	3.10495	22.8333	59.9479	6.59303	22.8333	0.861888	0.649641
274	22.875	5.38632	53.8184	-1.81031	22.9167	59.9388	6.59301	22.9167	0.85769	0.647964
275	22.9583	7.28172	53.7333	-1.15234	23	59.9298	6.59298	23	0.853527	0.646297
276	23.0417	9.24514	50.7072	0.277332	23.0833	59.9208	6.59296	23.0833	0.849401	0.644639
277	23.125	5.33576	50.1113	0.138821	23.1667	59.9118	6.59294	23.1667	0.845311	0.64299
278	23.2083	5.41685	49.7176	3.2374	23.25	59.9029	6.59292	23.25	0.841255	0.641351
279	23.2917	9.27198	49.3333	6.33229	23.3333	59.894	6.5929	23.3333	0.837235	0.639721
280	23.375	8.38008	50.2323	6.40009	23.4167	59.8852	6.59287	23.4167	0.833249	0.6381
281	23.4583	13.9196	49.0646	2.75399	23.5	59.8764	6.59285	23.5	0.829298	0.636488
282	23.5417	12.5971	50.2188	0.00941525	23.5833	59.8677	6.59283	23.5833	0.82538	0.634885
283	23.625	13.5768	48.5864	1.03271	23.6667	59.859	6.59281	23.6667	0.821495	0.633291
284	23.7083	14.1373	51.4276	1.58214	23.75	59.8504	6.59279	23.75	0.817644	0.631706
285	23.7917	13.5066	51.3699	4.37468	23.8333	59.8418	6.59277	23.8333	0.813825	0.63013
286	23.875	13.2074	50.3467	3.68489	23.9167	59.8332	6.59275	23.9167	0.810038	0.628562
287	23.9583	14.9528	48.7138	-1.74681	24	59.8247	6.59273	24	0.806283	0.627003
288	24.0417	11.3114	52.5473	-4.15713	24.0833	59.8162	6.59271	24.0833	0.80256	0.625453
289	24.125	12.7236	51.3247	-4.5413	24.1667	59.8078	6.59269	24.1667	0.798868	0.623911
290	24.2083	13.2726	51.7984	-1.75906	24.25	59.7994	6.59267	24.25	0.795206	0.622377
291	24.2917	10.8849	49.8073	-2.77088	24.3333	59.7911	6.59265	24.3333	0.791575	0.620852
292	24.375	11.5963	50.2383	-2.03633	24.4167	59.7828	6.59263	24.4167	0.787975	0.619336
293	24.4583	10.4789	47.4818	-0.0197582	24.5	59.7745	6.59261	24.5	0.784404	0.617827
294	24.5417	7.86382	47.6139	-0.549518	24.5833	59.7663	6.5926	24.5833	0.780862	0.616327
295	24.625	9.86832	45.723	-1.78352	24.6667	59.7581	6.59258	24.6667	0.77735	0.614835
296	24.7083	11.7257	45.4502	0.188606	24.75	59.75	6.59256	24.75	0.773866	0.613351
297	24.7917	11.2967	44.0077	0.469057	24.8333	59.7419	6.59254	24.8333	0.770411	0.611875
298	24.875	10.872	43.634	2.09549	24.9167	59.7339	6.59252	24.9167	0.766984	0.610406
299	24.9583	7.15895	46.0874	1.28007	25	59.7259	6.5925	25	0.763585	0.608946
300	25.0417	4.32977	43.8016	-1.39347	25.0833	59.7179	6.59249	25.0833	0.760213	0.607494
301	25.125	4.58839	45.8697	-0.593666	25.1667	59.7099	6.59247	25.1667	0.756869	0.606049
302	25.2083	2.01138	44.8403	-3.66475	25.25	59.702	6.59245	25.25	0.753552	0.604612
303	25.2917	6.60791	46.0831	-1.33506	25.3333	59.6942	6.59243	25.3333	0.750262	0.603183
304	25.375	10.4693	45.5421	-4.162	25.4167	59.6864	6.59242	25.4167	0.746997	0.601762
305	25.4583	11.4574	47.3067	-3.35863	25.5	59.6786	6.5924	25.5	0.743759	0.600347
306	25.5417	6.56694	45.8576	-3.53938	25.5833	59.6708	6.59238	25.5833	0.740547	0.598941
307	25.625	6.47006	41.0273	2.85529	25.6667	59.6631	6.59237	25.6667	0.737361	0.597542
308	25.7083	7.42429	39.9411	4.07518	25.75	59.6555	6.59235	25.75	0.7342	0.59615
309	25.7917	7.38625	39.8921	1.71765	25.8333	59.6478	6.59233	25.8333	0.731063	0.594765
310	25.875	4.42585	43.0737	-2.8592	25.9167	59.6402	6.59232	25.9167	0.727952	0.593388
311	25.9583	8.70127	45.6578	-1.49894	26	59.6327	6.5923	26	0.724865	0.592018
312	26.0417	6.64665	44.365	-3.31965	26.0833	59.6251	6.59229	26.0833	0.721802	0.590655
313	26.125	7.63656	44.1867	-2.33685	26.1667	59.6177	6.59227	26.1667	0.718763	0.5893
314	26.2083	3.17186	45.931	0.911551	26.25	59.6102	6.59225	26.25	0.715749	0.587951
315	26.2917	7.33459	42.1175	-0.365816	26.3333	59.6028	6.59224	26.3333	0.712757	0.586609
316	26.375	10.1371	41.1967	-0.0269253	26.4167	59.5954	6.59222	26.4167	0.709789	0.585275
317	26.4583	6.10914	46.2096	-2.98438	26.5	59.588	6.59221	26.5	0.706844	0.583947
318	26.5417	7.6945	46.5978	-0.461177	26.5833	59.5807	6.59219	26.5833	0.703921	0.582626
319	26.625	-4.39789	47.9532	1.64154	26.6667	59.5734	6.59218	26.6667	0.701021	0.581312
320	26.7083	-2.46697	44.6329	-4.23941	26.75	59.5662	6.59216	26.75	0.698144	0.580004
321	26.7917	-0.993436	44.5936	-5.85244	26.8333	59.559	6.59215	26.8333	0.695288	0.578704
322	26.875	0.167129	45.2951	-4.69591	26.9167	59.5518	6.59213	26.9167	0.692454	0.57741
323	26.9583	8.40636	49.1346	-3.47393	27	59.5446	6.59212	27	0.689642	0.576122
324	27.0417	4.0562	45.9504	-2.89845	27.0833	59.5375	6.5921	27.0833	0.686852	0.574841
325	27.125	6.58256	38.8419	4.62707	27.1667	59.5304	6.59209	27.1667	0.684082	0.573567
326	27.2083	-1.50365	36.965	-1.62446	27.25	59.5233	6.59208	27.25	0.681334	0.572299
327	27.2917	3.76882	37.8999	-4.49003	27.3333	59.5163	6.59206	27.3333	0.678606	0.571038
328	27.375	6.93515	45.7651	4.28144	27.4167	59.5093	6.59205	27.4167	0.675899	0.569783
329	27.4583	9.35078	43.7721	1.22624	27.5	59.5024	6.59203	27.5	0.673212	0.568534
330	27.5417	5.11697	43.4674	1.46009	27.5833	59.4954	6.59202	27.5833	0.670545	0.567291
331	27.625	-1.63892	43.5516	2.6927	27.6667	59.4885	6.59201	27.6667	0.667898	0.566055
332	27.7083	-1.11825	48.0413	3.41503	27.75	59.4817	6.59199	27.75	0.665271	0.564825
333	27.7917	-1.06167	50.102	6.21532	27.8333	59.4748	6.59198	27.8333	0.662664	0.563602
334	27.875	-2.05313	49.4875	3.74233	27.9167	59.468	6.59197	27.9167	0.660076	0.562384
335	27.9583	-6.53124	45.4209	-3.42559	28	59.4612	6.59195	28	0.657507	0.561172
336	28.0417	-2.80147	49.4414	-2.76311	28.0833	59.4545	6.59194	28.0833	0.654957	0.559967
337	28.125	-2.95252	47.1066	-5.34389	28.1667	59.4478	6.59193	28.1667	0.652425	0.558767
338	28.2083	-5.98121	44.4389	-1.27014	28.25	59.4411	6.59191	28.25	0.649913	0.557573
339	28.2917	-1.6472	49.0575	-7.48067	28.3333	59.4344	6.5919	28.3333	0.647418	0.556385
340	28.375	1.53778	39.0311	6.52515	28.4167	59.4278	6.59189	28.4167	0.644942	0.555204
341	28.4583	-3.05033	53.7567	-0.357205	28.5	59.4212	6.59188	28.5	0.642484	0.554027
342	28.5417	2.13679	41.944	9.86824	28.5833	59.4146	6.59186	28.5833	0.640044	0.552857
343	28.625	-2.72329	48.0986	5.4337	28.6667	59.408	6.59185	28.6667	0.637622	0.551693
344	28.7083	3.41886	42.6131	-0.882116	28.75	59.4015	6.59184	28.75	0.635217	0.550534
345	28.7917	-7.4172	54.6096	2.90547	28.8333	59.395	6.59183	28.8333	0.632829	0.549381
346	28.875	-6.97608	52.9667	-4.22332	28.9167	59.3886	6.59182	28.9167	0.630459	0.548233
347	28.9583	-0.559771	58.5119	-6.95177	29	59.3821	6.5918	29	0.628106	0.547091
348	29.0417	-8.20319	54.5393	-9.90932	29.0833	59.3757	6.59179	29.0833	0.625769	0.545955
349	29.125	3.53548	47.718	-4.10754	29.1667	59.3693	6.59178	29.1667	0.62345	0.544824
350	29.2083	-4.14556	42.8611	12.3121	29.25	59.363	6.59177	29.25	0.621146	0.543698
351	29.2917	-12.5724	42.1541	-7.01113	29.3333	59.3566	6.59176	29.3333	0.61886	0.542578
352	29.375	-13.6904	50.8698	-13.9949	29.4167	59.3503	6.59175	29.4167	0.616589	0.541463
353	29.4583	-8.60565	53.9861	-26.9808	29.5	59.3441	6.59174	29.5	0.614335	0.540354
354	29.5417	-1.85199	65.8703	-7.70854	29.5833	59.3378	6.59172	29.5833	0.612096	0.53925
355	29.625	11.4039	68.4388	-5.70606	29.6667	59.3316	6.59171	29.6667	0.609873	0.538152
356	29.7083	7.96196	62.218	14.9752	29.75	59.3254	6.5917	29.75	0.607666	0.537058
357	29.7917	20.6786	14.5081	-23.6804	29.8333	59.3192	6.59169	29.8333	0.605474	0.53597
358	29.875	26.9486	33.0314	9.61716	29.9167	59.313	6.59168	29.9167	0.603298	0.534887
359	29.9583	-52.2449	-0.835381	68.7851	30	59.3069	6.59167	30	0.601137	0.533809

## Sheet: fig. 3b WT+SB
	time [min]	<vcorr_x(t)> WT+SB	<vcorr_y(t)> WT+SB	<vcorr_xy(t)>WT+SB	Y time_fit	Y vcMean_fit WT+SB	Y vcStd_fit WT+SB	X time_fit	X vcMean_fit WT+SB	X vcStd_fit WT+SB
0	0.0416667	143.035	133.436	-7.59105	0.0833333	80.4606	2.38867	0.0833333	78.603	2.2367
1	0.125	72.9048	73.0286	7.99963	0.166667	65.2251	2.3326	0.166667	61.9402	2.11076
2	0.208333	65.4399	67.5167	4.64099	0.25	56.9797	2.3067	0.25	53.3029	2.02404
3	0.291667	52.1821	56.608	-0.338425	0.333333	51.3408	2.29663	0.333333	47.5534	1.96143
4	0.375	41.1162	46.6966	6.1116	0.416667	47.0638	2.2939	0.416667	43.2707	1.91447
5	0.458333	39.2986	43.5379	3.8888	0.5	43.6259	2.29391	0.5	39.8694	1.87822
6	0.541667	42.2335	43.6256	0.979509	0.583333	40.7582	2.29422	0.583333	37.0544	1.84956
7	0.625	34.356	37.5017	5.81395	0.666667	38.3048	2.29356	0.666667	34.6574	1.82638
8	0.708333	34.2429	35.841	4.43613	0.75	36.1666	2.29133	0.75	32.5732	1.80718
9	0.791667	35.9672	37.1344	1.34568	0.833333	34.2771	2.28728	0.833333	30.7322	1.79087
10	0.875	31.8562	32.6754	3.4952	0.916667	32.5888	2.2814	0.916667	29.086	1.77666
11	0.958333	30.7549	32.0338	3.26788	1	31.0672	2.27377	1	27.5992	1.76392
12	1.04167	32.7923	32.7444	0.580428	1.08333	29.6858	2.26454	1.08333	26.2457	1.75221
13	1.125	26.6813	28.7275	3.9757	1.16667	28.4242	2.25389	1.16667	25.0053	1.74116
14	1.20833	25.2553	27.2898	3.22149	1.25	27.2662	2.242	1.25	23.8621	1.73051
15	1.29167	25.8017	28.3415	0.486952	1.33333	26.1986	2.22905	1.33333	22.8036	1.72005
16	1.375	22.4853	24.6651	2.98051	1.41667	25.2106	2.21521	1.41667	21.8194	1.70963
17	1.45833	21.5776	24.1828	2.54634	1.5	24.2932	2.20062	1.5	20.9012	1.69912
18	1.54167	23.8259	25.182	0.832936	1.58333	23.4389	2.18543	1.58333	20.0418	1.68844
19	1.625	20.1484	20.9933	3.15392	1.66667	22.6412	2.16977	1.66667	19.2354	1.67753
20	1.70833	19.4984	20.8084	2.62958	1.75	21.8946	2.15374	1.75	18.4768	1.66633
21	1.79167	20.4132	21.9805	-0.0392996	1.83333	21.1944	2.13744	1.83333	17.7616	1.65483
22	1.875	16.817	19.2563	2.192	1.91667	20.5363	2.12096	1.91667	17.0862	1.643
23	1.95833	16.1857	19.7243	1.6114	2	19.9168	2.10438	2	16.4471	1.63083
24	2.04167	17.7863	20.3067	0.0441637	2.08333	19.3326	2.08774	2.08333	15.8415	1.61833
25	2.125	14.7725	17.5603	3.08539	2.16667	18.7808	2.07112	2.16667	15.2669	1.60549
26	2.20833	13.2541	16.9945	2.93393	2.25	18.259	2.05457	2.25	14.7209	1.59234
27	2.29167	15.4816	18.2768	1.22002	2.33333	17.7649	2.03811	2.33333	14.2016	1.57888
28	2.375	12.0315	15.9673	3.20495	2.41667	17.2963	2.02179	2.41667	13.707	1.56512
29	2.45833	11.547	15.4403	2.6715	2.5	16.8516	2.00563	2.5	13.2356	1.55109
30	2.54167	14.6825	17.7618	0.330185	2.58333	16.4289	1.98966	2.58333	12.7858	1.5368
31	2.625	10.568	14.843	2.91853	2.66667	16.0269	1.97391	2.66667	12.3563	1.52227
32	2.70833	9.97279	14.1986	2.79444	2.75	15.6441	1.95838	2.75	11.9459	1.50753
33	2.79167	11.6145	14.4904	0.876383	2.83333	15.2793	1.94309	2.83333	11.5534	1.4926
34	2.875	8.2335	12.2145	3.31851	2.91667	14.9314	1.92806	2.91667	11.1777	1.47749
35	2.95833	7.55849	12.1974	2.61056	3	14.5992	1.91328	3	10.8181	1.46222
36	3.04167	8.76327	13.4323	0.200507	3.08333	14.2819	1.89877	3.08333	10.4734	1.44682
37	3.125	5.54293	11.0618	1.99278	3.16667	13.9785	1.88454	3.16667	10.143	1.43131
38	3.20833	5.52781	11.1979	0.85977	3.25	13.6882	1.87058	3.25	9.82614	1.4157
39	3.29167	8.28662	12.4047	-0.415155	3.33333	13.4103	1.85689	3.33333	9.52203	1.40002
40	3.375	6.03086	9.88143	1.57081	3.41667	13.1441	1.84349	3.41667	9.23005	1.38428
41	3.45833	5.72134	10.3939	1.42435	3.5	12.8888	1.83035	3.5	8.94961	1.36851
42	3.54167	6.66762	10.2865	0.230775	3.58333	12.644	1.8175	3.58333	8.68013	1.35271
43	3.625	3.88496	8.04758	2.42091	3.66667	12.4091	1.80491	3.66667	8.42109	1.3369
44	3.70833	3.30727	7.49894	1.55971	3.75	12.1834	1.7926	3.75	8.17199	1.3211
45	3.79167	5.34033	8.60197	0.788972	3.83333	11.9666	1.78055	3.83333	7.93237	1.30533
46	3.875	2.13243	7.76328	2.68683	3.91667	11.7582	1.76877	3.91667	7.70178	1.28959
47	3.95833	2.51871	7.48623	1.99855	4	11.5577	1.75724	4	7.47982	1.27391
48	4.04167	3.04988	7.63471	2.08851	4.08333	11.3648	1.74597	4.08333	7.2661	1.25829
49	4.125	2.1272	6.12777	2.9118	4.16667	11.1791	1.73495	4.16667	7.06026	1.24274
50	4.20833	1.50766	5.58588	2.95415	4.25	11.0002	1.72418	4.25	6.86194	1.22729
51	4.29167	3.77143	7.73088	0.775307	4.33333	10.8278	1.71364	4.33333	6.67083	1.21193
52	4.375	1.58949	5.61681	2.96075	4.41667	10.6617	1.70334	4.41667	6.48662	1.19667
53	4.45833	2.2125	6.64497	1.87778	4.5	10.5014	1.69328	4.5	6.30901	1.18154
54	4.54167	2.83939	7.0011	1.61466	4.58333	10.3468	1.68343	4.58333	6.13774	1.16653
55	4.625	1.65066	5.77344	2.41483	4.66667	10.1976	1.67381	4.66667	5.97253	1.15165
56	4.70833	1.61718	6.02002	2.31439	4.75	10.0535	1.66441	4.75	5.81313	1.13692
57	4.79167	3.59368	6.83092	1.26417	4.83333	9.91427	1.65521	4.83333	5.65933	1.12233
58	4.875	0.95161	6.01451	2.45783	4.91667	9.77977	1.64622	4.91667	5.51088	1.1079
59	4.95833	1.51468	6.20553	1.27316	5	9.64977	1.63743	5	5.36757	1.09363
60	5.04167	2.68401	7.30363	1.23033	5.08333	9.52405	1.62884	5.08333	5.2292	1.07953
61	5.125	1.13383	5.71163	3.61314	5.16667	9.40245	1.62043	5.16667	5.09559	1.0656
62	5.20833	1.50815	4.86842	3.13424	5.25	9.28479	1.61222	5.25	4.96653	1.05185
63	5.29167	2.63757	5.35685	2.34104	5.33333	9.1709	1.60418	5.33333	4.84186	1.03828
64	5.375	0.841877	4.64099	3.69974	5.41667	9.06063	1.59632	5.41667	4.72141	1.0249
65	5.45833	0.00279508	5.05276	2.8652	5.5	8.95383	1.58863	5.5	4.60502	1.0117
66	5.54167	0.921534	6.1395	2.72206	5.58333	8.85036	1.58112	5.58333	4.49254	0.998697
67	5.625	-1.54246	5.19432	4.44879	5.66667	8.75008	1.57376	5.66667	4.38381	0.985888
68	5.70833	-1.19135	5.11424	3.04174	5.75	8.65288	1.56656	5.75	4.2787	0.973277
69	5.79167	-0.614067	6.95123	2.40342	5.83333	8.55862	1.55952	5.83333	4.17708	0.960866
70	5.875	-0.5174	4.9937	4.43639	5.91667	8.4672	1.55264	5.91667	4.07881	0.948657
71	5.95833	-0.287773	4.41001	4.42901	6	8.37851	1.54589	6	3.98378	0.936651
72	6.04167	1.26108	4.72617	3.0495	6.08333	8.29243	1.5393	6.08333	3.89186	0.924849
73	6.125	0.0978376	3.71395	3.98059	6.16667	8.20888	1.53284	6.16667	3.80295	0.913254
74	6.20833	-0.175917	3.23827	3.20069	6.25	8.12775	1.52652	6.25	3.71693	0.901865
75	6.29167	0.741338	3.67553	2.307	6.33333	8.04897	1.52033	6.33333	3.63371	0.890683
76	6.375	-1.27669	2.63702	4.13019	6.41667	7.97243	1.51427	6.41667	3.55318	0.879709
77	6.45833	-1.35581	3.38848	3.13669	6.5	7.89806	1.50834	6.5	3.47524	0.868942
78	6.54167	-0.295367	4.10266	2.69218	6.58333	7.82578	1.50253	6.58333	3.39981	0.858384
79	6.625	-1.73863	3.44068	3.32448	6.66667	7.75552	1.49684	6.66667	3.3268	0.848032
80	6.70833	-0.46903	3.07291	3.1459	6.75	7.68719	1.49127	6.75	3.25613	0.837888
81	6.79167	-0.477083	4.61326	3.10414	6.83333	7.62075	1.48581	6.83333	3.1877	0.82795
82	6.875	-1.1691	3.61605	3.7317	6.91667	7.55611	1.48047	6.91667	3.12145	0.818218
83	6.95833	-1.27409	4.22999	3.60106	7	7.49322	1.47523	7	3.0573	0.80869
84	7.04167	-1.07816	4.40101	3.06023	7.08333	7.43201	1.4701	7.08333	2.99518	0.799366
85	7.125	-2.48603	4.43318	4.74843	7.16667	7.37244	1.46507	7.16667	2.93502	0.790244
86	7.20833	-2.05952	3.8465	4.87143	7.25	7.31443	1.46014	7.25	2.87675	0.781323
87	7.29167	-0.733429	5.29908	4.63988	7.33333	7.25795	1.45531	7.33333	2.8203	0.772601
88	7.375	-2.32404	3.81661	6.06491	7.41667	7.20293	1.45057	7.41667	2.76563	0.764078
89	7.45833	-1.15907	3.93626	5.59871	7.5	7.14934	1.44593	7.5	2.71265	0.75575
90	7.54167	-0.0624771	3.95706	4.90031	7.58333	7.09712	1.44138	7.58333	2.66133	0.747616
91	7.625	-0.649555	3.59834	6.04483	7.66667	7.04622	1.43692	7.66667	2.61161	0.739675
92	7.70833	-0.895305	3.81687	5.2891	7.75	6.99662	1.43254	7.75	2.56342	0.731924
93	7.79167	-0.846077	3.72166	4.61575	7.83333	6.94826	1.42825	7.83333	2.51673	0.724361
94	7.875	-2.07703	3.39544	5.53202	7.91667	6.9011	1.42404	7.91667	2.47148	0.716983
95	7.95833	-0.960569	2.67406	5.06828	8	6.85511	1.41992	8	2.42762	0.709789
96	8.04167	0.177594	3.80481	4.51735	8.08333	6.81024	1.41587	8.08333	2.3851	0.702776
97	8.125	0.504721	3.98851	5.60701	8.16667	6.76648	1.41189	8.16667	2.3439	0.695942
98	8.20833	0.400176	3.00741	6.2245	8.25	6.72377	1.408	8.25	2.30395	0.689284
99	8.29167	0.867259	4.37551	4.78897	8.33333	6.68209	1.40417	8.33333	2.26522	0.682799
100	8.375	0.287416	3.30805	5.50731	8.41667	6.64141	1.40042	8.41667	2.22768	0.676485
101	8.45833	-0.800477	3.83925	5.61109	8.5	6.60169	1.39674	8.5	2.19127	0.670339
102	8.54167	0.870879	5.07167	4.53829	8.58333	6.56291	1.39312	8.58333	2.15598	0.664359
103	8.625	-1.10435	4.42142	5.01178	8.66667	6.52504	1.38958	8.66667	2.12175	0.658541
104	8.70833	-0.794909	4.44267	5.21271	8.75	6.48804	1.38609	8.75	2.08855	0.652883
105	8.79167	-0.0893211	5.73766	3.78436	8.83333	6.45191	1.38268	8.83333	2.05636	0.647383
106	8.875	-1.07672	5.61043	4.64544	8.91667	6.4166	1.37932	8.91667	2.02514	0.642036
107	8.95833	-1.3163	5.37574	6.35927	9	6.3821	1.37602	9	1.99486	0.636841
108	9.04167	0.299082	6.82997	5.03591	9.08333	6.34839	1.37279	9.08333	1.96549	0.631794
109	9.125	-0.627641	6.36377	4.9949	9.16667	6.31543	1.36961	9.16667	1.937	0.626893
110	9.20833	-0.232075	4.97852	4.37741	9.25	6.28321	1.36649	9.25	1.90936	0.622134
111	9.29167	0.632889	5.55825	3.52111	9.33333	6.25171	1.36342	9.33333	1.88255	0.617515
112	9.375	0.995665	4.05379	4.12393	9.41667	6.2209	1.36041	9.41667	1.85654	0.613032
113	9.45833	0.536284	3.63883	4.60217	9.5	6.19077	1.35746	9.5	1.83131	0.608684
114	9.54167	0.974153	4.17377	3.92008	9.58333	6.1613	1.35455	9.58333	1.80682	0.604466
115	9.625	-0.292107	3.78314	4.25022	9.66667	6.13247	1.3517	9.66667	1.78306	0.600376
116	9.70833	-0.705203	3.99787	5.22211	9.75	6.10426	1.34889	9.75	1.76001	0.596411
117	9.79167	0.347096	4.45976	4.56145	9.83333	6.07666	1.34614	9.83333	1.73764	0.592568
118	9.875	0.161674	4.48037	5.55149	9.91667	6.04964	1.34343	9.91667	1.71593	0.588844
119	9.95833	-0.307774	3.55993	6.05024	10	6.0232	1.34077	10	1.69486	0.585237
120	10.0417	1.59846	4.01442	5.06449	10.0833	5.99732	1.33815	10.0833	1.67441	0.581743
121	10.125	1.41484	3.23282	5.16263	10.1667	5.97197	1.33558	10.1667	1.65456	0.57836
122	10.2083	2.21666	3.75104	5.06415	10.25	5.94716	1.33305	10.25	1.6353	0.575085
123	10.2917	1.8224	3.60328	4.08241	10.3333	5.92286	1.33057	10.3333	1.6166	0.571915
124	10.375	0.954532	4.11021	5.48013	10.4167	5.89906	1.32812	10.4167	1.59845	0.568847
125	10.4583	1.09985	4.2407	4.86517	10.5	5.87574	1.32572	10.5	1.58084	0.565879
126	10.5417	1.42627	4.44958	4.80736	10.5833	5.8529	1.32336	10.5833	1.56373	0.563008
127	10.625	1.2168	4.01748	5.78824	10.6667	5.83053	1.32104	10.6667	1.54713	0.560231
128	10.7083	0.936074	3.67811	6.1505	10.75	5.8086	1.31876	10.75	1.53101	0.557547
129	10.7917	0.839723	4.47271	5.25167	10.8333	5.78711	1.31651	10.8333	1.51536	0.554951
130	10.875	-0.167742	3.52203	5.70631	10.9167	5.76605	1.3143	10.9167	1.50016	0.552442
131	10.9583	0.194785	4.24256	5.78646	11	5.74541	1.31213	11	1.48541	0.550018
132	11.0417	0.94499	5.10244	5.16003	11.0833	5.72517	1.31	11.0833	1.47108	0.547675
133	11.125	-0.390954	4.61831	5.97612	11.1667	5.70533	1.30789	11.1667	1.45717	0.545412
134	11.2083	-0.252942	4.56051	3.96118	11.25	5.68587	1.30583	11.25	1.44366	0.543226
135	11.2917	0.132312	5.17936	4.14229	11.3333	5.66679	1.30379	11.3333	1.43054	0.541114
136	11.375	-0.360572	4.89331	3.48015	11.4167	5.64808	1.30179	11.4167	1.4178	0.539076
137	11.4583	-1.21412	4.3421	4.37249	11.5	5.62973	1.29982	11.5	1.40543	0.537107
138	11.5417	-1.32017	6.40116	4.15489	11.5833	5.61172	1.29789	11.5833	1.39342	0.535207
139	11.625	-1.67825	5.03744	4.52237	11.6667	5.59406	1.29598	11.6667	1.38174	0.533373
140	11.7083	-2.41176	5.13946	3.94229	11.75	5.57673	1.29411	11.75	1.37041	0.531603
141	11.7917	-1.1328	4.72713	3.30914	11.8333	5.55972	1.29226	11.8333	1.3594	0.529895
142	11.875	-1.3879	4.22132	3.51177	11.9167	5.54303	1.29044	11.9167	1.3487	0.528247
143	11.9583	-0.489835	4.70538	3.78156	12	5.52666	1.28865	12	1.33832	0.526658
144	12.0417	-1.31281	5.53011	3.00017	12.0833	5.51058	1.28689	12.0833	1.32822	0.525124
145	12.125	-1.04005	5.98933	3.45021	12.1667	5.4948	1.28516	12.1667	1.31842	0.523645
146	12.2083	-3.2033	4.84309	3.67032	12.25	5.4793	1.28346	12.25	1.3089	0.522219
147	12.2917	-2.8482	5.72094	3.36299	12.3333	5.46409	1.28178	12.3333	1.29964	0.520843
148	12.375	-3.29773	4.87768	3.16911	12.4167	5.44915	1.28012	12.4167	1.29066	0.519517
149	12.4583	-3.59731	4.92454	2.59132	12.5	5.43449	1.2785	12.5	1.28192	0.518238
150	12.5417	-1.60567	4.85655	1.2844	12.5833	5.42008	1.27689	12.5833	1.27344	0.517006
151	12.625	-3.4094	5.23516	1.39708	12.6667	5.40593	1.27531	12.6667	1.26519	0.515818
152	12.7083	-2.91032	4.87782	2.47525	12.75	5.39203	1.27376	12.75	1.25718	0.514673
153	12.7917	-2.61795	6.64947	2.06732	12.8333	5.37838	1.27223	12.8333	1.2494	0.513569
154	12.875	-1.81264	7.49141	2.21352	12.9167	5.36497	1.27072	12.9167	1.24184	0.512505
155	12.9583	-2.27618	7.7718	3.08052	13	5.35178	1.26924	13	1.23449	0.51148
156	13.0417	-0.0702281	8.8812	1.05146	13.0833	5.33883	1.26778	13.0833	1.22734	0.510493
157	13.125	-0.502132	8.60265	1.60173	13.1667	5.32611	1.26633	13.1667	1.2204	0.509541
158	13.2083	-1.04181	8.88	1.61953	13.25	5.3136	1.26492	13.25	1.21366	0.508624
159	13.2917	0.172701	9.45686	1.03126	13.3333	5.3013	1.26352	13.3333	1.2071	0.507741
160	13.375	-1.16564	9.78186	1.45214	13.4167	5.28922	1.26214	13.4167	1.20073	0.50689
161	13.4583	-0.309984	9.23879	2.24203	13.5	5.27734	1.26079	13.5	1.19454	0.506071
162	13.5417	0.744125	10.8522	0.457694	13.5833	5.26566	1.25945	13.5833	1.18852	0.505281
163	13.625	0.219175	10.0753	1.90699	13.6667	5.25417	1.25813	13.6667	1.18267	0.504521
164	13.7083	-1.39048	9.20351	2.49421	13.75	5.24288	1.25683	13.75	1.17699	0.503788
165	13.7917	-1.00081	11.6607	2.12766	13.8333	5.23178	1.25556	13.8333	1.17146	0.503083
166	13.875	-1.24353	9.46749	3.56854	13.9167	5.22086	1.2543	13.9167	1.16609	0.502403
167	13.9583	-1.13306	10.3389	3.55902	14	5.21012	1.25305	14	1.16087	0.501749
168	14.0417	1.1588	9.47483	3.04761	14.0833	5.19955	1.25183	14.0833	1.15579	0.501119
169	14.125	0.64227	9.48085	3.38051	14.1667	5.18916	1.25062	14.1667	1.15086	0.500512
170	14.2083	-0.414655	8.13154	2.18314	14.25	5.17894	1.24944	14.25	1.14606	0.499927
171	14.2917	1.08618	8.7365	0.408417	14.3333	5.16888	1.24826	14.3333	1.14139	0.499365
172	14.375	-0.563285	8.9906	1.88518	14.4167	5.15899	1.24711	14.4167	1.13686	0.498823
173	14.4583	-0.24303	8.30817	2.86563	14.5	5.14925	1.24597	14.5	1.13245	0.498301
174	14.5417	1.18027	10.1142	1.94736	14.5833	5.13967	1.24485	14.5833	1.12817	0.497798
175	14.625	2.30181	10.1765	3.14085	14.6667	5.13024	1.24374	14.6667	1.124	0.497314
176	14.7083	1.15928	9.17716	3.24517	14.75	5.12096	1.24265	14.75	1.11995	0.496848
177	14.7917	2.84206	10.5544	2.02767	14.8333	5.11182	1.24158	14.8333	1.11601	0.4964
178	14.875	0.0828143	8.9366	2.80661	14.9167	5.10283	1.24052	14.9167	1.11218	0.495967
179	14.9583	0.464623	9.12078	2.13666	15	5.09398	1.23947	15	1.10846	0.495551
180	15.0417	0.362173	9.79946	1.2866	15.0833	5.08527	1.23844	15.0833	1.10484	0.495151
181	15.125	2.4221	9.29347	2.19174	15.1667	5.07669	1.23742	15.1667	1.10132	0.494765
182	15.2083	2.27406	8.72881	1.94192	15.25	5.06824	1.23642	15.25	1.09789	0.494393
183	15.2917	4.34567	9.54939	0.167715	15.3333	5.05992	1.23543	15.3333	1.09456	0.494036
184	15.375	2.49155	9.31489	1.29293	15.4167	5.05173	1.23446	15.4167	1.09132	0.493691
185	15.4583	2.54389	9.71569	1.73677	15.5	5.04366	1.23349	15.5	1.08817	0.493359
186	15.5417	1.56157	12.0208	1.23634	15.5833	5.03572	1.23255	15.5833	1.08511	0.49304
187	15.625	1.95992	10.2509	1.56828	15.6667	5.0279	1.23161	15.6667	1.08213	0.492732
188	15.7083	1.14916	11.037	1.49761	15.75	5.02019	1.23069	15.75	1.07924	0.492436
189	15.7917	2.67373	11.0564	-0.292758	15.8333	5.0126	1.22978	15.8333	1.07642	0.49215
190	15.875	3.27252	9.22729	-0.0772655	15.9167	5.00512	1.22888	15.9167	1.07368	0.491875
191	15.9583	1.98667	8.96698	0.400324	16	4.99775	1.22799	16	1.07101	0.491611
192	16.0417	2.53937	9.39801	0.826808	16.0833	4.99049	1.22712	16.0833	1.06842	0.491356
193	16.125	2.50807	9.53864	1.25836	16.1667	4.98333	1.22626	16.1667	1.0659	0.49111
194	16.2083	2.09931	8.8803	3.19432	16.25	4.97628	1.22541	16.25	1.06345	0.490873
195	16.2917	1.65942	9.2436	1.87435	16.3333	4.96934	1.22457	16.3333	1.06106	0.490645
196	16.375	1.82414	8.61988	1.81165	16.4167	4.96249	1.22374	16.4167	1.05874	0.490426
197	16.4583	1.4028	8.18977	0.889732	16.5	4.95574	1.22292	16.5	1.05648	0.490214
198	16.5417	1.59916	8.15619	1.2374	16.5833	4.94909	1.22212	16.5833	1.05429	0.490011
199	16.625	2.41426	7.34143	-0.213855	16.6667	4.94254	1.22132	16.6667	1.05215	0.489814
200	16.7083	-0.0435154	7.12014	-0.414919	16.75	4.93608	1.22053	16.75	1.05007	0.489625
201	16.7917	2.10476	7.84775	-1.39799	16.8333	4.92971	1.21976	16.8333	1.04805	0.489443
202	16.875	1.99004	8.70797	-1.26736	16.9167	4.92343	1.21899	16.9167	1.04608	0.489267
203	16.9583	1.29629	6.91148	-0.425784	17	4.91724	1.21824	17	1.04417	0.489098
204	17.0417	1.59677	7.15587	-0.457937	17.0833	4.91113	1.21749	17.0833	1.04231	0.488935
205	17.125	0.968639	6.26467	0.0386299	17.1667	4.90511	1.21676	17.1667	1.0405	0.488778
206	17.2083	1.52396	5.85615	0.339009	17.25	4.89918	1.21603	17.25	1.03874	0.488626
207	17.2917	2.17605	6.75086	-0.886276	17.3333	4.89332	1.21532	17.3333	1.03702	0.48848
208	17.375	1.65273	5.77883	0.969402	17.4167	4.88755	1.21461	17.4167	1.03535	0.48834
209	17.4583	0.347296	6.19254	1.62526	17.5	4.88186	1.21391	17.5	1.03373	0.488204
210	17.5417	2.11581	6.57585	1.46676	17.5833	4.87624	1.21322	17.5833	1.03215	0.488073
211	17.625	2.26829	5.68504	1.28096	17.6667	4.8707	1.21254	17.6667	1.03061	0.487947
212	17.7083	1.60459	5.71232	1.25838	17.75	4.86524	1.21187	17.75	1.02912	0.487826
213	17.7917	2.57143	6.64344	0.697429	17.8333	4.85985	1.2112	17.8333	1.02766	0.487709
214	17.875	2.00665	5.88392	2.39409	17.9167	4.85453	1.21055	17.9167	1.02625	0.487596
215	17.9583	0.491399	5.65692	2.06846	18	4.84929	1.2099	18	1.02487	0.487487
216	18.0417	1.56075	5.84939	0.902976	18.0833	4.84411	1.20926	18.0833	1.02353	0.487382
217	18.125	0.140676	5.03008	2.63442	18.1667	4.83901	1.20863	18.1667	1.02222	0.48728
218	18.2083	1.29277	4.73502	2.67795	18.25	4.83397	1.20801	18.25	1.02095	0.487182
219	18.2917	2.51557	4.97336	2.34397	18.3333	4.829	1.20739	18.3333	1.01972	0.487088
220	18.375	2.39611	5.05352	3.33046	18.4167	4.82409	1.20678	18.4167	1.01852	0.486997
221	18.4583	1.60365	4.61886	2.70342	18.5	4.81925	1.20618	18.5	1.01735	0.48691
222	18.5417	1.96009	6.03361	1.55452	18.5833	4.81447	1.20559	18.5833	1.01621	0.486825
223	18.625	0.558093	6.64636	1.54634	18.6667	4.80975	1.20501	18.6667	1.0151	0.486743
224	18.7083	1.20256	5.24151	2.63094	18.75	4.80509	1.20443	18.75	1.01402	0.486664
225	18.7917	0.772976	7.11344	2.56817	18.8333	4.8005	1.20386	18.8333	1.01297	0.486588
226	18.875	0.648091	4.84848	3.33945	18.9167	4.79596	1.20329	18.9167	1.01195	0.486515
227	18.9583	1.20594	4.50823	3.15687	19	4.79148	1.20274	19	1.01095	0.486444
228	19.0417	0.648982	4.61063	2.7972	19.0833	4.78706	1.20218	19.0833	1.00998	0.486376
229	19.125	0.343037	4.68586	2.57648	19.1667	4.7827	1.20164	19.1667	1.00904	0.48631
230	19.2083	-0.440675	4.55073	3.18532	19.25	4.77839	1.2011	19.25	1.00812	0.486246
231	19.2917	0.90352	6.2683	1.00382	19.3333	4.77413	1.20057	19.3333	1.00723	0.486184
232	19.375	1.87714	6.0669	0.49687	19.4167	4.76993	1.20005	19.4167	1.00636	0.486125
233	19.4583	0.288971	5.52476	0.351378	19.5	4.76578	1.19953	19.5	1.00551	0.486068
234	19.5417	1.71125	6.53665	0.201473	19.5833	4.76168	1.19902	19.5833	1.00469	0.486012
235	19.625	-0.135066	7.49253	0.0287969	19.6667	4.75764	1.19851	19.6667	1.00389	0.485959
236	19.7083	0.334246	7.90895	1.17843	19.75	4.75364	1.19801	19.75	1.00311	0.485907
237	19.7917	1.0065	9.31545	0.64454	19.8333	4.74969	1.19752	19.8333	1.00235	0.485857
238	19.875	1.46271	9.08958	1.47006	19.9167	4.7458	1.19703	19.9167	1.00161	0.485809
239	19.9583	2.33138	8.6185	1.8677	20	4.74195	1.19655	20	1.00089	0.485762
240	20.0417	4.14294	10.4663	1.73447	20.0833	4.73814	1.19607	20.0833	1.00018	0.485717
241	20.125	4.73597	9.74262	2.34127	20.1667	4.73438	1.1956	20.1667	0.999501	0.485674
242	20.2083	2.64693	9.35239	2.49105	20.25	4.73067	1.19513	20.25	0.998836	0.485632
243	20.2917	4.60449	11.1853	2.09815	20.3333	4.72701	1.19467	20.3333	0.998189	0.485591
244	20.375	2.73171	10.7838	1.67992	20.4167	4.72338	1.19422	20.4167	0.997559	0.485552
245	20.4583	1.67895	9.95176	3.74867	20.5	4.7198	1.19377	20.5	0.996945	0.485514
246	20.5417	1.90404	9.76923	2.17661	20.5833	4.71627	1.19332	20.5833	0.996348	0.485477
247	20.625	0.988923	8.81612	2.87812	20.6667	4.71277	1.19289	20.6667	0.995766	0.485442
248	20.7083	1.20359	7.99418	3.83413	20.75	4.70932	1.19245	20.75	0.9952	0.485408
249	20.7917	1.5135	8.9709	2.74012	20.8333	4.70591	1.19202	20.8333	0.994648	0.485374
250	20.875	2.66459	7.96869	4.23745	20.9167	4.70254	1.1916	20.9167	0.994111	0.485342
251	20.9583	0.690264	8.80332	5.31767	21	4.6992	1.19118	21	0.993588	0.485311
252	21.0417	3.26463	10.54	3.81767	21.0833	4.69591	1.19076	21.0833	0.993079	0.485281
253	21.125	2.43438	12.1357	4.08733	21.1667	4.69266	1.19035	21.1667	0.992583	0.485252
254	21.2083	0.991492	11.2987	5.81239	21.25	4.68944	1.18995	21.25	0.9921	0.485224
255	21.2917	2.69877	10.9392	5.65557	21.3333	4.68626	1.18955	21.3333	0.99163	0.485197
256	21.375	1.78731	10.7318	5.46102	21.4167	4.68312	1.18915	21.4167	0.991172	0.485171
257	21.4583	2.33284	9.78717	3.83183	21.5	4.68001	1.18876	21.5	0.990726	0.485145
258	21.5417	3.60831	10.9555	2.9965	21.5833	4.67694	1.18837	21.5833	0.990292	0.485121
259	21.625	2.01484	9.40178	2.80399	21.6667	4.6739	1.18799	21.6667	0.989869	0.485097
260	21.7083	2.2898	9.83322	1.7218	21.75	4.6709	1.18761	21.75	0.989457	0.485074
261	21.7917	1.79601	9.04659	3.60856	21.8333	4.66794	1.18724	21.8333	0.989056	0.485051
262	21.875	2.37809	8.99798	3.98854	21.9167	4.665	1.18687	21.9167	0.988665	0.48503
263	21.9583	2.74445	9.34719	4.23595	22	4.6621	1.1865	22	0.988285	0.485009
264	22.0417	1.96367	10.5191	5.82115	22.0833	4.65923	1.18614	22.0833	0.987914	0.484988
265	22.125	2.41824	10.7464	4.16193	22.1667	4.6564	1.18578	22.1667	0.987553	0.484969
266	22.2083	1.66023	10.6365	4.42352	22.25	4.65359	1.18542	22.25	0.987202	0.48495
267	22.2917	1.51485	8.58504	3.11727	22.3333	4.65082	1.18507	22.3333	0.986859	0.484931
268	22.375	2.27427	8.67428	3.99614	22.4167	4.64808	1.18473	22.4167	0.986526	0.484914
269	22.4583	3.85391	9.68994	4.13229	22.5	4.64536	1.18438	22.5	0.986201	0.484896
270	22.5417	5.35022	10.5458	2.92078	22.5833	4.64268	1.18404	22.5833	0.985884	0.484879
271	22.625	3.4452	11.2812	4.34062	22.6667	4.64003	1.18371	22.6667	0.985576	0.484863
272	22.7083	3.1483	10.7299	4.1638	22.75	4.6374	1.18338	22.75	0.985276	0.484848
273	22.7917	2.79023	10.3951	3.84066	22.8333	4.63481	1.18305	22.8333	0.984984	0.484832
274	22.875	3.88948	10.796	3.99071	22.9167	4.63224	1.18272	22.9167	0.984699	0.484817
275	22.9583	3.50777	11.0277	3.90627	23	4.6297	1.1824	23	0.984421	0.484803
276	23.0417	6.98468	12.7063	3.75269	23.0833	4.62719	1.18209	23.0833	0.984151	0.484789
277	23.125	7.41312	12.5757	2.47237	23.1667	4.62471	1.18177	23.1667	0.983888	0.484776
278	23.2083	4.1926	12.2296	2.92343	23.25	4.62225	1.18146	23.25	0.983631	0.484763
279	23.2917	5.22143	11.3508	3.02628	23.3333	4.61982	1.18115	23.3333	0.983381	0.48475
280	23.375	4.99225	10.7412	4.50778	23.4167	4.61741	1.18085	23.4167	0.983138	0.484738
281	23.4583	3.3476	9.66341	7.99942	23.5	4.61503	1.18055	23.5	0.982901	0.484726
282	23.5417	3.3825	10.3899	8.87548	23.5833	4.61267	1.18025	23.5833	0.98267	0.484714
283	23.625	4.22415	11.6739	5.63336	23.6667	4.61034	1.17995	23.6667	0.982444	0.484703
284	23.7083	2.95767	11.3473	5.94475	23.75	4.60804	1.17966	23.75	0.982225	0.484692
285	23.7917	4.24719	12.1863	5.31048	23.8333	4.60576	1.17937	23.8333	0.982011	0.484682
286	23.875	4.11598	11.2387	4.55195	23.9167	4.6035	1.17909	23.9167	0.981803	0.484671
287	23.9583	4.27525	9.57692	3.59228	24	4.60126	1.17881	24	0.9816	0.484662
288	24.0417	3.08899	9.39054	2.67003	24.0833	4.59905	1.17853	24.0833	0.981403	0.484652
289	24.125	2.74207	9.72186	2.51438	24.1667	4.59686	1.17825	24.1667	0.98121	0.484643
290	24.2083	3.77483	9.52505	2.7977	24.25	4.5947	1.17797	24.25	0.981023	0.484633
291	24.2917	3.31874	9.71232	2.26191	24.3333	4.59256	1.1777	24.3333	0.98084	0.484625
292	24.375	3.35646	9.27109	2.22643	24.4167	4.59043	1.17744	24.4167	0.980662	0.484616
293	24.4583	2.42696	9.5659	2.29056	24.5	4.58833	1.17717	24.5	0.980488	0.484608
294	24.5417	-0.300808	9.70491	3.41906	24.5833	4.58626	1.17691	24.5833	0.980319	0.4846
295	24.625	0.186051	8.90606	2.23796	24.6667	4.5842	1.17665	24.6667	0.980154	0.484592
296	24.7083	0.334186	9.76497	4.06865	24.75	4.58216	1.17639	24.75	0.979994	0.484584
297	24.7917	4.18261	9.1831	3.35764	24.8333	4.58015	1.17613	24.8333	0.979837	0.484577
298	24.875	3.38471	9.13453	7.24252	24.9167	4.57815	1.17588	24.9167	0.979685	0.48457
299	24.9583	7.13056	10.499	4.76378	25	4.57618	1.17563	25	0.979536	0.484563
300	25.0417	3.63569	10.4019	5.34959	25.0833	4.57422	1.17538	25.0833	0.979392	0.484556
301	25.125	3.00673	9.16591	5.51011	25.1667	4.57228	1.17514	25.1667	0.97925	0.484549
302	25.2083	3.46715	9.13514	4.42723	25.25	4.57037	1.1749	25.25	0.979113	0.484543
303	25.2917	3.9039	8.31099	1.81908	25.3333	4.56847	1.17466	25.3333	0.978979	0.484537
304	25.375	5.71388	9.78578	1.6577	25.4167	4.56659	1.17442	25.4167	0.978848	0.484531
305	25.4583	4.74608	7.18436	0.775849	25.5	4.56473	1.17418	25.5	0.978721	0.484525
306	25.5417	1.05691	8.70899	0.179726	25.5833	4.56289	1.17395	25.5833	0.978597	0.484519
307	25.625	-1.52545	6.85038	0.950027	25.6667	4.56106	1.17372	25.6667	0.978476	0.484514
308	25.7083	-2.56949	8.23218	1.32173	25.75	4.55925	1.17349	25.75	0.978359	0.484508
309	25.7917	-4.06292	9.81032	1.82273	25.8333	4.55747	1.17327	25.8333	0.978244	0.484503
310	25.875	0.945484	10.2889	0.329899	25.9167	4.55569	1.17304	25.9167	0.978132	0.484498
311	25.9583	0.7098	9.37637	-1.17805	26	4.55394	1.17282	26	0.978023	0.484493
312	26.0417	-1.98784	9.39769	2.18786	26.0833	4.5522	1.1726	26.0833	0.977917	0.484488
313	26.125	-1.79631	11.1689	0.787346	26.1667	4.55048	1.17239	26.1667	0.977813	0.484483
314	26.2083	-1.88834	8.4864	0.518642	26.25	4.54878	1.17217	26.25	0.977712	0.484479
315	26.2917	-1.43412	8.55658	-1.00382	26.3333	4.54709	1.17196	26.3333	0.977614	0.484474
316	26.375	1.01059	7.89874	-0.813409	26.4167	4.54542	1.17175	26.4167	0.977518	0.48447
317	26.4583	-1.41706	7.13074	-0.0921861	26.5	4.54376	1.17154	26.5	0.977424	0.484466
318	26.5417	-1.13182	7.8937	-2.34219	26.5833	4.54212	1.17133	26.5833	0.977333	0.484462
319	26.625	-1.8604	4.73519	-2.10336	26.6667	4.5405	1.17113	26.6667	0.977244	0.484458
320	26.7083	-0.647353	6.16942	-3.75697	26.75	4.53889	1.17092	26.75	0.977158	0.484454
321	26.7917	-3.1804	6.07785	-2.37409	26.8333	4.53729	1.17072	26.8333	0.977073	0.48445
322	26.875	-2.34593	6.24291	-4.28213	26.9167	4.53571	1.17052	26.9167	0.976991	0.484447
323	26.9583	-1.49852	8.87058	-2.75966	27	4.53415	1.17033	27	0.976911	0.484443
324	27.0417	-2.14523	9.33779	-4.25699	27.0833	4.5326	1.17013	27.0833	0.976833	0.48444
325	27.125	0.271369	7.73364	-3.05303	27.1667	4.53106	1.16994	27.1667	0.976756	0.484436
326	27.2083	1.23313	6.22116	-4.97302	27.25	4.52954	1.16975	27.25	0.976682	0.484433
327	27.2917	1.71749	3.79173	-4.80971	27.3333	4.52803	1.16956	27.3333	0.97661	0.48443
328	27.375	5.03204	5.5934	-6.37672	27.4167	4.52654	1.16937	27.4167	0.976539	0.484427
329	27.4583	3.26781	6.39979	-5.30899	27.5	4.52506	1.16918	27.5	0.97647	0.484424
330	27.5417	2.21585	6.8919	-5.10193	27.5833	4.52359	1.169	27.5833	0.976403	0.484421
331	27.625	0.62602	8.63855	-2.81514	27.6667	4.52214	1.16882	27.6667	0.976338	0.484418
332	27.7083	2.0216	6.83599	-4.45345	27.75	4.5207	1.16864	27.75	0.976274	0.484415
333	27.7917	3.25703	11.1626	-2.66559	27.8333	4.51927	1.16846	27.8333	0.976212	0.484412
334	27.875	2.44068	9.19098	-3.16602	27.9167	4.51786	1.16828	27.9167	0.976151	0.48441
335	27.9583	4.1479	13.2358	-4.67101	28	4.51646	1.1681	28	0.976092	0.484407
336	28.0417	-0.173524	13.849	-2.05059	28.0833	4.51507	1.16793	28.0833	0.976034	0.484405
337	28.125	4.75017	11.6593	-3.92189	28.1667	4.51369	1.16776	28.1667	0.975978	0.484402
338	28.2083	7.16714	10.1378	-3.47644	28.25	4.51233	1.16759	28.25	0.975923	0.4844
339	28.2917	8.85801	9.64301	-5.2972	28.3333	4.51098	1.16742	28.3333	0.97587	0.484397
340	28.375	8.20262	12.8696	-3.97956	28.4167	4.50964	1.16725	28.4167	0.975818	0.484395
341	28.4583	9.57447	12.3326	-4.26879	28.5	4.50831	1.16708	28.5	0.975767	0.484393
342	28.5417	4.01448	11.8193	3.38548	28.5833	4.507	1.16692	28.5833	0.975718	0.484391
343	28.625	4.78016	11.1504	3.9669	28.6667	4.50569	1.16675	28.6667	0.975669	0.484389
344	28.7083	5.40338	12.7297	0.872879	28.75	4.5044	1.16659	28.75	0.975622	0.484387
345	28.7917	4.92226	15.6552	-4.32106	28.8333	4.50312	1.16643	28.8333	0.975576	0.484385
346	28.875	2.73565	20.8393	-7.64273	28.9167	4.50185	1.16627	28.9167	0.975532	0.484383
347	28.9583	0.506049	15.6508	-7.1195	29	4.50059	1.16612	29	0.975488	0.484381
348	29.0417	-4.89121	20.2441	-2.34028	29.0833	4.49934	1.16596	29.0833	0.975445	0.484379
349	29.125	-3.62365	18.2844	1.1231	29.1667	4.4981	1.16581	29.1667	0.975404	0.484377
350	29.2083	-5.03592	19.7055	1.56383	29.25	4.49688	1.16565	29.25	0.975363	0.484376
351	29.2917	2.55946	20.5662	2.50364	29.3333	4.49566	1.1655	29.3333	0.975324	0.484374
352	29.375	9.8878	24.9816	2.16192	29.4167	4.49445	1.16535	29.4167	0.975286	0.484372
353	29.4583	10.8803	20.707	0.514105	29.5	4.49326	1.1652	29.5	0.975248	0.484371
354	29.5417	-0.377524	21.8048	7.64758	29.5833	4.49207	1.16505	29.5833	0.975211	0.484369
355	29.625	1.17726	18.2718	11.2852	29.6667	4.4909	1.16491	29.6667	0.975176	0.484367
356	29.7083	-11.6966	26.9116	-2.69686	29.75	4.48974	1.16476	29.75	0.975141	0.484366
357	29.7917	-10.3237	17.0324	-4.65495	29.8333	4.48858	1.16462	29.8333	0.975107	0.484364
358	29.875	-19.419	16.2429	-16.7691	29.9167	4.48744	1.16448	29.9167	0.975074	0.484363
359	29.9583	-24.1732	-0.393671	-1.78981	30	4.4863	1.16433	30	0.975042	0.484362

## Sheet: fig. 3c TRPC6KO
	time [min]	<vcorr_x(t)> TRPC6KO	<vcorr_y(t)> TRPC6KO	<vcorr_xy(t)>TRPC6KO	Y time_fit	Y vcMean_fit TRPC6KO	Y vcStd_fit TRPC6KO	X time_fit	X vcMean_fit TRPC6KO	X vcStd_fit TRPC6KO
0	0.0416667	208.022	187.65	-15.168	0.0833333	95.4288	3.89136	0.0833333	109.951	4.49603
1	0.125	101.93	91.0681	0.931089	0.166667	74.5867	3.61658	0.166667	85.5988	4.21094
2	0.208333	88.253	79.0549	2.48533	0.25	64.4915	3.43522	0.25	73.4928	4.02361
3	0.291667	67.8143	63.3646	-2.22422	0.333333	58.11	3.30302	0.333333	65.6821	3.89183
4	0.375	55.8049	53.5806	3.57534	0.416667	53.5541	3.20058	0.416667	60.009	3.79462
5	0.458333	50.2856	50.6051	1.7164	0.5	50.0634	3.11802	0.5	55.5973	3.72057
6	0.541667	56.6339	54.0428	-5.90567	0.583333	47.262	3.04965	0.583333	52.0107	3.66283
7	0.625	45.2122	46.7274	1.89247	0.666667	44.9388	2.9919	0.666667	49.0025	3.61691
8	0.708333	44.8786	44.146	1.60468	0.75	42.9646	2.9424	0.75	46.4207	3.5798
9	0.791667	48.753	47.3221	-4.13144	0.833333	41.2549	2.89948	0.833333	44.1655	3.54931
10	0.875	42.1713	41.7924	0.333027	0.916667	39.7519	2.86192	0.916667	42.1677	3.52387
11	0.958333	40.1436	41.5001	1.13965	1	38.4142	2.82881	1	40.378	3.5023
12	1.04167	45.9861	45.1952	-4.12408	1.08333	37.2115	2.79944	1.08333	38.7597	3.48371
13	1.125	37.389	37.162	-0.389994	1.16667	36.1209	2.77325	1.16667	37.2849	3.4674
14	1.20833	36.9865	36.5012	2.12151	1.25	35.1245	2.7498	1.25	35.9321	3.45283
15	1.29167	40.362	40.5107	-1.61956	1.33333	34.2085	2.72872	1.33333	34.6841	3.4396
16	1.375	35.5948	33.3237	0.955171	1.41667	33.3617	2.70972	1.41667	33.5271	3.42736
17	1.45833	31.4881	33.0873	2.89323	1.5	32.575	2.69254	1.5	32.4498	3.41585
18	1.54167	35.8227	37.3424	-2.36201	1.58333	31.8411	2.67698	1.58333	31.443	3.40488
19	1.625	28.6678	31.448	2.06355	1.66667	31.1537	2.66284	1.66667	30.4989	3.39426
20	1.70833	28.2468	31.6932	3.17034	1.75	30.5077	2.64999	1.75	29.6109	3.38387
21	1.79167	29.6184	35.0074	-0.278571	1.83333	29.8987	2.63827	1.83333	28.7735	3.37362
22	1.875	24.0689	30.0502	2.36999	1.91667	29.323	2.62758	1.91667	27.9818	3.3634
23	1.95833	22.5887	27.2426	3.71442	2	28.7772	2.61782	2	27.2316	3.35316
24	2.04167	25.9284	30.6199	-2.68398	2.08333	28.2588	2.60889	2.08333	26.5195	3.34286
25	2.125	21.257	25.2688	1.9989	2.16667	27.7652	2.60071	2.16667	25.8421	3.33244
26	2.20833	21.1399	25.0854	3.76403	2.25	27.2942	2.59321	2.25	25.1968	3.32188
27	2.29167	25.0193	30.1316	-1.18592	2.33333	26.8442	2.58633	2.33333	24.581	3.31117
28	2.375	21.2717	25.5832	2.11367	2.41667	26.4133	2.58002	2.41667	23.9926	3.30027
29	2.45833	20.7618	24.8311	2.86866	2.5	26.0002	2.57421	2.5	23.4295	3.28919
30	2.54167	24.0658	27.3123	0.0605223	2.58333	25.6034	2.56887	2.58333	22.8901	3.27792
31	2.625	18.4234	23.0495	2.46298	2.66667	25.222	2.56396	2.66667	22.3727	3.26644
32	2.70833	17.5304	20.7131	4.21302	2.75	24.8547	2.55943	2.75	21.8759	3.25478
33	2.79167	20.764	23.6441	-0.427151	2.83333	24.5007	2.55525	2.83333	21.3984	3.24292
34	2.875	16.2933	20.5553	2.93564	2.91667	24.1591	2.55139	2.91667	20.9391	3.23086
35	2.95833	15.9523	20.0495	3.45649	3	23.829	2.54783	3	20.4967	3.21863
36	3.04167	15.3706	23.9483	0.564002	3.08333	23.5099	2.54453	3.08333	20.0704	3.20621
37	3.125	11.646	20.4503	3.35625	3.16667	23.201	2.54148	3.16667	19.6593	3.19362
38	3.20833	10.8876	18.076	5.40208	3.25	22.9018	2.53864	3.25	19.2625	3.18086
39	3.29167	15.8471	20.5984	1.94993	3.33333	22.6117	2.53601	3.33333	18.8792	3.16795
40	3.375	10.8262	19.789	5.54117	3.41667	22.3302	2.53356	3.41667	18.5087	3.15489
41	3.45833	11.1536	18.5765	6.73687	3.5	22.0569	2.53128	3.5	18.1504	3.14169
42	3.54167	14.3181	21.9285	3.1954	3.58333	21.7913	2.52915	3.58333	17.8036	3.12836
43	3.625	10.8447	18.364	7.1048	3.66667	21.5331	2.52715	3.66667	17.4679	3.11491
44	3.70833	9.7008	17.3643	6.8082	3.75	21.2818	2.52528	3.75	17.1426	3.10134
45	3.79167	11.5749	20.9844	4.51611	3.83333	21.0372	2.52352	3.83333	16.8273	3.08767
46	3.875	6.96388	16.3024	5.64575	3.91667	20.7989	2.52186	3.91667	16.5215	3.0739
47	3.95833	5.66097	16.7808	3.86315	4	20.5666	2.52029	4	16.2248	3.06005
48	4.04167	8.08755	18.9808	1.52051	4.08333	20.3401	2.5188	4.08333	15.9367	3.04611
49	4.125	4.61646	15.8533	3.00991	4.16667	20.1191	2.51739	4.16667	15.657	3.0321
50	4.20833	4.0925	17.0782	3.3551	4.25	19.9033	2.51603	4.25	15.3852	3.01803
51	4.29167	7.19069	18.7235	3.15021	4.33333	19.6926	2.51473	4.33333	15.121	3.0039
52	4.375	3.93249	16.2059	6.07443	4.41667	19.4867	2.51348	4.41667	14.8642	2.98972
53	4.45833	6.40217	16.247	7.39633	4.5	19.2855	2.51227	4.5	14.6143	2.9755
54	4.54167	9.38733	20.5499	4.31632	4.58333	19.0887	2.5111	4.58333	14.3712	2.96124
55	4.625	8.11884	17.3098	6.72684	4.66667	18.8962	2.50995	4.66667	14.1345	2.94695
56	4.70833	7.12346	16.0048	8.05966	4.75	18.7078	2.50883	4.75	13.904	2.93263
57	4.79167	9.13743	18.5295	5.04444	4.83333	18.5234	2.50774	4.83333	13.6795	2.9183
58	4.875	6.2565	16.1657	6.32732	4.91667	18.3428	2.50665	4.91667	13.4608	2.90396
59	4.95833	5.49042	14.5158	6.71629	5	18.1658	2.50558	5	13.2475	2.88961
60	5.04167	8.45083	17.1841	4.70501	5.08333	17.9924	2.50452	5.08333	13.0397	2.87526
61	5.125	5.34248	13.4367	4.98853	5.16667	17.8224	2.50346	5.16667	12.8369	2.86092
62	5.20833	4.3492	13.2484	6.91482	5.25	17.6557	2.5024	5.25	12.6392	2.84658
63	5.29167	7.96171	15.7643	2.87167	5.33333	17.4922	2.50134	5.33333	12.4462	2.83225
64	5.375	5.45794	13.573	4.28748	5.41667	17.3318	2.50028	5.41667	12.2578	2.81794
65	5.45833	5.2481	13.9742	6.26899	5.5	17.1744	2.49921	5.5	12.0739	2.80366
66	5.54167	7.64835	15.6851	4.12559	5.58333	17.0198	2.49812	5.58333	11.8943	2.7894
67	5.625	5.43664	14.9625	5.04675	5.66667	16.8681	2.49703	5.66667	11.7189	2.77516
68	5.70833	5.1628	14.2819	8.16559	5.75	16.719	2.49592	5.75	11.5475	2.76096
69	5.79167	8.08707	16.67	4.02666	5.83333	16.5726	2.4948	5.83333	11.3801	2.7468
70	5.875	5.90639	13.6635	6.77994	5.91667	16.4287	2.49365	5.91667	11.2164	2.73267
71	5.95833	7.95769	14.5636	6.00389	6	16.2873	2.49249	6	11.0563	2.71859
72	6.04167	9.41096	15.7282	4.28679	6.08333	16.1482	2.49131	6.08333	10.8998	2.70455
73	6.125	6.58883	11.2231	6.65999	6.16667	16.0115	2.4901	6.16667	10.7468	2.69055
74	6.20833	6.00786	11.9885	7.8959	6.25	15.8771	2.48887	6.25	10.597	2.67661
75	6.29167	8.13013	16.1077	3.85249	6.33333	15.7448	2.48762	6.33333	10.4505	2.66272
76	6.375	6.46199	13.3569	6.68107	6.41667	15.6147	2.48634	6.41667	10.3072	2.64888
77	6.45833	7.90892	14.0123	4.13277	6.5	15.4867	2.48503	6.5	10.1668	2.6351
78	6.54167	6.81732	15.3743	6.52404	6.58333	15.3606	2.4837	6.58333	10.0294	2.62138
79	6.625	5.85207	15.2519	5.70441	6.66667	15.2366	2.48234	6.66667	9.8949	2.60772
80	6.70833	4.77757	12.4959	5.41497	6.75	15.1144	2.48095	6.75	9.76315	2.59412
81	6.79167	7.61878	15.1128	3.95182	6.83333	14.9942	2.47953	6.83333	9.6341	2.58059
82	6.875	5.69069	14.5035	4.53533	6.91667	14.8757	2.47808	6.91667	9.50768	2.56712
83	6.95833	7.45848	11.4887	5.68428	7	14.759	2.4766	7	9.38381	2.55372
84	7.04167	10.575	15.7001	5.06299	7.08333	14.6441	2.47509	7.08333	9.26242	2.54038
85	7.125	8.28937	13.7479	6.12423	7.16667	14.5308	2.47355	7.16667	9.14343	2.52711
86	7.20833	7.87065	13.4497	5.01042	7.25	14.4191	2.47197	7.25	9.0268	2.51392
87	7.29167	8.95832	14.0337	5.52556	7.33333	14.3091	2.47037	7.33333	8.91245	2.5008
88	7.375	6.4546	13.5751	5.8318	7.41667	14.2006	2.46873	7.41667	8.80032	2.48774
89	7.45833	5.66873	14.4301	7.74379	7.5	14.0937	2.46706	7.5	8.69035	2.47477
90	7.54167	7.52128	15.6264	5.59699	7.58333	13.9883	2.46536	7.58333	8.58249	2.46186
91	7.625	7.50872	14.1173	6.59966	7.66667	13.8843	2.46363	7.66667	8.47667	2.44903
92	7.70833	6.51497	14.5578	5.60232	7.75	13.7817	2.46186	7.75	8.37286	2.43628
93	7.79167	7.41342	14.6524	4.09463	7.83333	13.6805	2.46006	7.83333	8.27099	2.42361
94	7.875	5.05413	13.2649	6.5894	7.91667	13.5807	2.45823	7.91667	8.17102	2.41101
95	7.95833	4.53926	13.123	7.91698	8	13.4822	2.45637	8	8.0729	2.39848
96	8.04167	7.07916	16.6708	5.27753	8.08333	13.3851	2.45447	8.08333	7.97658	2.38604
97	8.125	5.8381	15.593	3.65406	8.16667	13.2892	2.45255	8.16667	7.88201	2.37367
98	8.20833	3.83668	13.8516	3.43195	8.25	13.1945	2.45059	8.25	7.78917	2.36138
99	8.29167	3.91629	14.5834	5.65304	8.33333	13.1011	2.4486	8.33333	7.69799	2.34918
100	8.375	0.59519	14.1189	5.81251	8.41667	13.0089	2.44657	8.41667	7.60845	2.33705
101	8.45833	-0.113845	12.7053	4.96048	8.5	12.9178	2.44452	8.5	7.52049	2.325
102	8.54167	-0.241984	12.9209	4.93679	8.58333	12.8279	2.44244	8.58333	7.4341	2.31302
103	8.625	-0.793494	12.0223	6.19007	8.66667	12.7391	2.44032	8.66667	7.34921	2.30113
104	8.70833	1.11284	10.6903	7.25081	8.75	12.6514	2.43817	8.75	7.26581	2.28932
105	8.79167	1.56386	12.1423	6.91067	8.83333	12.5648	2.43599	8.83333	7.18386	2.27759
106	8.875	-1.62738	10.1878	5.72623	8.91667	12.4793	2.43379	8.91667	7.10332	2.26594
107	8.95833	-1.42655	10.2992	4.38824	9	12.3948	2.43155	9	7.02416	2.25437
108	9.04167	1.02728	12.1913	3.48491	9.08333	12.3113	2.42928	9.08333	6.94635	2.24288
109	9.125	0.435065	11.9868	3.38701	9.16667	12.2288	2.42698	9.16667	6.86986	2.23146
110	9.20833	-0.766525	13.5328	3.12958	9.25	12.1473	2.42466	9.25	6.79465	2.22013
111	9.29167	1.17406	13.0048	4.94249	9.33333	12.0668	2.4223	9.33333	6.7207	2.20888
112	9.375	0.730744	12.4943	2.86273	9.41667	11.9872	2.41992	9.41667	6.64799	2.19771
113	9.45833	1.37491	12.0724	4.19606	9.5	11.9085	2.41751	9.5	6.57648	2.18661
114	9.54167	1.78473	14.4861	4.47178	9.58333	11.8308	2.41507	9.58333	6.50614	2.1756
115	9.625	0.210009	13.9347	5.51257	9.66667	11.7539	2.4126	9.66667	6.43696	2.16466
116	9.70833	1.32007	12.87	7.34026	9.75	11.6779	2.41011	9.75	6.3689	2.1538
117	9.79167	5.47703	13.5416	4.60776	9.83333	11.6028	2.40759	9.83333	6.30194	2.14302
118	9.875	2.1397	12.1077	5.85941	9.91667	11.5285	2.40504	9.91667	6.23606	2.13232
119	9.95833	1.26765	10.6976	5.89229	10	11.4551	2.40247	10	6.17124	2.1217
120	10.0417	-0.871014	12.4937	4.09342	10.0833	11.3824	2.39987	10.0833	6.10744	2.11115
121	10.125	-0.983239	13.5863	5.0953	10.1667	11.3106	2.39725	10.1667	6.04466	2.10069
122	10.2083	0.691431	11.2406	4.72956	10.25	11.2396	2.3946	10.25	5.98287	2.0903
123	10.2917	3.39224	11.5721	1.70176	10.3333	11.1693	2.39193	10.3333	5.92204	2.07998
124	10.375	2.36099	12.1298	0.929419	10.4167	11.0998	2.38923	10.4167	5.86217	2.06974
125	10.4583	2.18997	12.5569	1.60108	10.5	11.0311	2.38651	10.5	5.80322	2.05958
126	10.5417	3.71008	14.3963	2.07355	10.5833	10.9631	2.38377	10.5833	5.74519	2.04949
127	10.625	3.58954	14.5644	1.41126	10.6667	10.8958	2.381	10.6667	5.68804	2.03948
128	10.7083	4.21308	13.2967	2.19221	10.75	10.8292	2.37821	10.75	5.63177	2.02955
129	10.7917	5.41393	14.2656	2.38067	10.8333	10.7634	2.3754	10.8333	5.57635	2.01968
130	10.875	2.02031	15.0158	1.66294	10.9167	10.6982	2.37257	10.9167	5.52177	2.00989
131	10.9583	3.47705	16.3275	3.37012	11	10.6337	2.36971	11	5.46801	2.00018
132	11.0417	4.59017	15.3274	2.26964	11.0833	10.5699	2.36684	11.0833	5.41506	1.99054
133	11.125	4.6076	13.2865	3.77168	11.1667	10.5067	2.36394	11.1667	5.3629	1.98097
134	11.2083	2.81101	12.3875	2.50267	11.25	10.4442	2.36102	11.25	5.31151	1.97147
135	11.2917	4.03596	13.3797	3.16583	11.3333	10.3824	2.35809	11.3333	5.26088	1.96205
136	11.375	0.294126	12.4813	2.42183	11.4167	10.3211	2.35513	11.4167	5.211	1.95269
137	11.4583	4.14274	12.1401	4.64407	11.5	10.2605	2.35216	11.5	5.16184	1.94341
138	11.5417	4.95505	12.9715	5.10167	11.5833	10.2005	2.34916	11.5833	5.1134	1.9342
139	11.625	3.95118	11.4419	4.14854	11.6667	10.1411	2.34615	11.6667	5.06566	1.92506
140	11.7083	2.31504	12.564	4.15396	11.75	10.0823	2.34312	11.75	5.01861	1.91598
141	11.7917	2.78548	12.9056	3.39493	11.8333	10.0241	2.34007	11.8333	4.97223	1.90698
142	11.875	1.52013	11.8457	2.51244	11.9167	9.9664	2.33701	11.9167	4.92652	1.89804
143	11.9583	3.38029	11.8436	4.12297	12	9.90932	2.33393	12	4.88146	1.88918
144	12.0417	4.25797	14.039	4.06741	12.0833	9.85279	2.33083	12.0833	4.83704	1.88038
145	12.125	0.563088	13.2984	4.62591	12.1667	9.79681	2.32771	12.1667	4.79324	1.87165
146	12.2083	1.52723	14.4567	1.72698	12.25	9.74138	2.32459	12.25	4.75006	1.86298
147	12.2917	1.37118	13.5126	0.95603	12.3333	9.68648	2.32144	12.3333	4.70748	1.85438
148	12.375	0.155564	14.7309	-0.317398	12.4167	9.63211	2.31828	12.4167	4.66549	1.84585
149	12.4583	1.71771	13.2954	1.46347	12.5	9.57826	2.3151	12.5	4.62408	1.83738
150	12.5417	2.77383	13.9154	1.03857	12.5833	9.52492	2.31192	12.5833	4.58325	1.82898
151	12.625	-0.00362749	12.5067	2.46675	12.6667	9.47209	2.30871	12.6667	4.54297	1.82064
152	12.7083	2.65343	12.3139	-0.0388556	12.75	9.41976	2.3055	12.75	4.50325	1.81237
153	12.7917	2.67524	9.7378	2.64666	12.8333	9.36792	2.30226	12.8333	4.46407	1.80416
154	12.875	2.94958	9.96728	3.14384	12.9167	9.31656	2.29902	12.9167	4.42542	1.79601
155	12.9583	1.76317	9.55065	3.97592	13	9.26569	2.29577	13	4.38729	1.78792
156	13.0417	4.01007	9.92471	4.36291	13.0833	9.21528	2.2925	13.0833	4.34967	1.7799
157	13.125	0.610653	11.9168	7.2085	13.1667	9.16534	2.28922	13.1667	4.31256	1.77194
158	13.2083	4.8954	10.6954	4.87313	13.25	9.11586	2.28593	13.25	4.27594	1.76403
159	13.2917	2.17319	10.2254	6.31941	13.3333	9.06684	2.28262	13.3333	4.2398	1.75619
160	13.375	2.48447	9.66021	5.1251	13.4167	9.01826	2.27931	13.4167	4.20415	1.74841
161	13.4583	2.99905	10.3212	4.39978	13.5	8.97013	2.27599	13.5	4.16896	1.74069
162	13.5417	5.45469	10.9041	3.19034	13.5833	8.92243	2.27265	13.5833	4.13424	1.73303
163	13.625	4.26761	11.562	3.22897	13.6667	8.87516	2.26931	13.6667	4.09997	1.72543
164	13.7083	3.57046	7.74718	4.59379	13.75	8.82832	2.26595	13.75	4.06614	1.71788
165	13.7917	4.02255	7.93203	7.14343	13.8333	8.78189	2.26259	13.8333	4.03276	1.71039
166	13.875	2.34909	10.702	7.60904	13.9167	8.73588	2.25922	13.9167	3.9998	1.70296
167	13.9583	6.35401	11.2879	6.9099	14	8.69028	2.25584	14	3.96727	1.69559
168	14.0417	7.84273	11.6455	6.26922	14.0833	8.64509	2.25245	14.0833	3.93515	1.68827
169	14.125	5.73755	10.2343	7.47622	14.1667	8.60029	2.24905	14.1667	3.90345	1.68101
170	14.2083	6.35221	10.3506	7.31216	14.25	8.55588	2.24565	14.25	3.87214	1.67381
171	14.2917	4.9609	12.6139	6.94386	14.3333	8.51187	2.24223	14.3333	3.84123	1.66665
172	14.375	4.36617	11.6812	7.7423	14.4167	8.46824	2.23881	14.4167	3.81072	1.65956
173	14.4583	3.56566	10.2733	6.05202	14.5	8.42499	2.23539	14.5	3.78058	1.65252
174	14.5417	4.3249	9.14593	7.46075	14.5833	8.38211	2.23195	14.5833	3.75082	1.64553
175	14.625	1.55128	7.40224	10.3019	14.6667	8.3396	2.22851	14.6667	3.72144	1.63859
176	14.7083	3.1886	6.56266	8.72953	14.75	8.29746	2.22507	14.75	3.69242	1.63171
177	14.7917	3.97133	5.70911	8.55299	14.8333	8.25569	2.22161	14.8333	3.66375	1.62488
178	14.875	1.30029	5.5517	9.64052	14.9167	8.21426	2.21816	14.9167	3.63544	1.6181
179	14.9583	4.77942	4.1249	4.87044	15	8.17319	2.21469	15	3.60748	1.61137
180	15.0417	2.30047	5.55584	8.38517	15.0833	8.13247	2.21122	15.0833	3.57986	1.6047
181	15.125	2.56771	4.0074	7.95588	15.1667	8.0921	2.20775	15.1667	3.55257	1.59807
182	15.2083	2.41236	6.07375	9.17636	15.25	8.05206	2.20427	15.25	3.52562	1.5915
183	15.2917	2.67053	5.73992	9.62852	15.3333	8.01237	2.20079	15.3333	3.499	1.58497
184	15.375	2.03407	8.79618	9.36527	15.4167	7.973	2.19731	15.4167	3.47269	1.57849
185	15.4583	1.6799	7.52865	9.28176	15.5	7.93396	2.19382	15.5	3.4467	1.57207
186	15.5417	2.16756	8.16443	10.7267	15.5833	7.89525	2.19032	15.5833	3.42102	1.56569
187	15.625	-0.680975	8.31725	9.36812	15.6667	7.85686	2.18683	15.6667	3.39565	1.55936
188	15.7083	0.67503	6.11349	10.0375	15.75	7.81879	2.18333	15.75	3.37058	1.55307
189	15.7917	1.56265	7.42535	8.83171	15.8333	7.78103	2.17982	15.8333	3.3458	1.54684
190	15.875	0.401231	9.3098	9.405	15.9167	7.74358	2.17632	15.9167	3.32132	1.54065
191	15.9583	1.65047	8.66999	11.4768	16	7.70644	2.17281	16	3.29712	1.53451
192	16.0417	2.77533	9.53003	11.7594	16.0833	7.6696	2.1693	16.0833	3.27321	1.52841
193	16.125	1.34548	8.77496	16.1545	16.1667	7.63306	2.16579	16.1667	3.24958	1.52236
194	16.2083	3.27811	8.50225	15.1447	16.25	7.59682	2.16228	16.25	3.22622	1.51635
195	16.2917	4.57019	10.2121	15.1125	16.3333	7.56088	2.15876	16.3333	3.20313	1.51039
196	16.375	0.435464	9.73581	16.0146	16.4167	7.52522	2.15525	16.4167	3.18031	1.50447
197	16.4583	0.940639	8.8806	14.0185	16.5	7.48985	2.15173	16.5	3.15776	1.4986
198	16.5417	1.16039	10.9888	15.0808	16.5833	7.45476	2.14821	16.5833	3.13546	1.49277
199	16.625	0.901618	7.88139	14.631	16.6667	7.41996	2.14469	16.6667	3.11341	1.48699
200	16.7083	2.72242	11.4166	15.8031	16.75	7.38543	2.14118	16.75	3.09162	1.48125
201	16.7917	2.76492	11.5985	10.8195	16.8333	7.35118	2.13766	16.8333	3.07007	1.47555
202	16.875	1.51364	12.1243	14.0401	16.9167	7.3172	2.13414	16.9167	3.04877	1.46989
203	16.9583	3.19156	14.1142	12.9378	17	7.28349	2.13062	17	3.02771	1.46427
204	17.0417	3.0136	15.0479	11.333	17.0833	7.25004	2.1271	17.0833	3.00689	1.4587
205	17.125	1.42828	12.6788	11.2958	17.1667	7.21686	2.12358	17.1667	2.98629	1.45317
206	17.2083	0.229013	8.81982	12.2635	17.25	7.18394	2.12006	17.25	2.96593	1.44768
207	17.2917	4.65529	11.4529	9.58145	17.3333	7.15128	2.11655	17.3333	2.9458	1.44223
208	17.375	2.51256	8.10624	12.0842	17.4167	7.11887	2.11303	17.4167	2.92589	1.43681
209	17.4583	3.41796	11.228	7.84051	17.5	7.08671	2.10952	17.5	2.90619	1.43144
210	17.5417	4.27728	11.4327	7.1336	17.5833	7.05481	2.10601	17.5833	2.88672	1.42611
211	17.625	1.63827	11.7809	8.95078	17.6667	7.02315	2.1025	17.6667	2.86746	1.42082
212	17.7083	2.24895	10.1526	11.3658	17.75	6.99173	2.09899	17.75	2.84841	1.41556
213	17.7917	0.726336	13.1288	9.94302	17.8333	6.96056	2.09548	17.8333	2.82957	1.41035
214	17.875	0.285321	10.1934	10.2191	17.9167	6.92963	2.09197	17.9167	2.81093	1.40517
215	17.9583	-0.545867	11.702	11.5213	18	6.89893	2.08847	18	2.79249	1.40003
216	18.0417	4.12401	13.6014	9.57853	18.0833	6.86847	2.08497	18.0833	2.77426	1.39493
217	18.125	2.44419	11.5499	12.3298	18.1667	6.83825	2.08147	18.1667	2.75622	1.38987
218	18.2083	2.49543	11.9898	11.6285	18.25	6.80825	2.07798	18.25	2.73837	1.38484
219	18.2917	2.99771	11.5785	8.8572	18.3333	6.77848	2.07449	18.3333	2.72072	1.37985
220	18.375	5.59064	11.5991	12.0304	18.4167	6.74893	2.071	18.4167	2.70325	1.37489
221	18.4583	2.5973	12.855	11.6844	18.5	6.71961	2.06751	18.5	2.68597	1.36997
222	18.5417	6.97837	14.3528	13.2439	18.5833	6.69051	2.06403	18.5833	2.66887	1.36509
223	18.625	4.32019	11.3969	10.9839	18.6667	6.66163	2.06055	18.6667	2.65196	1.36024
224	18.7083	4.7084	14.1726	13.4222	18.75	6.63296	2.05708	18.75	2.63522	1.35542
225	18.7917	7.00522	12.8459	10.2133	18.8333	6.60451	2.05361	18.8333	2.61866	1.35065
226	18.875	6.10124	11.311	13.3856	18.9167	6.57627	2.05014	18.9167	2.60227	1.3459
227	18.9583	6.87195	11.3654	13.4383	19	6.54825	2.04668	19	2.58605	1.34119
228	19.0417	9.0114	8.57703	13.918	19.0833	6.52043	2.04322	19.0833	2.57	1.33651
229	19.125	8.34385	10.4134	10.9121	19.1667	6.49281	2.03976	19.1667	2.55412	1.33187
230	19.2083	5.06948	10.0116	14.7754	19.25	6.4654	2.03631	19.25	2.5384	1.32726
231	19.2917	5.21156	12.5785	10.9215	19.3333	6.4382	2.03287	19.3333	2.52285	1.32268
232	19.375	3.12437	10.433	12.2511	19.4167	6.41119	2.02943	19.4167	2.50745	1.31814
233	19.4583	1.0218	10.6384	14.247	19.5	6.38438	2.02599	19.5	2.49221	1.31363
234	19.5417	6.36122	11.3067	10.5752	19.5833	6.35777	2.02256	19.5833	2.47713	1.30915
235	19.625	7.28315	9.95638	9.93154	19.6667	6.33135	2.01914	19.6667	2.4622	1.3047
236	19.7083	11.2607	8.32889	6.71617	19.75	6.30513	2.01572	19.75	2.44742	1.30028
237	19.7917	11.2766	10.7978	6.14428	19.8333	6.27909	2.0123	19.8333	2.4328	1.2959
238	19.875	9.8308	8.71857	3.03586	19.9167	6.25325	2.00889	19.9167	2.41832	1.29154
239	19.9583	8.96955	9.26542	7.5175	20	6.22759	2.00549	20	2.40398	1.28722
240	20.0417	7.66566	9.20177	8.3203	20.0833	6.20212	2.00209	20.0833	2.38979	1.28293
241	20.125	7.74576	9.48029	7.2767	20.1667	6.17683	1.9987	20.1667	2.37575	1.27866
242	20.2083	8.96283	6.39571	6.24356	20.25	6.15173	1.99531	20.25	2.36184	1.27443
243	20.2917	7.02537	10.0527	6.29905	20.3333	6.1268	1.99193	20.3333	2.34807	1.27023
244	20.375	7.56397	5.97086	2.20471	20.4167	6.10205	1.98856	20.4167	2.33444	1.26606
245	20.4583	5.45812	7.16554	3.9603	20.5	6.07748	1.98519	20.5	2.32094	1.26191
246	20.5417	6.69046	8.14036	6.37358	20.5833	6.05309	1.98183	20.5833	2.30757	1.2578
247	20.625	6.46521	6.78654	9.56043	20.6667	6.02887	1.97848	20.6667	2.29434	1.25371
248	20.7083	7.83363	5.83683	11.668	20.75	6.00482	1.97513	20.75	2.28124	1.24965
249	20.7917	6.11379	7.45637	10.4232	20.8333	5.98095	1.97179	20.8333	2.26826	1.24562
250	20.875	8.0536	6.23747	8.63323	20.9167	5.95724	1.96845	20.9167	2.25542	1.24162
251	20.9583	5.13213	5.80435	5.69847	21	5.9337	1.96512	21	2.24269	1.23765
252	21.0417	4.59246	6.48901	5.85967	21.0833	5.91032	1.9618	21.0833	2.23009	1.2337
253	21.125	6.71232	4.68007	6.58384	21.1667	5.88711	1.95849	21.1667	2.21762	1.22978
254	21.2083	5.32073	3.85448	5.17973	21.25	5.86407	1.95518	21.25	2.20526	1.22589
255	21.2917	7.24991	4.51456	3.9988	21.3333	5.84118	1.95188	21.3333	2.19302	1.22203
256	21.375	6.6568	5.19183	3.55002	21.4167	5.81846	1.94859	21.4167	2.1809	1.21819
257	21.4583	4.60647	4.32811	8.70188	21.5	5.79589	1.9453	21.5	2.16889	1.21438
258	21.5417	4.87336	3.90132	5.18983	21.5833	5.77348	1.94202	21.5833	2.157	1.21059
259	21.625	5.19339	5.36406	8.01359	21.6667	5.75123	1.93875	21.6667	2.14522	1.20683
260	21.7083	5.53576	1.71049	7.97615	21.75	5.72913	1.93549	21.75	2.13356	1.2031
261	21.7917	2.93347	4.88968	8.0986	21.8333	5.70719	1.93224	21.8333	2.122	1.19939
262	21.875	6.4057	2.09099	8.48719	21.9167	5.68539	1.92899	21.9167	2.11056	1.19571
263	21.9583	4.26485	3.22156	8.98109	22	5.66375	1.92575	22	2.09922	1.19205
264	22.0417	2.76994	1.50632	7.90923	22.0833	5.64226	1.92252	22.0833	2.08798	1.18842
265	22.125	2.30228	-0.163809	5.8726	22.1667	5.62091	1.91929	22.1667	2.07686	1.18481
266	22.2083	1.32647	-0.679623	2.56754	22.25	5.59971	1.91608	22.25	2.06583	1.18122
267	22.2917	3.69229	2.19172	4.68166	22.3333	5.57866	1.91287	22.3333	2.05491	1.17766
268	22.375	1.32601	-2.92871	2.99217	22.4167	5.55775	1.90967	22.4167	2.04409	1.17413
269	22.4583	2.35362	-0.369064	8.31073	22.5	5.53698	1.90648	22.5	2.03337	1.17062
270	22.5417	2.31457	0.441619	8.13811	22.5833	5.51636	1.9033	22.5833	2.02275	1.16713
271	22.625	4.11769	2.65254	7.90189	22.6667	5.49587	1.90012	22.6667	2.01223	1.16367
272	22.7083	7.39471	1.69408	5.5517	22.75	5.47553	1.89695	22.75	2.0018	1.16023
273	22.7917	5.93346	3.66922	5.31263	22.8333	5.45532	1.8938	22.8333	1.99147	1.15681
274	22.875	6.74772	2.55264	6.29829	22.9167	5.43525	1.89065	22.9167	1.98124	1.15341
275	22.9583	0.739838	0.9091	6.60041	23	5.41531	1.88751	23	1.97109	1.15004
276	23.0417	-0.415619	2.65337	7.73323	23.0833	5.39551	1.88437	23.0833	1.96104	1.14669
277	23.125	2.48341	2.75741	7.39833	23.1667	5.37585	1.88125	23.1667	1.95108	1.14337
278	23.2083	0.489754	-0.740842	11.7345	23.25	5.35631	1.87814	23.25	1.94121	1.14006
279	23.2917	1.49655	2.38879	7.33027	23.3333	5.33691	1.87503	23.3333	1.93143	1.13678
280	23.375	2.41147	1.07615	8.67334	23.4167	5.31763	1.87193	23.4167	1.92174	1.13352
281	23.4583	3.90684	1.40192	9.99077	23.5	5.29849	1.86885	23.5	1.91213	1.13028
282	23.5417	1.74003	3.4948	7.62677	23.5833	5.27947	1.86577	23.5833	1.90261	1.12706
283	23.625	3.61592	4.42726	6.95655	23.6667	5.26058	1.8627	23.6667	1.89318	1.12387
284	23.7083	4.16737	5.38776	10.7281	23.75	5.24181	1.85964	23.75	1.88383	1.12069
285	23.7917	0.733754	6.30937	8.77975	23.8333	5.22317	1.85658	23.8333	1.87456	1.11754
286	23.875	1.66734	4.20862	10.4325	23.9167	5.20466	1.85354	23.9167	1.86537	1.11441
287	23.9583	-0.924171	4.13887	11.2963	24	5.18626	1.85051	24	1.85627	1.11129
288	24.0417	-4.66576	1.32506	16.3313	24.0833	5.16799	1.84748	24.0833	1.84724	1.1082
289	24.125	-1.55471	-0.89077	11.1456	24.1667	5.14984	1.84447	24.1667	1.8383	1.10513
290	24.2083	-1.01164	-3.40856	12.2239	24.25	5.13181	1.84146	24.25	1.82943	1.10208
291	24.2917	3.69848	-1.31118	6.93683	24.3333	5.11389	1.83846	24.3333	1.82064	1.09905
292	24.375	0.285801	-3.9812	6.09329	24.4167	5.0961	1.83548	24.4167	1.81193	1.09604
293	24.4583	-2.43149	-2.40012	6.21626	24.5	5.07842	1.8325	24.5	1.80329	1.09304
294	24.5417	-0.539206	1.90499	9.69661	24.5833	5.06086	1.82953	24.5833	1.79473	1.09007
295	24.625	1.94099	-1.49143	6.5596	24.6667	5.04341	1.82657	24.6667	1.78624	1.08712
296	24.7083	0.541809	-3.43016	7.77432	24.75	5.02607	1.82362	24.75	1.77782	1.08418
297	24.7917	2.79174	1.03411	1.77077	24.8333	5.00885	1.82068	24.8333	1.76948	1.08127
298	24.875	2.78566	-2.53605	4.18638	24.9167	4.99174	1.81775	24.9167	1.76121	1.07837
299	24.9583	3.71959	-1.18156	2.45186	25	4.97474	1.81483	25	1.75301	1.0755
300	25.0417	-2.11861	5.83026	4.72181	25.0833	4.95785	1.81192	25.0833	1.74488	1.07264
301	25.125	0.665909	1.08638	0.979749	25.1667	4.94107	1.80902	25.1667	1.73682	1.0698
302	25.2083	-0.470848	0.795637	2.07452	25.25	4.9244	1.80613	25.25	1.72883	1.06698
303	25.2917	2.95599	-0.666116	5.76248	25.3333	4.90784	1.80325	25.3333	1.7209	1.06417
304	25.375	7.02453	-1.43412	2.77039	25.4167	4.89139	1.80037	25.4167	1.71304	1.06139
305	25.4583	8.46168	2.43889	8.42179	25.5	4.87504	1.79751	25.5	1.70525	1.05862
306	25.5417	8.29247	8.45768	2.22013	25.5833	4.85879	1.79466	25.5833	1.69753	1.05587
307	25.625	6.98138	5.12794	4.06483	25.6667	4.84265	1.79182	25.6667	1.68987	1.05314
308	25.7083	9.93435	1.21837	5.1185	25.75	4.82661	1.78898	25.75	1.68227	1.05042
309	25.7917	9.24459	-2.47315	0.745736	25.8333	4.81068	1.78616	25.8333	1.67474	1.04773
310	25.875	8.69655	-2.38098	-1.03308	25.9167	4.79484	1.78335	25.9167	1.66727	1.04505
311	25.9583	1.9722	-2.89034	6.13044	26	4.77911	1.78054	26	1.65986	1.04238
312	26.0417	5.60357	4.82509	5.5095	26.0833	4.76348	1.77775	26.0833	1.65251	1.03974
313	26.125	-0.0753013	6.61726	12.7281	26.1667	4.74795	1.77497	26.1667	1.64523	1.03711
314	26.2083	3.4131	4.26901	8.49175	26.25	4.73251	1.77219	26.25	1.638	1.03449
315	26.2917	5.23862	4.51506	10.9499	26.3333	4.71718	1.76943	26.3333	1.63084	1.0319
316	26.375	10.9469	4.54213	9.05058	26.4167	4.70194	1.76668	26.4167	1.62373	1.02932
317	26.4583	5.71624	7.47341	8.13379	26.5	4.6868	1.76393	26.5	1.61668	1.02675
318	26.5417	6.27059	10.8286	9.33226	26.5833	4.67175	1.7612	26.5833	1.60969	1.02421
319	26.625	5.22573	10.4383	10.3491	26.6667	4.6568	1.75847	26.6667	1.60276	1.02168
320	26.7083	2.97992	6.95617	13.9131	26.75	4.64194	1.75576	26.75	1.59588	1.01916
321	26.7917	9.08898	4.07271	10.2971	26.8333	4.62718	1.75306	26.8333	1.58906	1.01666
322	26.875	0.178412	-1.66574	17.4337	26.9167	4.61251	1.75036	26.9167	1.58229	1.01418
323	26.9583	1.98658	3.37695	17.0464	27	4.59793	1.74768	27	1.57558	1.01171
324	27.0417	-0.30582	7.68377	14.3331	27.0833	4.58344	1.74501	27.0833	1.56892	1.00926
325	27.125	-0.637284	3.17904	21.0854	27.1667	4.56904	1.74235	27.1667	1.56232	1.00682
326	27.2083	3.32704	5.23924	17.9063	27.25	4.55473	1.73969	27.25	1.55577	1.00439
327	27.2917	5.46366	10.8662	16.9809	27.3333	4.54051	1.73705	27.3333	1.54927	1.00199
328	27.375	-2.10569	5.1505	19.2374	27.4167	4.52638	1.73442	27.4167	1.54282	0.999595
329	27.4583	-8.74971	2.85135	22.3034	27.5	4.51234	1.73179	27.5	1.53643	0.997217
330	27.5417	-6.79854	5.36916	15.3567	27.5833	4.49839	1.72918	27.5833	1.53008	0.994854
331	27.625	-9.65381	-2.65185	24.9966	27.6667	4.48452	1.72658	27.6667	1.52379	0.992506
332	27.7083	-5.78674	-0.178338	19.7592	27.75	4.47074	1.72399	27.75	1.51754	0.990172
333	27.7917	-2.86403	4.64075	12.161	27.8333	4.45704	1.72141	27.8333	1.51135	0.987853
334	27.875	-0.697381	7.27691	12.7125	27.9167	4.44343	1.71883	27.9167	1.5052	0.985548
335	27.9583	-2.71894	1.69348	19.6872	28	4.4299	1.71627	28	1.49911	0.983257
336	28.0417	-5.44063	6.55113	17.1281	28.0833	4.41645	1.71372	28.0833	1.49306	0.98098
337	28.125	-7.53251	8.4556	17.3439	28.1667	4.40309	1.71118	28.1667	1.48705	0.978717
338	28.2083	-13.7389	4.1558	21.5917	28.25	4.38981	1.70865	28.25	1.4811	0.976468
339	28.2917	-10.7204	6.08121	18.9469	28.3333	4.37661	1.70613	28.3333	1.47519	0.974233
340	28.375	-9.60259	2.6296	13.8491	28.4167	4.3635	1.70362	28.4167	1.46933	0.972011
341	28.4583	-9.21379	3.46355	13.2996	28.5	4.35046	1.70112	28.5	1.46351	0.969803
342	28.5417	-20.4952	-0.0841473	9.97057	28.5833	4.3375	1.69863	28.5833	1.45774	0.967608
343	28.625	-10.1895	-4.50171	11.025	28.6667	4.32462	1.69615	28.6667	1.45201	0.965427
344	28.7083	-19.1452	-2.73359	10.9636	28.75	4.31182	1.69368	28.75	1.44632	0.963259
345	28.7917	-13.4378	-1.45883	1.52653	28.8333	4.2991	1.69122	28.8333	1.44068	0.961104
346	28.875	-10.9848	-1.4161	10.7835	28.9167	4.28645	1.68877	28.9167	1.43509	0.958962
347	28.9583	-7.52258	1.74602	-4.07232	29	4.27389	1.68633	29	1.42953	0.956834
348	29.0417	-11.4638	11.9193	4.18853	29.0833	4.2614	1.6839	29.0833	1.42402	0.954718
349	29.125	-17.0436	-0.750104	8.17197	29.1667	4.24898	1.68148	29.1667	1.41855	0.952614
350	29.2083	-7.565	8.20743	18.7741	29.25	4.23664	1.67907	29.25	1.41312	0.950524
351	29.2917	-18.7656	-0.525036	12.232	29.3333	4.22437	1.67667	29.3333	1.40774	0.948446
352	29.375	-11.8933	0.951909	12.7692	29.4167	4.21218	1.67428	29.4167	1.40239	0.94638
353	29.4583	-12.5627	18.6593	18.0557	29.5	4.20006	1.6719	29.5	1.39709	0.944327
354	29.5417	-1.12682	11.2678	19.2042	29.5833	4.18802	1.66953	29.5833	1.39182	0.942286
355	29.625	-12.8289	11.4321	23.7905	29.6667	4.17604	1.66717	29.6667	1.38659	0.940257
356	29.7083	-16.6043	41.4801	22.8619	29.75	4.16414	1.66483	29.75	1.38141	0.938241
357	29.7917	-16.1694	29.4103	17.7846	29.8333	4.15231	1.66249	29.8333	1.37626	0.936236
358	29.875	-45.9427	49.8963	-17.8851	29.9167	4.14055	1.66016	29.9167	1.37115	0.934244
359	29.9583	-36.8483	74.6533	-85.1617	30	4.12887	1.65784	30	1.36608	0.932263

## Sheet: fig. 3d TRPC6KO+SB
	time [min]	<vcorr_x(t)> TRPC6KO+SB	<vcorr_y(t)> TRPC6KO+SB	<vcorr_xy(t)>TRPC6KO+SB	Y time_fit	Y vcMean_fit TRPC6KO+SB	Y vcStd_fit TRPC6KO+SB	X time_fit	X vcMean_fit TRPC6KO+SB	X vcStd_fit TRPC6KO+SB
0	0.0416667	138.677	131.266	-3.59492	0.0833333	59.1485	2.30206	0.0833333	57.1999	2.24923
1	0.125	55.7814	60.0915	6.66215	0.166667	43.8694	2.10075	0.166667	41.2831	2.01979
2	0.208333	45.4559	46.6847	5.6688	0.25	36.6336	1.96895	0.25	33.8571	1.87154
3	0.291667	30.1223	34.8044	-0.0796259	0.333333	32.1144	1.87547	0.333333	29.2618	1.77113
4	0.375	21.9723	29.098	4.89508	0.416667	28.9133	1.80556	0.416667	26.0296	1.70014
5	0.458333	20.7869	28.4304	3.57222	0.5	26.4749	1.75141	0.5	23.582	1.64833
6	0.541667	25.6942	31.6502	-1.01946	0.583333	24.5271	1.70836	0.583333	21.6374	1.6095
7	0.625	19.3155	24.7362	4.91191	0.666667	22.9185	1.67345	0.666667	20.0392	1.5797
8	0.708333	18.3667	23.8128	5.09306	0.75	21.5566	1.64466	0.75	18.6926	1.55629
9	0.791667	23.1595	26.212	1.4441	0.833333	20.3815	1.62057	0.833333	17.536	1.53745
10	0.875	16.2036	21.492	5.76649	0.916667	19.3522	1.60015	0.916667	16.5273	1.52192
11	0.958333	15.0843	19.7132	3.65911	1	18.4394	1.58261	1	15.6367	1.50877
12	1.04167	19.3381	22.5662	1.28624	1.08333	17.6217	1.56738	1.08333	14.8424	1.49734
13	1.125	14.3567	17.9549	5.05572	1.16667	16.883	1.55399	1.16667	14.1279	1.48715
14	1.20833	13.3413	16.7501	5.62553	1.25	16.2107	1.54208	1.25	13.4805	1.47784
15	1.29167	17.3314	18.9584	1.86929	1.33333	15.5952	1.53137	1.33333	12.8902	1.46915
16	1.375	12.5266	14.1944	5.39348	1.41667	15.0286	1.52164	1.41667	12.349	1.46088
17	1.45833	10.7834	13.561	4.71399	1.5	14.5044	1.5127	1.5	11.8505	1.45288
18	1.54167	13.1267	16.7401	2.3117	1.58333	14.0176	1.50441	1.58333	11.3894	1.44504
19	1.625	8.82523	15.0686	7.35016	1.66667	13.5636	1.49664	1.66667	10.9613	1.43729
20	1.70833	8.31585	14.4458	7.23029	1.75	13.1391	1.4893	1.75	10.5624	1.42957
21	1.79167	12.2938	14.579	5.79461	1.83333	12.7407	1.4823	1.83333	10.1897	1.42183
22	1.875	8.79112	12.1434	8.39941	1.91667	12.3659	1.47558	1.91667	9.84051	1.41404
23	1.95833	7.06315	10.4166	8.20122	2	12.0125	1.4691	2	9.51249	1.40619
24	2.04167	9.58743	12.4726	4.86933	2.08333	11.6784	1.46279	2.08333	9.20368	1.39827
25	2.125	5.52307	8.69008	6.88198	2.16667	11.362	1.45662	2.16667	8.91235	1.39026
26	2.20833	5.46294	7.00456	7.63502	2.25	11.0617	1.45058	2.25	8.63697	1.38216
27	2.29167	7.86112	9.29093	4.61057	2.33333	10.7763	1.44462	2.33333	8.37622	1.37397
28	2.375	4.60217	6.0246	6.68182	2.41667	10.5046	1.43873	2.41667	8.12891	1.3657
29	2.45833	4.74936	6.38044	5.30574	2.5	10.2454	1.43289	2.5	7.89399	1.35734
30	2.54167	8.50909	7.85303	4.03366	2.58333	9.99798	1.42709	2.58333	7.67053	1.34891
31	2.625	5.80433	5.78685	6.98738	2.66667	9.76141	1.42132	2.66667	7.45767	1.3404
32	2.70833	6.80119	6.28519	6.96157	2.75	9.53494	1.41556	2.75	7.25467	1.33184
33	2.79167	7.36548	7.3244	4.30811	2.83333	9.3179	1.40982	2.83333	7.06085	1.32321
34	2.875	5.00157	4.08983	6.90814	2.91667	9.10969	1.40408	2.91667	6.87558	1.31454
35	2.95833	4.27865	4.87991	4.80746	3	8.90973	1.39834	3	6.69831	1.30582
36	3.04167	6.19741	5.18717	2.86081	3.08333	8.71752	1.3926	3.08333	6.52852	1.29707
37	3.125	4.25938	2.16151	6.56291	3.16667	8.5326	1.38685	3.16667	6.36575	1.28828
38	3.20833	3.65661	2.11535	5.55465	3.25	8.35453	1.38109	3.25	6.20957	1.27948
39	3.29167	6.14623	3.26651	4.0939	3.33333	8.18294	1.37533	3.33333	6.05959	1.27066
40	3.375	4.3748	1.93824	4.29255	3.41667	8.01745	1.36956	3.41667	5.91545	1.26182
41	3.45833	4.50443	3.22936	3.46212	3.5	7.85774	1.36378	3.5	5.77682	1.25299
42	3.54167	6.51889	4.99186	1.56263	3.58333	7.70349	1.35799	3.58333	5.6434	1.24416
43	3.625	4.42088	2.89828	2.55921	3.66667	7.55444	1.35219	3.66667	5.5149	1.23533
44	3.70833	5.09892	2.9114	2.00061	3.75	7.4103	1.34638	3.75	5.39105	1.22651
45	3.79167	6.1211	5.87208	0.468871	3.83333	7.27084	1.34057	3.83333	5.27162	1.21772
46	3.875	4.27222	3.10939	1.99053	3.91667	7.13582	1.33474	3.91667	5.15638	1.20894
47	3.95833	3.80846	2.80185	0.802563	4	7.00504	1.32892	4	5.04511	1.20019
48	4.04167	5.92072	4.37272	0.41758	4.08333	6.8783	1.32309	4.08333	4.93763	1.19147
49	4.125	3.56831	2.95293	2.01183	4.16667	6.7554	1.31726	4.16667	4.83375	1.18278
50	4.20833	3.6095	3.36322	0.768884	4.25	6.63618	1.31142	4.25	4.73329	1.17412
51	4.29167	4.50234	4.3969	-0.423511	4.33333	6.52048	1.30559	4.33333	4.6361	1.16551
52	4.375	3.6686	3.39629	2.20159	4.41667	6.40814	1.29976	4.41667	4.54203	1.15694
53	4.45833	2.85112	3.42074	0.56028	4.5	6.29901	1.29393	4.5	4.45093	1.14841
54	4.54167	4.72624	5.24643	-0.578398	4.58333	6.19296	1.2881	4.58333	4.36267	1.13993
55	4.625	1.4421	2.2381	-0.584628	4.66667	6.08986	1.28228	4.66667	4.27714	1.1315
56	4.70833	3.5374	3.29923	-0.399107	4.75	5.9896	1.27646	4.75	4.1942	1.12312
57	4.79167	5.85811	3.57849	-2.28803	4.83333	5.89206	1.27066	4.83333	4.11375	1.1148
58	4.875	3.75113	2.65488	-0.402391	4.91667	5.79713	1.26486	4.91667	4.03568	1.10653
59	4.95833	3.56617	3.14668	-0.938958	5	5.70471	1.25907	5	3.9599	1.09832
60	5.04167	3.49171	4.47323	-1.69834	5.08333	5.6147	1.2533	5.08333	3.88631	1.09016
61	5.125	2.31722	3.25643	-1.59673	5.16667	5.52701	1.24754	5.16667	3.81483	1.08207
62	5.20833	2.35054	3.47238	-0.461928	5.25	5.44156	1.24179	5.25	3.74536	1.07403
63	5.29167	3.08394	5.80468	-0.650833	5.33333	5.35826	1.23605	5.33333	3.67784	1.06606
64	5.375	1.45765	4.91474	1.9879	5.41667	5.27704	1.23034	5.41667	3.61219	1.05815
65	5.45833	1.00976	5.55493	1.88929	5.5	5.19782	1.22464	5.5	3.54833	1.0503
66	5.54167	1.22468	6.705	0.986896	5.58333	5.12053	1.21895	5.58333	3.48619	1.04252
67	5.625	-0.549156	5.24136	1.61669	5.66667	5.0451	1.21329	5.66667	3.42572	1.0348
68	5.70833	0.479665	4.75912	1.21526	5.75	4.97148	1.20764	5.75	3.36685	1.02715
69	5.79167	2.26138	6.05517	1.6927	5.83333	4.89959	1.20202	5.83333	3.30953	1.01956
70	5.875	0.0187803	3.89496	2.74526	5.91667	4.82938	1.19642	5.91667	3.25369	1.01204
71	5.95833	1.84887	5.26206	3.38588	6	4.76079	1.19084	6	3.19928	1.00459
72	6.04167	2.02962	5.20926	1.86703	6.08333	4.69378	1.18528	6.08333	3.14626	0.9972
73	6.125	1.91415	5.45988	4.37916	6.16667	4.62828	1.17975	6.16667	3.09458	0.989879
74	6.20833	1.35806	5.30037	3.85913	6.25	4.56426	1.17424	6.25	3.04419	0.982625
75	6.29167	2.57046	8.06082	3.88817	6.33333	4.50166	1.16875	6.33333	2.99504	0.975437
76	6.375	0.851196	6.04225	4.78353	6.41667	4.44044	1.16329	6.41667	2.9471	0.968316
77	6.45833	0.545213	5.97904	4.18184	6.5	4.38056	1.15786	6.5	2.90032	0.961262
78	6.54167	2.11994	7.10904	2.54417	6.58333	4.32197	1.15245	6.58333	2.85467	0.954275
79	6.625	0.455622	5.60579	3.95107	6.66667	4.26464	1.14707	6.66667	2.8101	0.947354
80	6.70833	1.02397	5.8422	3.60383	6.75	4.20853	1.14171	6.75	2.76659	0.9405
81	6.79167	1.41815	6.21396	2.68536	6.83333	4.15361	1.13638	6.83333	2.72411	0.933711
82	6.875	-1.70033	5.20525	4.06954	6.91667	4.09983	1.13109	6.91667	2.6826	0.926989
83	6.95833	-2.37217	5.08493	4.70956	7	4.04716	1.12581	7	2.64206	0.920332
84	7.04167	-1.42808	5.60742	2.90551	7.08333	3.99558	1.12057	7.08333	2.60244	0.91374
85	7.125	-2.26035	3.38699	4.18176	7.16667	3.94505	1.11536	7.16667	2.56372	0.907213
86	7.20833	-0.898586	4.07085	4.87017	7.25	3.89554	1.11017	7.25	2.52587	0.900751
87	7.29167	-0.394566	4.45214	3.83145	7.33333	3.84703	1.10502	7.33333	2.48886	0.894353
88	7.375	-0.473549	3.5831	5.61335	7.41667	3.79948	1.09989	7.41667	2.45268	0.888019
89	7.45833	-0.591587	4.26315	4.39853	7.5	3.75287	1.0948	7.5	2.41729	0.881748
90	7.54167	-0.576278	4.90458	2.33572	7.58333	3.70717	1.08973	7.58333	2.38267	0.87554
91	7.625	-1.7086	4.50043	3.10599	7.66667	3.66237	1.0847	7.66667	2.3488	0.869395
92	7.70833	-2.18643	4.52028	2.15954	7.75	3.61842	1.07969	7.75	2.31565	0.863311
93	7.79167	-2.01311	5.15631	2.03944	7.83333	3.57532	1.07472	7.83333	2.28322	0.857289
94	7.875	-3.2917	2.45438	1.87259	7.91667	3.53304	1.06978	7.91667	2.25147	0.851329
95	7.95833	-4.37418	3.11408	2.33395	8	3.49156	1.06486	8	2.22038	0.845428
96	8.04167	-5.41467	5.14275	1.75813	8.08333	3.45085	1.05998	8.08333	2.18994	0.839588
97	8.125	-3.37651	2.61691	4.27909	8.16667	3.41091	1.05513	8.16667	2.16014	0.833808
98	8.20833	-1.50016	5.0881	4.01899	8.25	3.3717	1.05031	8.25	2.13094	0.828086
99	8.29167	-2.41652	6.05318	3.27372	8.33333	3.33321	1.04552	8.33333	2.10234	0.822423
100	8.375	-1.63908	4.83995	4.55465	8.41667	3.29542	1.04076	8.41667	2.07432	0.816818
101	8.45833	-3.86895	4.83614	4.8642	8.5	3.25832	1.03603	8.5	2.04687	0.81127
102	8.54167	-3.77839	5.19075	3.02333	8.58333	3.22188	1.03133	8.58333	2.01996	0.805779
103	8.625	-3.67084	3.90484	2.99723	8.66667	3.18609	1.02667	8.66667	1.99359	0.800345
104	8.70833	-3.53015	4.71551	3.37297	8.75	3.15094	1.02203	8.75	1.96774	0.794966
105	8.79167	-2.14634	5.05048	2.31007	8.83333	3.11641	1.01743	8.83333	1.94239	0.789642
106	8.875	-2.7095	3.48657	2.32495	8.91667	3.08249	1.01286	8.91667	1.91754	0.784374
107	8.95833	-2.35644	4.67182	2.84679	9	3.04915	1.00831	9	1.89317	0.779159
108	9.04167	-2.9265	5.01601	2.8164	9.08333	3.01639	1.0038	9.08333	1.86926	0.773998
109	9.125	-2.18127	5.2322	3.03583	9.16667	2.9842	0.999321	9.16667	1.84582	0.76889
110	9.20833	-0.460721	5.34247	1.76009	9.25	2.95255	0.99487	9.25	1.82281	0.763834
111	9.29167	-0.442681	6.76391	0.072607	9.33333	2.92144	0.99045	9.33333	1.80025	0.758831
112	9.375	-2.25154	5.94958	-0.488448	9.41667	2.89086	0.98606	9.41667	1.7781	0.753878
113	9.45833	-1.061	4.37266	-0.527842	9.5	2.86079	0.981701	9.5	1.75637	0.748977
114	9.54167	-0.821349	3.0361	0.250429	9.58333	2.83122	0.977371	9.58333	1.73504	0.744126
115	9.625	-0.49676	1.21454	1.98702	9.66667	2.80214	0.973072	9.66667	1.7141	0.739324
116	9.70833	-1.57272	1.25771	0.902265	9.75	2.77354	0.968803	9.75	1.69354	0.734572
117	9.79167	0.57579	2.04736	0.318882	9.83333	2.74541	0.964564	9.83333	1.67336	0.729869
118	9.875	0.0459651	1.94228	-0.631192	9.91667	2.71773	0.960355	9.91667	1.65354	0.725213
119	9.95833	-1.20119	1.96399	1.38298	10	2.69051	0.956175	10	1.63408	0.720606
120	10.0417	0.0752416	3.36915	0.476136	10.0833	2.66372	0.952025	10.0833	1.61496	0.716045
121	10.125	-0.197672	2.67568	0.346986	10.1667	2.63736	0.947904	10.1667	1.59619	0.711531
122	10.2083	-0.99299	1.32864	1.94233	10.25	2.61142	0.943812	10.25	1.57775	0.707063
123	10.2917	0.228793	2.4786	3.01985	10.3333	2.58589	0.939749	10.3333	1.55963	0.70264
124	10.375	-1.48676	1.67252	2.69557	10.4167	2.56076	0.935715	10.4167	1.54182	0.698263
125	10.4583	-1.19053	0.295205	3.85864	10.5	2.53603	0.93171	10.5	1.52433	0.69393
126	10.5417	-1.5866	0.696831	1.76129	10.5833	2.51168	0.927734	10.5833	1.50714	0.68964
127	10.625	-1.87301	1.84986	2.07879	10.6667	2.48771	0.923786	10.6667	1.49024	0.685395
128	10.7083	-1.14618	0.623313	1.73658	10.75	2.46411	0.919867	10.75	1.47363	0.681192
129	10.7917	-0.0305346	0.549059	1.34031	10.8333	2.44086	0.915975	10.8333	1.4573	0.677032
130	10.875	-1.20328	1.6225	0.857785	10.9167	2.41798	0.912112	10.9167	1.44125	0.672914
131	10.9583	0.242312	2.15273	2.11351	11	2.39544	0.908276	11	1.42547	0.668837
132	11.0417	-1.09062	3.73958	1.03347	11.0833	2.37324	0.904468	11.0833	1.40995	0.664801
133	11.125	-1.46083	1.57279	2.59185	11.1667	2.35137	0.900687	11.1667	1.39469	0.660806
134	11.2083	-1.0485	1.33646	1.03665	11.25	2.32983	0.896934	11.25	1.37969	0.656851
135	11.2917	0.966383	2.48146	0.658575	11.3333	2.30861	0.893208	11.3333	1.36492	0.652936
136	11.375	0.568477	1.85908	0.112349	11.4167	2.2877	0.889509	11.4167	1.35041	0.64906
137	11.4583	0.0289541	2.71411	0.0954621	11.5	2.2671	0.885836	11.5	1.33612	0.645223
138	11.5417	-0.718587	2.7667	-0.643521	11.5833	2.24681	0.882191	11.5833	1.32207	0.641423
139	11.625	-0.900642	3.30446	-0.350963	11.6667	2.2268	0.878571	11.6667	1.30825	0.637662
140	11.7083	-0.0950348	5.38685	0.670814	11.75	2.20709	0.874978	11.75	1.29464	0.633938
141	11.7917	1.69732	5.69401	0.513542	11.8333	2.18766	0.871411	11.8333	1.28126	0.630251
142	11.875	-0.0954759	5.28602	-0.0716785	11.9167	2.16851	0.86787	11.9167	1.26808	0.6266
143	11.9583	-1.1507	3.25779	-1.14991	12	2.14964	0.864355	12	1.25512	0.622986
144	12.0417	0.557225	3.85955	-0.910521	12.0833	2.13103	0.860865	12.0833	1.24235	0.619407
145	12.125	-0.920235	3.03324	-2.49448	12.1667	2.11268	0.857401	12.1667	1.22979	0.615863
146	12.2083	-0.714581	4.18199	-0.471496	12.25	2.0946	0.853961	12.25	1.21742	0.612355
147	12.2917	0.246311	2.94298	1.20551	12.3333	2.07676	0.850547	12.3333	1.20525	0.60888
148	12.375	-0.0472346	2.09595	3.12842	12.4167	2.05918	0.847157	12.4167	1.19326	0.60544
149	12.4583	0.294851	1.80005	3.66819	12.5	2.04184	0.843793	12.5	1.18146	0.602033
150	12.5417	0.533663	1.50758	3.664	12.5833	2.02474	0.840452	12.5833	1.16983	0.59866
151	12.625	-0.498747	1.61712	3.19895	12.6667	2.00787	0.837136	12.6667	1.15838	0.595319
152	12.7083	-1.46896	1.99344	4.50126	12.75	1.99124	0.833844	12.75	1.14711	0.592011
153	12.7917	0.251033	2.17207	2.15113	12.8333	1.97483	0.830576	12.8333	1.13601	0.588735
154	12.875	0.682367	1.54369	1.44621	12.9167	1.95864	0.827332	12.9167	1.12507	0.585491
155	12.9583	-1.02143	1.00225	1.81728	13	1.94268	0.824111	13	1.11429	0.582277
156	13.0417	3.50056	1.04123	2.27408	13.0833	1.92692	0.820914	13.0833	1.10368	0.579095
157	13.125	1.33436	0.265326	0.936115	13.1667	1.91138	0.81774	13.1667	1.09322	0.575944
158	13.2083	0.74565	0.0205151	2.10619	13.25	1.89605	0.814588	13.25	1.08292	0.572822
159	13.2917	1.93965	1.19878	1.45442	13.3333	1.88092	0.81146	13.3333	1.07276	0.569731
160	13.375	2.2721	0.810786	2.5028	13.4167	1.86599	0.808355	13.4167	1.06276	0.566669
161	13.4583	2.86795	0.391618	1.80064	13.5	1.85125	0.805272	13.5	1.0529	0.563637
162	13.5417	3.9404	1.43511	1.60841	13.5833	1.83671	0.802211	13.5833	1.04318	0.560633
163	13.625	4.05011	2.69265	0.714714	13.6667	1.82236	0.799172	13.6667	1.0336	0.557657
164	13.7083	2.92811	3.26506	3.55866	13.75	1.8082	0.796156	13.75	1.02416	0.55471
165	13.7917	5.3324	2.63762	2.85235	13.8333	1.79421	0.793161	13.8333	1.01486	0.551791
166	13.875	3.84956	-0.234967	2.65855	13.9167	1.78041	0.790188	13.9167	1.00568	0.548899
167	13.9583	4.89774	-0.846873	2.07489	14	1.76679	0.787236	14	0.996638	0.546035
168	14.0417	5.31733	1.3214	-1.13674	14.0833	1.75334	0.784306	14.0833	0.987721	0.543197
169	14.125	6.0229	1.92302	-2.47873	14.1667	1.74006	0.781397	14.1667	0.978929	0.540386
170	14.2083	4.30975	3.19406	0.0524447	14.25	1.72695	0.778508	14.25	0.97026	0.537602
171	14.2917	5.85761	2.92479	0.048763	14.3333	1.714	0.775641	14.3333	0.961712	0.534843
172	14.375	7.14458	1.02625	2.2662	14.4167	1.70122	0.772794	14.4167	0.953282	0.53211
173	14.4583	5.19555	2.19474	3.3826	14.5	1.68859	0.769968	14.5	0.944968	0.529402
174	14.5417	6.61584	1.71671	2.12507	14.5833	1.67613	0.767162	14.5833	0.936768	0.52672
175	14.625	5.90666	1.38046	1.12759	14.6667	1.66382	0.764376	14.6667	0.92868	0.524062
176	14.7083	5.79391	2.34317	2.30553	14.75	1.65166	0.76161	14.75	0.920702	0.521429
177	14.7917	8.05528	2.22671	2.78565	14.8333	1.63965	0.758864	14.8333	0.912833	0.51882
178	14.875	7.96346	1.97803	1.99257	14.9167	1.62779	0.756137	14.9167	0.90507	0.516235
179	14.9583	6.26561	1.91686	2.1872	15	1.61607	0.75343	15	0.897411	0.513674
180	15.0417	7.334	2.20763	0.429567	15.0833	1.6045	0.750742	15.0833	0.889854	0.511136
181	15.125	6.41589	1.66449	-0.043629	15.1667	1.59306	0.748074	15.1667	0.882399	0.508621
182	15.2083	4.82223	0.575805	0.641471	15.25	1.58177	0.745425	15.25	0.875042	0.506129
183	15.2917	5.48409	2.04285	0.145775	15.3333	1.57061	0.742794	15.3333	0.867783	0.50366
184	15.375	4.95091	1.79379	-0.958076	15.4167	1.55958	0.740182	15.4167	0.86062	0.501213
185	15.4583	4.36957	3.34503	0.743067	15.5	1.54869	0.737589	15.5	0.85355	0.498789
186	15.5417	4.58631	2.58912	-0.389032	15.5833	1.53792	0.735014	15.5833	0.846573	0.496386
187	15.625	4.24218	3.35171	-1.03941	15.6667	1.52729	0.732457	15.6667	0.839687	0.494004
188	15.7083	5.08381	2.32736	-1.56586	15.75	1.51677	0.729919	15.75	0.83289	0.491645
189	15.7917	4.85219	3.83582	-1.92111	15.8333	1.50639	0.727398	15.8333	0.826181	0.489306
190	15.875	4.2114	1.23647	0.454048	15.9167	1.49612	0.724896	15.9167	0.819558	0.486988
191	15.9583	3.99797	1.33216	0.470185	16	1.48597	0.722411	16	0.813021	0.484691
192	16.0417	5.46509	0.402574	1.47166	16.0833	1.47595	0.719943	16.0833	0.806566	0.482414
193	16.125	4.51198	0.810487	-0.0923555	16.1667	1.46603	0.717493	16.1667	0.800194	0.480158
194	16.2083	5.2765	2.4211	-2.3098	16.25	1.45624	0.71506	16.25	0.793903	0.477922
195	16.2917	4.88014	2.50689	-1.57495	16.3333	1.44655	0.712644	16.3333	0.787691	0.475705
196	16.375	4.71163	0.841874	-1.27083	16.4167	1.43698	0.710245	16.4167	0.781557	0.473508
197	16.4583	6.06505	0.520145	0.784337	16.5	1.42751	0.707863	16.5	0.775501	0.47133
198	16.5417	7.24882	0.259079	1.81481	16.5833	1.41815	0.705498	16.5833	0.769519	0.469171
199	16.625	6.53405	0.612996	2.82014	16.6667	1.4089	0.703149	16.6667	0.763613	0.467031
200	16.7083	5.46536	-0.40865	0.475979	16.75	1.39976	0.700817	16.75	0.757779	0.46491
201	16.7917	4.68576	1.076	1.47179	16.8333	1.39071	0.698501	16.8333	0.752018	0.462808
202	16.875	2.84248	1.0411	0.241583	16.9167	1.38177	0.696201	16.9167	0.746327	0.460723
203	16.9583	2.06785	2.28538	-0.324425	17	1.37293	0.693917	17	0.740706	0.458657
204	17.0417	3.19422	3.31219	1.64114	17.0833	1.36419	0.691649	17.0833	0.735154	0.456609
205	17.125	1.72632	4.31827	0.121521	17.1667	1.35554	0.689396	17.1667	0.729669	0.454578
206	17.2083	3.93693	3.23365	0.8646	17.25	1.34699	0.687159	17.25	0.724251	0.452565
207	17.2917	4.00117	3.00249	1.55687	17.3333	1.33853	0.684938	17.3333	0.718898	0.450569
208	17.375	3.05628	2.81155	1.07547	17.4167	1.33017	0.682732	17.4167	0.71361	0.44859
209	17.4583	3.85431	2.40567	1.65059	17.5	1.3219	0.680542	17.5	0.708385	0.446628
210	17.5417	3.35698	3.2661	0.921959	17.5833	1.31372	0.678366	17.5833	0.703223	0.444683
211	17.625	1.03878	2.30571	1.18976	17.6667	1.30562	0.676205	17.6667	0.698122	0.442755
212	17.7083	2.43153	2.17237	1.02322	17.75	1.29762	0.67406	17.75	0.693082	0.440843
213	17.7917	4.23803	2.03208	0.758449	17.8333	1.2897	0.671929	17.8333	0.688101	0.438947
214	17.875	2.74797	1.68516	0.498673	17.9167	1.28187	0.669812	17.9167	0.683179	0.437067
215	17.9583	3.71551	1.53208	0.862599	18	1.27412	0.66771	18	0.678315	0.435203
216	18.0417	3.36615	3.88401	1.69774	18.0833	1.26645	0.665623	18.0833	0.673507	0.433354
217	18.125	2.83633	1.04865	0.300524	18.1667	1.25887	0.66355	18.1667	0.668756	0.431522
218	18.2083	1.93333	0.729693	-1.94515	18.25	1.25136	0.66149	18.25	0.66406	0.429704
219	18.2917	1.4993	-0.00187209	-0.0600962	18.3333	1.24394	0.659445	18.3333	0.659419	0.427902
220	18.375	2.56228	-0.935801	-2.14668	18.4167	1.23659	0.657414	18.4167	0.65483	0.426115
221	18.4583	3.50949	-1.15571	0.45996	18.5	1.22932	0.655397	18.5	0.650295	0.424342
222	18.5417	3.18907	1.5624	-0.297342	18.5833	1.22213	0.653393	18.5833	0.645812	0.422585
223	18.625	3.65023	1.13911	-2.80533	18.6667	1.21501	0.651403	18.6667	0.64138	0.420842
224	18.7083	1.2184	1.95423	-1.1425	18.75	1.20797	0.649426	18.75	0.636998	0.419113
225	18.7917	2.73758	1.12432	-1.321	18.8333	1.201	0.647463	18.8333	0.632666	0.417399
226	18.875	1.93409	1.10132	-0.803793	18.9167	1.1941	0.645513	18.9167	0.628384	0.415699
227	18.9583	2.07076	0.710563	-3.07458	19	1.18727	0.643576	19	0.624149	0.414012
228	19.0417	1.40525	1.85332	-1.07267	19.0833	1.18051	0.641652	19.0833	0.619962	0.41234
229	19.125	3.81819	0.68544	-2.93963	19.1667	1.17383	0.639741	19.1667	0.615822	0.410681
230	19.2083	2.72121	1.67769	-4.88187	19.25	1.16721	0.637843	19.25	0.611728	0.409036
231	19.2917	2.3151	1.98129	-3.86575	19.3333	1.16065	0.635957	19.3333	0.60768	0.407404
232	19.375	0.681886	3.63256	-6.71658	19.4167	1.15417	0.634084	19.4167	0.603676	0.405785
233	19.4583	1.27029	3.27953	-5.25371	19.5	1.14775	0.632224	19.5	0.599717	0.40418
234	19.5417	1.58325	3.56317	-5.39442	19.5833	1.14139	0.630376	19.5833	0.595801	0.402587
235	19.625	3.00554	1.47022	-3.64034	19.6667	1.1351	0.62854	19.6667	0.591929	0.401007
236	19.7083	-0.101645	1.0806	-1.51462	19.75	1.12887	0.626717	19.75	0.588098	0.39944
237	19.7917	0.175737	1.92461	-0.838062	19.8333	1.12271	0.624905	19.8333	0.58431	0.397886
238	19.875	0.462647	1.36995	-1.28332	19.9167	1.1166	0.623106	19.9167	0.580563	0.396344
239	19.9583	0.196899	2.01971	-0.782063	20	1.11056	0.621318	20	0.576856	0.394814
240	20.0417	-1.04631	2.13225	0.562145	20.0833	1.10457	0.619543	20.0833	0.57319	0.393297
241	20.125	1.51976	0.566744	-0.780774	20.1667	1.09865	0.617779	20.1667	0.569562	0.391792
242	20.2083	0.646553	2.17012	-0.6132	20.25	1.09278	0.616026	20.25	0.565974	0.390298
243	20.2917	0.483251	-0.0907687	-0.146871	20.3333	1.08697	0.614286	20.3333	0.562424	0.388817
244	20.375	1.55345	-0.171547	1.06036	20.4167	1.08122	0.612556	20.4167	0.558913	0.387347
245	20.4583	-0.8924	0.396874	-0.07542	20.5	1.07552	0.610838	20.5	0.555438	0.385888
246	20.5417	-1.41491	-0.448826	2.08811	20.5833	1.06988	0.609132	20.5833	0.552	0.384442
247	20.625	-0.604505	-0.600468	-1.06245	20.6667	1.0643	0.607436	20.6667	0.548599	0.383006
248	20.7083	-2.08919	-2.11454	0.998676	20.75	1.05876	0.605751	20.75	0.545233	0.381582
249	20.7917	-2.52056	-2.80033	0.713261	20.8333	1.05329	0.604078	20.8333	0.541903	0.380169
250	20.875	-1.71137	-0.65021	-0.171442	20.9167	1.04786	0.602415	20.9167	0.538608	0.378767
251	20.9583	-3.00102	-1.88848	-1.11218	21	1.04248	0.600763	21	0.535347	0.377376
252	21.0417	-2.58654	-1.92727	0.641044	21.0833	1.03716	0.599122	21.0833	0.53212	0.375995
253	21.125	-2.77505	-1.96697	0.826973	21.1667	1.03189	0.597492	21.1667	0.528926	0.374626
254	21.2083	-3.00264	-1.16329	-1.91854	21.25	1.02667	0.595872	21.25	0.525766	0.373266
255	21.2917	-6.14107	-0.37452	-0.708266	21.3333	1.02149	0.594262	21.3333	0.522638	0.371918
256	21.375	-2.67445	0.967652	-0.627209	21.4167	1.01637	0.592663	21.4167	0.519542	0.37058
257	21.4583	-5.59478	1.06342	0.372471	21.5	1.01129	0.591075	21.5	0.516478	0.369252
258	21.5417	-3.48857	-1.93886	2.24274	21.5833	1.00627	0.589496	21.5833	0.513445	0.367934
259	21.625	-3.50661	-1.99187	1.892	21.6667	1.00128	0.587928	21.6667	0.510444	0.366626
260	21.7083	-3.10181	-2.94392	3.67704	21.75	0.99635	0.586369	21.75	0.507472	0.365329
261	21.7917	-4.67823	-3.90752	-0.115528	21.8333	0.991461	0.584821	21.8333	0.504531	0.364041
262	21.875	-2.73349	-4.07983	-2.3471	21.9167	0.986618	0.583283	21.9167	0.501619	0.362763
263	21.9583	-3.92227	-2.61335	-2.56201	22	0.981819	0.581754	22	0.498737	0.361494
264	22.0417	-4.38965	-1.87209	0.590027	22.0833	0.977065	0.580235	22.0833	0.495884	0.360236
265	22.125	-3.61879	-2.27132	-1.27674	22.1667	0.972354	0.578726	22.1667	0.493059	0.358986
266	22.2083	-5.44279	-1.48799	-0.137098	22.25	0.967687	0.577226	22.25	0.490263	0.357747
267	22.2917	-6.18179	-1.94874	-4.1475	22.3333	0.963062	0.575736	22.3333	0.487494	0.356516
268	22.375	-6.01027	-2.08602	-6.2273	22.4167	0.95848	0.574255	22.4167	0.484753	0.355295
269	22.4583	-4.40751	0.484931	-6.88137	22.5	0.953939	0.572784	22.5	0.482038	0.354083
270	22.5417	-4.61236	-0.95087	-6.00936	22.5833	0.949439	0.571322	22.5833	0.479351	0.352879
271	22.625	-2.87692	-0.688659	-6.88662	22.6667	0.94498	0.569869	22.6667	0.47669	0.351685
272	22.7083	-4.49538	-1.67122	-4.25558	22.75	0.940561	0.568426	22.75	0.474055	0.3505
273	22.7917	-2.66938	-2.59955	-2.21881	22.8333	0.936182	0.566991	22.8333	0.471446	0.349323
274	22.875	-2.05346	-1.65933	-2.20373	22.9167	0.931842	0.565566	22.9167	0.468862	0.348156
275	22.9583	-0.525626	-2.66382	-3.46197	23	0.927542	0.564149	23	0.466304	0.346997
276	23.0417	-0.216315	-4.56586	-2.71394	23.0833	0.923279	0.562741	23.0833	0.46377	0.345846
277	23.125	1.64843	-3.77856	-2.97438	23.1667	0.919054	0.561343	23.1667	0.46126	0.344704
278	23.2083	2.45488	-1.71485	-2.47179	23.25	0.914867	0.559952	23.25	0.458775	0.34357
279	23.2917	-0.319825	-1.05245	-0.621542	23.3333	0.910717	0.558571	23.3333	0.456314	0.342445
280	23.375	0.00853436	-2.12409	-2.29427	23.4167	0.906603	0.557198	23.4167	0.453876	0.341327
281	23.4583	-0.00183262	-2.1165	-3.31801	23.5	0.902526	0.555834	23.5	0.451462	0.340218
282	23.5417	0.721951	-2.2986	-2.68687	23.5833	0.898484	0.554478	23.5833	0.449071	0.339117
283	23.625	0.929407	-0.466876	0.321258	23.6667	0.894478	0.55313	23.6667	0.446702	0.338024
284	23.7083	-0.634279	-0.297915	-0.0248093	23.75	0.890507	0.551791	23.75	0.444356	0.336939
285	23.7917	1.92079	1.06907	0.05449	23.8333	0.88657	0.55046	23.8333	0.442032	0.335862
286	23.875	0.947912	2.27788	-2.59819	23.9167	0.882668	0.549137	23.9167	0.43973	0.334793
287	23.9583	1.52993	3.09724	-3.94069	24	0.878799	0.547823	24	0.437449	0.333731
288	24.0417	3.04778	2.98598	-5.42068	24.0833	0.874964	0.546516	24.0833	0.43519	0.332677
289	24.125	4.56903	3.86014	-5.1506	24.1667	0.871162	0.545218	24.1667	0.432952	0.33163
290	24.2083	4.48593	2.51798	-3.89898	24.25	0.867392	0.543927	24.25	0.430735	0.330591
291	24.2917	2.31421	2.88531	-1.89553	24.3333	0.863655	0.542645	24.3333	0.428538	0.32956
292	24.375	2.92613	2.04898	0.603066	24.4167	0.859949	0.54137	24.4167	0.426362	0.328535
293	24.4583	0.535289	2.82758	-0.830102	24.5	0.856276	0.540103	24.5	0.424206	0.327518
294	24.5417	0.205435	3.31063	1.24776	24.5833	0.852633	0.538844	24.5833	0.42207	0.326508
295	24.625	-3.18686	2.63667	3.50611	24.6667	0.849021	0.537592	24.6667	0.419953	0.325506
296	24.7083	-1.63519	0.65898	4.83916	24.75	0.84544	0.536348	24.75	0.417856	0.32451
297	24.7917	0.046803	1.01923	4.38958	24.8333	0.841889	0.535112	24.8333	0.415778	0.323522
298	24.875	-1.61751	0.225357	-0.520389	24.9167	0.838368	0.533883	24.9167	0.413719	0.32254
299	24.9583	-1.31299	0.650907	-1.44129	25	0.834877	0.532662	25	0.411679	0.321566
300	25.0417	2.42113	1.89877	0.547728	25.0833	0.831414	0.531448	25.0833	0.409657	0.320598
301	25.125	-1.32279	0.910632	-0.166943	25.1667	0.827981	0.530241	25.1667	0.407653	0.319637
302	25.2083	-2.90115	-1.57292	-0.630736	25.25	0.824576	0.529041	25.25	0.405668	0.318683
303	25.2917	2.4735	-1.17128	-2.03404	25.3333	0.8212	0.527849	25.3333	0.4037	0.317735
304	25.375	0.961493	0.432371	1.15288	25.4167	0.817851	0.526664	25.4167	0.40175	0.316794
305	25.4583	5.47674	2.43417	1.89301	25.5	0.81453	0.525486	25.5	0.399818	0.315859
306	25.5417	4.60286	2.01146	0.499433	25.5833	0.811237	0.524315	25.5833	0.397903	0.314931
307	25.625	0.796858	0.853985	0.582551	25.6667	0.80797	0.523151	25.6667	0.396004	0.31401
308	25.7083	-1.86324	2.39144	1.98521	25.75	0.80473	0.521994	25.75	0.394123	0.313094
309	25.7917	-3.62587	2.3767	3.05556	25.8333	0.801517	0.520844	25.8333	0.392258	0.312185
310	25.875	-4.24651	3.82302	3.27095	25.9167	0.79833	0.5197	25.9167	0.39041	0.311283
311	25.9583	-6.88174	5.40587	1.95815	26	0.795169	0.518564	26	0.388578	0.310386
312	26.0417	-9.37401	2.60624	3.27028	26.0833	0.792034	0.517434	26.0833	0.386763	0.309496
313	26.125	-6.71551	1.12443	3.45444	26.1667	0.788924	0.516311	26.1667	0.384963	0.308611
314	26.2083	-2.24548	-0.312503	4.75364	26.25	0.785839	0.515195	26.25	0.383179	0.307733
315	26.2917	1.42841	0.736115	1.0799	26.3333	0.782779	0.514085	26.3333	0.38141	0.306861
316	26.375	-1.18624	0.962862	2.53676	26.4167	0.779744	0.512981	26.4167	0.379657	0.305994
317	26.4583	0.299228	5.37291	2.9623	26.5	0.776732	0.511885	26.5	0.377919	0.305134
318	26.5417	-2.58882	4.77103	3.43436	26.5833	0.773745	0.510794	26.5833	0.376196	0.304279
319	26.625	-2.08182	5.47963	-0.405753	26.6667	0.770782	0.50971	26.6667	0.374488	0.30343
320	26.7083	-2.32377	2.40805	-0.378811	26.75	0.767843	0.508633	26.75	0.372794	0.302587
321	26.7917	-3.08011	2.81157	3.31685	26.8333	0.764926	0.507562	26.8333	0.371115	0.30175
322	26.875	-0.506271	0.0515209	-1.72465	26.9167	0.762033	0.506497	26.9167	0.369451	0.300918
323	26.9583	-1.39834	1.83463	-0.424175	27	0.759163	0.505438	27	0.367801	0.300091
324	27.0417	-6.63714	-1.06991	0.151621	27.0833	0.756315	0.504385	27.0833	0.366164	0.299271
325	27.125	-7.47588	-0.640257	-10.3014	27.1667	0.75349	0.503339	27.1667	0.364542	0.298455
326	27.2083	-8.89491	3.00016	-6.35501	27.25	0.750687	0.502298	27.25	0.362934	0.297645
327	27.2917	-3.63768	7.06852	-7.07916	27.3333	0.747906	0.501264	27.3333	0.361339	0.296841
328	27.375	-0.148976	3.45675	-9.06133	27.4167	0.745146	0.500236	27.4167	0.359757	0.296042
329	27.4583	-3.67895	4.82534	-5.02522	27.5	0.742408	0.499213	27.5	0.358189	0.295248
330	27.5417	-5.41947	4.83592	-7.28423	27.5833	0.739692	0.498197	27.5833	0.356634	0.294459
331	27.625	-7.88016	5.19165	-6.35058	27.6667	0.736996	0.497186	27.6667	0.355092	0.293676
332	27.7083	-10.8505	7.38569	-10.5416	27.75	0.734321	0.496181	27.75	0.353563	0.292898
333	27.7917	-13.7149	4.18357	-4.16724	27.8333	0.731667	0.495182	27.8333	0.352047	0.292125
334	27.875	-13.9271	2.49422	-8.7242	27.9167	0.729033	0.494189	27.9167	0.350543	0.291357
335	27.9583	-10.81	1.65743	-9.94036	28	0.72642	0.493201	28	0.349052	0.290594
336	28.0417	-11.3641	3.2069	-15.1817	28.0833	0.723826	0.492219	28.0833	0.347573	0.289835
337	28.125	-11.0623	5.19285	-18.7411	28.1667	0.721252	0.491243	28.1667	0.346106	0.289082
338	28.2083	-12.9932	6.73271	-16.0532	28.25	0.718698	0.490272	28.25	0.344651	0.288334
339	28.2917	-9.34954	6.26908	-8.33427	28.3333	0.716164	0.489307	28.3333	0.343208	0.287591
340	28.375	-11.8315	6.64524	-11.7984	28.4167	0.713648	0.488347	28.4167	0.341777	0.286852
341	28.4583	-7.43204	9.4733	-11.8202	28.5	0.711152	0.487393	28.5	0.340358	0.286119
342	28.5417	-15.6092	7.45544	-10.0769	28.5833	0.708674	0.486444	28.5833	0.338951	0.28539
343	28.625	-9.39915	8.79842	-11.5974	28.6667	0.706215	0.485501	28.6667	0.337554	0.284665
344	28.7083	-14.7932	1.65368	-11.1109	28.75	0.703775	0.484563	28.75	0.336169	0.283946
345	28.7917	-14.0982	4.46011	-8.75839	28.8333	0.701353	0.48363	28.8333	0.334796	0.283231
346	28.875	-9.18071	0.600967	-4.71065	28.9167	0.698949	0.482702	28.9167	0.333433	0.28252
347	28.9583	-13.9829	2.95228	-4.67698	29	0.696563	0.48178	29	0.332082	0.281814
348	29.0417	-11.9593	4.35602	0.819992	29.0833	0.694195	0.480863	29.0833	0.330741	0.281113
349	29.125	-12.2323	10.4831	-3.0723	29.1667	0.691844	0.479951	29.1667	0.329411	0.280416
350	29.2083	-16.1499	3.69439	-6.3635	29.25	0.689511	0.479044	29.25	0.328091	0.279724
351	29.2917	-17.397	3.19992	-7.66503	29.3333	0.687195	0.478142	29.3333	0.326783	0.279036
352	29.375	-11.4436	-1.55645	-8.68892	29.4167	0.684896	0.477245	29.4167	0.325484	0.278352
353	29.4583	-7.93673	9.37288	-4.76572	29.5	0.682614	0.476354	29.5	0.324196	0.277673
354	29.5417	-10.6432	11.3793	-5.9582	29.5833	0.680349	0.475467	29.5833	0.322918	0.276998
355	29.625	-23.6697	14.2086	-8.61268	29.6667	0.6781	0.474585	29.6667	0.32165	0.276327
356	29.7083	-16.0385	6.33816	-4.29669	29.75	0.675868	0.473708	29.75	0.320392	0.27566
357	29.7917	-10.8307	8.32245	4.08622	29.8333	0.673652	0.472836	29.8333	0.319144	0.274998
358	29.875	17.6301	4.49343	20.5216	29.9167	0.671453	0.471969	29.9167	0.317906	0.27434
359	29.9583	30.243	6.88834	75.335	30	0.669269	0.471107	30	0.316678	0.273686
