# Supplementary material for: Anomalous diffusion and asymmetric tempering memory in neutrophil chemotaxis
Source: PLoS Comput Biol. 2022 May 18;18(5):e1010089. doi: 10.1371/journal.pcbi.1010089 (PMC9154114; doi:10.1371/journal.pcbi.1010089)
Supplement: S4 Data — (XLSX) [file pcbi.1010089.s004.xlsx]

## Sheet: fig. 4a
	celltype	prob(A) x	prob(A) x sd	prob(B) x	prob(B) x sd	prob(C) x	prob(C) x sd	prob(D) x
0	WT	1.01677	0.288494	38.6128	7.83311	60.3704	7.87029	6.50918e-51
1	WT+SB	7.77156e-23	2.66006e-23	92.3179	2.67074	7.68214	2.67074	1.3608e-261
2	TRPC6KO	0.000710738	0.00020307	38.2408	7.68101	61.7584	7.68104	2.76018e-294
3	TRPC6KO+SB	0.014759	0.00431512	35.2047	7.78708	64.7805	7.78768	1.78327e-90

## Sheet: fig. 4b
	celltype	prob(A) y	prob(A) y sd	prob(B) y	prob(B) y sd	prob(C) y	prob(C) y sd	prob(D) y
0	WT	88.1795	3.34568	1.17228	0.36996	10.6482	3.19139	2.84565e-153
1	WT+SB	7.96058e-22	2.58446e-22	17.1907	5.39692	82.8093	5.39692	3.50714e-281
2	TRPC6KO	1.99523	0.547003	54.1849	7.94526	43.8199	7.91723	0
3	TRPC6KO+SB	0.0456743	0.0131994	35.5244	7.66985	64.43	7.67167	1.01783e-154
