# Supplementary material for: Anomalous diffusion and asymmetric tempering memory in neutrophil chemotaxis
Source: PLoS Comput Biol. 2022 May 18;18(5):e1010089. doi: 10.1371/journal.pcbi.1010089 (PMC9154114; doi:10.1371/journal.pcbi.1010089)
Supplement: S5 Data — (XLSX) [file pcbi.1010089.s005.xlsx]

## Sheet: fig. 5a
	time	beta X WT	beta X sd WT	beta X WT+SB	beta X sd WT+SB	beta X TRPC6KO	beta X sd TRPC6KO	beta X TRPC6KO+SB	beta X sd TRPC6KO+SB
0	0.0833333	1.49774	0.0140383	1.68398	0.00729245	1.65513	0.0112657	1.5515	0.0149507
1	0.166667	1.49466	0.0135653	1.677	0.00735853	1.65137	0.0113483	1.54739	0.014626
2	0.25	1.4917	0.01358	1.67011	0.00751941	1.64765	0.0115269	1.54334	0.014484
3	0.333333	1.48885	0.0138619	1.66329	0.00776289	1.64398	0.0117891	1.53938	0.0145046
4	0.416667	1.48608	0.0142962	1.65655	0.00807568	1.64036	0.0121225	1.53548	0.0146666
5	0.5	1.48338	0.0148196	1.64989	0.00844476	1.63679	0.012515	1.53165	0.0149482
6	0.583333	1.48074	0.0153953	1.6433	0.00885822	1.63325	0.0129558	1.52788	0.0153288
7	0.666667	1.47815	0.0160012	1.63678	0.00930572	1.62977	0.0134353	1.52418	0.0157892
8	0.75	1.47561	0.0166238	1.63035	0.00977855	1.62632	0.0139452	1.52054	0.0163125
9	0.833333	1.47312	0.0172544	1.62398	0.0102695	1.62292	0.0144784	1.51696	0.0168844
10	0.916667	1.47067	0.0178876	1.61769	0.0107728	1.61955	0.0150291	1.51344	0.0174928
11	1	1.46826	0.0185198	1.61147	0.0112838	1.61623	0.0155924	1.50997	0.0181277
12	1.08333	1.46588	0.0191483	1.60532	0.0117986	1.61294	0.0161643	1.50656	0.0187809
13	1.16667	1.46355	0.0197717	1.59925	0.0123143	1.6097	0.0167415	1.5032	0.0194461
14	1.25	1.46124	0.0203887	1.59324	0.0128284	1.60649	0.0173214	1.49989	0.020118
15	1.33333	1.45897	0.0209987	1.58731	0.013339	1.60332	0.0179016	1.49663	0.0207923
16	1.41667	1.45673	0.021601	1.58144	0.0138445	1.60018	0.0184806	1.49342	0.0214657
17	1.5	1.45452	0.0221954	1.57564	0.0143437	1.59708	0.0190567	1.49025	0.0221357
18	1.58333	1.45234	0.0227815	1.56991	0.0148356	1.59402	0.0196289	1.48713	0.0228002
19	1.66667	1.45019	0.0233594	1.56424	0.0153195	1.59098	0.0201962	1.48406	0.0234575
20	1.75	1.44807	0.0239288	1.55864	0.0157946	1.58799	0.0207579	1.48103	0.0241064
21	1.83333	1.44597	0.0244898	1.55311	0.0162606	1.58502	0.0213133	1.47804	0.024746
22	1.91667	1.4439	0.0250425	1.54764	0.0167169	1.58209	0.021862	1.47509	0.0253754
23	2	1.44185	0.0255868	1.54224	0.0171634	1.57919	0.0224036	1.47219	0.0259941
24	2.08333	1.43983	0.0261228	1.5369	0.0175997	1.57632	0.0229378	1.46932	0.0266018
25	2.16667	1.43783	0.0266506	1.53162	0.0180258	1.57348	0.0234645	1.46649	0.0271982
26	2.25	1.43586	0.0271702	1.5264	0.0184415	1.57067	0.0239833	1.4637	0.027783
27	2.33333	1.43391	0.0276819	1.52125	0.0188467	1.56789	0.0244944	1.46095	0.0283563
28	2.41667	1.43198	0.0281856	1.51615	0.0192415	1.56513	0.0249975	1.45823	0.028918
29	2.5	1.43007	0.0286815	1.51112	0.0196258	1.56241	0.0254927	1.45555	0.029468
30	2.58333	1.42819	0.0291698	1.50615	0.0199996	1.55972	0.0259799	1.4529	0.0300066
31	2.66667	1.42632	0.0296505	1.50123	0.020363	1.55705	0.0264592	1.45029	0.0305337
32	2.75	1.42448	0.0301237	1.49637	0.0207161	1.55441	0.0269306	1.44771	0.0310495
33	2.83333	1.42265	0.0305897	1.49157	0.021059	1.5518	0.0273942	1.44516	0.0315542
34	2.91667	1.42085	0.0310484	1.48683	0.0213916	1.54921	0.02785	1.44264	0.032048
35	3	1.41906	0.0315	1.48214	0.0217142	1.54665	0.0282981	1.44016	0.0325309
36	3.08333	1.41729	0.0319447	1.47751	0.0220269	1.54412	0.0287386	1.4377	0.0330032
37	3.16667	1.41554	0.0323826	1.47294	0.0223297	1.5416	0.0291716	1.43528	0.0334651
38	3.25	1.41381	0.0328138	1.46842	0.0226228	1.53912	0.0295973	1.43288	0.0339169
39	3.33333	1.4121	0.0332383	1.46395	0.0229064	1.53666	0.0300156	1.43052	0.0343586
40	3.41667	1.4104	0.0336564	1.45954	0.0231805	1.53422	0.0304267	1.42818	0.0347905
41	3.5	1.40873	0.0340681	1.45517	0.0234453	1.53181	0.0308308	1.42587	0.0352128
42	3.58333	1.40706	0.0344736	1.45086	0.023701	1.52941	0.0312279	1.42358	0.0356258
43	3.66667	1.40542	0.0348729	1.44661	0.0239477	1.52705	0.0316181	1.42133	0.0360296
44	3.75	1.40379	0.0352663	1.4424	0.0241855	1.5247	0.0320016	1.4191	0.0364244
45	3.83333	1.40218	0.0356537	1.43824	0.0244147	1.52238	0.0323785	1.41689	0.0368105
46	3.91667	1.40058	0.0360353	1.43414	0.0246353	1.52007	0.032749	1.41471	0.037188
47	4	1.399	0.0364112	1.43008	0.0248475	1.51779	0.033113	1.41255	0.0375571
48	4.08333	1.39743	0.0367815	1.42607	0.0250515	1.51554	0.0334707	1.41042	0.037918
49	4.16667	1.39588	0.0371463	1.42211	0.0252474	1.5133	0.0338223	1.40831	0.038271
50	4.25	1.39434	0.0375058	1.41819	0.0254354	1.51108	0.0341679	1.40623	0.0386162
51	4.33333	1.39282	0.0378599	1.41432	0.0256155	1.50888	0.0345075	1.40417	0.0389537
52	4.41667	1.39131	0.0382089	1.4105	0.0257881	1.5067	0.0348413	1.40213	0.0392838
53	4.5	1.38981	0.0385527	1.40673	0.0259532	1.50454	0.0351693	1.40011	0.0396067
54	4.58333	1.38833	0.0388916	1.403	0.0261109	1.50241	0.0354918	1.39812	0.0399224
55	4.66667	1.38686	0.0392255	1.39931	0.0262615	1.50029	0.0358087	1.39614	0.0402312
56	4.75	1.38541	0.0395546	1.39567	0.026405	1.49819	0.0361203	1.39419	0.0405332
57	4.83333	1.38397	0.039879	1.39207	0.0265416	1.4961	0.0364265	1.39226	0.0408287
58	4.91667	1.38254	0.0401987	1.38852	0.0266716	1.49404	0.0367276	1.39034	0.0411176
59	5	1.38112	0.0405138	1.385	0.0267949	1.49199	0.0370235	1.38845	0.0414003
60	5.08333	1.37972	0.0408245	1.38153	0.0269117	1.48997	0.0373145	1.38658	0.0416768
61	5.16667	1.37833	0.0411307	1.3781	0.0270223	1.48796	0.0376005	1.38473	0.0419473
62	5.25	1.37695	0.0414326	1.37472	0.0271266	1.48596	0.0378817	1.38289	0.0422119
63	5.33333	1.37558	0.0417303	1.37137	0.027225	1.48399	0.0381582	1.38108	0.0424708
64	5.41667	1.37422	0.0420238	1.36806	0.0273174	1.48203	0.03843	1.37928	0.0427241
65	5.5	1.37288	0.0423132	1.36479	0.0274041	1.48008	0.0386973	1.3775	0.0429719
66	5.58333	1.37155	0.0425986	1.36156	0.0274851	1.47816	0.0389601	1.37574	0.0432143
67	5.66667	1.37023	0.04288	1.35837	0.0275606	1.47625	0.0392185	1.374	0.0434515
68	5.75	1.36892	0.0431575	1.35522	0.0276308	1.47436	0.0394727	1.37227	0.0436836
69	5.83333	1.36762	0.0434312	1.35211	0.0276957	1.47248	0.0397225	1.37056	0.0439107
70	5.91667	1.36633	0.0437012	1.34903	0.0277555	1.47062	0.0399683	1.36887	0.044133
71	6	1.36505	0.0439674	1.34599	0.0278102	1.46877	0.04021	1.36719	0.0443504
72	6.08333	1.36379	0.0442301	1.34298	0.0278601	1.46694	0.0404477	1.36553	0.0445632
73	6.16667	1.36253	0.0444892	1.34002	0.0279052	1.46512	0.0406814	1.36389	0.0447714
74	6.25	1.36128	0.0447448	1.33708	0.0279457	1.46332	0.0409114	1.36226	0.0449752
75	6.33333	1.36005	0.0449969	1.33418	0.0279817	1.46153	0.0411375	1.36065	0.0451746
76	6.41667	1.35882	0.0452457	1.33132	0.0280132	1.45976	0.0413599	1.35905	0.0453698
77	6.5	1.3576	0.0454911	1.32849	0.0280405	1.458	0.0415787	1.35747	0.0455608
78	6.58333	1.3564	0.0457333	1.32569	0.0280635	1.45625	0.041794	1.3559	0.0457477
79	6.66667	1.3552	0.0459723	1.32293	0.0280824	1.45452	0.0420057	1.35435	0.0459307
80	6.75	1.35401	0.0462081	1.3202	0.0280974	1.45281	0.0422139	1.35281	0.0461097
81	6.83333	1.35283	0.0464408	1.3175	0.0281085	1.4511	0.0424188	1.35129	0.046285
82	6.91667	1.35167	0.0466705	1.31483	0.0281158	1.44941	0.0426204	1.34978	0.0464565
83	7	1.35051	0.0468971	1.3122	0.0281195	1.44774	0.0428187	1.34828	0.0466243
84	7.08333	1.34935	0.0471209	1.3096	0.0281195	1.44607	0.0430138	1.3468	0.0467886
85	7.16667	1.34821	0.0473417	1.30702	0.0281161	1.44442	0.0432057	1.34533	0.0469494
86	7.25	1.34708	0.0475596	1.30448	0.0281093	1.44279	0.0433946	1.34387	0.0471068
87	7.33333	1.34595	0.0477748	1.30197	0.0280992	1.44116	0.0435804	1.34243	0.0472608
88	7.41667	1.34484	0.0479872	1.29948	0.0280859	1.43955	0.0437633	1.341	0.0474116
89	7.5	1.34373	0.0481969	1.29703	0.0280695	1.43795	0.0439432	1.33958	0.0475591
90	7.58333	1.34263	0.0484039	1.29461	0.0280501	1.43636	0.0441202	1.33818	0.0477036
91	7.66667	1.34154	0.0486083	1.29221	0.0280278	1.43478	0.0442944	1.33678	0.0478449
92	7.75	1.34046	0.04881	1.28984	0.0280026	1.43322	0.0444658	1.3354	0.0479833
93	7.83333	1.33938	0.0490093	1.2875	0.0279746	1.43167	0.0446345	1.33403	0.0481187
94	7.91667	1.33831	0.049206	1.28519	0.0279439	1.43012	0.0448005	1.33268	0.0482512
95	8	1.33726	0.0494003	1.2829	0.0279107	1.4286	0.0449639	1.33133	0.0483809
96	8.08333	1.3362	0.0495922	1.28064	0.0278749	1.42708	0.0451247	1.33	0.0485078
97	8.16667	1.33516	0.0497817	1.27841	0.0278366	1.42557	0.0452829	1.32868	0.0486321
98	8.25	1.33412	0.0499688	1.2762	0.027796	1.42407	0.0454386	1.32736	0.0487537
99	8.33333	1.3331	0.0501536	1.27402	0.0277531	1.42259	0.0455919	1.32606	0.0488727
100	8.41667	1.33207	0.0503361	1.27186	0.0277079	1.42112	0.0457428	1.32478	0.0489891
101	8.5	1.33106	0.0505164	1.26973	0.0276606	1.41965	0.0458912	1.3235	0.0491031
102	8.58333	1.33005	0.0506945	1.26762	0.0276111	1.4182	0.0460374	1.32223	0.0492146
103	8.66667	1.32905	0.0508704	1.26554	0.0275597	1.41676	0.0461812	1.32097	0.0493237
104	8.75	1.32806	0.0510442	1.26348	0.0275063	1.41533	0.0463228	1.31973	0.0494305
105	8.83333	1.32708	0.0512159	1.26145	0.027451	1.41391	0.0464621	1.31849	0.049535
106	8.91667	1.3261	0.0513855	1.25944	0.0273939	1.41249	0.0465993	1.31726	0.0496372
107	9	1.32513	0.0515531	1.25745	0.027335	1.41109	0.0467343	1.31605	0.0497373
108	9.08333	1.32416	0.0517186	1.25548	0.0272744	1.4097	0.0468672	1.31484	0.0498351
109	9.16667	1.3232	0.0518822	1.25354	0.0272121	1.40832	0.046998	1.31364	0.0499309
110	9.25	1.32225	0.0520438	1.25162	0.0271482	1.40695	0.0471268	1.31246	0.0500246
111	9.33333	1.32131	0.0522035	1.24972	0.0270828	1.40559	0.0472536	1.31128	0.0501162
112	9.41667	1.32037	0.0523614	1.24784	0.027016	1.40423	0.0473783	1.31011	0.0502059
113	9.5	1.31943	0.0525173	1.24599	0.0269477	1.40289	0.0475012	1.30895	0.0502936
114	9.58333	1.31851	0.0526714	1.24415	0.026878	1.40156	0.0476221	1.3078	0.0503793
115	9.66667	1.31759	0.0528237	1.24234	0.026807	1.40023	0.0477412	1.30666	0.0504632
116	9.75	1.31668	0.0529742	1.24055	0.0267347	1.39892	0.0478584	1.30553	0.0505453
117	9.83333	1.31577	0.053123	1.23877	0.0266612	1.39761	0.0479737	1.30441	0.0506255
118	9.91667	1.31487	0.05327	1.23702	0.0265866	1.39631	0.0480873	1.30329	0.050704
119	10	1.31397	0.0534154	1.23529	0.0265108	1.39502	0.0481991	1.30219	0.0507807
120	10.0833	1.31308	0.053559	1.23358	0.0264339	1.39374	0.0483092	1.30109	0.0508557
121	10.1667	1.3122	0.053701	1.23188	0.026356	1.39247	0.0484175	1.3	0.0509291
122	10.25	1.31132	0.0538414	1.23021	0.0262771	1.39121	0.0485242	1.29892	0.0510008
123	10.3333	1.31045	0.0539801	1.22855	0.0261972	1.38995	0.0486292	1.29785	0.0510709
124	10.4167	1.30958	0.0541173	1.22691	0.0261164	1.38871	0.0487326	1.29678	0.0511394
125	10.5	1.30872	0.0542529	1.22529	0.0260348	1.38747	0.0488344	1.29573	0.0512064
126	10.5833	1.30787	0.054387	1.22369	0.0259523	1.38624	0.0489347	1.29468	0.0512718
127	10.6667	1.30702	0.0545195	1.22211	0.025869	1.38502	0.0490333	1.29364	0.0513358
128	10.75	1.30617	0.0546505	1.22054	0.025785	1.38381	0.0491304	1.29261	0.0513983
129	10.8333	1.30533	0.0547801	1.21899	0.0257003	1.3826	0.0492261	1.29158	0.0514594
130	10.9167	1.3045	0.0549082	1.21746	0.0256148	1.3814	0.0493202	1.29056	0.051519
131	11	1.30367	0.0550349	1.21595	0.0255288	1.38021	0.0494129	1.28955	0.0515773
132	11.0833	1.30285	0.0551601	1.21445	0.0254421	1.37903	0.0495041	1.28855	0.0516342
133	11.1667	1.30203	0.055284	1.21297	0.0253548	1.37786	0.049594	1.28756	0.0516898
134	11.25	1.30122	0.0554065	1.2115	0.025267	1.37669	0.0496824	1.28657	0.051744
135	11.3333	1.30041	0.0555276	1.21005	0.0251787	1.37553	0.0497695	1.28559	0.051797
136	11.4167	1.29961	0.0556474	1.20862	0.0250899	1.37438	0.0498552	1.28461	0.0518487
137	11.5	1.29881	0.0557659	1.2072	0.0250007	1.37324	0.0499396	1.28365	0.0518992
138	11.5833	1.29802	0.055883	1.2058	0.024911	1.3721	0.0500226	1.28269	0.0519485
139	11.6667	1.29723	0.0559989	1.20441	0.0248209	1.37097	0.0501044	1.28173	0.0519966
140	11.75	1.29645	0.0561135	1.20304	0.0247304	1.36985	0.0501849	1.28079	0.0520435
141	11.8333	1.29567	0.0562269	1.20168	0.0246396	1.36873	0.0502642	1.27985	0.0520893
142	11.9167	1.2949	0.056339	1.20034	0.0245485	1.36762	0.0503422	1.27892	0.0521339
143	12	1.29413	0.0564499	1.19901	0.0244571	1.36652	0.050419	1.27799	0.0521774
144	12.0833	1.29337	0.0565596	1.1977	0.0243654	1.36543	0.0504946	1.27707	0.0522199
145	12.1667	1.29261	0.0566681	1.1964	0.0242735	1.36434	0.050569	1.27616	0.0522612
146	12.25	1.29185	0.0567755	1.19511	0.0241814	1.36326	0.0506423	1.27525	0.0523016
147	12.3333	1.2911	0.0568817	1.19384	0.0240891	1.36218	0.0507144	1.27435	0.0523408
148	12.4167	1.29036	0.0569867	1.19258	0.0239965	1.36111	0.0507854	1.27346	0.0523791
149	12.5	1.28962	0.0570906	1.19133	0.0239039	1.36005	0.0508553	1.27257	0.0524164
150	12.5833	1.28888	0.0571935	1.1901	0.0238111	1.359	0.0509241	1.27169	0.0524527
151	12.6667	1.28815	0.0572952	1.18888	0.0237182	1.35795	0.0509918	1.27081	0.0524881
152	12.75	1.28742	0.0573958	1.18768	0.0236252	1.35691	0.0510585	1.26994	0.0525225
153	12.8333	1.2867	0.0574954	1.18648	0.0235321	1.35587	0.0511241	1.26908	0.052556
154	12.9167	1.28598	0.0575939	1.1853	0.0234389	1.35484	0.0511887	1.26822	0.0525885
155	13	1.28526	0.0576914	1.18413	0.0233458	1.35382	0.0512522	1.26736	0.0526202
156	13.0833	1.28455	0.0577879	1.18298	0.0232526	1.3528	0.0513148	1.26652	0.052651
157	13.1667	1.28385	0.0578833	1.18183	0.0231594	1.35179	0.0513763	1.26568	0.052681
158	13.25	1.28314	0.0579778	1.1807	0.0230662	1.35079	0.0514369	1.26484	0.0527101
159	13.3333	1.28244	0.0580712	1.17958	0.022973	1.34979	0.0514965	1.26401	0.0527383
160	13.4167	1.28175	0.0581637	1.17847	0.0228799	1.3488	0.0515552	1.26319	0.0527658
161	13.5	1.28106	0.0582552	1.17737	0.0227869	1.34781	0.051613	1.26237	0.0527924
162	13.5833	1.28037	0.0583458	1.17629	0.0226939	1.34683	0.0516698	1.26155	0.0528183
163	13.6667	1.27969	0.0584354	1.17521	0.022601	1.34585	0.0517257	1.26074	0.0528434
164	13.75	1.27901	0.0585241	1.17415	0.0225082	1.34488	0.0517807	1.25994	0.0528677
165	13.8333	1.27833	0.0586119	1.1731	0.0224155	1.34392	0.0518349	1.25914	0.0528913
166	13.9167	1.27766	0.0586988	1.17205	0.022323	1.34296	0.0518882	1.25835	0.0529141
167	14	1.27699	0.0587848	1.17102	0.0222306	1.34201	0.0519406	1.25756	0.0529362
168	14.0833	1.27633	0.0588699	1.17	0.0221383	1.34106	0.0519922	1.25678	0.0529576
169	14.1667	1.27567	0.0589541	1.16899	0.0220462	1.34012	0.0520429	1.256	0.0529783
170	14.25	1.27501	0.0590375	1.16799	0.0219543	1.33918	0.0520929	1.25523	0.0529983
171	14.3333	1.27436	0.05912	1.167	0.0218626	1.33825	0.052142	1.25446	0.0530177
172	14.4167	1.27371	0.0592017	1.16602	0.021771	1.33732	0.0521903	1.2537	0.0530363
173	14.5	1.27307	0.0592826	1.16505	0.0216797	1.3364	0.0522378	1.25294	0.0530544
174	14.5833	1.27242	0.0593626	1.16408	0.0215886	1.33549	0.0522846	1.25219	0.0530718
175	14.6667	1.27179	0.0594419	1.16313	0.0214977	1.33458	0.0523306	1.25144	0.0530885
176	14.75	1.27115	0.0595203	1.16219	0.021407	1.33367	0.0523758	1.2507	0.0531046
177	14.8333	1.27052	0.0595979	1.16126	0.0213166	1.33277	0.0524203	1.24996	0.0531202
178	14.9167	1.26989	0.0596748	1.16033	0.0212264	1.33188	0.0524641	1.24922	0.0531351
179	15	1.26927	0.0597509	1.15942	0.0211365	1.33099	0.0525071	1.24849	0.0531494
180	15.0833	1.26864	0.0598262	1.15851	0.0210468	1.3301	0.0525494	1.24777	0.0531632
181	15.1667	1.26803	0.0599008	1.15762	0.0209574	1.32922	0.052591	1.24705	0.0531764
182	15.25	1.26741	0.0599746	1.15673	0.0208683	1.32835	0.052632	1.24633	0.053189
183	15.3333	1.2668	0.0600477	1.15585	0.0207795	1.32748	0.0526722	1.24562	0.0532011
184	15.4167	1.26619	0.0601201	1.15498	0.020691	1.32661	0.0527117	1.24491	0.0532127
185	15.5	1.26559	0.0601917	1.15412	0.0206028	1.32575	0.0527506	1.24421	0.0532237
186	15.5833	1.26499	0.0602627	1.15327	0.0205149	1.3249	0.0527889	1.24351	0.0532342
187	15.6667	1.26439	0.0603329	1.15242	0.0204273	1.32405	0.0528265	1.24281	0.0532442
188	15.75	1.26379	0.0604024	1.15158	0.02034	1.3232	0.0528634	1.24212	0.0532536
189	15.8333	1.2632	0.0604713	1.15075	0.020253	1.32236	0.0528997	1.24144	0.0532626
190	15.9167	1.26261	0.0605395	1.14993	0.0201664	1.32152	0.0529354	1.24075	0.0532711
191	16	1.26202	0.060607	1.14912	0.0200801	1.32069	0.0529705	1.24007	0.0532791
192	16.0833	1.26144	0.0606739	1.14831	0.0199941	1.31986	0.053005	1.2394	0.0532867
193	16.1667	1.26086	0.0607401	1.14752	0.0199085	1.31904	0.0530388	1.23873	0.0532937
194	16.25	1.26028	0.0608056	1.14673	0.0198232	1.31822	0.0530721	1.23806	0.0533004
195	16.3333	1.25971	0.0608705	1.14594	0.0197383	1.3174	0.0531048	1.2374	0.0533065
196	16.4167	1.25914	0.0609348	1.14517	0.0196537	1.31659	0.0531369	1.23674	0.0533123
197	16.5	1.25857	0.0609985	1.1444	0.0195695	1.31579	0.0531685	1.23609	0.0533176
198	16.5833	1.258	0.0610615	1.14364	0.0194856	1.31498	0.0531995	1.23544	0.0533224
199	16.6667	1.25744	0.0611239	1.14288	0.0194021	1.31419	0.0532299	1.23479	0.0533269
200	16.75	1.25688	0.0611857	1.14214	0.019319	1.31339	0.0532598	1.23415	0.0533309
201	16.8333	1.25633	0.061247	1.1414	0.0192363	1.3126	0.0532892	1.23351	0.0533345
202	16.9167	1.25577	0.0613076	1.14066	0.0191539	1.31182	0.053318	1.23287	0.0533378
203	17	1.25522	0.0613677	1.13994	0.0190719	1.31104	0.0533463	1.23224	0.0533406
204	17.0833	1.25467	0.0614271	1.13922	0.0189903	1.31026	0.0533741	1.23161	0.0533431
205	17.1667	1.25413	0.061486	1.13851	0.018909	1.30949	0.0534013	1.23099	0.0533451
206	17.25	1.25358	0.0615444	1.1378	0.0188281	1.30872	0.0534281	1.23036	0.0533468
207	17.3333	1.25304	0.0616021	1.1371	0.0187477	1.30795	0.0534544	1.22975	0.0533482
208	17.4167	1.25251	0.0616594	1.13641	0.0186676	1.30719	0.0534802	1.22913	0.0533491
209	17.5	1.25197	0.0617161	1.13572	0.0185879	1.30644	0.0535055	1.22852	0.0533497
210	17.5833	1.25144	0.0617722	1.13504	0.0185085	1.30568	0.0535303	1.22791	0.05335
211	17.6667	1.25091	0.0618278	1.13436	0.0184296	1.30493	0.0535546	1.22731	0.0533499
212	17.75	1.25038	0.0618829	1.13369	0.0183511	1.30419	0.0535785	1.22671	0.0533495
213	17.8333	1.24986	0.0619374	1.13303	0.0182729	1.30345	0.0536019	1.22611	0.0533488
214	17.9167	1.24934	0.0619915	1.13237	0.0181952	1.30271	0.0536249	1.22552	0.0533477
215	18	1.24882	0.062045	1.13172	0.0181178	1.30198	0.0536474	1.22493	0.0533463
216	18.0833	1.2483	0.062098	1.13108	0.0180409	1.30125	0.0536695	1.22434	0.0533446
217	18.1667	1.24779	0.0621505	1.13044	0.0179643	1.30052	0.0536911	1.22375	0.0533425
218	18.25	1.24728	0.0622026	1.12981	0.0178882	1.2998	0.0537123	1.22317	0.0533402
219	18.3333	1.24677	0.0622541	1.12918	0.0178124	1.29908	0.0537331	1.2226	0.0533376
220	18.4167	1.24626	0.0623051	1.12855	0.0177371	1.29836	0.0537535	1.22202	0.0533346
221	18.5	1.24576	0.0623557	1.12794	0.0176621	1.29765	0.0537734	1.22145	0.0533314
222	18.5833	1.24526	0.0624058	1.12733	0.0175875	1.29694	0.053793	1.22088	0.0533279
223	18.6667	1.24476	0.0624554	1.12672	0.0175134	1.29624	0.0538121	1.22032	0.0533241
224	18.75	1.24426	0.0625046	1.12612	0.0174396	1.29553	0.0538308	1.21975	0.05332
225	18.8333	1.24376	0.0625533	1.12552	0.0173662	1.29484	0.0538492	1.2192	0.0533157
226	18.9167	1.24327	0.0626015	1.12493	0.0172933	1.29414	0.0538671	1.21864	0.0533111
227	19	1.24278	0.0626493	1.12435	0.0172207	1.29345	0.0538847	1.21809	0.0533062
228	19.0833	1.24229	0.0626967	1.12377	0.0171485	1.29276	0.0539018	1.21754	0.0533011
229	19.1667	1.24181	0.0627436	1.12319	0.0170767	1.29208	0.0539186	1.21699	0.0532957
230	19.25	1.24133	0.0627901	1.12262	0.0170054	1.2914	0.0539351	1.21644	0.05329
231	19.3333	1.24084	0.0628361	1.12205	0.0169344	1.29072	0.0539511	1.2159	0.0532841
232	19.4167	1.24037	0.0628817	1.12149	0.0168638	1.29004	0.0539669	1.21536	0.053278
233	19.5	1.23989	0.0629269	1.12094	0.0167936	1.28937	0.0539822	1.21483	0.0532716
234	19.5833	1.23942	0.0629717	1.12039	0.0167238	1.28871	0.0539972	1.2143	0.053265
235	19.6667	1.23894	0.0630161	1.11984	0.0166544	1.28804	0.0540119	1.21377	0.0532582
236	19.75	1.23847	0.06306	1.1193	0.0165854	1.28738	0.0540262	1.21324	0.0532511
237	19.8333	1.23801	0.0631036	1.11876	0.0165168	1.28672	0.0540401	1.21271	0.0532438
238	19.9167	1.23754	0.0631467	1.11823	0.0164486	1.28607	0.0540538	1.21219	0.0532363
239	20	1.23708	0.0631895	1.1177	0.0163808	1.28541	0.0540671	1.21167	0.0532286
240	20.0833	1.23662	0.0632318	1.11717	0.0163134	1.28476	0.05408	1.21116	0.0532206
241	20.1667	1.23616	0.0632738	1.11665	0.0162463	1.28412	0.0540927	1.21064	0.0532125
242	20.25	1.2357	0.0633154	1.11614	0.0161797	1.28348	0.054105	1.21013	0.0532041
243	20.3333	1.23525	0.0633566	1.11563	0.0161134	1.28284	0.054117	1.20962	0.0531956
244	20.4167	1.23479	0.0633974	1.11512	0.0160475	1.2822	0.0541287	1.20912	0.0531868
245	20.5	1.23434	0.0634378	1.11461	0.015982	1.28157	0.0541401	1.20861	0.0531779
246	20.5833	1.23389	0.0634779	1.11412	0.0159169	1.28094	0.0541512	1.20811	0.0531687
247	20.6667	1.23345	0.0635176	1.11362	0.0158522	1.28031	0.054162	1.20762	0.0531594
248	20.75	1.233	0.063557	1.11313	0.0157878	1.27968	0.0541725	1.20712	0.0531498
249	20.8333	1.23256	0.063596	1.11264	0.0157239	1.27906	0.0541827	1.20663	0.0531401
250	20.9167	1.23212	0.0636346	1.11216	0.0156603	1.27844	0.0541926	1.20614	0.0531303
251	21	1.23168	0.0636729	1.11168	0.0155971	1.27783	0.0542023	1.20565	0.0531202
252	21.0833	1.23124	0.0637108	1.11121	0.0155342	1.27721	0.0542116	1.20516	0.0531099
253	21.1667	1.23081	0.0637484	1.11073	0.0154717	1.2766	0.0542207	1.20468	0.0530995
254	21.25	1.23037	0.0637856	1.11027	0.0154096	1.27599	0.0542295	1.2042	0.0530889
255	21.3333	1.22994	0.0638225	1.1098	0.0153479	1.27539	0.054238	1.20372	0.0530782
256	21.4167	1.22951	0.0638591	1.10934	0.0152866	1.27479	0.0542463	1.20324	0.0530673
257	21.5	1.22909	0.0638954	1.10889	0.0152256	1.27419	0.0542542	1.20277	0.0530562
258	21.5833	1.22866	0.0639313	1.10843	0.015165	1.27359	0.054262	1.2023	0.053045
259	21.6667	1.22824	0.0639669	1.10798	0.0151047	1.273	0.0542694	1.20183	0.0530336
260	21.75	1.22782	0.0640021	1.10754	0.0150448	1.27241	0.0542766	1.20136	0.0530221
261	21.8333	1.2274	0.0640371	1.10709	0.0149853	1.27182	0.0542836	1.2009	0.0530104
262	21.9167	1.22698	0.0640717	1.10666	0.0149261	1.27123	0.0542903	1.20044	0.0529985
263	22	1.22656	0.064106	1.10622	0.0148673	1.27065	0.0542968	1.19998	0.0529865
264	22.0833	1.22615	0.06414	1.10579	0.0148088	1.27007	0.054303	1.19952	0.0529744
265	22.1667	1.22573	0.0641737	1.10536	0.0147507	1.26949	0.054309	1.19906	0.0529622
266	22.25	1.22532	0.0642071	1.10493	0.0146929	1.26892	0.0543147	1.19861	0.0529498
267	22.3333	1.22491	0.0642402	1.10451	0.0146355	1.26834	0.0543202	1.19816	0.0529372
268	22.4167	1.22451	0.064273	1.10409	0.0145785	1.26777	0.0543255	1.19771	0.0529245
269	22.5	1.2241	0.0643055	1.10368	0.0145218	1.26721	0.0543305	1.19726	0.0529117
270	22.5833	1.2237	0.0643377	1.10326	0.0144654	1.26664	0.0543353	1.19682	0.0528988
271	22.6667	1.22329	0.0643696	1.10285	0.0144094	1.26608	0.0543399	1.19638	0.0528857
272	22.75	1.22289	0.0644013	1.10245	0.0143537	1.26552	0.0543443	1.19594	0.0528726
273	22.8333	1.2225	0.0644326	1.10204	0.0142983	1.26496	0.0543484	1.1955	0.0528592
274	22.9167	1.2221	0.0644637	1.10164	0.0142433	1.26441	0.0543524	1.19506	0.0528458
275	23	1.2217	0.0644945	1.10124	0.0141887	1.26385	0.0543561	1.19463	0.0528323
276	23.0833	1.22131	0.064525	1.10085	0.0141343	1.2633	0.0543596	1.1942	0.0528186
277	23.1667	1.22092	0.0645552	1.10046	0.0140803	1.26275	0.0543629	1.19377	0.0528048
278	23.25	1.22053	0.0645852	1.10007	0.0140266	1.26221	0.054366	1.19334	0.0527909
279	23.3333	1.22014	0.0646149	1.09968	0.0139733	1.26167	0.0543689	1.19291	0.0527769
280	23.4167	1.21975	0.0646443	1.0993	0.0139203	1.26113	0.0543716	1.19249	0.0527628
281	23.5	1.21936	0.0646735	1.09892	0.0138676	1.26059	0.0543741	1.19207	0.0527486
282	23.5833	1.21898	0.0647024	1.09854	0.0138152	1.26005	0.0543763	1.19165	0.0527343
283	23.6667	1.2186	0.064731	1.09817	0.0137631	1.25952	0.0543784	1.19123	0.0527199
284	23.75	1.21822	0.0647594	1.0978	0.0137114	1.25899	0.0543804	1.19081	0.0527053
285	23.8333	1.21784	0.0647876	1.09743	0.01366	1.25846	0.0543821	1.1904	0.0526907
286	23.9167	1.21746	0.0648155	1.09706	0.0136089	1.25793	0.0543836	1.18999	0.052676
287	24	1.21708	0.0648431	1.0967	0.0135581	1.25741	0.0543849	1.18958	0.0526612
288	24.0833	1.21671	0.0648705	1.09634	0.0135076	1.25688	0.0543861	1.18917	0.0526463
289	24.1667	1.21634	0.0648976	1.09598	0.0134574	1.25636	0.0543871	1.18876	0.0526313
290	24.25	1.21596	0.0649245	1.09562	0.0134076	1.25584	0.0543879	1.18836	0.0526162
291	24.3333	1.21559	0.0649512	1.09527	0.013358	1.25533	0.0543885	1.18795	0.052601
292	24.4167	1.21523	0.0649776	1.09492	0.0133087	1.25482	0.0543889	1.18755	0.0525857
293	24.5	1.21486	0.0650038	1.09457	0.0132598	1.2543	0.0543892	1.18715	0.0525703
294	24.5833	1.21449	0.0650297	1.09422	0.0132111	1.2538	0.0543893	1.18676	0.0525549
295	24.6667	1.21413	0.0650555	1.09388	0.0131627	1.25329	0.0543893	1.18636	0.0525394
296	24.75	1.21377	0.0650809	1.09354	0.0131147	1.25278	0.054389	1.18597	0.0525237
297	24.8333	1.2134	0.0651062	1.0932	0.0130669	1.25228	0.0543886	1.18557	0.0525081
298	24.9167	1.21304	0.0651312	1.09286	0.0130194	1.25178	0.0543881	1.18518	0.0524923
299	25	1.21269	0.0651561	1.09253	0.0129722	1.25128	0.0543874	1.18479	0.0524764
300	25.0833	1.21233	0.0651806	1.0922	0.0129253	1.25078	0.0543865	1.18441	0.0524605
301	25.1667	1.21197	0.065205	1.09187	0.0128787	1.25029	0.0543854	1.18402	0.0524445
302	25.25	1.21162	0.0652292	1.09154	0.0128324	1.2498	0.0543843	1.18364	0.0524284
303	25.3333	1.21127	0.0652531	1.09122	0.0127863	1.24931	0.0543829	1.18326	0.0524123
304	25.4167	1.21092	0.0652768	1.09089	0.0127405	1.24882	0.0543814	1.18288	0.0523961
305	25.5	1.21057	0.0653004	1.09057	0.0126951	1.24833	0.0543798	1.1825	0.0523798
306	25.5833	1.21022	0.0653237	1.09025	0.0126498	1.24785	0.054378	1.18212	0.0523635
307	25.6667	1.20987	0.0653467	1.08994	0.0126049	1.24737	0.054376	1.18175	0.052347
308	25.75	1.20952	0.0653696	1.08962	0.0125602	1.24688	0.054374	1.18137	0.0523306
309	25.8333	1.20918	0.0653923	1.08931	0.0125158	1.24641	0.0543717	1.181	0.052314
310	25.9167	1.20884	0.0654148	1.089	0.0124717	1.24593	0.0543694	1.18063	0.0522974
311	26	1.20849	0.0654371	1.0887	0.0124278	1.24546	0.0543668	1.18026	0.0522807
312	26.0833	1.20815	0.0654592	1.08839	0.0123842	1.24498	0.0543642	1.1799	0.052264
313	26.1667	1.20781	0.065481	1.08809	0.0123409	1.24451	0.0543614	1.17953	0.0522472
314	26.25	1.20748	0.0655027	1.08779	0.0122978	1.24404	0.0543585	1.17917	0.0522303
315	26.3333	1.20714	0.0655242	1.08749	0.012255	1.24358	0.0543554	1.17881	0.0522134
316	26.4167	1.2068	0.0655455	1.08719	0.0122125	1.24311	0.0543523	1.17845	0.0521965
317	26.5	1.20647	0.0655666	1.08689	0.0121702	1.24265	0.0543489	1.17809	0.0521795
318	26.5833	1.20614	0.0655876	1.0866	0.0121281	1.24219	0.0543455	1.17773	0.0521624
319	26.6667	1.20581	0.0656083	1.08631	0.0120863	1.24173	0.0543419	1.17737	0.0521453
320	26.75	1.20548	0.0656288	1.08602	0.0120448	1.24127	0.0543382	1.17702	0.0521281
321	26.8333	1.20515	0.0656492	1.08573	0.0120035	1.24081	0.0543344	1.17667	0.0521108
322	26.9167	1.20482	0.0656694	1.08544	0.0119625	1.24036	0.0543305	1.17632	0.0520936
323	27	1.20449	0.0656894	1.08516	0.0119217	1.23991	0.0543264	1.17597	0.0520762
324	27.0833	1.20417	0.0657092	1.08488	0.0118811	1.23946	0.0543222	1.17562	0.0520589
325	27.1667	1.20384	0.0657288	1.0846	0.0118408	1.23901	0.0543179	1.17527	0.0520414
326	27.25	1.20352	0.0657483	1.08432	0.0118007	1.23856	0.0543135	1.17492	0.052024
327	27.3333	1.2032	0.0657676	1.08404	0.0117609	1.23812	0.0543089	1.17458	0.0520065
328	27.4167	1.20288	0.0657867	1.08377	0.0117213	1.23767	0.0543043	1.17424	0.0519889
329	27.5	1.20256	0.0658057	1.08349	0.0116819	1.23723	0.0542995	1.1739	0.0519713
330	27.5833	1.20224	0.0658244	1.08322	0.0116428	1.23679	0.0542946	1.17356	0.0519537
331	27.6667	1.20192	0.065843	1.08295	0.0116039	1.23635	0.0542896	1.17322	0.051936
332	27.75	1.20161	0.0658615	1.08268	0.0115653	1.23592	0.0542845	1.17288	0.0519183
333	27.8333	1.20129	0.0658798	1.08242	0.0115268	1.23548	0.0542793	1.17255	0.0519005
334	27.9167	1.20098	0.0658979	1.08215	0.0114886	1.23505	0.054274	1.17221	0.0518827
335	28	1.20067	0.0659158	1.08189	0.0114507	1.23462	0.0542686	1.17188	0.0518649
336	28.0833	1.20036	0.0659336	1.08163	0.0114129	1.23419	0.0542631	1.17155	0.051847
337	28.1667	1.20005	0.0659512	1.08137	0.0113754	1.23376	0.0542574	1.17122	0.0518291
338	28.25	1.19974	0.0659687	1.08111	0.0113381	1.23333	0.0542517	1.17089	0.0518111
339	28.3333	1.19943	0.065986	1.08085	0.011301	1.23291	0.0542459	1.17056	0.0517932
340	28.4167	1.19913	0.0660031	1.0806	0.0112641	1.23249	0.0542399	1.17024	0.0517752
341	28.5	1.19882	0.0660201	1.08035	0.0112274	1.23206	0.0542339	1.16991	0.0517571
342	28.5833	1.19852	0.066037	1.08009	0.011191	1.23164	0.0542278	1.16959	0.051739
343	28.6667	1.19821	0.0660536	1.07984	0.0111548	1.23123	0.0542216	1.16927	0.0517209
344	28.75	1.19791	0.0660702	1.0796	0.0111187	1.23081	0.0542152	1.16895	0.0517028
345	28.8333	1.19761	0.0660866	1.07935	0.0110829	1.23039	0.0542088	1.16863	0.0516846
346	28.9167	1.19731	0.0661028	1.0791	0.0110473	1.22998	0.0542023	1.16831	0.0516664
347	29	1.19701	0.0661189	1.07886	0.0110119	1.22957	0.0541957	1.16799	0.0516482
348	29.0833	1.19671	0.0661348	1.07862	0.0109768	1.22916	0.054189	1.16768	0.0516299
349	29.1667	1.19642	0.0661506	1.07837	0.0109418	1.22875	0.0541823	1.16736	0.0516117
350	29.25	1.19612	0.0661663	1.07813	0.010907	1.22834	0.0541754	1.16705	0.0515934
351	29.3333	1.19583	0.0661818	1.0779	0.0108724	1.22794	0.0541684	1.16674	0.051575
352	29.4167	1.19553	0.0661971	1.07766	0.010838	1.22753	0.0541614	1.16643	0.0515567
353	29.5	1.19524	0.0662124	1.07742	0.0108038	1.22713	0.0541543	1.16612	0.0515383
354	29.5833	1.19495	0.0662274	1.07719	0.0107699	1.22673	0.0541471	1.16581	0.0515199
355	29.6667	1.19466	0.0662424	1.07696	0.0107361	1.22633	0.0541398	1.1655	0.0515014
356	29.75	1.19437	0.0662572	1.07673	0.0107025	1.22593	0.0541324	1.1652	0.051483
357	29.8333	1.19408	0.0662719	1.0765	0.0106691	1.22553	0.0541249	1.16489	0.0514645
358	29.9167	1.1938	0.0662864	1.07627	0.0106359	1.22514	0.0541174	1.16459	0.051446
359	30	1.19351	0.0663008	1.07604	0.0106028	1.22474	0.0541098	1.16429	0.0514275
360	30.0833	1.19323	0.0663151	1.07581	0.01057	1.22435	0.0541021	1.16399	0.051409

## Sheet: fig. 5b
	time	beta Y WT	beta Y sd WT	beta Y WT+SB	beta Y sd WT+SB	beta Y TRPC6KO	beta Y sd TRPC6KO	beta Y TRPC6KO+SB	beta Y sd TRPC6KO+SB
0	0.0833333	1.52746	0.0126368	1.72166	0.00669245	1.64193	0.0113669	1.58354	0.012957
1	0.166667	1.52746	0.0126368	1.71185	0.00680804	1.64071	0.0114083	1.58038	0.0129105
2	0.25	1.52746	0.0126368	1.70233	0.00722636	1.6395	0.0114658	1.57725	0.0129426
3	0.333333	1.52746	0.0126368	1.6931	0.00783406	1.63829	0.0115387	1.57417	0.0130465
4	0.416667	1.52746	0.0126368	1.68413	0.00854468	1.63708	0.0116267	1.57112	0.0132151
5	0.5	1.52746	0.0126368	1.67541	0.00930153	1.63587	0.011729	1.56811	0.0134409
6	0.583333	1.52746	0.0126368	1.66693	0.0100702	1.63467	0.0118451	1.56514	0.0137168
7	0.666667	1.52746	0.0126368	1.65869	0.0108307	1.63347	0.0119743	1.5622	0.0140359
8	0.75	1.52746	0.0126368	1.65066	0.0115717	1.63227	0.0121161	1.5593	0.0143918
9	0.833333	1.52746	0.0126368	1.64284	0.0122871	1.63108	0.0122698	1.55643	0.0147786
10	0.916667	1.52746	0.0126368	1.63522	0.0129741	1.62989	0.0124346	1.55359	0.015191
11	1	1.52746	0.0126368	1.6278	0.0136317	1.6287	0.0126101	1.55079	0.0156244
12	1.08333	1.52746	0.0126368	1.62056	0.0142599	1.62751	0.0127954	1.54802	0.0160747
13	1.16667	1.52746	0.0126368	1.6135	0.0148595	1.62633	0.0129901	1.54528	0.0165385
14	1.25	1.52746	0.0126368	1.60661	0.0154317	1.62515	0.0131935	1.54258	0.0170127
15	1.33333	1.52746	0.0126368	1.59988	0.0159778	1.62398	0.013405	1.5399	0.0174947
16	1.41667	1.52746	0.0126368	1.59331	0.0164993	1.6228	0.013624	1.53725	0.0179823
17	1.5	1.52746	0.0126368	1.58689	0.0169975	1.62163	0.0138501	1.53463	0.0184735
18	1.58333	1.52746	0.0126368	1.58062	0.0174739	1.62046	0.0140827	1.53204	0.0189669
19	1.66667	1.52746	0.0126368	1.57448	0.0179298	1.61929	0.0143213	1.52948	0.0194611
20	1.75	1.52746	0.0126368	1.56849	0.0183667	1.61813	0.0145655	1.52695	0.0199548
21	1.83333	1.52746	0.0126368	1.56262	0.0187856	1.61697	0.0148148	1.52444	0.0204471
22	1.91667	1.52746	0.0126368	1.55689	0.0191878	1.61581	0.0150689	1.52196	0.0209373
23	2	1.52746	0.0126368	1.55127	0.0195744	1.61466	0.0153273	1.51951	0.0214246
24	2.08333	1.52746	0.0126368	1.54577	0.0199463	1.6135	0.0155896	1.51708	0.0219084
25	2.16667	1.52746	0.0126368	1.54039	0.0203045	1.61235	0.0158556	1.51467	0.0223883
26	2.25	1.52746	0.0126368	1.53512	0.0206498	1.61121	0.016125	1.5123	0.0228639
27	2.33333	1.52746	0.0126368	1.52996	0.0209831	1.61006	0.0163973	1.50994	0.0233348
28	2.41667	1.52746	0.0126368	1.5249	0.0213051	1.60892	0.0166724	1.50761	0.0238008
29	2.5	1.52746	0.0126368	1.51994	0.0216165	1.60778	0.0169499	1.50531	0.0242617
30	2.58333	1.52746	0.0126368	1.51507	0.0219179	1.60665	0.0172297	1.50302	0.0247172
31	2.66667	1.52746	0.0126368	1.51031	0.0222099	1.60551	0.0175115	1.50076	0.0251673
32	2.75	1.52746	0.0126368	1.50563	0.0224931	1.60438	0.0177951	1.49852	0.0256118
33	2.83333	1.52746	0.0126368	1.50105	0.022768	1.60325	0.0180802	1.49631	0.0260507
34	2.91667	1.52746	0.0126368	1.49655	0.023035	1.60213	0.0183668	1.49411	0.0264839
35	3	1.52746	0.0126368	1.49213	0.0232946	1.60101	0.0186546	1.49194	0.0269113
36	3.08333	1.52746	0.0126368	1.4878	0.0235472	1.59989	0.0189435	1.48979	0.027333
37	3.16667	1.52746	0.0126368	1.48354	0.0237931	1.59877	0.0192333	1.48766	0.027749
38	3.25	1.52746	0.0126368	1.47936	0.0240327	1.59765	0.0195239	1.48555	0.0281592
39	3.33333	1.52746	0.0126368	1.47526	0.0242663	1.59654	0.0198151	1.48346	0.0285637
40	3.41667	1.52746	0.0126368	1.47123	0.0244942	1.59543	0.0201068	1.48138	0.0289624
41	3.5	1.52746	0.0126368	1.46727	0.0247167	1.59433	0.020399	1.47933	0.0293556
42	3.58333	1.52746	0.0126368	1.46338	0.0249341	1.59322	0.0206914	1.4773	0.0297431
43	3.66667	1.52746	0.0126368	1.45956	0.0251465	1.59212	0.020984	1.47529	0.030125
44	3.75	1.52746	0.0126368	1.4558	0.0253542	1.59102	0.0212768	1.47329	0.0305015
45	3.83333	1.52746	0.0126368	1.45211	0.0255574	1.58992	0.0215695	1.47132	0.0308725
46	3.91667	1.52746	0.0126368	1.44848	0.0257564	1.58883	0.0218622	1.46936	0.0312381
47	4	1.52746	0.0126368	1.44491	0.0259512	1.58774	0.0221547	1.46742	0.0315984
48	4.08333	1.52746	0.0126368	1.4414	0.026142	1.58665	0.022447	1.46549	0.0319534
49	4.16667	1.52746	0.0126368	1.43794	0.026329	1.58556	0.0227391	1.46359	0.0323033
50	4.25	1.52746	0.0126368	1.43454	0.0265124	1.58448	0.0230307	1.4617	0.032648
51	4.33333	1.52746	0.0126368	1.4312	0.0266923	1.5834	0.023322	1.45983	0.0329877
52	4.41667	1.52746	0.0126368	1.42791	0.0268688	1.58232	0.0236127	1.45797	0.0333225
53	4.5	1.52746	0.0126368	1.42467	0.027042	1.58125	0.023903	1.45613	0.0336523
54	4.58333	1.52746	0.0126368	1.42148	0.0272121	1.58017	0.0241927	1.45431	0.0339773
55	4.66667	1.52746	0.0126368	1.41835	0.0273791	1.5791	0.0244818	1.4525	0.0342975
56	4.75	1.52746	0.0126368	1.41526	0.0275431	1.57803	0.0247702	1.45071	0.0346131
57	4.83333	1.52746	0.0126368	1.41222	0.0277043	1.57697	0.0250579	1.44893	0.034924
58	4.91667	1.52746	0.0126368	1.40922	0.0278628	1.5759	0.0253449	1.44717	0.0352304
59	5	1.52746	0.0126368	1.40627	0.0280185	1.57484	0.0256311	1.44542	0.0355324
60	5.08333	1.52746	0.0126368	1.40336	0.0281716	1.57379	0.0259164	1.44369	0.0358299
61	5.16667	1.52746	0.0126368	1.4005	0.0283222	1.57273	0.026201	1.44198	0.0361231
62	5.25	1.52746	0.0126368	1.39768	0.0284704	1.57168	0.0264847	1.44027	0.0364121
63	5.33333	1.52746	0.0126368	1.3949	0.0286161	1.57063	0.0267674	1.43859	0.0366969
64	5.41667	1.52746	0.0126368	1.39216	0.0287595	1.56958	0.0270493	1.43691	0.0369775
65	5.5	1.52746	0.0126368	1.38946	0.0289007	1.56853	0.0273302	1.43525	0.0372541
66	5.58333	1.52746	0.0126368	1.3868	0.0290396	1.56749	0.0276102	1.4336	0.0375267
67	5.66667	1.52746	0.0126368	1.38418	0.0291763	1.56645	0.0278891	1.43197	0.0377954
68	5.75	1.52746	0.0126368	1.38159	0.029311	1.56541	0.028167	1.43035	0.0380602
69	5.83333	1.52746	0.0126368	1.37904	0.0294436	1.56437	0.0284439	1.42875	0.0383213
70	5.91667	1.52746	0.0126368	1.37652	0.0295741	1.56334	0.0287198	1.42715	0.0385786
71	6	1.52746	0.0126368	1.37404	0.0297027	1.56231	0.0289946	1.42557	0.0388322
72	6.08333	1.52746	0.0126368	1.3716	0.0298294	1.56128	0.0292683	1.424	0.0390822
73	6.16667	1.52746	0.0126368	1.36918	0.0299542	1.56026	0.0295409	1.42245	0.0393287
74	6.25	1.52746	0.0126368	1.3668	0.0300771	1.55923	0.0298124	1.4209	0.0395717
75	6.33333	1.52746	0.0126368	1.36446	0.0301982	1.55821	0.0300828	1.41937	0.0398112
76	6.41667	1.52746	0.0126368	1.36214	0.0303175	1.55719	0.0303521	1.41785	0.0400473
77	6.5	1.52746	0.0126368	1.35985	0.0304351	1.55618	0.0306202	1.41635	0.0402802
78	6.58333	1.52746	0.0126368	1.3576	0.030551	1.55516	0.0308871	1.41485	0.0405097
79	6.66667	1.52746	0.0126368	1.35537	0.0306653	1.55415	0.0311529	1.41337	0.0407361
80	6.75	1.52746	0.0126368	1.35317	0.0307778	1.55314	0.0314176	1.41189	0.0409592
81	6.83333	1.52746	0.0126368	1.351	0.0308888	1.55214	0.031681	1.41043	0.0411793
82	6.91667	1.52746	0.0126368	1.34886	0.0309982	1.55113	0.0319433	1.40898	0.0413963
83	7	1.52746	0.0126368	1.34674	0.031106	1.55013	0.0322043	1.40755	0.0416103
84	7.08333	1.52746	0.0126368	1.34466	0.0312123	1.54913	0.0324642	1.40612	0.0418213
85	7.16667	1.52746	0.0126368	1.34259	0.0313171	1.54813	0.0327228	1.4047	0.0420294
86	7.25	1.52746	0.0126368	1.34056	0.0314204	1.54714	0.0329803	1.40329	0.0422346
87	7.33333	1.52746	0.0126368	1.33855	0.0315222	1.54615	0.0332365	1.4019	0.042437
88	7.41667	1.52746	0.0126368	1.33656	0.0316227	1.54516	0.0334915	1.40051	0.0426366
89	7.5	1.52746	0.0126368	1.3346	0.0317217	1.54417	0.0337453	1.39914	0.0428335
90	7.58333	1.52746	0.0126368	1.33266	0.0318193	1.54318	0.0339978	1.39777	0.0430277
91	7.66667	1.52746	0.0126368	1.33074	0.0319156	1.5422	0.0342491	1.39642	0.0432193
92	7.75	1.52746	0.0126368	1.32885	0.0320105	1.54122	0.0344992	1.39507	0.0434082
93	7.83333	1.52746	0.0126368	1.32698	0.0321041	1.54024	0.034748	1.39374	0.0435946
94	7.91667	1.52746	0.0126368	1.32514	0.0321964	1.53927	0.0349956	1.39241	0.0437785
95	8	1.52746	0.0126368	1.32331	0.0322875	1.53829	0.035242	1.3911	0.0439599
96	8.08333	1.52746	0.0126368	1.32151	0.0323772	1.53732	0.0354871	1.38979	0.0441388
97	8.16667	1.52746	0.0126368	1.31972	0.0324658	1.53635	0.0357309	1.38849	0.0443153
98	8.25	1.52746	0.0126368	1.31796	0.0325531	1.53538	0.0359736	1.38721	0.0444895
99	8.33333	1.52746	0.0126368	1.31622	0.0326392	1.53442	0.0362149	1.38593	0.0446613
100	8.41667	1.52746	0.0126368	1.3145	0.0327241	1.53346	0.0364551	1.38466	0.0448308
101	8.5	1.52746	0.0126368	1.3128	0.0328078	1.5325	0.0366939	1.3834	0.0449981
102	8.58333	1.52746	0.0126368	1.31111	0.0328904	1.53154	0.0369315	1.38215	0.0451631
103	8.66667	1.52746	0.0126368	1.30945	0.0329719	1.53058	0.0371679	1.3809	0.0453259
104	8.75	1.52746	0.0126368	1.3078	0.0330522	1.52963	0.037403	1.37967	0.0454866
105	8.83333	1.52746	0.0126368	1.30618	0.0331314	1.52868	0.0376369	1.37845	0.0456452
106	8.91667	1.52746	0.0126368	1.30457	0.0332095	1.52773	0.0378695	1.37723	0.0458017
107	9	1.52746	0.0126368	1.30298	0.0332866	1.52679	0.0381009	1.37602	0.0459561
108	9.08333	1.52746	0.0126368	1.3014	0.0333626	1.52584	0.0383311	1.37482	0.0461084
109	9.16667	1.52746	0.0126368	1.29984	0.0334376	1.5249	0.0385599	1.37363	0.0462588
110	9.25	1.52746	0.0126368	1.2983	0.0335115	1.52396	0.0387876	1.37244	0.0464072
111	9.33333	1.52746	0.0126368	1.29678	0.0335844	1.52302	0.039014	1.37127	0.0465537
112	9.41667	1.52746	0.0126368	1.29527	0.0336563	1.52209	0.0392391	1.3701	0.0466982
113	9.5	1.52746	0.0126368	1.29378	0.0337272	1.52115	0.0394631	1.36894	0.0468409
114	9.58333	1.52746	0.0126368	1.29231	0.0337972	1.52022	0.0396858	1.36779	0.0469817
115	9.66667	1.52746	0.0126368	1.29085	0.0338661	1.51929	0.0399072	1.36665	0.0471207
116	9.75	1.52746	0.0126368	1.2894	0.0339342	1.51837	0.0401274	1.36551	0.0472579
117	9.83333	1.52746	0.0126368	1.28797	0.0340013	1.51744	0.0403464	1.36438	0.0473933
118	9.91667	1.52746	0.0126368	1.28656	0.0340674	1.51652	0.0405641	1.36326	0.047527
119	10	1.52746	0.0126368	1.28516	0.0341327	1.5156	0.0407807	1.36215	0.0476589
120	10.0833	1.52746	0.0126368	1.28377	0.034197	1.51468	0.040996	1.36104	0.0477892
121	10.1667	1.52746	0.0126368	1.2824	0.0342605	1.51377	0.0412101	1.35994	0.0479178
122	10.25	1.52746	0.0126368	1.28104	0.0343231	1.51286	0.0414229	1.35885	0.0480447
123	10.3333	1.52746	0.0126368	1.2797	0.0343848	1.51195	0.0416346	1.35776	0.04817
124	10.4167	1.52746	0.0126368	1.27837	0.0344457	1.51104	0.041845	1.35668	0.0482937
125	10.5	1.52746	0.0126368	1.27705	0.0345057	1.51013	0.0420542	1.35561	0.0484158
126	10.5833	1.52746	0.0126368	1.27575	0.0345649	1.50922	0.0422622	1.35455	0.0485364
127	10.6667	1.52746	0.0126368	1.27446	0.0346233	1.50832	0.042469	1.35349	0.0486554
128	10.75	1.52746	0.0126368	1.27318	0.0346808	1.50742	0.0426746	1.35244	0.048773
129	10.8333	1.52746	0.0126368	1.27191	0.0347376	1.50652	0.042879	1.3514	0.048889
130	10.9167	1.52746	0.0126368	1.27066	0.0347936	1.50563	0.0430822	1.35036	0.0490036
131	11	1.52746	0.0126368	1.26942	0.0348488	1.50473	0.0432843	1.34933	0.0491167
132	11.0833	1.52746	0.0126368	1.26819	0.0349032	1.50384	0.0434851	1.34831	0.0492284
133	11.1667	1.52746	0.0126368	1.26697	0.0349569	1.50295	0.0436847	1.34729	0.0493387
134	11.25	1.52746	0.0126368	1.26576	0.0350098	1.50206	0.0438832	1.34628	0.0494476
135	11.3333	1.52746	0.0126368	1.26457	0.035062	1.50118	0.0440805	1.34527	0.0495551
136	11.4167	1.52746	0.0126368	1.26339	0.0351134	1.50029	0.0442766	1.34427	0.0496613
137	11.5	1.52746	0.0126368	1.26221	0.0351641	1.49941	0.0444715	1.34328	0.0497661
138	11.5833	1.52746	0.0126368	1.26105	0.0352142	1.49853	0.0446652	1.3423	0.0498696
139	11.6667	1.52746	0.0126368	1.2599	0.0352635	1.49766	0.0448578	1.34132	0.0499719
140	11.75	1.52746	0.0126368	1.25876	0.0353121	1.49678	0.0450493	1.34034	0.0500728
141	11.8333	1.52746	0.0126368	1.25763	0.03536	1.49591	0.0452395	1.33937	0.0501725
142	11.9167	1.52746	0.0126368	1.25652	0.0354073	1.49504	0.0454287	1.33841	0.050271
143	12	1.52746	0.0126368	1.25541	0.0354539	1.49417	0.0456166	1.33746	0.0503682
144	12.0833	1.52746	0.0126368	1.25431	0.0354998	1.4933	0.0458035	1.33651	0.0504643
145	12.1667	1.52746	0.0126368	1.25322	0.0355451	1.49244	0.0459891	1.33556	0.0505591
146	12.25	1.52746	0.0126368	1.25214	0.0355897	1.49157	0.0461737	1.33462	0.0506527
147	12.3333	1.52746	0.0126368	1.25107	0.0356337	1.49071	0.0463571	1.33369	0.0507452
148	12.4167	1.52746	0.0126368	1.25001	0.0356771	1.48985	0.0465394	1.33276	0.0508366
149	12.5	1.52746	0.0126368	1.24896	0.0357198	1.489	0.0467205	1.33184	0.0509268
150	12.5833	1.52746	0.0126368	1.24792	0.0357619	1.48814	0.0469005	1.33092	0.0510159
151	12.6667	1.52746	0.0126368	1.24689	0.0358035	1.48729	0.0470794	1.33001	0.0511039
152	12.75	1.52746	0.0126368	1.24587	0.0358444	1.48644	0.0472572	1.3291	0.0511908
153	12.8333	1.52746	0.0126368	1.24486	0.0358848	1.48559	0.0474339	1.3282	0.0512767
154	12.9167	1.52746	0.0126368	1.24385	0.0359245	1.48474	0.0476094	1.32731	0.0513615
155	13	1.52746	0.0126368	1.24286	0.0359637	1.4839	0.0477839	1.32642	0.0514452
156	13.0833	1.52746	0.0126368	1.24187	0.0360023	1.48306	0.0479573	1.32553	0.0515279
157	13.1667	1.52746	0.0126368	1.24089	0.0360404	1.48222	0.0481295	1.32466	0.0516096
158	13.25	1.52746	0.0126368	1.23992	0.0360779	1.48138	0.0483007	1.32378	0.0516903
159	13.3333	1.52746	0.0126368	1.23896	0.0361149	1.48054	0.0484708	1.32291	0.05177
160	13.4167	1.52746	0.0126368	1.238	0.0361513	1.47971	0.0486398	1.32205	0.0518488
161	13.5	1.52746	0.0126368	1.23706	0.0361872	1.47887	0.0488077	1.32119	0.0519265
162	13.5833	1.52746	0.0126368	1.23612	0.0362225	1.47804	0.0489746	1.32033	0.0520034
163	13.6667	1.52746	0.0126368	1.23519	0.0362574	1.47721	0.0491403	1.31948	0.0520792
164	13.75	1.52746	0.0126368	1.23427	0.0362917	1.47639	0.049305	1.31864	0.0521542
165	13.8333	1.52746	0.0126368	1.23335	0.0363255	1.47556	0.0494687	1.3178	0.0522282
166	13.9167	1.52746	0.0126368	1.23245	0.0363588	1.47474	0.0496313	1.31696	0.0523013
167	14	1.52746	0.0126368	1.23155	0.0363917	1.47392	0.0497928	1.31613	0.0523736
168	14.0833	1.52746	0.0126368	1.23066	0.036424	1.4731	0.0499533	1.31531	0.0524449
169	14.1667	1.52746	0.0126368	1.22977	0.0364558	1.47228	0.0501127	1.31449	0.0525154
170	14.25	1.52746	0.0126368	1.22889	0.0364872	1.47146	0.0502711	1.31367	0.052585
171	14.3333	1.52746	0.0126368	1.22802	0.0365181	1.47065	0.0504284	1.31286	0.0526538
172	14.4167	1.52746	0.0126368	1.22716	0.0365486	1.46984	0.0505847	1.31205	0.0527218
173	14.5	1.52746	0.0126368	1.2263	0.0365785	1.46903	0.05074	1.31125	0.0527889
174	14.5833	1.52746	0.0126368	1.22545	0.036608	1.46822	0.0508943	1.31045	0.0528552
175	14.6667	1.52746	0.0126368	1.22461	0.0366371	1.46742	0.0510475	1.30966	0.0529206
176	14.75	1.52746	0.0126368	1.22377	0.0366657	1.46661	0.0511997	1.30887	0.0529853
177	14.8333	1.52746	0.0126368	1.22294	0.0366939	1.46581	0.0513509	1.30808	0.0530492
178	14.9167	1.52746	0.0126368	1.22212	0.0367217	1.46501	0.0515011	1.3073	0.0531124
179	15	1.52746	0.0126368	1.2213	0.036749	1.46421	0.0516503	1.30652	0.0531747
180	15.0833	1.52746	0.0126368	1.22049	0.0367759	1.46342	0.0517985	1.30575	0.0532363
181	15.1667	1.52746	0.0126368	1.21969	0.0368024	1.46262	0.0519456	1.30498	0.0532972
182	15.25	1.52746	0.0126368	1.21889	0.0368285	1.46183	0.0520918	1.30422	0.0533573
183	15.3333	1.52746	0.0126368	1.2181	0.0368541	1.46104	0.052237	1.30346	0.0534167
184	15.4167	1.52746	0.0126368	1.21732	0.0368794	1.46025	0.0523812	1.3027	0.0534753
185	15.5	1.52746	0.0126368	1.21654	0.0369043	1.45946	0.0525245	1.30195	0.0535333
186	15.5833	1.52746	0.0126368	1.21576	0.0369287	1.45868	0.0526667	1.3012	0.0535905
187	15.6667	1.52746	0.0126368	1.215	0.0369528	1.45789	0.052808	1.30046	0.0536471
188	15.75	1.52746	0.0126368	1.21423	0.0369765	1.45711	0.0529483	1.29972	0.0537029
189	15.8333	1.52746	0.0126368	1.21348	0.0369998	1.45633	0.0530877	1.29898	0.0537581
190	15.9167	1.52746	0.0126368	1.21273	0.0370228	1.45555	0.0532261	1.29825	0.0538126
191	16	1.52746	0.0126368	1.21198	0.0370453	1.45478	0.0533635	1.29752	0.0538664
192	16.0833	1.52746	0.0126368	1.21124	0.0370676	1.454	0.0535	1.2968	0.0539196
193	16.1667	1.52746	0.0126368	1.21051	0.0370894	1.45323	0.0536355	1.29608	0.0539722
194	16.25	1.52746	0.0126368	1.20978	0.0371109	1.45246	0.0537701	1.29536	0.0540241
195	16.3333	1.52746	0.0126368	1.20906	0.037132	1.45169	0.0539037	1.29465	0.0540753
196	16.4167	1.52746	0.0126368	1.20834	0.0371528	1.45092	0.0540364	1.29394	0.054126
197	16.5	1.52746	0.0126368	1.20763	0.0371733	1.45016	0.0541682	1.29323	0.054176
198	16.5833	1.52746	0.0126368	1.20692	0.0371934	1.44939	0.0542991	1.29253	0.0542254
199	16.6667	1.52746	0.0126368	1.20622	0.0372131	1.44863	0.054429	1.29183	0.0542742
200	16.75	1.52746	0.0126368	1.20552	0.0372326	1.44787	0.054558	1.29114	0.0543224
201	16.8333	1.52746	0.0126368	1.20483	0.0372517	1.44711	0.0546861	1.29044	0.0543701
202	16.9167	1.52746	0.0126368	1.20414	0.0372704	1.44636	0.0548132	1.28976	0.0544171
203	17	1.52746	0.0126368	1.20346	0.0372889	1.4456	0.0549395	1.28907	0.0544636
204	17.0833	1.52746	0.0126368	1.20278	0.037307	1.44485	0.0550649	1.28839	0.0545095
205	17.1667	1.52746	0.0126368	1.20211	0.0373249	1.4441	0.0551893	1.28771	0.0545548
206	17.25	1.52746	0.0126368	1.20145	0.0373424	1.44335	0.0553129	1.28704	0.0545996
207	17.3333	1.52746	0.0126368	1.20078	0.0373596	1.4426	0.0554356	1.28637	0.0546439
208	17.4167	1.52746	0.0126368	1.20012	0.0373765	1.44186	0.0555573	1.2857	0.0546875
209	17.5	1.52746	0.0126368	1.19947	0.0373931	1.44111	0.0556782	1.28504	0.0547307
210	17.5833	1.52746	0.0126368	1.19882	0.0374094	1.44037	0.0557982	1.28438	0.0547733
211	17.6667	1.52746	0.0126368	1.19818	0.0374255	1.43963	0.0559174	1.28372	0.0548154
212	17.75	1.52746	0.0126368	1.19754	0.0374412	1.43889	0.0560357	1.28307	0.054857
213	17.8333	1.52746	0.0126368	1.1969	0.0374566	1.43815	0.056153	1.28242	0.0548981
214	17.9167	1.52746	0.0126368	1.19627	0.0374718	1.43742	0.0562696	1.28177	0.0549386
215	18	1.52746	0.0126368	1.19564	0.0374867	1.43668	0.0563853	1.28113	0.0549787
216	18.0833	1.52746	0.0126368	1.19502	0.0375013	1.43595	0.0565001	1.28049	0.0550183
217	18.1667	1.52746	0.0126368	1.1944	0.0375156	1.43522	0.056614	1.27985	0.0550573
218	18.25	1.52746	0.0126368	1.19379	0.0375297	1.43449	0.0567271	1.27921	0.0550959
219	18.3333	1.52746	0.0126368	1.19318	0.0375435	1.43377	0.0568394	1.27858	0.0551341
220	18.4167	1.52746	0.0126368	1.19257	0.0375571	1.43304	0.0569508	1.27795	0.0551717
221	18.5	1.52746	0.0126368	1.19197	0.0375703	1.43232	0.0570614	1.27733	0.0552089
222	18.5833	1.52746	0.0126368	1.19137	0.0375834	1.4316	0.0571712	1.27671	0.0552456
223	18.6667	1.52746	0.0126368	1.19078	0.0375961	1.43087	0.0572801	1.27609	0.0552818
224	18.75	1.52746	0.0126368	1.19019	0.0376087	1.43016	0.0573882	1.27547	0.0553176
225	18.8333	1.52746	0.0126368	1.1896	0.0376209	1.42944	0.0574954	1.27486	0.055353
226	18.9167	1.52746	0.0126368	1.18902	0.037633	1.42872	0.0576019	1.27425	0.0553879
227	19	1.52746	0.0126368	1.18844	0.0376447	1.42801	0.0577075	1.27364	0.0554224
228	19.0833	1.52746	0.0126368	1.18787	0.0376563	1.4273	0.0578124	1.27303	0.0554564
229	19.1667	1.52746	0.0126368	1.1873	0.0376676	1.42659	0.0579164	1.27243	0.05549
230	19.25	1.52746	0.0126368	1.18673	0.0376787	1.42588	0.0580196	1.27183	0.0555232
231	19.3333	1.52746	0.0126368	1.18617	0.0376895	1.42517	0.058122	1.27124	0.055556
232	19.4167	1.52746	0.0126368	1.18561	0.0377001	1.42447	0.0582236	1.27064	0.0555883
233	19.5	1.52746	0.0126368	1.18505	0.0377105	1.42376	0.0583244	1.27005	0.0556202
234	19.5833	1.52746	0.0126368	1.1845	0.0377207	1.42306	0.0584245	1.26947	0.0556518
235	19.6667	1.52746	0.0126368	1.18395	0.0377306	1.42236	0.0585237	1.26888	0.0556829
236	19.75	1.52746	0.0126368	1.1834	0.0377403	1.42166	0.0586222	1.2683	0.0557137
237	19.8333	1.52746	0.0126368	1.18286	0.0377499	1.42097	0.0587199	1.26772	0.055744
238	19.9167	1.52746	0.0126368	1.18232	0.0377591	1.42027	0.0588168	1.26714	0.055774
239	20	1.52746	0.0126368	1.18179	0.0377682	1.41958	0.0589129	1.26657	0.0558035
240	20.0833	1.52746	0.0126368	1.18126	0.0377771	1.41888	0.0590083	1.266	0.0558327
241	20.1667	1.52746	0.0126368	1.18073	0.0377858	1.41819	0.0591029	1.26543	0.0558616
242	20.25	1.52746	0.0126368	1.1802	0.0377942	1.4175	0.0591968	1.26486	0.05589
243	20.3333	1.52746	0.0126368	1.17968	0.0378025	1.41682	0.0592899	1.2643	0.0559181
244	20.4167	1.52746	0.0126368	1.17916	0.0378106	1.41613	0.0593822	1.26374	0.0559458
245	20.5	1.52746	0.0126368	1.17865	0.0378184	1.41545	0.0594738	1.26318	0.0559732
246	20.5833	1.52746	0.0126368	1.17813	0.0378261	1.41476	0.0595646	1.26262	0.0560002
247	20.6667	1.52746	0.0126368	1.17763	0.0378336	1.41408	0.0596547	1.26207	0.0560268
248	20.75	1.52746	0.0126368	1.17712	0.0378409	1.4134	0.0597441	1.26152	0.0560531
249	20.8333	1.52746	0.0126368	1.17662	0.037848	1.41272	0.0598327	1.26097	0.0560791
250	20.9167	1.52746	0.0126368	1.17612	0.0378549	1.41205	0.0599206	1.26043	0.0561047
251	21	1.52746	0.0126368	1.17562	0.0378616	1.41137	0.0600078	1.25988	0.05613
252	21.0833	1.52746	0.0126368	1.17513	0.0378682	1.4107	0.0600942	1.25934	0.0561549
253	21.1667	1.52746	0.0126368	1.17464	0.0378745	1.41003	0.06018	1.2588	0.0561795
254	21.25	1.52746	0.0126368	1.17415	0.0378807	1.40936	0.060265	1.25827	0.0562038
255	21.3333	1.52746	0.0126368	1.17366	0.0378867	1.40869	0.0603492	1.25774	0.0562278
256	21.4167	1.52746	0.0126368	1.17318	0.0378926	1.40802	0.0604328	1.2572	0.0562514
257	21.5	1.52746	0.0126368	1.1727	0.0378983	1.40735	0.0605157	1.25668	0.0562747
258	21.5833	1.52746	0.0126368	1.17223	0.0379038	1.40669	0.0605979	1.25615	0.0562978
259	21.6667	1.52746	0.0126368	1.17175	0.0379091	1.40603	0.0606793	1.25563	0.0563205
260	21.75	1.52746	0.0126368	1.17128	0.0379143	1.40537	0.0607601	1.2551	0.0563428
261	21.8333	1.52746	0.0126368	1.17081	0.0379193	1.40471	0.0608401	1.25458	0.0563649
262	21.9167	1.52746	0.0126368	1.17035	0.0379241	1.40405	0.0609195	1.25407	0.0563867
263	22	1.52746	0.0126368	1.16989	0.0379288	1.40339	0.0609982	1.25355	0.0564082
264	22.0833	1.52746	0.0126368	1.16943	0.0379333	1.40274	0.0610762	1.25304	0.0564294
265	22.1667	1.52746	0.0126368	1.16897	0.0379376	1.40208	0.0611535	1.25253	0.0564503
266	22.25	1.52746	0.0126368	1.16852	0.0379419	1.40143	0.0612302	1.25202	0.0564709
267	22.3333	1.52746	0.0126368	1.16807	0.0379459	1.40078	0.0613062	1.25152	0.0564913
268	22.4167	1.52746	0.0126368	1.16762	0.0379498	1.40013	0.0613815	1.25101	0.0565113
269	22.5	1.52746	0.0126368	1.16717	0.0379536	1.39948	0.0614561	1.25051	0.0565311
270	22.5833	1.52746	0.0126368	1.16673	0.0379572	1.39884	0.0615301	1.25001	0.0565506
271	22.6667	1.52746	0.0126368	1.16628	0.0379606	1.39819	0.0616034	1.24951	0.0565698
272	22.75	1.52746	0.0126368	1.16585	0.0379639	1.39755	0.061676	1.24902	0.0565888
273	22.8333	1.52746	0.0126368	1.16541	0.0379671	1.39691	0.061748	1.24853	0.0566074
274	22.9167	1.52746	0.0126368	1.16498	0.0379701	1.39627	0.0618194	1.24804	0.0566259
275	23	1.52746	0.0126368	1.16454	0.037973	1.39563	0.0618901	1.24755	0.056644
276	23.0833	1.52746	0.0126368	1.16412	0.0379757	1.39499	0.0619601	1.24706	0.0566619
277	23.1667	1.52746	0.0126368	1.16369	0.0379783	1.39436	0.0620295	1.24658	0.0566795
278	23.25	1.52746	0.0126368	1.16327	0.0379808	1.39372	0.0620983	1.24609	0.0566969
279	23.3333	1.52746	0.0126368	1.16284	0.0379832	1.39309	0.0621664	1.24561	0.056714
280	23.4167	1.52746	0.0126368	1.16242	0.0379854	1.39246	0.0622339	1.24513	0.0567309
281	23.5	1.52746	0.0126368	1.16201	0.0379874	1.39183	0.0623008	1.24466	0.0567475
282	23.5833	1.52746	0.0126368	1.16159	0.0379894	1.3912	0.062367	1.24418	0.0567639
283	23.6667	1.52746	0.0126368	1.16118	0.0379912	1.39057	0.0624326	1.24371	0.0567801
284	23.75	1.52746	0.0126368	1.16077	0.0379929	1.38995	0.0624976	1.24324	0.056796
285	23.8333	1.52746	0.0126368	1.16036	0.0379944	1.38932	0.062562	1.24277	0.0568116
286	23.9167	1.52746	0.0126368	1.15996	0.0379959	1.3887	0.0626258	1.24231	0.0568271
287	24	1.52746	0.0126368	1.15955	0.0379972	1.38808	0.0626889	1.24184	0.0568422
288	24.0833	1.52746	0.0126368	1.15915	0.0379984	1.38746	0.0627515	1.24138	0.0568572
289	24.1667	1.52746	0.0126368	1.15875	0.0379995	1.38684	0.0628134	1.24092	0.0568719
290	24.25	1.52746	0.0126368	1.15836	0.0380004	1.38622	0.0628748	1.24046	0.0568865
291	24.3333	1.52746	0.0126368	1.15796	0.0380013	1.3856	0.0629355	1.24	0.0569007
292	24.4167	1.52746	0.0126368	1.15757	0.038002	1.38499	0.0629957	1.23955	0.0569148
293	24.5	1.52746	0.0126368	1.15718	0.0380026	1.38438	0.0630552	1.23909	0.0569286
294	24.5833	1.52746	0.0126368	1.15679	0.0380031	1.38377	0.0631142	1.23864	0.0569423
295	24.6667	1.52746	0.0126368	1.1564	0.0380035	1.38316	0.0631725	1.23819	0.0569557
296	24.75	1.52746	0.0126368	1.15602	0.0380037	1.38255	0.0632303	1.23775	0.0569689
297	24.8333	1.52746	0.0126368	1.15564	0.0380039	1.38194	0.0632875	1.2373	0.0569819
298	24.9167	1.52746	0.0126368	1.15526	0.0380039	1.38133	0.0633442	1.23686	0.0569946
299	25	1.52746	0.0126368	1.15488	0.0380039	1.38073	0.0634002	1.23642	0.0570072
300	25.0833	1.52746	0.0126368	1.1545	0.0380037	1.38012	0.0634557	1.23597	0.0570196
301	25.1667	1.52746	0.0126368	1.15413	0.0380034	1.37952	0.0635106	1.23554	0.0570317
302	25.25	1.52746	0.0126368	1.15376	0.0380031	1.37892	0.0635649	1.2351	0.0570437
303	25.3333	1.52746	0.0126368	1.15339	0.0380026	1.37832	0.0636187	1.23466	0.0570555
304	25.4167	1.52746	0.0126368	1.15302	0.038002	1.37772	0.0636719	1.23423	0.057067
305	25.5	1.52746	0.0126368	1.15265	0.0380013	1.37713	0.0637246	1.2338	0.0570784
306	25.5833	1.52746	0.0126368	1.15229	0.0380006	1.37653	0.0637767	1.23337	0.0570896
307	25.6667	1.52746	0.0126368	1.15192	0.0379997	1.37594	0.0638282	1.23294	0.0571006
308	25.75	1.52746	0.0126368	1.15156	0.0379987	1.37535	0.0638792	1.23252	0.0571114
309	25.8333	1.52746	0.0126368	1.1512	0.0379977	1.37476	0.0639297	1.23209	0.057122
310	25.9167	1.52746	0.0126368	1.15085	0.0379965	1.37417	0.0639796	1.23167	0.0571324
311	26	1.52746	0.0126368	1.15049	0.0379952	1.37358	0.064029	1.23125	0.0571426
312	26.0833	1.52746	0.0126368	1.15014	0.0379939	1.37299	0.0640778	1.23083	0.0571527
313	26.1667	1.52746	0.0126368	1.14979	0.0379924	1.3724	0.0641261	1.23041	0.0571626
314	26.25	1.52746	0.0126368	1.14944	0.0379909	1.37182	0.0641738	1.22999	0.0571723
315	26.3333	1.52746	0.0126368	1.14909	0.0379893	1.37124	0.0642211	1.22958	0.0571818
316	26.4167	1.52746	0.0126368	1.14874	0.0379876	1.37065	0.0642677	1.22917	0.0571912
317	26.5	1.52746	0.0126368	1.1484	0.0379858	1.37007	0.0643139	1.22875	0.0572003
318	26.5833	1.52746	0.0126368	1.14805	0.0379839	1.36949	0.0643596	1.22834	0.0572093
319	26.6667	1.52746	0.0126368	1.14771	0.0379819	1.36892	0.0644047	1.22794	0.0572182
320	26.75	1.52746	0.0126368	1.14737	0.0379798	1.36834	0.0644493	1.22753	0.0572268
321	26.8333	1.52746	0.0126368	1.14704	0.0379777	1.36776	0.0644934	1.22712	0.0572353
322	26.9167	1.52746	0.0126368	1.1467	0.0379755	1.36719	0.064537	1.22672	0.0572436
323	27	1.52746	0.0126368	1.14637	0.0379732	1.36662	0.0645801	1.22632	0.0572518
324	27.0833	1.52746	0.0126368	1.14603	0.0379708	1.36605	0.0646226	1.22592	0.0572598
325	27.1667	1.52746	0.0126368	1.1457	0.0379683	1.36548	0.0646647	1.22552	0.0572677
326	27.25	1.52746	0.0126368	1.14537	0.0379657	1.36491	0.0647063	1.22512	0.0572753
327	27.3333	1.52746	0.0126368	1.14504	0.0379631	1.36434	0.0647473	1.22473	0.0572829
328	27.4167	1.52746	0.0126368	1.14472	0.0379604	1.36377	0.0647879	1.22433	0.0572902
329	27.5	1.52746	0.0126368	1.14439	0.0379576	1.36321	0.0648279	1.22394	0.0572974
330	27.5833	1.52746	0.0126368	1.14407	0.0379548	1.36264	0.0648675	1.22355	0.0573045
331	27.6667	1.52746	0.0126368	1.14375	0.0379518	1.36208	0.0649066	1.22316	0.0573114
332	27.75	1.52746	0.0126368	1.14343	0.0379488	1.36152	0.0649452	1.22277	0.0573182
333	27.8333	1.52746	0.0126368	1.14311	0.0379457	1.36096	0.0649833	1.22238	0.0573248
334	27.9167	1.52746	0.0126368	1.14279	0.0379426	1.3604	0.065021	1.222	0.0573312
335	28	1.52746	0.0126368	1.14248	0.0379393	1.35984	0.0650581	1.22161	0.0573376
336	28.0833	1.52746	0.0126368	1.14217	0.037936	1.35929	0.0650948	1.22123	0.0573437
337	28.1667	1.52746	0.0126368	1.14185	0.0379327	1.35873	0.065131	1.22085	0.0573497
338	28.25	1.52746	0.0126368	1.14154	0.0379292	1.35818	0.0651668	1.22047	0.0573556
339	28.3333	1.52746	0.0126368	1.14123	0.0379257	1.35763	0.065202	1.22009	0.0573614
340	28.4167	1.52746	0.0126368	1.14093	0.0379221	1.35708	0.0652368	1.21972	0.057367
341	28.5	1.52746	0.0126368	1.14062	0.0379185	1.35653	0.0652712	1.21934	0.0573724
342	28.5833	1.52746	0.0126368	1.14031	0.0379148	1.35598	0.0653051	1.21897	0.0573778
343	28.6667	1.52746	0.0126368	1.14001	0.037911	1.35543	0.0653385	1.2186	0.057383
344	28.75	1.52746	0.0126368	1.13971	0.0379071	1.35488	0.0653714	1.21822	0.057388
345	28.8333	1.52746	0.0126368	1.13941	0.0379032	1.35434	0.0654039	1.21785	0.0573929
346	28.9167	1.52746	0.0126368	1.13911	0.0378993	1.35379	0.065436	1.21749	0.0573977
347	29	1.52746	0.0126368	1.13881	0.0378952	1.35325	0.0654676	1.21712	0.0574024
348	29.0833	1.52746	0.0126368	1.13851	0.0378911	1.35271	0.0654988	1.21675	0.0574069
349	29.1667	1.52746	0.0126368	1.13822	0.037887	1.35217	0.0655295	1.21639	0.0574113
350	29.25	1.52746	0.0126368	1.13793	0.0378827	1.35163	0.0655597	1.21603	0.0574156
351	29.3333	1.52746	0.0126368	1.13763	0.0378785	1.35109	0.0655896	1.21566	0.0574198
352	29.4167	1.52746	0.0126368	1.13734	0.0378741	1.35055	0.065619	1.2153	0.0574238
353	29.5	1.52746	0.0126368	1.13705	0.0378697	1.35002	0.0656479	1.21494	0.0574277
354	29.5833	1.52746	0.0126368	1.13676	0.0378652	1.34949	0.0656764	1.21459	0.0574315
355	29.6667	1.52746	0.0126368	1.13648	0.0378607	1.34895	0.0657045	1.21423	0.0574351
356	29.75	1.52746	0.0126368	1.13619	0.0378562	1.34842	0.0657322	1.21388	0.0574387
357	29.8333	1.52746	0.0126368	1.13591	0.0378515	1.34789	0.0657594	1.21352	0.0574421
358	29.9167	1.52746	0.0126368	1.13562	0.0378468	1.34736	0.0657862	1.21317	0.0574454
359	30	1.52746	0.0126368	1.13534	0.0378421	1.34683	0.0658126	1.21282	0.0574486
360	30.0833	1.52746	0.0126368	1.13506	0.0378373	1.3463	0.0658386	1.21247	0.0574516

## Sheet: fig. 5c
	celltype	tau x [mod A]	tau x sd [mod A]	tau x [mod B]	tau x sd [mod B]	tau x [mod C]	tau x sd [mod C]
0	WT			10.8942	6.12228	16.437	7.49998
1	WT+SB			3.06579	0.39677	9.43238	2.03436
2	TRPC6KO			6.59871	2.39537	16.2569	6.16966
3	TRPC6KO+SB			6.47721	3.28865	13.5475	6.30343

## Sheet: fig. 5d
	celltype	tau y [mod A]	tau y sd [mod A]	tau y [mod B]	tau y sd [mod B]	tau y [mod C]	tau y sd [mod C]
0	WT			26.0466	3.10824	19.5602	7.17653
1	WT+SB			2.69901	0.337097	6.21837	2.37221
2	TRPC6KO			18.548	5.80043	19.3245	7.16771
3	TRPC6KO+SB			8.89943	4.47121	16.652	6.50663

## Sheet: fig. 5e
	celltype	mu x [mod A]	mu x sd [mod A]	mu x [mod B]	mu x sd [mod B]	mu x [mod C]	mu x sd [mod C]
0	WT					2.38646	0.984022
1	WT+SB					3.37568	0.494305
2	TRPC6KO					2.80265	0.821278
3	TRPC6KO+SB					2.73944	0.86529

## Sheet: fig. 5f
	celltype	mu y [mod A]	mu y sd [mod A]	mu y [mod B]	mu y sd [mod B]	mu y [mod C]	mu y sd [mod C]
0	WT					0.247831	0.235772
1	WT+SB					2.72735	0.827726
2	TRPC6KO					1.6043	0.787503
3	TRPC6KO+SB					2.62541	0.86709
