# Supplementary material for: Anomalous diffusion and asymmetric tempering memory in neutrophil chemotaxis
Source: PLoS Comput Biol. 2022 May 18;18(5):e1010089. doi: 10.1371/journal.pcbi.1010089 (PMC9154114; doi:10.1371/journal.pcbi.1010089)
Supplement: S6 Data — (XLSX) [file pcbi.1010089.s006.xlsx]

## Sheet: fig. 6a
	celltype	H x [mod A]	H x sd [mod A]	H x [mod B]	H x sd [mod B]	H x [mod C]	H x sd [mod C]
0	WT	0.751103	0.00773537	0.749353	0.00709717	0.750517	0.00774267
1	WT+SB	0.865284	0.00516922	0.845516	0.00366536	0.846626	0.00376317
2	TRPC6KO	0.840069	0.00681557	0.828252	0.00561491	0.829472	0.00564523
3	TRPC6KO+SB	0.781492	0.00846456	0.776914	0.00755661	0.777852	0.00773824

## Sheet: fig. 6b
	celltype	H y [mod A]	H y sd [mod A]	H y [mod B]	H y sd [mod B]	H y [mod C]	H y sd [mod C]
0	WT	0.763732	0.00631842	0.763426	0.00596836	0.763405	0.00620715
1	WT+SB	0.887906	0.00491824	0.863619	0.0034038	0.865889	0.00349588
2	TRPC6KO	0.826476	0.00650667	0.821574	0.00567091	0.821537	0.00572451
3	TRPC6KO+SB	0.797863	0.00751973	0.79312	0.0065976	0.793375	0.00654425

## Sheet: fig. 6c
	celltype	DH x [mod A]	DH x sd [mod A]	DH x [mod B]	DH x sd [mod B]	DH x [mod C]	DH x sd [mod C]
0	WT	41.7925	2.24151	40.9909	1.98208	41.3448	2.25913
1	WT+SB	63.4277	3.64631	48.6214	1.73499	49.1033	1.75876
2	TRPC6KO	74.4007	4.99218	64.6056	3.40016	65.2747	3.39627
3	TRPC6KO+SB	32.3213	1.94329	30.7297	1.55725	30.9257	1.58295

## Sheet: fig. 6d
	celltype	DH y [mod A]	DH y sd [mod A]	DH y [mod B]	DH y sd [mod B]	DH y [mod C]	DH y sd [mod C]
0	WT	39.0116	1.89363	38.7799	1.74464	38.8692	1.80438
1	WT+SB	71.693	4.47949	49.9079	1.77024	50.8278	1.81231
2	TRPC6KO	57.385	3.51527	54.1961	2.84749	54.0777	2.86025
3	TRPC6KO+SB	34.3959	2.02175	32.5617	1.62282	32.5685	1.59217

## Sheet: fig. 6e
	celltype	vd x [mod A]	vd x sd [mod A]	vd x [mod B]	vd x sd [mod B]	vd x [mod C]	vd x sd [mod C]
0	WT	0.0419307	0.422174	0.0594258	0.330014	0.0386076	0.319514
1	WT+SB	1.12114	0.530756	0.95537	0.247004	0.971728	0.266761
2	TRPC6KO	0.488576	0.698533	0.422102	0.430315	0.406776	0.470139
3	TRPC6KO+SB	0.134487	0.397041	0.131676	0.265557	0.115312	0.269598

## Sheet: fig. 6f
	celltype	vd y [mod A]	vd y sd [mod A]	vd y [mod B]	vd y sd [mod B]	vd y [mod C]	vd y sd [mod C]
0	WT	7.37808	0.447567	7.3828	0.395553	7.40039	0.426526
1	WT+SB	2.23233	0.648934	2.04827	0.264004	2.05083	0.274166
2	TRPC6KO	1.232	0.618096	1.27901	0.485592	1.27976	0.468543
3	TRPC6KO+SB	0.321041	0.433038	0.363309	0.309705	0.359842	0.301475
