# Supplementary material for: Anomalous diffusion and asymmetric tempering memory in neutrophil chemotaxis
Source: PLoS Comput Biol. 2022 May 18;18(5):e1010089. doi: 10.1371/journal.pcbi.1010089 (PMC9154114; doi:10.1371/journal.pcbi.1010089)
Supplement: S7 Data — (XLSX) [file pcbi.1010089.s007.xlsx]

## Sheet: fig. 7a
	x WT 000	y WT 000	x WT 001	y WT 001	x WT 002	y WT 002	x WT 003	y WT 003	x WT 004	y WT 004	x WT 005	y WT 005	x WT 006	y WT 006	x WT 007	y WT 007	x WT 008	y WT 008	x WT 009	y WT 009	x WT 010	y WT 010	x WT 011	y WT 011	x WT 012	y WT 012	x WT 013	y WT 013	x WT 014	y WT 014	x WT 015	y WT 015	x WT 016	y WT 016	x WT 017	y WT 017	x WT 018	y WT 018	x WT 019	y WT 019	x WT 020	y WT 020	x WT 021	y WT 021	x WT 022	y WT 022	x WT 023	y WT 023	x WT 024
0	0	0	0	0	0	0	0	0	0	0	0	0	0	0	0	0	0	0	0	0	0	0	0	0	0	0	0	0	0	0	0	0	0	0	0	0	0	0	0	0	0	0	0	0	0	0	0	0	0
1	0.647788	-0.336071	0.132419	-0.721456	-0.1725	-0.1311	0.0591429	-0.571714	-0.219176	-0.949765	-0.110893	-0.0295714	0.195171	0.159686	-0.261138	-0.261138	-1.12909	1.27023	-0.077625	-0.77625	0.131365	-0.238846	-0.1932	-0.8004	0.0591429	0.118286	-1.10582	-4.4505	0.822086	4.29377	-0.336295	0.907615	0.0477692	-0.204725	-0.110893	0.687536	1.30737	0.399474	0	-0.15525	2.31029	-1.31148	0.214306	-0.194824	-0.0354857	2.02269	1.41943	1.96215	0.18975
2	0.178588	-0.653471	0.365294	-0.531706	0.307364	-0.181909	2.30657	-1.71514	-0.0115356	-0.965146	-0.30015	1.0971	0.500026	-0.258078	-0.0955385	-1.24882	-1.656	2.52836	0.36225	0.1035	-3.06138	3.02815	-0.0828	1.5732	0.0591429	-0.0887143	-2.31626	-4.66464	5.3958	12.0612	-0.26568	1.188	-0.0955385	0.573231	-1.38986	2.05521	1.41136	1.04127	-0.133071	1.30854	2.86438	-3.64285	-0.454008	1.37246	0.3588	3.0084	2.27598	3.56693	-0.4002
3	0.161338	-0.946721	0.158294	-0.255706	0.057	-0.231	3.25286	-1.71514	-0.219176	-0.949765	-1.74915	2.7117	-0.469664	-1.36724	-0.321357	-2.46663	-1.91475	2.691	0.621	0.15525	-5.40945	5.86408	-0.0207	3.4776	0.177429	0.887143	-1.62643	-5.11586	3.6432	14.3575	-0.15318	0.207	-0.0955385	0.382154	-1.50814	4.27463	1.77429	0.256286	0.127853	1.79907	4.35846	-5.85269	-0.0786787	1.17456	0.783415	5.31194	2.70149	8.40782	-0.4002
4	1.04109	-0.946721	0.187866	0.838437	0.138	-0.8142	4.45789	-2.00346	-0.109588	-1.09588	-3.01875	4.8875	-0.508629	-2.20011	-0.0955385	-3.82154	-1.656	3.59293	-0.15525	1.6767	-5.23338	8.20215	0.2268	3.6936	0.177429	0.887143	-1.06398	-7.28226	1.76735	17.7049	-0.336295	-0.191077	-0.0955385	0.382154	-1.43914	5.87979	2.09179	0.00726316	0.0345	2.98425	6.97431	-9.07615	0.0487059	0.467576	0.7728	6.5274	1.97143	12.3609	-0.819375
5	1.45509	-1.05022	-0.0818259	2.25313	0.174529	-1.01876	4.42684	-1.88961	-0.0474882	-1.40638	-3.84675	5.4855	0.354857	-0.354857	-4.88611	-8.43468	-2.18829	7.9695	-0.71415	1.4283	-6.63992	9.55385	-0.1242	6.00596	0.266143	0.532286	-1.656	-7.50375	3.9468	18.2712	-0.14904	0.2484	-0.307088	-0.0272967	-1.31204	6.75863	2.41863	-1.23474	0.1725	2.84625	8.81238	-9.63485	-0.227294	0.909176	0.0621	9.0045	1.41943	13.4207	-1.15271
6	1.69659	-1.04447	-0.768706	4.36129	-0.207	-1.725	4.43571	-2.36571	-0.295888	-1.46848	-3.88125	5.6925	0.0709714	-0.833914	-5.57495	-7.47448	-2.25818	9.73841	-1.56975	2.6565	-7.28558	10.6387	0.230657	6.76003	0.354857	0.177429	-2.03119	-8.64225	5.02225	15.8205	0.176138	0.790364	-0.0955385	0.0955385	-1.24667	6.23568	2.829	-1.449	-0.45954	3.55833	10.0338	-10.8254	-0.365294	0.840176	-0.4692	11.8404	4.56096	12.1173	-0.974625
7	2.24859	-0.768471	-1.11328	4.32787	0.174529	-2.18771	4.73143	-2.66143	-0.338378	-1.29199	-3.42463	5.0715	-0.315429	-1.53771	-5.94024	-6.23248	-1.83343	14.6526	-1.32975	3.0915	-8.06866	12.4258	0.9568	9.6876	0.421393	-0.243964	-4.67342	-5.97912	5.40566	13.8749	0.44712	1.1178	-0.185106	0.937471	-1.43914	5.12079	3.19371	-0.926571	-0.87975	4.19175	11.5124	-10.7958	-0.365294	0.840176	0.1863	12.2337	4.70186	12.3313	-1.73718
8	2.54923	-1.16111	-2.53271	6.57529	-0.138	-2.415	4.55669	-3.08081	-0.385588	-1.78588	-3.36375	4.4505	-0.177429	-1.33071	-5.92754	-4.14554	-1.656	15.9735	-1.42113	4.08427	-10.0777	15.2005	1.20651	11.5062	0.762943	-0.833914	-5.99943	-5.73533	7.452	11.9232	0.740684	0	-0.792407	1.00596	-1.5812	5.04367	2.57954	-1.58169	-1.7595	5.796	12.9736	-13.8278	-0.986294	0.840176	-0.287621	12.5377	3.90343	12.1539	-2.09123
9	3.01587	-1.18063	-3.36071	7.87129	0.0399474	-2.35689	5.02714	-3.37114	-0.316588	-2.54488	-8.66295	6.8103	0.0985714	3.98229	-5.71154	-3.65954	-1.3662	15.5871	-1.24775	5.0715	-11.9423	16.5282	0.239834	16.0689	0.421393	-0.399214	-5.94308	-7.39208	12.4437	8.90691	0.953474	-1.48085	-1.61913	1.90574	-1.63888	4.86294	3.2292	-1.725	-2.45577	6.02652	14.9624	-15.0738	-0.520544	0.529676	0.2268	13.6944	3.19371	11.9764	-1.518
10	2.72666	-1.24983	-4.37689	9.28511	0	-2.484	5.23414	-3.36308	-0.247588	-3.23488	-15.5767	14.8005	0.236571	7.15629	-5.56034	-2.20694	6.762	21.7695	-1.65807	6.59502	-12.1734	17.0089	-1.02565	18.3816	0.749143	-1.12371	-5.72207	-9.8325	11.7339	8.90691	1.19232	0	-2.54914	2.38412	-2.33614	5.39679	3.45	-1.518	-2.55793	7.16368	16.7761	-15.8526	-1.25244	0.751462	-0.4968	15.525	3.07543	12.3609	-1.34057
11	2.89259	-1.13647	-4.49921	9.00754	0.301421	-2.42226	5.51642	-3.36308	-0.592588	-3.57988	-15.3007	14.0415	0.305571	8.81229	-5.24097	-0.184253	8.51657	23.2284	-2.15939	9.11741	-13.6676	18.793	-1.5732	17.8923	0.197143	-0.295714	-3.72055	-11.3796			3.21632	-0.046	-0.799049	2.94866	-2.59489	5.96604	4.0365	-1.725	-3.35905	7.43789	18.7278	-16.2074	-0.520544	1.30593	-0.2277	17.0154	3.63729	11.9764	-1.42929
12	3.83559	-1.30101	-4.78013	10.0056	0.435	-2.715	5.78977	-3.38982	-0.142272	-3.77599	-14.9971	14.2623	1.00812	9.16983	-5.06354	-1.33754	9.14112	23.9333	-2.277	11.1263	-15.9022	20.3826	-4.32789	20.2446	0.514543	-0.833914	-1.5111	-10.35			4.82278	-1.48085	0.781678	3.17448	-2.33614	7.05279	3.37114	-1.63629	-3.6639	7.79355	16.4804	-14.5218	-1.19329	1.46118	-0.567771	17.0154	3.13912	12.2972	-1.8285
13	3.37659	-1.71847	-7.15571	14.9933	-0.7314	-4.1676	5.85514	-3.03846	-0.803647	-3.28765			0.345519	8.89944	-5.20154	-1.68254	10.2909	27.7676	-1.7595	13.6103	-17.5614	21.3582	-6.48945	21.6418	0.887143	-1.09187	-0.321395	-8.56871			6.27323	-1.01618	0.951042	2.89221	-2.50174	7.30119			-3.7881	8.14545	22.591	-12.8576			0.1242	17.2638	3.28243	12.5265	-0.276
14	3.31395	-2.12455	-6.62913	14.2888	-0.4209	-3.2361	5.97343	-3.726	-0.657529	-3.94518			0.473143	10.2317	-4.99454	-1.61354	11.6216	28.4329	-1.60425	14.49	-18.8145	22.7382	-6.3342	21.9524	0.887143	-0.864964	0.4545	-7.2585			6.33775	-0.709714	3.54498	3.80143	-2.54314	7.67379			-2.7945	6.63139	22.099	-8.40056			1.06135	17.9751	2.75697	12.1061
15	3.31013	-2.20862	-5.91007	15.1386	-0.3588	-3.5466	5.85514	-3.70181	-0.592588	-3.78688			0.330662	8.94401	-4.23554	-0.371538			-2.05551	14.2457	-20.3306	25.4292	-8.96606	22.6399	0.709714	-0.532286	1.5318	-4.3884			5.36544	-0.34776	3.3302	4.05356							23.0291	-4.86812			1.1178	18.2574	3.90343	12.2426
16	3.68034	-2.08522	-5.84471	14.904	-0.5451	-4.2918	4.45789	-5.21196	-0.592588	-3.78688			-0.0221786	8.65704	0.0173706	1.14646			-1.94063	17.6985	-21.1751	27.3584	-11.1926	24.6647	0.532286	0.798429	1.2765	-1.7365			6.32968	-1.63718	4.08427	4.89635							22.1649	-2.77062			0.96255	18.8784	3.28243	11.3259
17	4.18059	-1.73447	-5.98271	15.2693	-0.828	-4.347	4.86791	-5.70956	-1.09588	-4.01824			-0.464044	9.08298	0.277062	1.02226			-2.18089	19.3841	-21.8328	28.7116	-11.5579	24.2263	0.010437	1.0437	0.15525	2.22525			9.0395	-3.61309	4.64317	5.95205							24.4647	-2.23492			1.863	27.6966	3.40663	11.2845
18	4.18059	-1.41247	-3.63671	21.3413	-0.775235	-4.08724	6.34114	-4.21971	-1.06179	-4.40788			-0.399214	10.5126	0.259319	1.67875			-2.35359	19.1641	-22.0694	29.5278	-11.4501	24.355	-0.277232	1.38616	-0.5175	7.10965			10.2132	-5.03337	4.67704	8.14248							28.0061	-1.43117			2.44851	28.1047	4.00693	11.1189
19	5.25788	-1.26557	-3.49871	20.9273	-0.207	-4.14	6.78664	-4.95321	-0.342463	-4.89951			-0.368505	10.9937	2.73622	2.38846			-2.20455	20.6172	-23.6219	31.8462	-12.0415	25.8336	-0.913757	2.76789	-0.621	11.4367			10.2175	-6.0444	5.63677	9.9087							31.5618	-0.53456			2.1528	29.3112	3.99214	12.0651
20	5.10243	-0.0379906	-3.48491	21.4793	0.069	-4.209	6.59114	-5.67771	-0.385588	-5.09788			-0.715629	12.0415	0.180462	1.97446			-2.94975	25.461	-24.5534	33.2952	-12.7383	28.7057	-0.906857	2.74029	-0.77625	17.5433			10.5694	-8.1351	5.63677	12.433							32.6264	0.783977			2.5668	29.7252	3.59293	10.9895
21	5.4768	-0.185256	-3.36071	22.1567	-0.190765	-4.52559	7.1415	-5.85514	-0.730588	-4.67576			-0.70289	13.8121	0.318462	0.594462			-2.94975	28.9836			-13.6363	28.7459	-1.28636	3.32679	-1.3815	22.2255			10.6054	-6.99442	5.24159	14.296							34.6528	-0.173478			2.7738	29.0214	2.66143	11.0361
22	5.65423	-1.02804	-2.89496	21.0135	-0.0254211	-4.71016	6.95384	-6.34648	-0.497713	-5.21001			-1.25006	17.6945	0.436747	0.791604			-1.06191	29.2491			-15.5498	29.957	-2.17646	3.34749	-1.09414	26.5551			10.1451	-6.36525	5.63677	13.7374							38.4711	-3.45343			2.68856	31.0792	3.15823	11.6157
23	5.65576	-1.56951	-7.57463	9.05929	-0.548368	-5.36384	7.36329	-6.831	-0.292235	-5.55247			-0.922629	19.2616	0.436747	0.259319			1.46149	32.6667			-17.9638	32.4952	-2.15576	4.13409	-0.0905625	27.9191			10.6202	-6.43582	6.09435	14.9794							38.4224	-2.72285			2.18237	32.984	4.64863	11.8641
24	5.37659	-0.768471	-6.24392	11.632	-0.313636	-4.86764	7.00514	-7.42571	-0.365294	-5.77165			-0.922629	19.2616					2.05965	34.8381			-19.9962	36.1836	-1.34846	2.70579	-1.41174	26.8479			9.26532	-5.73231	6.02898	15.3063							43.3608	1.00315			1.7388	36.9239	4.52443	12.1539
25	5.65576	-0.370333	-5.80188	12.2714	-0.552	-5.727	6.47614	-8.06618	-0.896188	-5.40148			-0.775429	19.3003					2.68361	37.1269			-21.1904	37.7759	-1.90736	4.25829	-3.52445	29.9333			7.19532	-4.2435	4.7335	17.0058							43.3608	0.470868			2.18237	37.7745	4.23463	11.6157
26	6.07659	-0.368471	-4.02606	14.116	-0.305571	-4.97786	6.91971	-8.64964	-0.963463	-5.83101			-0.591429	19.4383					3.09465	39.3921					-1.65331	4.82283	-4.554	37.2341			5.05139	-1.90736	3.08377	18.4548							43.8044	1.62415			1.7388	39.4601	3.98623	11.1189
27	6.25059	-0.676471	-3.13071	16.0053	-0.263824	-6.13288	6.5205	-9.09321	-0.730588	-5.64988			-0.177429	21.1863					4.03115	42.4743					-1.36029	4.25829	-5.3235	38.9115			3.43747	-0.525462	1.60027	19.614							44.0804	0.313154			1.15433	42.1842	4.73143	11.1879
28	6.31959	1.07153	-2.69194	16.6546	-0.221526	-5.23311	6.55066	-8.31075	-0.813388	-6.47788			-0.0221786	21.9568					4.69333	44.1627					-1.16693	4.59267	-7.0495	41.0435			3.23275	0.621	0.668769	21.3528							44.3367	2.77744			0.4968	44.8828	4.52443	11.8877
29	6.70174	0.275376	-2.32571	19.4093	-0.286895	-5.82142	6.16564	-10.6975	-1.04109	-5.98626			-0.177429	21.2985					6.21	46.989					-0.665357	4.00989	-8.56566	44.0869			1.60632	1.91475	0.203019	20.9647							44.8601	10.6287			0.3312	46.2852	4.1649	10.7484
30	7.03613	0.466452	-1.82063	19.8895	-0.426545	-7.01291	6.3806	-10.3113	-1.04109	-5.52051			-0.384429	20.7665					8.22825	50.4275					-0.665357	2.80929	-9.01118	45.9106			-0.19872	2.78208	-3.73469	23.5546							44.9335	10.6004			0.408086	46.025	4.1649	10.7484
31	7.03995	0.409129	-1.22447	19.2934	-0.6072	-6.0306	6.87536	-10.2021	-1.53424	-5.33329			-0.0221786	21.7498					9.63225	51.3135					-0.277232	3.17154	-7.9695	47.1403			-1.04328	3.6018	-4.07341	25.0224							45.7295	11.1876			0.4968	46.8234	4.75322	10.8138
32	7.26259	0.611529	-0.0228309	16.8994	-0.915	-5.685	6.63714	-10.8297	-1.66209	-4.97713			-0.285429	21.2683					10.6626	52.7477					0.709714	3.63729	-8.78158	51.535			-0.73968	4.209	-4.38203	25.7826							45.6378	15.7889			0.4968	46.2024	4.59343	11.0499
33	7.28835	1.60145	3.53929	12.6473	-0.9798	-5.9064	6.54514	-10.2777	-1.53424	-4.82188			-0.229179	20.8183					12.1871	58.6069					0.473143	3.43029	-9.49377	56.0123			-0.60168	4.485	-5.46361	26.3208							44.4619	18.3181			0.408086	46.025	5.02123	11.8434
34	7.66175	2.3803			-1.13357	-7.28443	6.30226	-10.3973	-0.937588	-5.23588			0.319371	21.2488					13.6479	58.5151					1.04239	3.17154	-9.47025	58.581			-1.00941	3.61309	-6.6058	27.7403							41.693	20.3784			-0.171969	45.5336	4.77283	11.1603
35	7.8482	2.42499			-1.55564	-8.81945	6.61945	-10.9323	-0.539511	-6.3505			-0.0591429	20.6409					16.3013	67.3785							-10.6864	59.7454			-0.572627	3.98747	-6.30554	27.2285							39.64	23.8706			-0.90045	46.8234	4.95913	10.9119
36	7.92384	3.60728			-1.035	-6.555	6.55714	-10.8617	-0.278952	-6.74134			0.149414	20.3389					14.8334	70.1448											-0.96768	3.24	-6.491	27.3071							41.3825	27.582					5.97343	12.42
37	8.18259	3.83705			-2.277	-11.178	6.40162	-11.1425	-0.730588	-6.40261			0.305571	20.6803					15.3254	70.3652											-1.00506	3.63046	-6.40108	28.6615							41.1651	34.3819					5.33173	11.595
38	8.55059	4.29153			-1.2282	-7.7694	6.97886	-12.0651	-0.420088	-6.84013			0.626218	21.281					15.6802	67.6173											-1.07568	2.862	-6.00698	27.5628							39.4209	40.528					4.52443	11.5329
39	8.74713	4.83517			-3.2775	-15.18	6.83839	-12.6122	-0.482188	-6.56068			1.31297	23.0125					16.63	68.584											-2.11968	4.0365	-5.23073	34.2386							37.156	44.1809					4.64863	10.7877
40	8.77875	4.97969			-3.30573	-15.4246	7.09714	-12.2117	-2.45028	-3.96204			1.68557	22.2673					18.8101	69.3905											-2.16108	3.0429	-5.95523	31.9098							35.9798	49.8759					4.94932	11.8597
41	8.95884	3.91778			-3.12225	-15.7492	7.27457	-13.0114	-3.05259	-4.60588			1.59686	22.5334					16.9611	70.9881											-1.56768	3.519	-4.77692	31.5277							36.1971	54.3057					5.50029	11.178
42	8.83316	4.32439			-3.381	-16.629	7.74771	-13.1297	-2.82238	-4.49504			1.31297	22.0189					12.8283	74.0715											-1.42968	3.657	-4.60973	32.3756							38.2671	57.8247					5.14543	11.8597
43	8.95145	4.73839			-8.09025	-20.0963	8.23564	-12.871	-2.7065	-4.53961			2.12914	21.6463					11.3659	77.4779											-1.83506	2.7945									38.8364	62.8666					5.14543	12.1539
44	9.01059	4.93553			-7.935	-20.1894	7.96114	-12.9137	-2.51259	-4.87588			1.89257	22.2673					11.1558	81.9276											-1.81463	2.68011									41.7524	65.3712					5.19943	12.9369
45	8.92779	4.81823			-7.82209	-19.4894	7.37942	-12.6216	-1.84839	-6.18808									10.801	84.9439											-2.01073	2.68011									43.2644	66.3972					5.58013	12.837
46	8.80359	2.59815			-7.935	-20.562	7.15924	-13.5023	-1.69032	-6.68488									9.30465	88.6167											-3.65739	2.83886									43.2644	66.3972					5.89063	12.216
47	7.63059	-0.170471			-7.935	-20.1894	7.22788	-13.0643	-1.25354	-8.48251									10.5661	91.8167											-5.54063	2.35326									43.4566	67.2266					5.08333	12.4023
48	7.56159	-0.584471			-8.1834	-19.5684	6.86057	-13.662	-1.01286	-9.78988									11.0343	96.7035											-5.54063	2.35326									43.1316	68.2264					5.71468	12.7231
49	7.45809	-0.170471			-8.27373	-20.1668	6.63139	-13.5178	-1.14459	-11.1699									10.2823	97.091											-5.82133	2.77624									43.8584	70.5552					6.06343	12.0729
50	7.76859	-0.480971			-7.935	-19.2165	6.68314	-14.3717	-1.4645	-12.2174									9.81287	100.977											-5.81611	4.968									44.3958	71.8563					6.88423	11.5329
51	7.82773	-0.140899			-8.0385	-19.8375	6.55377	-14.2165	-2.04565	-13.3698									10.7551	105.26											-6.12894	4.77189									43.7354	73.5912					6.85318	12.6714
52	8.09979	0.160729			-6.92587	-18.3885	6.55377	-14.527	-1.97259	-13.3198									11.555	104.727											-7.83288	3.3948															6.54268	12.3091
53	8.18259	0.391387			-7.54279	-18.5683	6.38743	-13.0114	-2.74884	-12.9725									11.6985	105.479											-9.98568	3.105															5.81818	11.7399
54	8.09979	0.905929			-6.9	-18.423	6.64551	-12.17	-2.484	-13.3698									12.2112	107.615											-3.00682	0.473143															5.68543	11.7489
55	6.87849	0.471229			-7.1898	-18.2022	5.53114	-11.9957	-2.45559	-13.2399									12.5504	108.687											-3.12768	0.864															5.97343	13.248
56	7.0839	1.99507			-8.142	-18.423	5.62514	-11.6577	-4.24959	-11.8599									12.4603	108.341											-3.53911	0.532286															6.33343	12.4509
57	7.20673	1.76646			-7.87855	-18.3038	5.90689	-11.4737	-4.02189	-12.0876									13.4446	107.743											-2.82939	0.177429															6.12868	12.5161
58	7.0535	0.205893			-7.58014	-18.4033	5.65642	-12.4342	-3.47606	-10.9665									13.662	108.054											-3.49341	1.07264															7.19951	11.3895
59	7.99859	3.64753			-7.8108	-18.2643	6.12514	-12.5897	-2.88775	-9.59378									14.0242	108.749											-3.77568	0.621															6.93391	11.5329
60	8.09387	3.23024			-7.34668	-18.0453	6.28507	-13.0342	-1.84839	-9.35518									14.4383	109.731											-4.11441	0.282273															6.32829	11.7694
61	8.13482	5.10007			-7.452	-18.216	6.55066	-13.08	-1.60729	-9.49765									14.1899	109.151											-3.83482	0.354857															6.17143	12.0189
62	8.36659	5.34953			-7.28132	-18.2414	6.73489	-13.078	-0.641874	-8.28174									13.5274	109.068											-3.93768	0.324															6.22543	12.4509
63	8.50459	6.22353			-8.41269	-19.1767	6.73489	-12.871	-0.178588	-7.85788									14.2608	108.276											-4.07139	1.83343															5.69191	10.9864
64	8.36659	4.93553			-8.556	-19.32	6.47614	-12.9864											13.8737	108.986											-4.28377	2.25818															6.06343	11.7489
65	8.59659	5.02753			-8.0385	-18.906	6.61114	-12.8057											13.4624	109.252											-3.98268	2.139															5.68543	11.7489
66	8.98102	3.2746			-7.8315	-18.492	6.94189	-14.0612											14.6453	109.192											-2.60268	2.622															5.4277	12.0974
67	9.0902	4.62238			-7.935	-18.699	6.93514	-13.5617																							-2.53368	3.78245															6.33775	11.3838
68	9.19877	3.98835			-7.521	-19.251	7.34554	-14.2475																							-2.17882	3.37114															6.43918	12.4126
69	9.48669	5.19083			-7.14464	-19.2635	7.46974	-13.8128																							-2.19495	3.89536															6.0487	12.4926
70	10.294	7.61273			-7.107	-19.389	7.46974	-13.8128																							-2.53368	3.88125															5.40418	12.3609
71	9.59019	4.05233					7.65604	-13.6886																							-2.93112	4.37184															6.54268	11.3259
72	9.71682	3.726					7.49232	-13.6378																							-2.88854	3.96257															6.34143	11.8549
73	10.8736	6.45353					6.95914	-13.8197																							-3.04177	4.74218															6.11743	12.1809
74	7.76859	1.69253					7.44214	-13.3367																							-3.46518	5.6511															5.90974	12.2016
75	8.04459	2.17553					7.02408	-13.1297																							-2.87241	5.13736															5.79343	12.3969
76	8.18259	1.89953					6.95914	-12.9227																							-1.88	4.968															6.38743	12.3609
77	7.87209	2.00303					6.82114	-12.4397																							-2.23797	5.44114															6.58615	11.6819
78	8.06968	2.12535					6.87797	-10.7918																							-2.10168	5.022															6.66343	11.9009
79	8.06968	2.12535					6.72454	-9.27951																							-2.16108	4.8438															6.03967	11.4832
80	8.18259	2.41094					6.79906	-7.66491																							-1.70568	5.52															6.43918	12.0504
81	8.45859	2.58953					6.68314	-6.68971																							2.23673	2.7945															6.61325	12.2668
82	8.02734	1.89953					6.35194	-5.05671																							1.9433	3.92819															6.51817	12.8402
83	8.49309	2.4429					6.16564	-4.31151																							0.589063	4.08086															6.22543	12.9909
84	7.91645	2.16567					6.21	-3.37114																							0.50922	4.5333															6.54268	12.1539
85	9.18574	6.10322					6.26914	-3.71121																							0.636688	3.98747															6.18871	11.98
86	8.64834	3.14153					6.10354	-3.06951																							0.60582	4.2435															6.0487	11.7587
87	9.42459	6.61913					6.47614	-3.19371																							0.46782	4.485															5.68543	12.5049
88	8.66028	7.58407																													-0.227109	4.75509															6.27452	12.6619
89	8.68859	7.60353																													-0.341915	3.94518															6.22543	11.6949
90	8.91859	7.74153																													-0.275498	2.99209															6.49093	11.8951
91	9.15845	7.6216																													0.26082	3.92359															6.27943	12.2349
92	10.0899	10.1056																													1.32169	4.19175															5.90143	12.1269
93	9.47059	10.1335																													3.6018	3.82536															5.97343	12.7157
94	9.61567	11.4056																													3.52728	2.63304															5.92168	12.3609
95	10.4953	12.5636																													7.46769	2.74547															5.65352	12.3232
96	10.3861	13.7586																													1.51916	4.15089															5.20457	11.592
97	10.4474	15.0501																													5.99472	2.484															5.91429	13.1297
98	10.1527	15.6472																													6.47082	1.08675															5.58013	12.8991
99	10.5809	16.5466																													6.51518	-0.532286															6.74229	13.5437
100	10.1232	17.3857																													6.65712	-2.3598															6.38743	12.1539
101	9.72267	19.4366																													6.70032	-3.672															5.93579	12.4926
102	8.97747	20.5295																													7.33695	-3.92211															6.01483	13.2717
103	8.62971	21.1257																													7.7975	-3.83891															6.46049	13.0671
104	8.45259	21.6095																													7.68459	-3.726															7.03543	11.4789
105	8.70009	21.8233																													8.02332	-4.5954															6.21	11.8286
106	7.82773	22.5404																													7.81632	-4.73143															6.09171	13.0114
107	7.35459	23.8415																													6.62607	-5.51138															6.09171	12.7157
108	7.87209	22.8272																													2.07479	-0.359526															5.82288	13.0571
109	6.26313	24.2555																													2.94386	-2.898															6.25669	13.0363
110	7.27932	23.2393																													3.75732	-3.429															6.4528	12.8402
111	8.52132	23.691																													0.393891	-0.842786															6.20113	13.0233
112	8.30679	23.7587																													-0.00828	-1.2006															6.09171	13.1889
113	8.30679	23.6345																													-0.178163	-0.128483															5.94908	13.1402
114	8.04459	23.5655																													-0.04968	-0.2898															6.11143	13.4649
115	7.71684	23.7898																													0.12163	0.856552															5.85514	13.0114
116	7.25109	24.7213																													-0.09568	2.162
117	7.18899	24.2555																													-0.30843	2.484
118	6.69219	29.4719																													-0.30843	2.43225
119	8.18259	30.9978																													-0.09568	1.748
120	7.37894	29.7349																													0.00207	-0.3105
121	7.43739	30.2171																													-0.240757	-0.716538
122	7.79446	30.3103																													0.250113	0.128483
123	7.81729	30.4655																													-0.135335	1.19917
124	7.74789	30.2171																													-0.271466	1.95171
125	7.82034	31.2935																													-0.0974492	1.33754
126	8.13482	32.0419																													-0.288526	0.812077
127	8.13659	33.1795																													4.68088	1.88126
128	8.34819	34.2329																													5.05207	1.96809
129	8.40176	35.1048																													8.26883	3.66823
130	8.64259	35.0655																													9.62018	4.73143
131	7.49259	36.1235																													16.0963	3.036
132	7.73902	37.2965																													18.2353	2.07
133	8.67052	38.228																													20.3191	0.1656
134	8.61086	37.5749																													24.2634	-3.76364
135	8.67052	37.474																													25.6717	-4.36703
136	8.64259	37.2735																													26.433	-3.00484
137	8.55519	37.7105																													26.8725	-4.23741
138	8.73459	36.3995																													28.2813	-6.14286
139	8.62616	36.9417																													28.8712	-5.73686
140	8.62616	36.9417																													28.3093	-6.003
141	8.59659	36.7675																													28.7392	-6.52846
142	8.73459	36.1235																													28.7337	-6.6447
143	8.59659	35.8061																													26.8012	-7.09714
144	8.74349	35.5137																													26.4581	-5.53577
145	9.01059	35.2265																													26.0751	-7.23786
146	8.64259	35.5715																													26.1388	-7.02617
147	8.92779	34.6386																													26.5646	-6.56486
148	8.40841	36.2615																													26.8862	-5.74425
149	8.56804	37.1466
150	7.56159	38.0506
151	8.10732	38.6326
152	7.27932	41.3048
153	7.36753	42.2257
154	7.74188	43.0859
155	7.47879	44.7485
156	8.56804	46.9113
157	7.8828	47.3824
158	9.13479	50.3375
159	8.73935	51.6652
160	7.76859	53.1979
161	6.86753	55.6708
162	5.28459	59.4455
163	4.5999	61.7544
164	3.30659	65.7015
165	2.93859	70.6235
166	3.05934	72.2666
167	2.9429	73.9743
168	3.00759	76.0055
169	3.57517	77.1407
170	3.79906	79.3784
171	4.45659	81.5816
172	5.16039	83.9957
173	5.17168	85.6781
174	5.43245	85.1579
175	4.82919	85.3619
176	4.95339	86.9765
177	5.099	87.8545
178	6.21252	91.1094
179	6.73918	93.304
180	7.51723	95.7592
181	8.47482	98.3006
182	8.98388	101.3
183	8.14902	104.482
184	8.36002	106.902
185	9.936	110.319
186	9.57071	114.593
187	9.87999	117.488
188	11.1377	120.189
189	11.4118	121.664
190	11.7533	122.335
191	12.3469	124.602
192	12.3835	126.355
193	12.4695	127.141
194	12.1803	128.467
195	12.646	130.02
196	13.0796	131.387
197	13.2307	133.832
198	13.0342	136.23
199	11.1874	138.56
200	9.22427	141.645
201	9.10407	143.888
202	9.11409	143.953
203	9.72438	145.458
204	9.73509	147.835
205	7.68579	150.194
206	5.15859	151.804
207	3.07659	154.528
208	1.20373	153.838
209	-0.0254118	152.83
210	-0.649412	151.906
211	-0.315307	151.985
212	-0.903622	151.789
213	-0.838254	152.639
214	-0.380675	153.424
215	0.338378	154.927
216	-0.200912	156.218
217	-3.90621	157.646
218	-5.82441	162.118
219	-6.18913	163.271
220	-6.49559	163.472
221
222
223
224
225
226
227
228
229
230
231
232
233
234
235
236
237
238
239
240
241
242
243
244
245
246
247
248
249
250
251
252
253
254
255
256
257
258
259
260
261
262
263
264
265
266
267
268
269
270
271
272
273
274
275
276
277
278
279
280
281
282
283
284
285
286
287
288
289
290
291
292
293
294
295
296
297
298
299
300
301
302
303
304
305
306
307
308
309
310
311
312
313
314
315
316
317
318
319
320
321
322
323
324
325
326
327
328
329
330
331
332
333
334
335
336
337
338
339
340
341
342
343
344
345
346
347
348
349
[truncated: 167 more columns]

## Sheet: fig. 7b
	celltype	WT prob(A) x	WT prob(A) x sd	WT prob(B) x	WT prob(B) x sd	WT prob(C) x	WT prob(C) x sd	WT prob(A) y	WT prob(A) y sd	WT prob(B) y	WT prob(B) y sd	WT prob(C) y	WT prob(C) y sd
0	WT	9.9433e-09	0.000112211	79.071	10.0829	20.929	5.19668	30.0859	6.14188	45.2623	7.56978	24.6519	5.59821

## Sheet: fig. 7c
	x WT+SB 000	y WT+SB 000	x WT+SB 001	y WT+SB 001	x WT+SB 002	y WT+SB 002	x WT+SB 003	y WT+SB 003	x WT+SB 004	y WT+SB 004	x WT+SB 005	y WT+SB 005	x WT+SB 006	y WT+SB 006	x WT+SB 007	y WT+SB 007	x WT+SB 008	y WT+SB 008	x WT+SB 009	y WT+SB 009	x WT+SB 010	y WT+SB 010	x WT+SB 011	y WT+SB 011	x WT+SB 012	y WT+SB 012	x WT+SB 013	y WT+SB 013	x WT+SB 014	y WT+SB 014	x WT+SB 015	y WT+SB 015	x WT+SB 016	y WT+SB 016	x WT+SB 017	y WT+SB 017	x WT+SB 018	y WT+SB 018	x WT+SB 019	y WT+SB 019	x WT+SB 020	y WT+SB 020	x WT+SB 021	y WT+SB 021	x WT+SB 022	y WT+SB 022	x WT+SB 023	y WT+SB 023	x WT+SB 024
0	0	0	0	0	0	0	0	0	0	0	0	0	0	0	0	0	0	0	0	0	0	0	0	0	0	0	0	0	0	0	0	0	0	0	0	0	0	0	0	0	0	0	0	0	0	0	0	0	0
1	0.193558	-0.422065	0.125455	1.26709	0.295714	-0.414	0.0949765	0.166992	-0.120378	-0.435655	0	0	-0.554464	2.25113	0.345	1.242	-0.308571	0.380571	0.0241948	0.60487	3.44448	2.41776	0.07176	-0.3956	-0.179763	-0.153616	0.0188182	-0.536318	-0.15525	0.0423409	-0.536318	-0.178773	-0.571714	0.946286	0.0382154	1.03182	0.532286	0.887143	-0.0161299	-4.60508	-0.1035	-0.588068	0.332824	-1.40029	0.1242	4.2228	-0.2484	0.7452	-0.4416
2	-0.121398	-0.395323	-0.0125455	2.09509	-0.118286	-1.83343	0.322676	-0.158294	-0.18009	-0.51129	0.1242	0.2484	-5.52867	1.63944	0.389357	2.62693	-0.634648	1.2238	-0.229712	-2.35941	5.97579	5.37786	-0.222	-2.588	-0.20799	-0.701225	0.87975	-2.1735	-0.0597115	0.441865	-2.08882	0.571602	-0.709714	0.798429	0.479669	2.28699	0.621	-0.266143	-0.134416	-10.2236	0.966	3.08618	1.66326	-1.75405	1.35491	7.16973	-0.7452	1.76985	0.0225818
3	-0.186767	0.519835	0.263455	1.75009	-0.099609	-1.66534	0.165948	0.379906	-0.09936	0.34776	0	1.242	-7.82733	1.14646	0.709034	2.84566	-0.266143	0.5175	-0.197591	-2.41142	7.92751	7.15215	-0.719571	-4.50307	0.234237	-1.62332	0.5382	-2.7945	0.110893	0.598821	-3.83891	1.63718	-0.473143	1.59686	0.479669	2.15851	-0.069	1.04486	-0.00903273	-12.3906	2.553	7.98518	3.036	-3.726	1.7388	8.3214	-1.2627	2.5461	2.2494
4	-0.65326	0.707026	0.612086	0.900301	-0.352169	-2.4141	0.401824	0.694059	-0.18584	-0.19504	-0.0828	2.1114	-9.96462	2.04329	0.345	3.381	0.665357	1.09414	0.0564545	-2.93564	10.4344	7.83181	-1.0212	-6.45656	0.249023	-1.06146	0.0414	-3.5397	-0.15525	0.56925	-5.30673	3.21791	-0.778714	2.46429	1.863	2.2356	-1.104	1.04486	1.36155	-13.4661	2.64742	11.0176	3.0981	-6.2514	1.9044	8.901	-0.936277	2.80883	1.9044
5	-1.08771	1.13657	0.338727	0.338727	-0.619714	-2.13429	-0.133283	0.440328	-0.79488	0.59616	0	2.484	-10.6043	4.0572	0.300643	3.82457	1.55743	-1.87943	0.178278	-4.17169	12.4519	8.21672	-1.00991	-7.41855	0.057678	-1.02667	-0.207	-3.2085	-0.0245132	0.678197	-5.71677	4.3262	-0.833914	1.21539	2.43592	3.50965	-2.30657	1.83343	0.861675	-16.5768	1.99374	12.9132	3.42821	-5.48005	0.853875	7.06387	-1.52145	3.63285	2.7324
6	-2.18829	2.42486	-0.186545	-0.895909	-1.33071	-2.08479	-1.02282	1.21826	-1.37391	1.99234	0.1242	2.7324	-10.2021	4.12521	-0.23	4.232	2.19568	-2.29918	0.0398503	-5.2868	13.5281	8.68536	-1.518	-10.9349	-0.00726316	0.515684	-0.319909	-3.58486	0.077625	0.388125	-6.0059	6.26211	-0.766169	1.60492	2.72487	6.1272	-3.0015	2.06261	-0.380325	-19.976	1.06457	16.9848	3.31827	-6.56755	0.573231	5.68454	-1.90957	3.71047	3.0429
7	-2.30657	3.84429	-0.0245455	0.400091	-1.07196	-0.894536	-0.737499	1.7159	-1.41674	1.05013	0.621	3.4776	-8.96901	2.0493	-1.8492	5.3682	3.38048	-5.36332	-0.123662	-5.04327	13.9601	9.77839	-0.276	-18.032	-0.0153808	3.21074	0.483	-6.6585	0.077625	0.388125	-6.81382	9.35673	-0.709714	3.2421	3.2292	10.4328	-3.92211	3.23107	-0.420273	-22.3874	-0.207	19.5279	2.83989	-7.245	-0.3105	3.726	-1.5732	3.8226	2.01335
8	-1.95171	6.42587	-0.0415981	-0.0148565	-0.891874	2.87907	-0.5929	2.85117	-1.39991	3.04467	0.922629	4.68411	-8.38753	1.242	-3.2568	7.9764	4.19566	-7.31284	-0.211091	-5.70927	14.5001	11.5474	0.0345	-20.8265	-0.247263	6.16168	-0.621	-6.5205	-0.07245	0.48645	-7.92622	11.318	-0.532286	4.90886	3.41223	14.8321	-3.8295	4.54661	-0.245743	-23.1098	-0.8694	21.1863	1.6077	-5.8788	0.1242	0.4968	-1.8216	4.6368	1.4904
9	-1.16135	8.4413	-0.129845	0.135491	-0.727714	5.47971	-0.368256	3.46141	-1.60739	3.57696	0.8142	6.6654	-6.42291	3.12984	-3.795	10.35	4.48303	-7.38103	-0.282273	-6.66164	14.4855	11.4207	0.0788571	-22.2903	-0.117663	9.19864	0.2898	-5.5269	-0.728481	0.15525	-8.97157	11.258	-0.532286	4.90886	3.25178	14.5577	-1.50075	7.39286	2.29727	-27.2306	-0.535345	22.6869	2.388	-6.651	-0.2484	-2.6082	-1.85646	6.94213	0.603257
10	0.137104	10.5866	0.118555	1.62589	-0.345394	7.59867	0.135258	3.96492	-0.95634	3.03358	0.8532	8.4024	-3.29721	6.1065	-4.44035	11.5271	4.36918	-7.0343	0.112909	-6.16351	13.0286	10.1389	0.0788571	-21.4031	-0.00726316	10.8197	0.621	-6.003	-0.3105	0.388125	-10.3984	12.9362	-1.20651	6.49389	3.55287	13.0899	-0.702	7.69886	1.63849	-26.8868	-0.698625	24.6918	0.414	-6.555	-0.532286	-0.621	-0.964376	10.2721	0.603257
11	1.71514	12.2426	0.00470455	3.35434	-0.656295	10.9128	0.146967	5.4981	-0.80109	3.3829	1.25329	9.5634	-1.45491	7.2657	-3.795	12.075	4.29155	-6.18043	0.185968	-6.16351	10.8821	9.06336	0.138	-20.723	0.0789868	10.5897	0.1035	-3.88125	-0.46575	0.25875	-12.2506	14.8475	-0.96668	8.79801	3.6846	12.834	1.782	8.72486	3.02491	-24.9516	-1.20319	27.1758	-1.716	-5.409	0.338727	1.97591	1.06135	10.6473	1.0074
12	2.29179	13.0188	-0.0868531	3.89971	-0.630099	13.5278	0.0557554	6.00813	-1.04766	4.05184	1.42265	11.7087	-0.655714	7.992	-6.43425	10.5743	3.98105	-6.33568	0.467766	-4.09699	8.54496	9.98568	-1.2696	-20.2676	-0.247263	9.34768	0.207	-0.7245	-0.77625	0.15525	-13.3033	13.6354	-0.817714	10.5223	3.83246	12.4555	2.65336	9.04886	3.00903	-23.7674	-1.43606	29.5434	-1.986	-5.193	0	6.12129	2.21649	11.3595	1.13554
13	3.38889	14.0021	0.120696	3.76299	-0.467025	16.3132	0.312326	6.52781	-1.05984	4.55551	1.78848	13.513	-3.92762	7.79073	-7.88325	9.591	4.08086	-5.64814	-1.18084	-3.69777	7.18918	9.63471	-0.897	-19.895	-0.303963	7.79518			-1.70775	-0.3105	-13.9568	14.0007	-1.20651	12.2692	3.933	12.0888	4.6	10.4289	0.404096	-18.8647	-1.77734	33.4367	-1.932	-5.41157	-0.15525	8.84925	4.00101	11.595	1.04683
14	4.08892	14.99	0.292006	4.01995	-0.606214	19.7685	0.165948	6.98025	-1.11159	4.78015	2.15656	14.5879	-8.41011	9.88632	-9.1356	10.212	2.50618	-5.24893	-0.508091	-2.76627	5.35808	9.06936	-0.5244	-17.5352	0.0617368	6.72568					-13.6263	14.1968	-1.33071	13.5733	2.96367	11.2808	5.92338	11.6762	0.338727	-16.3154	-1.72993	35.526	-0.802909	-5.72073	0.354857	16.146	5.68659	10.8409	0.832871
15	5.30418	16.0775	0.125455	4.60209	0.646493	22.5661	0.546019	7.08671	-1.21361	4.88993	1.4904	15.8976	-8.22381	10.2465	-9.591	7.81671	2.66143	-3.07543	0.225818	-1.52427	1.54008	9.52143			-0.0348632	6.69808					-13.6118	15.7947	-1.06457	14.0169	2.19907	8.45291	6.57058	12.5745	0.634442	-12.4711	-1.6146	37.3323	-0.34224	-5.7546	1.863	19.32	6.2928	11.8329	0.326025
16	4.70992	17.5305	-0.0506144	4.31975	2.42116	25.291	0	7.92688	-1.64745	6.14109	1.33352	17.8979	-6.91971	10.908	-9.54323	8.01462	1.95171	0.354857	0.338727	-0.677455	-2.51712	9.20736			0.276854	9.27463					-12.8232	18.7913	-2.57271	13.5733	0.432697	8.55778			0.516156	-9.27736	-1.19764	37.9213	0.60375	-5.22675	2.07	20.424	8.13698	12.548	0.337114
17	4.6505	19.2806	-0.179097	5.30478	3.43029	28.048	0.307891	7.97385	-1.76765	5.66031	0.8487	20.1721	-6.15086	12.8931	-9.44769	8.11015	1.78168	3.75557	0.408623	-0.43013	-6.06717	9.36261			0.208362	12.6079					-12.6458	20.5887	-1.48596	13.418	-0.474218	7.93375			-0.234503	-6.80929	0.0600968	37.7153	3.7605	-4.554	1.63012	19.9496	9.48148	14.3385	-0.3726
18	4.81029	19.4186	-0.0125455	6.16609	4.9589	30.6292	0.840176	8.59725	-1.42653	6.23839	0.410815	22.0789	-5.28027	14.8046	-9.2805	11.454	0.416275	6.04849	0.231195	-0.0161299	-7.88992	11.7834			0.915158	15.4923					-12.6458	22.1772	-1.70331	13.6975	-1.242	7.06166			0.183477	-5.34436	0.286615	37.6074	4.1745	-7.038	1.63012	18.8629	9.72309	15.5723	-0.5796
19	5.42723	20.3765	0.230335	7.11553	4.96209	33.0431	0.967561	9.25224	-1.28566	6.36205	-0.0975857	24.6448	-7.20199	13.8314			1.05718	6.70532	-0.404591	-0.127023	-7.47592	13.3474			0.813837	18.0417					-12.4266	24.9596			-1.64095	8.00902			0.0147273	-5.62336	2.415	38.4142	4.44736	-8.59991	2.484	17.7168	9.89572	16.7368	0.0414
20	6.38743	24.0711	0.0294545	6.82609	5.03287	35.6727	0.967561	9.88917	-1.41674	6.83186	-0.1863	24.6227	-8.65851	11.799			2.0039	9.12539	-0.241948	-1.67213	-5.74632	11.3602			0.781308	19.9343					-13.1688	26.29			-0.796341	8.89126			-1.05852	-5.96536	3.6018	37.7297	3.29475	-8.74575	2.484	14.3865	9.27745	16.3309	0.603257
21	7.41105	25.0129	0.522205	7.33909	5.81875	37.3646	0.733719	10.3869	-1.24802	5.83514	0.7452	23.2944	-9.16714	9.58114			3.63343	10.6406	-0.0250909	-2.83527	-5.91192	10.2341			0.254937	21.6435					-13.6178	26.7447			-0.286036	9.58975			-0.344373	-5.44786	3.8295	35.9474	2.96294	-9.65594	1.863	12.213	7.38868	14.4851	0.2484
22	6.84579	25.8011	0.608455	8.16709	6.58305	37.9379	0.391676	10.5367	-1.36093	6.9266	1.72106	19.8543	-6.46808	7.96009			6.0487	11.885	-0.197591	-4.16352	-7.53937	9.22164			-0.283263	24.5474					-14.5653	29.2435			1.4076	10.6059			0.279584	-6.02451	4.347	34.3113	2.64788	-12.0578	0.3105	10.9296	6.4998	14.8885	0.3519
23	7.09714	25.668	0.263455	9.27109	6.66836	38.7977	0.199144	11.2935	-1.38328	7.65227	2.08274	19.5472	-7.452	6.68314			6.38743	13.2196	-1.20672	-3.30965	-10.2589	7.03386			-0.878388	27.0462					-14.7676	30.6642			2.26917	11.8225			0.276627	-5.75836	4.117	34.2742	3.13154	-14.0282	-0.225818	6.94391	5.5683	16.0528	-0.3726
24			-0.129845	10.8788	8.12229	40.7297	-0.0136985	11.589	-1.37643	9.01984	1.80977	19.5881	-8.72626	4.23409			6.21	13.0706	-0.991091	-1.24827	-13.3122	8.43111			-0.723138	26.8909					-14.7676	30.6642			2.30657	13.0942			0.575299	-6.43851	3.64838	33.9292	3.1395	-16.0425			8.6526	15.2766	0.425829
25			-0.191945	11.3135	9.13219	43.4834	-0.642211	12.255	-1.66866	10.0427	1.80977	19.5881	-8.21571	-0.378			5.76643	12.4496	-0.880691	1.23297	-15.2021	9.4392			-0.645513	26.7357					-15.8464	31.9142			2.7186	15.6147			0.225818	-5.75836	1.403	33.3082	4.05882	-17.8385			8.99972	15.0378	0.2484
26			-0.172335	12.1437	9.81771	44.6529	-1.3012	12.4402	-1.47384	10.0504	1.8837	20.0169	-7.17846	-2.53575			5.55943	13.248	0.955695	2.77837	-17.2762	8.79336			-1.02255	27.3567					-15.8888	34.2177			3.37114	19.5881			0.220442	-5.55136	-0.228789	32.5238	4.74375	-18.423			9.45694	15.1879	-0.52785
27			-0.0531337	12.9281	9.74379	48.6302	-1.90079	14.2389	-1.40707	10.2677	1.9872	20.7979	-3.74166	-4.27394			7.00843	12.2012	1.24845	3.60341	-18.4095	4.83449			-0.145263	24.8037					-15.8198	34.6317			3.17651	17.945			0.112909	-6.831	-1.3455	33.3082	7.90846	-18.7096			9.78696	16.4938	0.3726
28			-0.357545	13.4801	6.80143	55.476	-2.22342	14.4973	-1.80504	11.4844	0.567771	26.4191	-2.10696	-3.18263			6.6697	12.7318	1.41701	3.66108	-16.3339	3.82536			0.799506	21.8632					-16.4847	36.5825			2.5461	14.3296			-0.255273	-8.05336	-1.242	33.5743	9.246	-19.2134			9.42965	16.7574	0.509874
29			-0.288545	13.9631	7.15629	55.4405	-2.17073	15.0656	-1.75936	12.3994	-0.715976	29.4719	-1.00195	-1.75341			6.55679	13.0706	1.4186	3.23673	-14.7753	2.18818			0.485594	15.5577					-15.6887	39.1512			2.79236	9.31072			0.400827	-10.478	-1.38531	33.8814	8.3145	-17.9055			9.4392	15.3511	0.575242
30			-0.0531337	14.024			-2.34762	15.6151	-2.31612	12.7421	-0.378514	29.9973	-1.47094	-2.16348			5.29447	14.3623	1.45045	5.17934	-14.3693	2.58336			0.321814	14.6023					-15.603	40.0827			2.19277	4.89948			0.733909	-12.0813							9.32387	14.8774	-0.1656
31			0.199762	14.0746			-2.28782	15.4587	-1.88784	13.5986	-0.131506	32.6865	-3.19371	-4.08086			4.71073	15.4925	1.32534	4.39001	-14.4285	1.93279			0.0272368	14.5227					-15.0707	39.1956							1.14873	-14.5334							8.43673	13.8128	-0.880691
32			0.00868531	14.5522			-2.88582	16.7122	-2.4446	13.6843	-1.58355	34.7139	-4.56879	-3.14936			4.33543	17.5526	1.53234	6.13473	-15.0011	0.0429055			0.379137	8.97508					-15.1298	39.1022							2.08673	-17.2354							8.09211	12.7926	-0.8694
33			0.225818	14.6217			-2.14062	17.2297	-2.90805	14.2227			-4.73551	-1.32766			5.14543	18.6596	1.79129	6.8844	-15.6859	-0.33264			0.695282	9.34768					-15.4685	38.6149							4.16027	-17.7962							6.9368	11.8956
34			0.0564545	16.0331			-0.354054	16.8794	-2.71584	13.697			-5.05671	-0.828			6.70943	19.2806	1.75772	8.62992	-16.9592	-0.881166			0.906987	13.5394					-16.0478	36.3567							4.37523	-19.0655							6.96555	10.4121
35			0.0564545	15.4121			0.454728	16.9371	-2.68627	15.376			-5.62803	-2.18592			7.62943	20.5226	2.07251	9.17073	-18.8549	-2.84222			0.226275	15.2711					-16.3718	35.7978							2.28273	-20.3114							6.55155	9.29947
36							1.08858	17.626	-2.78722	15.997			-4.32771	-3.024			7.99168	20.9366	1.59791	11.1117	-21.4004	-3.26135			-0.346955	16.322					-17.3315	33.3082							0.986727	-20.7974							6.6033	8.6526
37							2.29953	18.3268	-3.02184	15.457			-3.40071	-2.9394			8.16943	22.6286	1.21377	11.2062	-22.8859	-1.97064			0.268737	16.2477					-18.2348	32.6307							-0.451636	-19.8155							6.86205	7.35885
38							3.02207	20.413	-3.33684	16.7215			-1.42481	-2.33345			8.00743	22.7366	1.52879	10.7467	-25.5769	-5.97264			-0.00726316	16.3857					-18.5943	32.6961							-1.13327	-17.9254
39							3.06847	23.2327	-4.13299	17.8122			1.41371	-1.52245			7.51114	22.77	3.51491	17.1867	-23.7139	-8.52564									-18.9386	32.1339							-1.49943	-15.5702
40							4.48605	24.1542	-4.32009	17.7047			5.03454	-0.659813			7.09714	23.0657	4.23112	19.7531	-23.4128	-10.3447									-19.4204	30.5984							-2.27376	-13.5744
41							5.10618	24.2587	-3.54384	17.0024			8.48885	1.242			7.07053	23.4413	4.69278	20.7541	-21.2111	-13.9014									-19.1663	31.5957							-3.11127	-11.9454
42							4.62263	26.1683	-3.77784	19.237			10.2279	3.726			7.09714	23.8937	4.61516	20.5212	-18.9529	-16.7632									-19.3029	31.3887							-3.87327	-11.2394
43							5.95722	27.5549	-2.81934	19.5988			10.4683	7.59812			7.62943	24.0792	4.95671	21.5769	-16.7293	-16.6877									-17.0493	31.9533							-4.71799	-10.1497
44							6.11868	28.5999	-2.73466	21.1908			9.70117	11.5798			7.866	24.1894	5.08091	21.7011	-14.9485	-16.0038									-14.9991	32.1078							-5.29804	-8.14683
45							5.71946	29.1766	-2.66409	21.8965			9.65322	11.799			7.98429	25.1949	5.08091	22.0737	-15.2039	-17.3346									-13.5152	31.6992							-6.82666	-5.04183
46							4.46268	31.3575	-3.42792	21.9586			10.8537	10.7926			7.79143	26.3546			-16.4689	-15.7123									-12.9439	32.4817							-7.34984	-2.59422
47							4.09303	32.1633	-2.37384	21.829			11.3281	8.55069			7.97719	27.3784			-19.3481	-14.5788									-12.1058	33.9267							-7.77567	-0.417764
48							4.74361	33.6123	-1.9872	22.9522			10.9119	7.31893			8.02687	29.0179			-20.6669	-12.2213									-11.0726	33.8313							-7.30435	3.36556
49							4.38218	35.7907	-2.60438	24.4043			11.0203	5.29			7.9117	33.4507			-22.7354	-8.82046									-11.8178	33.7175							-6.69927	4.79864
50							3.98953	36.5398	-3.12984	25.1789			12.2163	4.094			8.54743	34.1306			-23.4307	-6.56822									-10.9261	34.8281							-6.63027	5.14364
51							3.49354	37.6286	-3.52905	26.687			13.8394	2.95714			8.63486	34.0071			-23.4182	-5.2235									-9.85132	36.0906							-7.16727	6.74264
52							3.84712	37.8752	-3.97263	28.3726			15.4363	3.105			8.75314	34.4211			-24.5419	-2.60382									-10.9602	34.8929							-6.73527	8.52464
53							4.11454	38.8142	-3.97263	29.4815			18.4378	2.898			8.30688	34.0717			-26.6378	-0.909765									-13.0007	31.8027							-6.32291	10.3312
54							7.01011	41.7425	-4.41961	34.1493			19.9075	0			8.22343	32.7266			-27.5227	0.51336									-11.0867	27.6892							-6.21	11.4603
55							8.48036	42.0133	-4.58598	35.1837			19.9075	-0.2484			8.30688	31.136			-27.8332	1.83816									-7.81582	26.3287							-11.5845	15.7282
56							9.45138	40.3309	-4.41467	37.7105			16.146	-4.25829			8.62303	30.2723			-29.2142	2.58336									-7.30982	26.3747							-12.3071	18.1219
57							10.696	39.2986	-4.8764	38.4306			14.8153	-4.968			8.81743	31.3766			-30.814	4.57056									-11.1081	26.6573							-13.168	21.5656
58							10.9536	40.6207	-5.1622	40.7241			16.0573	-8.073			9.108	31.5231			-30.814	5.19156									-10.9739	26.6596							-12.4953	20.5306
59							10.7318	40.6651	-5.36544	44.149			19.007	-8.53875			8.87143	31.7006			-30.5826	6.08354									-10.7018	28.7967							-9.34887	26.161
60							9.70549	42.8049	-5.87259	47.2022			20.4043	-8.487			8.87143	32.6321			-30.8173	7.09378									-11.5167	29.8645							-9.86342	26.7998
61							9.26803	44.4354	-6.1706	48.9314							8.81743	32.2946			-31.435	7.73766									-12.5465	29.7493							-9.20506	26.3702
62							9.25372	44.7073	-6.39009	49.2205							9.02047	32.8432			-33.7948	9.16596									-15.5956	29.5775							-7.56491	25.9691
63							9.8768	43.4045	-6.29129	51.4504							9.04079	33.2248			-35.9565	11.5139									-17.3978	30.1467							-5.52351	25.6642
64							10.4542	43.2427	-5.83966	54.1038							9.22629	33.3566			-37.4195	12.5194									-20.5495	31.3887							-4.62927	26.1087
65							9.86538	45.2989	-6.37815	55.1677							8.99563	34.1225			-37.024	14.0719									-21.8366	30.7677							-3.88407	25.6642
66							9.57853	46.9638	-6.68453	56.1264							8.60143	34.1306			-35.8579	15.3484									-23.3855	31.0965							0.338727	25.2916
67							10.031	47.7001	-6.56922	57.2218							7.96816	33.5636			-33.0807	16.7111									-23.4098	30.2847							0.614727	26.1886
68							8.61418	47.6587	-7.89084	58.846							7.62943	34.0071			-29.6407	19.1216									-24.8071	32.579							0.752727	26.9476
69							9.53418	46.3707	-6.80616	57.7778							7.89557	34.2289			-27.4776	20.0843									-26.1167	35.1625							5.30673	29.0503
70							10.2587	45.8475	-6.35904	57.1817							8.32805	34.5727			-24.9371	21.2698									-26.69	37.8853							7.28264	28.8483
71							10.4781	44.6945	-6.57984	55.511							7.97874	35.0773			-21.6899	23.6514									-26.3618	39.3807							9.43194	30.0379
72							10.2297	43.2041	-7.42509	54.6025							7.66596	34.9882			-19.2758	23.4986									-25.5739	43.3571							12.0227	30.9266
73							10.5462	43.3347	-7.44984	54.013							8.58754	35.7105			-17.5198	24.4139									-24.9475	45.8196							14.5262	32.4093
74							10.1917	44.0179	-7.25102	52.8618							9.83298	34.7054			-16.2619	25.3534									-25.3246	48.7767							16.2706	34.521
75							10.2029	46.4963	-7.42509	50.9282							10.3749	35.0017			-13.8215	26.7043									-26.3078	49.8413							16.3467	36.0786
76							10.5633	49.2792	-7.87202	51.1117							10.1865	34.3672			-13.2259	28.2514									-26.7595	51.2043							16.1299	38.1996
77							11.9863	52.7541	-6.95934	50.8765							10.5498	33.7146			-12.3703	28.5826									-27.2798	52.9347							15.5905	39.6243
78							13.2937	52.2687	-7.75008	52.7602							10.4827	33.7482			-10.0519	29.4934									-27.9969	52.4034							15.2871	41.4376
79							13.1892	53.9988	-7.50384	53.689							10.2909	31.878			-7.36092	28.6654									-28.6262	51.0951							16.1121	41.9344
80							14.4175	54.8755	-6.85584	55.633							9.91937	32.2051													-28.7031	47.8452							16.7952	42.103
81							14.7092	55.9091	-6.9552	57.4301							9.05773	33.6257													-27.1818	44.4987							18.1587	43.4086
82							16.1478	54.7485	-7.452	58.8211							8.33143	33.5366													-26.6059	41.4241							18.4098	44.2942
83							17.0207	55.7317	-7.80213	60.9455							7.00843	34.1225													-26.6183	40.1862							20.0146	43.5621
84							17.2054	56.6936	-8.42468	62.1471							5.04607	34.2839													-25.7755	37.0221							22.3221	43.549
85							18.104	57.5119	-7.87202	61.7251							4.31743	34.0293													-24.0101	33.9348							27.9732	46.5091
86							17.8629	58.1183	-7.97955	62.6015							3.28243	33.9086													-22.9087	32.5654							33.7692	43.2661
87							15.7442	56.1043	-7.19457	62.7978							3.24103	33.1082													-22.3955	31.5129							37.2675	43.0522
88							14.1802	55.8927	-7.80213	63.193							3.15823	34.1018													-22.5227	32.5124							39.4053	43.4135
89							13.4258	55.9801	-8.0387	64.1984							2.75697	35.6176													-22.8923	33.0033							42.5253	42.6382
90							11.8112	56.6011	-7.83909	64.7972							9.49243	42.0506													-23.1732	34.2867							42.5253	42.6382
91							10.8826	58.1152	-8.14752	65.3292							10.0054	44.0126													-23.4357	35.3476							46.3755	43.0936
92							10.4213	61.4153	-7.59184	64.205							9.11983	45.2632													-23.0476	36.0462							48.9754	43.7974
93							10.2932	63.6322	-7.79976	64.8324							8.97943	46.9826													-23.327	36.4395							52.7187	45.6766
94							10.7009	64.708	-7.7004	64.8324							9.07843	47.2256													-22.9958	37.0191							55.89	46.4056
95							11.202	64.4671	-7.85899	65.3903							9.88761	46.8304													-21.9904	37.303							57.5836	48.5509
96							11.4662	64.5637	-8.95769	65.1993							10.7758	47.4326													-20.7809	36.4809							57.1395	51.001
97							11.8241	62.6662	-7.9488	65.4286							11.2174	47.4326													-19.4472	37.5396							55.0598	52.2869
98							11.9325	61.9917	-7.99434	65.5735							13.6842	50.9516													-18.0655	38.1633							51.9382	51.6559
99							12.3163	61.1882	-8.14959	65.884							13.8394	51.1586													-18.2578	38.3347							48.067	50.7083
100							12.7279	61.5573	-8.46584	65.815							4.64863	39.8978													-19.5803	38.996							47.0287	50.7066
101							13.5707	61.0749	-9.00546	65.1037							7.15174	39.2481													-20.6059	39.8005							44.1192	49.9764
102							14.585	61.1551	-9.39629	63.5317							7.92166	39.0795													-21.2668	40.448							39.7135	47.933
103							15.7442	60.5405	-9.09144	62.4478							7.82553	39.3487													-21.3398	41.8361							36.7422	47.5406
104							17.6714	58.6511	-9.22693	62.572							8.00203	40.022													-21.9973	42.2745							34.4549	46.1339
105							18.6565	57.195	-8.68616	61.951							8.1728	41.5589													-22.9958	44.7057							31.8441	44.2942
106							20.1207	55.3473	-8.09784	61.033							9.52896	43.3169													-25.0094	47.1395							28.4155	45.2201
107							21.0976	54.9679	-7.87202	60.2573							10.0617	45.1038													-25.8938	47.1207							25.6194	44.5426
108							23.1561	54.0023	-7.66584	60.115							10.4	46.2224													-27.0721	48.299							22.9276	43.3783
109							24.793	52.6504	-8.15429	60.3702							10.4	47.3211													-27.9505	52.3425							20.5312	42.4593
110							26.7152	51.6952	-8.84304	60.4606							10.0617	47.6913													-28.5514	55.1069							17.3504	40.1768
111							28.2418	51.1777	-8.33669	58.2727							10.2263	44.3464													-28.6428	58.2656							13.9052	41.0077
112							30.1824	51.4882	-7.76346	57.0307							9.22629	41.193													-28.9905	60.2528							12.6207	40.6326
113							32.371	52.3596	-7.21809	57.397							6.66343	41.4986													-29.679	61.8177							9.19299	43.8215
114							33.0546	53.0795	-5.71734	57.0865																					-30.2249	66.0692							6.85923	43.4559
115							33.0668	54.0866	-5.5183	57.6517																					-29.9258	69.2427							5.97208	46.2282
116							32.2337	55.7097	-5.38384	57.903																					-28.3966	71.415							4.24216	45.3706
117							31.4466	55.9091	-5.24584	59.007																					-27.9638	73.735							2.73401	45.5185
118							31.9229	56.3418	-5.30334	59.881																					-27.7272	75.9233							0.984567	46.9273
119							34.1413	56.1845	-5.52513	61.7735																					-27.8321	78.246							-0.0534833	46.5691
120							34.0016	55.2763	-5.57101	62.4649																					-27.9845	79.2678							-1.83477	46.7161
121							32.7896	54.1114	-5.57244	63.7726																					-27.6578	79.6647
122							30.4412	53.8687	-5.7741	65.3564																					-27.6063	79.6009
123							28.1198	54.6376	-5.73403	65.1161																					-27.7051	78.4295
124							27.1351	54.9569	-5.61384	64.5552																					-27.7409	77.3427
125							26.7802	55.1698	-5.48077	63.4147																					-27.7982	77.3427
126							29.1647	55.3177	-5.36544	63.2426																					-28.0821	77.7863
127							31.8126	55.8352	-5.41512	61.4045																					-28.0275	78.6803
128							34.294	56.1257	-5.40684	60.6572																					-28.1381	80.938
129							34.7882	56.9173	-5.99184	60.331																					-27.9638	81.7415
130							31.7594	55.8842	-7.44984	60.709																					-28.0821	83.0796
131							29.1064	55.2677	-8.71884	60.8783																					-27.9638	83.9667
132							27.5632	56.7266	-9.39159	62.158																					-28.4813	84.4842
133							26.34	55.5635	-9.6947	64.4941
134							26.8157	55.1698	-8.89272	63.8388
135							30.354	54.7076	-8.99208	65.2298
136							33.6497	55.0417	-8.56894	67.4757
137							35.7093	55.68	-8.19338	67.6355
138							36.6869	56.8095	-8.09784	68.368
139							38.455	57.299	-8.09784	68.368
140							30.5049	53.6139	-8.05501	67.2188
141							28.7408	52.7746	-7.86784	67.241
142							27.5183	53.5375	-7.38813	65.7657
143							26.035	53.573	-7.15155	65.263
144							25.5471	54.1053	-7.00488	62.1994
145							25.5311	53.5872	-6.80409	61.744
146							25.298	54.4738	-7.00488	60.3612
147							24.8004	55.1625	-7.06284	59.4152
148							25.3253	54.194	-7.34184	58.711
149							26.4254	53.9101	-7.50384	59.251
150							27.1982	53.2477	-7.45384	57.397
151							27.005	53.2063	-8.0023	54.1168
152							27.9158	52.5439	-8.2672	53.7086
153							30.0962	52.4887	-8.36784	53.635
154									-8.74584	53.041
155									-8.71884	52.015
156									-8.09784	51.5803
157									-7.7004	51.071
158									-7.52461	50.8207
159									-7.4126	50.9014
160									-7.08872	51.2387
161									-7.0161	51.1335
162									-6.21343	50.3447
163									-6.15204	50.8558
164									-5.81416	51.7345
165									-4.81255	52.4957
166									-4.37184	54.1168
167									-3.98969	54.5467
168									-4.07376	55.2442
169									-4.00959	55.3787
170									-4.26384	56.767
171									-3.97666	57.8862
172									-3.91184	57.121
173									-3.9744	56.3371
174									-3.70307	54.7856
175									-3.58984	52.337
176									-3.51199	50.8207
177									-3.4847	48.3777
178									-3.45184	47.829
179									-3.51529	47.8179
180									-3.51529	47.8179
181									-3.62664	47.0884
182									-3.81508	47.4324
183									-4.1057	47.8454
184									-3.60753	48.8144
185									-3.98969	50.5819
186									-3.6553	52.0627
187									-3.82536	54.8964
188									-4.15584	56.605
189									-4.57056	57.9269
190									-4.52709	58.846
191									-4.7196	59.1689
192									-4.7196	59.1689
193									-4.84953	59.8491
194									-4.7196	59.467
195									-4.42152	58.6721
196									-4.43098	56.6281
197									-4.60841	55.741
198									-5.02241	53.9667
199									-4.60841	52.5472
200									-4.26834	50.2555
201									-4.42152	48.438
202									-3.52905	47.3575
203									-3.60094	47.3896
204									-3.54384	47.0056
205									-3.66213	46.7808
206									-3.49042	47.4877
207									-3.37824	49.9284
208									-3.66213	52.843
209									-4.26384	55.903
210									-4.37184	56.983
211									-4.8973	57.8428
212									-5.26608	58.9702
213									-6.50808	58.8211
214									-6.07959	58.1215
215									-5.06736	57.9766
216									-4.68234	56.569
217									-4.31784	55.255
218									-4.08957	52.5795
219									-3.22538	49.8653
220									-4.06134	48.9617
221									-3.62664	48.2476
222									-3.44034	47.8897
223									-3.4847	48.91
224									-3.85791	50.3019
225									-4.01698	52.2811
226									-4.37184	54.8612
227									-5.1622	56.362
228									-5.01768	58.4237
229									-5.45184	59.575
230									-5.13615	59.8491
231									-5.79127	60.4724
232									-5.93584	62.641
233									-5.70255	65.056
234									-5.77584	64.489
235									-5.4648	63.6401
236									-5.42276	61.4733
237									-4.85784	59.737
238									-4.37184	56.3142
239									-4.04984	53.947
240									-3.6866	51.3725
241									-3.85791	50.6445
242									-3.66213	50.0632
243									-3.4847	48.7325
244									-3.31384	49.071
245									-3.36869	48.7189
246									-3.4847	48.91
247									-3.70648	47.2244
248									-3.38681	48.1605
249									-3.47915	46.0378
250									-3.60094	45.7621
251									-3.75084	45.5183
252									-3.57696	46.7986
253									-3.57696	48.1896
254									-3.46422	49.6743
255									-3.86584	53.947
256									-3.94356	55.9979
257									-4.37184	58.1772
258									-4.99284	59.8218
259									-6.06096	62.5471
260									-6.58584	65.515
261									-6.61699	66.7279
262									-6.67841	68.1166
263									-7.38813	70.3788
264									-7.84087	71.2874
265									-7.86784	72.301
266									-8.28184	74.371
267									-8.55784	76.027
268									-8.89627	76.9437
269									-9.21136	77.7972
270									-9.3842	78.8067
271									-10.6675	82.0371
272									-11.2774	83.1146
273									-11.524	84.1785
274									-11.4417	84.3547
275									-11.3803	85.2385
276									-11.4098	86.791
277									-11.4512	88.654
278									-11.6251	89.0762
279									-11.4895	89.1794
280									-11.5133	91.0345
281									-11.5754	93.0506
282									-11.2718	93.369
283									-11.1758	94.459
284									-11.1798	95.117
285									-10.9793	96.3792
286									-10.7978	96.889
287									-10.8923	97.2445
288									-10.9598	96.673
289									-10.8518	97.861
290									-10.8923	100.205
291									-10.5818	101.529
292									-9.83664	103.434
293
294
295
296
297
298
299
300
301
302
303
304
305
306
307
308
309
310
311
312
313
314
315
316
317
318
319
320
321
322
323
324
325
326
327
328
329
330
331
332
333
334
335
336
337
338
339
340
341
342
343
344
345
346
347
348
349
350
[truncated: 163 more columns]

## Sheet: fig. 7d
	celltype	WT+SB prob(A) x	WT+SB prob(A) x sd	WT+SB prob(B) x	WT+SB prob(B) x sd	WT+SB prob(C) x	WT+SB prob(C) x sd	WT+SB prob(A) y	WT+SB prob(A) y sd	WT+SB prob(B) y	WT+SB prob(B) y sd	WT+SB prob(C) y	WT+SB prob(C) y sd
0	WT+SB	1.554e-28	1.40421e-14	96.2501	11.2559	3.74993	2.2242	3.03839e-36	1.9545e-18	99.7231	11.3926	0.276926	0.602282

## Sheet: fig. 7e
	time	beta WT Y	beta sd WT Y	beta WT X	beta sd WT X
0	0.0833333	1.64523	0.0128571	1.59484	0.0128707
1	0.166667	1.64442	0.0128442	1.58929	0.0126005
2	0.25	1.64361	0.0128324	1.5838	0.0124378
3	0.333333	1.6428	0.0128218	1.57838	0.0123797
4	0.416667	1.642	0.0128123	1.57301	0.0124211
5	0.5	1.64119	0.0128039	1.5677	0.0125547
6	0.583333	1.64039	0.0127966	1.56245	0.0127717
7	0.666667	1.63959	0.0127904	1.55726	0.0130622
8	0.75	1.63878	0.0127853	1.55212	0.0134163
9	0.833333	1.63798	0.0127813	1.54704	0.0138243
10	0.916667	1.63718	0.0127783	1.54202	0.0142771
11	1	1.63639	0.0127765	1.53705	0.0147665
12	1.08333	1.63559	0.0127756	1.53213	0.015285
13	1.16667	1.63479	0.0127759	1.52727	0.0158263
14	1.25	1.634	0.0127771	1.52247	0.0163849
15	1.33333	1.6332	0.0127794	1.51771	0.0169561
16	1.41667	1.63241	0.0127827	1.51301	0.0175359
17	1.5	1.63162	0.012787	1.50836	0.0181208
18	1.58333	1.63083	0.0127923	1.50376	0.0187082
19	1.66667	1.63004	0.0127986	1.49922	0.0192956
20	1.75	1.62925	0.0128058	1.49472	0.0198809
21	1.83333	1.62846	0.012814	1.49027	0.0204626
22	1.91667	1.62768	0.0128232	1.48587	0.0210392
23	2	1.62689	0.0128333	1.48152	0.0216095
24	2.08333	1.62611	0.0128443	1.47722	0.0221727
25	2.16667	1.62533	0.0128563	1.47297	0.0227279
26	2.25	1.62454	0.0128691	1.46876	0.0232743
27	2.33333	1.62376	0.0128828	1.46461	0.0238116
28	2.41667	1.62299	0.0128974	1.46049	0.0243392
29	2.5	1.62221	0.0129129	1.45643	0.0248568
30	2.58333	1.62143	0.0129292	1.4524	0.0253641
31	2.66667	1.62065	0.0129464	1.44843	0.0258609
32	2.75	1.61988	0.0129644	1.44449	0.026347
33	2.83333	1.6191	0.0129832	1.4406	0.0268223
34	2.91667	1.61833	0.0130028	1.43676	0.0272868
35	3	1.61756	0.0130233	1.43296	0.0277403
36	3.08333	1.61679	0.0130445	1.4292	0.0281828
37	3.16667	1.61602	0.0130664	1.42548	0.0286144
38	3.25	1.61525	0.0130892	1.4218	0.0290351
39	3.33333	1.61448	0.0131126	1.41816	0.0294449
40	3.41667	1.61372	0.0131368	1.41457	0.029844
41	3.5	1.61295	0.0131617	1.41101	0.0302323
42	3.58333	1.61219	0.0131874	1.4075	0.03061
43	3.66667	1.61143	0.0132137	1.40402	0.0309772
44	3.75	1.61066	0.0132407	1.40058	0.0313339
45	3.83333	1.6099	0.0132684	1.39718	0.0316804
46	3.91667	1.60914	0.0132967	1.39382	0.0320167
47	4	1.60839	0.0133257	1.39049	0.032343
48	4.08333	1.60763	0.0133553	1.38721	0.0326594
49	4.16667	1.60687	0.0133856	1.38396	0.032966
50	4.25	1.60612	0.0134164	1.38074	0.033263
51	4.33333	1.60536	0.0134479	1.37756	0.0335505
52	4.41667	1.60461	0.0134799	1.37442	0.0338287
53	4.5	1.60386	0.0135125	1.37131	0.0340977
54	4.58333	1.60311	0.0135457	1.36824	0.0343577
55	4.66667	1.60236	0.0135794	1.36519	0.0346089
56	4.75	1.60161	0.0136137	1.36219	0.0348513
57	4.83333	1.60086	0.0136485	1.35922	0.0350851
58	4.91667	1.60011	0.0136838	1.35628	0.0353105
59	5	1.59937	0.0137196	1.35337	0.0355277
60	5.08333	1.59862	0.013756	1.35049	0.0357367
61	5.16667	1.59788	0.0137928	1.34765	0.0359378
62	5.25	1.59714	0.0138301	1.34484	0.0361311
63	5.33333	1.59639	0.0138678	1.34206	0.0363167
64	5.41667	1.59565	0.013906	1.33931	0.0364947
65	5.5	1.59492	0.0139447	1.33659	0.0366654
66	5.58333	1.59418	0.0139838	1.3339	0.0368289
67	5.66667	1.59344	0.0140233	1.33123	0.0369853
68	5.75	1.5927	0.0140632	1.3286	0.0371348
69	5.83333	1.59197	0.0141035	1.326	0.0372774
70	5.91667	1.59123	0.0141443	1.32343	0.0374134
71	6	1.5905	0.0141854	1.32088	0.0375429
72	6.08333	1.58977	0.0142268	1.31837	0.037666
73	6.16667	1.58904	0.0142687	1.31588	0.0377828
74	6.25	1.58831	0.0143109	1.31341	0.0378936
75	6.33333	1.58758	0.0143534	1.31098	0.0379983
76	6.41667	1.58685	0.0143963	1.30857	0.0380972
77	6.5	1.58613	0.0144395	1.30619	0.0381903
78	6.58333	1.5854	0.0144831	1.30383	0.0382778
79	6.66667	1.58467	0.0145269	1.3015	0.0383599
80	6.75	1.58395	0.0145711	1.29919	0.0384365
81	6.83333	1.58323	0.0146155	1.29691	0.038508
82	6.91667	1.58251	0.0146602	1.29466	0.0385743
83	7	1.58179	0.0147052	1.29243	0.0386356
84	7.08333	1.58107	0.0147505	1.29022	0.038692
85	7.16667	1.58035	0.014796	1.28804	0.0387436
86	7.25	1.57963	0.0148418	1.28588	0.0387905
87	7.33333	1.57891	0.0148878	1.28374	0.0388329
88	7.41667	1.5782	0.0149341	1.28163	0.0388708
89	7.5	1.57749	0.0149806	1.27954	0.0389044
90	7.58333	1.57677	0.0150273	1.27747	0.0389337
91	7.66667	1.57606	0.0150743	1.27542	0.0389589
92	7.75	1.57535	0.0151214	1.2734	0.03898
93	7.83333	1.57464	0.0151687	1.2714	0.0389972
94	7.91667	1.57393	0.0152163	1.26942	0.0390105
95	8	1.57322	0.015264	1.26746	0.03902
96	8.08333	1.57251	0.0153119	1.26552	0.0390259
97	8.16667	1.57181	0.01536	1.2636	0.0390282
98	8.25	1.5711	0.0154083	1.2617	0.039027
99	8.33333	1.5704	0.0154567	1.25982	0.0390224
100	8.41667	1.56969	0.0155053	1.25797	0.0390145
101	8.5	1.56899	0.015554	1.25613	0.0390033
102	8.58333	1.56829	0.0156028	1.25431	0.038989
103	8.66667	1.56759	0.0156518	1.25251	0.0389717
104	8.75	1.56689	0.015701	1.25073	0.0389513
105	8.83333	1.56619	0.0157502	1.24897	0.0389281
106	8.91667	1.5655	0.0157996	1.24723	0.038902
107	9	1.5648	0.0158491	1.2455	0.0388731
108	9.08333	1.56411	0.0158987	1.24379	0.0388416
109	9.16667	1.56341	0.0159484	1.24211	0.0388074
110	9.25	1.56272	0.0159982	1.24043	0.0387707
111	9.33333	1.56203	0.0160481	1.23878	0.0387315
112	9.41667	1.56134	0.0160981	1.23714	0.03869
113	9.5	1.56065	0.0161482	1.23553	0.038646
114	9.58333	1.55996	0.0161983	1.23392	0.0385999
115	9.66667	1.55927	0.0162485	1.23234	0.0385514
116	9.75	1.55858	0.0162988	1.23077	0.0385009
117	9.83333	1.5579	0.0163492	1.22921	0.0384483
118	9.91667	1.55721	0.0163996	1.22768	0.0383936
119	10	1.55653	0.0164501	1.22615	0.038337
120	10.0833	1.55584	0.0165006	1.22465	0.0382784
121	10.1667	1.55516	0.0165511	1.22316	0.038218
122	10.25	1.55448	0.0166018	1.22168	0.0381558
123	10.3333	1.5538	0.0166524	1.22022	0.0380919
124	10.4167	1.55312	0.0167031	1.21878	0.0380262
125	10.5	1.55244	0.0167538	1.21735	0.037959
126	10.5833	1.55176	0.0168045	1.21593	0.0378901
127	10.6667	1.55109	0.0168553	1.21453	0.0378197
128	10.75	1.55041	0.0169061	1.21314	0.0377478
129	10.8333	1.54974	0.0169569	1.21177	0.0376745
130	10.9167	1.54907	0.0170077	1.21041	0.0375997
131	11	1.54839	0.0170585	1.20906	0.0375236
132	11.0833	1.54772	0.0171093	1.20773	0.0374462
133	11.1667	1.54705	0.0171601	1.20641	0.0373676
134	11.25	1.54638	0.017211	1.2051	0.0372877
135	11.3333	1.54571	0.0172618	1.20381	0.0372066
136	11.4167	1.54505	0.0173126	1.20253	0.0371244
137	11.5	1.54438	0.0173634	1.20126	0.0370411
138	11.5833	1.54371	0.0174142	1.20001	0.0369567
139	11.6667	1.54305	0.0174649	1.19877	0.0368713
140	11.75	1.54239	0.0175157	1.19754	0.036785
141	11.8333	1.54172	0.0175664	1.19632	0.0366976
142	11.9167	1.54106	0.0176171	1.19511	0.0366094
143	12	1.5404	0.0176677	1.19392	0.0365203
144	12.0833	1.53974	0.0177183	1.19274	0.0364303
145	12.1667	1.53908	0.0177689	1.19157	0.0363395
146	12.25	1.53842	0.0178195	1.19041	0.036248
147	12.3333	1.53777	0.01787	1.18926	0.0361557
148	12.4167	1.53711	0.0179205	1.18812	0.0360626
149	12.5	1.53646	0.0179709	1.187	0.0359689
150	12.5833	1.5358	0.0180213	1.18588	0.0358745
151	12.6667	1.53515	0.0180716	1.18478	0.0357795
152	12.75	1.5345	0.0181219	1.18368	0.0356839
153	12.8333	1.53385	0.0181721	1.1826	0.0355878
154	12.9167	1.53319	0.0182223	1.18153	0.035491
155	13	1.53255	0.0182724	1.18046	0.0353938
156	13.0833	1.5319	0.0183224	1.17941	0.0352961
157	13.1667	1.53125	0.0183724	1.17837	0.0351979
158	13.25	1.5306	0.0184223	1.17734	0.0350992
159	13.3333	1.52996	0.0184722	1.17632	0.0350001
160	13.4167	1.52931	0.0185219	1.1753	0.0349007
161	13.5	1.52867	0.0185716	1.1743	0.0348008
162	13.5833	1.52803	0.0186213	1.17331	0.0347006
163	13.6667	1.52738	0.0186708	1.17232	0.0346001
164	13.75	1.52674	0.0187203	1.17135	0.0344992
165	13.8333	1.5261	0.0187697	1.17038	0.0343981
166	13.9167	1.52546	0.018819	1.16942	0.0342967
167	14	1.52483	0.0188683	1.16847	0.034195
168	14.0833	1.52419	0.0189174	1.16754	0.0340931
169	14.1667	1.52355	0.0189665	1.1666	0.033991
170	14.25	1.52292	0.0190155	1.16568	0.0338887
171	14.3333	1.52228	0.0190644	1.16477	0.0337862
172	14.4167	1.52165	0.0191132	1.16386	0.0336836
173	14.5	1.52102	0.0191619	1.16297	0.0335808
174	14.5833	1.52039	0.0192105	1.16208	0.0334779
175	14.6667	1.51975	0.019259	1.1612	0.0333749
176	14.75	1.51912	0.0193075	1.16033	0.0332717
177	14.8333	1.5185	0.0193558	1.15946	0.0331685
178	14.9167	1.51787	0.019404	1.15861	0.0330652
179	15	1.51724	0.0194522	1.15776	0.0329619
180	15.0833	1.51661	0.0195002	1.15692	0.0328586
181	15.1667	1.51599	0.0195481	1.15608	0.0327552
182	15.25	1.51536	0.0195959	1.15526	0.0326518
183	15.3333	1.51474	0.0196437	1.15444	0.0325483
184	15.4167	1.51412	0.0196913	1.15363	0.0324449
185	15.5	1.5135	0.0197388	1.15282	0.0323416
186	15.5833	1.51288	0.0197862	1.15203	0.0322382
187	15.6667	1.51226	0.0198335	1.15124	0.032135
188	15.75	1.51164	0.0198806	1.15045	0.0320317
189	15.8333	1.51102	0.0199277	1.14968	0.0319286
190	15.9167	1.5104	0.0199747	1.14891	0.0318255
191	16	1.50979	0.0200215	1.14815	0.0317225
192	16.0833	1.50917	0.0200682	1.14739	0.0316196
193	16.1667	1.50856	0.0201148	1.14664	0.0315169
194	16.25	1.50794	0.0201613	1.1459	0.0314142
195	16.3333	1.50733	0.0202077	1.14516	0.0313117
196	16.4167	1.50672	0.0202539	1.14443	0.0312093
197	16.5	1.50611	0.0203001	1.14371	0.031107
198	16.5833	1.5055	0.0203461	1.14299	0.031005
199	16.6667	1.50489	0.020392	1.14228	0.030903
200	16.75	1.50428	0.0204378	1.14158	0.0308013
201	16.8333	1.50367	0.0204834	1.14088	0.0306997
202	16.9167	1.50307	0.0205289	1.14019	0.0305983
203	17	1.50246	0.0205743	1.1395	0.0304971
204	17.0833	1.50186	0.0206196	1.13882	0.0303961
205	17.1667	1.50125	0.0206648	1.13815	0.0302953
206	17.25	1.50065	0.0207098	1.13748	0.0301947
207	17.3333	1.50005	0.0207547	1.13681	0.0300944
208	17.4167	1.49945	0.0207995	1.13616	0.0299942
209	17.5	1.49885	0.0208441	1.1355	0.0298943
210	17.5833	1.49825	0.0208886	1.13486	0.0297947
211	17.6667	1.49765	0.020933	1.13422	0.0296952
212	17.75	1.49705	0.0209773	1.13358	0.029596
213	17.8333	1.49645	0.0210214	1.13295	0.0294971
214	17.9167	1.49586	0.0210654	1.13232	0.0293984
215	18	1.49526	0.0211093	1.1317	0.0293
216	18.0833	1.49467	0.021153	1.13109	0.0292019
217	18.1667	1.49408	0.0211966	1.13048	0.029104
218	18.25	1.49348	0.02124	1.12987	0.0290064
219	18.3333	1.49289	0.0212834	1.12927	0.0289091
220	18.4167	1.4923	0.0213266	1.12868	0.0288121
221	18.5	1.49171	0.0213696	1.12809	0.0287153
222	18.5833	1.49112	0.0214126	1.1275	0.0286189
223	18.6667	1.49054	0.0214553	1.12692	0.0285227
224	18.75	1.48995	0.021498	1.12634	0.0284269
225	18.8333	1.48936	0.0215405	1.12577	0.0283313
226	18.9167	1.48878	0.0215829	1.12521	0.028236
227	19	1.48819	0.0216251	1.12464	0.0281411
228	19.0833	1.48761	0.0216673	1.12409	0.0280465
229	19.1667	1.48702	0.0217092	1.12353	0.0279521
230	19.25	1.48644	0.0217511	1.12298	0.0278581
231	19.3333	1.48586	0.0217928	1.12244	0.0277644
232	19.4167	1.48528	0.0218343	1.1219	0.0276711
233	19.5	1.4847	0.0218757	1.12136	0.027578
234	19.5833	1.48412	0.021917	1.12083	0.0274853
235	19.6667	1.48355	0.0219581	1.1203	0.0273929
236	19.75	1.48297	0.0219991	1.11978	0.0273008
237	19.8333	1.48239	0.02204	1.11926	0.0272091
238	19.9167	1.48182	0.0220807	1.11875	0.0271177
239	20	1.48124	0.0221213	1.11824	0.0270266
240	20.0833	1.48067	0.0221617	1.11773	0.0269359
241	20.1667	1.4801	0.022202	1.11723	0.0268455
242	20.25	1.47952	0.0222422	1.11673	0.0267555
243	20.3333	1.47895	0.0222822	1.11623	0.0266658
244	20.4167	1.47838	0.022322	1.11574	0.0265764
245	20.5	1.47781	0.0223618	1.11525	0.0264874
246	20.5833	1.47724	0.0224013	1.11477	0.0263987
247	20.6667	1.47668	0.0224408	1.11429	0.0263104
248	20.75	1.47611	0.0224801	1.11381	0.0262224
249	20.8333	1.47554	0.0225192	1.11334	0.0261347
250	20.9167	1.47498	0.0225583	1.11287	0.0260474
251	21	1.47441	0.0225971	1.1124	0.0259605
252	21.0833	1.47385	0.0226359	1.11194	0.0258739
253	21.1667	1.47329	0.0226744	1.11148	0.0257876
254	21.25	1.47273	0.0227129	1.11102	0.0257017
255	21.3333	1.47217	0.0227512	1.11057	0.0256162
256	21.4167	1.4716	0.0227893	1.11012	0.025531
257	21.5	1.47105	0.0228273	1.10968	0.0254461
258	21.5833	1.47049	0.0228652	1.10924	0.0253617
259	21.6667	1.46993	0.0229029	1.1088	0.0252775
260	21.75	1.46937	0.0229405	1.10836	0.0251937
261	21.8333	1.46882	0.022978	1.10793	0.0251103
262	21.9167	1.46826	0.0230152	1.1075	0.0250272
263	22	1.46771	0.0230524	1.10707	0.0249445
264	22.0833	1.46715	0.0230894	1.10665	0.0248621
265	22.1667	1.4666	0.0231263	1.10623	0.0247801
266	22.25	1.46605	0.023163	1.10581	0.0246984
267	22.3333	1.4655	0.0231996	1.1054	0.0246171
268	22.4167	1.46495	0.023236	1.10499	0.0245361
269	22.5	1.4644	0.0232723	1.10458	0.0244555
270	22.5833	1.46385	0.0233084	1.10418	0.0243752
271	22.6667	1.4633	0.0233444	1.10377	0.0242953
272	22.75	1.46275	0.0233803	1.10338	0.0242157
273	22.8333	1.4622	0.023416	1.10298	0.0241365
274	22.9167	1.46166	0.0234515	1.10259	0.0240576
275	23	1.46111	0.023487	1.10219	0.0239791
276	23.0833	1.46057	0.0235222	1.10181	0.0239009
277	23.1667	1.46003	0.0235574	1.10142	0.0238231
278	23.25	1.45948	0.0235924	1.10104	0.0237456
279	23.3333	1.45894	0.0236272	1.10066	0.0236685
280	23.4167	1.4584	0.0236619	1.10028	0.0235917
281	23.5	1.45786	0.0236965	1.09991	0.0235153
282	23.5833	1.45732	0.0237309	1.09954	0.0234392
283	23.6667	1.45678	0.0237652	1.09917	0.0233634
284	23.75	1.45625	0.0237993	1.0988	0.023288
285	23.8333	1.45571	0.0238333	1.09844	0.0232129
286	23.9167	1.45517	0.0238671	1.09807	0.0231382
287	24	1.45464	0.0239008	1.09771	0.0230638
288	24.0833	1.4541	0.0239344	1.09736	0.0229898
289	24.1667	1.45357	0.0239678	1.097	0.0229161
290	24.25	1.45304	0.024001	1.09665	0.0228427
291	24.3333	1.4525	0.0240342	1.0963	0.0227697
292	24.4167	1.45197	0.0240671	1.09596	0.022697
293	24.5	1.45144	0.0241	1.09561	0.0226246
294	24.5833	1.45091	0.0241327	1.09527	0.0225526
295	24.6667	1.45038	0.0241652	1.09493	0.0224809
296	24.75	1.44986	0.0241977	1.09459	0.0224096
297	24.8333	1.44933	0.0242299	1.09425	0.0223385
298	24.9167	1.4488	0.0242621	1.09392	0.0222678
299	25	1.44828	0.024294	1.09359	0.0221975
300	25.0833	1.44775	0.0243259	1.09326	0.0221274
301	25.1667	1.44723	0.0243576	1.09293	0.0220577
302	25.25	1.4467	0.0243892	1.09261	0.0219883
303	25.3333	1.44618	0.0244206	1.09229	0.0219192
304	25.4167	1.44566	0.0244519	1.09197	0.0218505
305	25.5	1.44514	0.024483	1.09165	0.0217821
306	25.5833	1.44462	0.024514	1.09133	0.021714
307	25.6667	1.4441	0.0245448	1.09102	0.0216462
308	25.75	1.44358	0.0245756	1.09071	0.0215787
309	25.8333	1.44306	0.0246061	1.0904	0.0215116
310	25.9167	1.44254	0.0246366	1.09009	0.0214448
311	26	1.44202	0.0246669	1.08978	0.0213782
312	26.0833	1.44151	0.024697	1.08948	0.021312
313	26.1667	1.44099	0.024727	1.08918	0.0212462
314	26.25	1.44048	0.0247569	1.08888	0.0211806
315	26.3333	1.43996	0.0247866	1.08858	0.0211153
316	26.4167	1.43945	0.0248162	1.08828	0.0210504
317	26.5	1.43894	0.0248457	1.08799	0.0209857
318	26.5833	1.43843	0.024875	1.0877	0.0209214
319	26.6667	1.43792	0.0249042	1.0874	0.0208573
320	26.75	1.43741	0.0249332	1.08712	0.0207936
321	26.8333	1.4369	0.0249622	1.08683	0.0207302
322	26.9167	1.43639	0.0249909	1.08654	0.020667
323	27	1.43588	0.0250195	1.08626	0.0206042
324	27.0833	1.43537	0.025048	1.08598	0.0205417
325	27.1667	1.43487	0.0250764	1.0857	0.0204794
326	27.25	1.43436	0.0251046	1.08542	0.0204175
327	27.3333	1.43386	0.0251327	1.08514	0.0203558
328	27.4167	1.43335	0.0251606	1.08487	0.0202945
329	27.5	1.43285	0.0251884	1.0846	0.0202334
330	27.5833	1.43235	0.0252161	1.08432	0.0201727
331	27.6667	1.43185	0.0252436	1.08406	0.0201122
332	27.75	1.43135	0.025271	1.08379	0.020052
333	27.8333	1.43085	0.0252983	1.08352	0.0199921
334	27.9167	1.43035	0.0253254	1.08326	0.0199325
335	28	1.42985	0.0253524	1.08299	0.0198731
336	28.0833	1.42935	0.0253793	1.08273	0.0198141
337	28.1667	1.42885	0.025406	1.08247	0.0197553
338	28.25	1.42836	0.0254326	1.08221	0.0196968
339	28.3333	1.42786	0.025459	1.08196	0.0196386
340	28.4167	1.42736	0.0254853	1.0817	0.0195806
341	28.5	1.42687	0.0255115	1.08145	0.019523
342	28.5833	1.42638	0.0255376	1.08119	0.0194656
343	28.6667	1.42588	0.0255635	1.08094	0.0194085
344	28.75	1.42539	0.0255893	1.08069	0.0193516
345	28.8333	1.4249	0.0256149	1.08045	0.019295
346	28.9167	1.42441	0.0256404	1.0802	0.0192387
347	29	1.42392	0.0256658	1.07996	0.0191827
348	29.0833	1.42343	0.025691	1.07971	0.0191269
349	29.1667	1.42294	0.0257162	1.07947	0.0190714
350	29.25	1.42245	0.0257412	1.07923	0.0190162
351	29.3333	1.42197	0.025766	1.07899	0.0189612
352	29.4167	1.42148	0.0257907	1.07875	0.0189065
353	29.5	1.42099	0.0258153	1.07852	0.018852
354	29.5833	1.42051	0.0258398	1.07828	0.0187978
355	29.6667	1.42002	0.0258641	1.07805	0.0187439
356	29.75	1.41954	0.0258883	1.07782	0.0186902
357	29.8333	1.41906	0.0259124	1.07758	0.0186368
358	29.9167	1.41858	0.0259363	1.07735	0.0185836
359	30	1.41809	0.0259601	1.07713	0.0185307
360	30.0833	1.41761	0.0259838	1.0769	0.018478

## Sheet: fig. 7f
	time	beta WT+SB Y	beta sd WT+SB Y	beta WT+SB X	beta sd WT+SB X
0	0.0833333	1.70062	0.0104456	1.64577	0.012227
1	0.166667	1.68631	0.01003	1.62878	0.0112169
2	0.25	1.67232	0.00984283	1.61228	0.0106544
3	0.333333	1.65865	0.00986669	1.59628	0.010526
4	0.416667	1.64528	0.0100728	1.58076	0.0107728
5	0.5	1.63222	0.0104261	1.56571	0.0113074
6	0.583333	1.61946	0.0108911	1.55111	0.0120391
7	0.666667	1.607	0.0114356	1.53695	0.0128913
8	0.75	1.59482	0.012033	1.52322	0.0138061
9	0.833333	1.58292	0.0126619	1.50991	0.0147429
10	0.916667	1.5713	0.0133059	1.49701	0.015674
11	1	1.55995	0.0139528	1.48451	0.016581
12	1.08333	1.54887	0.0145935	1.47238	0.0174521
13	1.16667	1.53804	0.0152211	1.46064	0.0182796
14	1.25	1.52747	0.0158309	1.44925	0.0190589
15	1.33333	1.51715	0.0164192	1.43822	0.0197877
16	1.41667	1.50707	0.0169838	1.42752	0.0204649
17	1.5	1.49723	0.0175228	1.41716	0.0210904
18	1.58333	1.48762	0.0180353	1.40712	0.0216649
19	1.66667	1.47825	0.0185207	1.39739	0.0221897
20	1.75	1.46909	0.0189788	1.38796	0.0226661
21	1.83333	1.46015	0.0194095	1.37882	0.023096
22	1.91667	1.45143	0.0198131	1.36997	0.0234811
23	2	1.44291	0.0201901	1.36139	0.0238236
24	2.08333	1.4346	0.0205408	1.35307	0.0241254
25	2.16667	1.42649	0.0208661	1.34501	0.0243885
26	2.25	1.41857	0.0211664	1.33721	0.0246151
27	2.33333	1.41084	0.0214426	1.32964	0.0248069
28	2.41667	1.40329	0.0216954	1.3223	0.0249662
29	2.5	1.39592	0.0219256	1.31519	0.0250946
30	2.58333	1.38874	0.022134	1.3083	0.0251942
31	2.66667	1.38172	0.0223214	1.30162	0.0252666
32	2.75	1.37487	0.0224887	1.29514	0.0253137
33	2.83333	1.36819	0.0226366	1.28886	0.025337
34	2.91667	1.36166	0.022766	1.28277	0.0253382
35	3	1.35529	0.0228777	1.27686	0.0253187
36	3.08333	1.34908	0.0229724	1.27114	0.0252801
37	3.16667	1.34301	0.0230509	1.26558	0.0252237
38	3.25	1.33708	0.0231139	1.26019	0.0251508
39	3.33333	1.3313	0.0231622	1.25497	0.0250626
40	3.41667	1.32566	0.0231965	1.2499	0.0249605
41	3.5	1.32014	0.0232175	1.24497	0.0248453
42	3.58333	1.31476	0.0232259	1.2402	0.0247183
43	3.66667	1.30951	0.0232223	1.23556	0.0245805
44	3.75	1.30438	0.0232073	1.23106	0.0244327
45	3.83333	1.29937	0.0231815	1.22669	0.0242759
46	3.91667	1.29448	0.0231456	1.22245	0.0241109
47	4	1.28971	0.0231002	1.21833	0.0239386
48	4.08333	1.28504	0.0230456	1.21433	0.0237595
49	4.16667	1.28049	0.0229826	1.21044	0.0235746
50	4.25	1.27604	0.0229115	1.20667	0.0233843
51	4.33333	1.2717	0.022833	1.203	0.0231894
52	4.41667	1.26745	0.0227473	1.19943	0.0229903
53	4.5	1.26331	0.0226551	1.19597	0.0227877
54	4.58333	1.25926	0.0225567	1.1926	0.0225821
55	4.66667	1.2553	0.0224525	1.18932	0.0223738
56	4.75	1.25143	0.022343	1.18613	0.0221634
57	4.83333	1.24766	0.0222285	1.18304	0.0219512
58	4.91667	1.24397	0.0221094	1.18002	0.0217377
59	5	1.24036	0.021986	1.17709	0.0215231
60	5.08333	1.23683	0.0218586	1.17423	0.0213078
61	5.16667	1.23339	0.0217276	1.17146	0.0210922
62	5.25	1.23002	0.0215933	1.16875	0.0208764
63	5.33333	1.22673	0.021456	1.16612	0.0206608
64	5.41667	1.22351	0.0213158	1.16356	0.0204456
65	5.5	1.22036	0.0211732	1.16106	0.0202309
66	5.58333	1.21728	0.0210283	1.15863	0.0200171
67	5.66667	1.21427	0.0208814	1.15626	0.0198043
68	5.75	1.21133	0.0207326	1.15395	0.0195926
69	5.83333	1.20845	0.0205823	1.1517	0.0193822
70	5.91667	1.20563	0.0204306	1.14951	0.0191732
71	6	1.20288	0.0202777	1.14737	0.0189659
72	6.08333	1.20018	0.0201237	1.14528	0.0187602
73	6.16667	1.19755	0.0199689	1.14325	0.0185563
74	6.25	1.19496	0.0198134	1.14126	0.0183543
75	6.33333	1.19244	0.0196574	1.13933	0.0181542
76	6.41667	1.18997	0.0195009	1.13744	0.0179562
77	6.5	1.18755	0.0193442	1.13559	0.0177603
78	6.58333	1.18518	0.0191874	1.13379	0.0175665
79	6.66667	1.18286	0.0190305	1.13204	0.017375
80	6.75	1.18059	0.0188738	1.13032	0.0171857
81	6.83333	1.17837	0.0187172	1.12864	0.0169986
82	6.91667	1.17619	0.018561	1.12701	0.0168139
83	7	1.17406	0.0184051	1.12541	0.0166316
84	7.08333	1.17197	0.0182498	1.12384	0.0164516
85	7.16667	1.16992	0.018095	1.12231	0.0162739
86	7.25	1.16791	0.0179408	1.12082	0.0160987
87	7.33333	1.16595	0.0177874	1.11936	0.0159258
88	7.41667	1.16402	0.0176347	1.11793	0.0157553
89	7.5	1.16214	0.0174829	1.11653	0.0155872
90	7.58333	1.16029	0.017332	1.11517	0.0154215
91	7.66667	1.15848	0.017182	1.11383	0.0152582
92	7.75	1.1567	0.017033	1.11252	0.0150972
93	7.83333	1.15496	0.016885	1.11124	0.0149386
94	7.91667	1.15325	0.0167382	1.10999	0.0147823
95	8	1.15157	0.0165924	1.10876	0.0146284
96	8.08333	1.14993	0.0164479	1.10756	0.0144767
97	8.16667	1.14832	0.0163045	1.10638	0.0143274
98	8.25	1.14673	0.0161623	1.10523	0.0141803
99	8.33333	1.14518	0.0160213	1.1041	0.0140354
100	8.41667	1.14366	0.0158817	1.10299	0.0138928
101	8.5	1.14217	0.0157433	1.10191	0.0137523
102	8.58333	1.1407	0.0156062	1.10084	0.013614
103	8.66667	1.13926	0.0154704	1.0998	0.0134779
104	8.75	1.13785	0.0153359	1.09878	0.0133438
105	8.83333	1.13646	0.0152028	1.09778	0.0132119
106	8.91667	1.1351	0.0150711	1.0968	0.013082
107	9	1.13376	0.0149407	1.09583	0.0129541
108	9.08333	1.13245	0.0148116	1.09489	0.0128282
109	9.16667	1.13116	0.014684	1.09396	0.0127043
110	9.25	1.12989	0.0145577	1.09305	0.0125823
111	9.33333	1.12865	0.0144328	1.09216	0.0124622
112	9.41667	1.12742	0.0143092	1.09128	0.0123441
113	9.5	1.12622	0.0141871	1.09042	0.0122277
114	9.58333	1.12504	0.0140663	1.08957	0.0121132
115	9.66667	1.12388	0.0139469	1.08874	0.0120005
116	9.75	1.12274	0.0138288	1.08793	0.0118895
117	9.83333	1.12162	0.0137121	1.08712	0.0117803
118	9.91667	1.12052	0.0135968	1.08634	0.0116727
119	10	1.11944	0.0134828	1.08556	0.0115668
120	10.0833	1.11837	0.0133702	1.0848	0.0114626
121	10.1667	1.11732	0.0132589	1.08406	0.01136
122	10.25	1.11629	0.0131489	1.08332	0.011259
123	10.3333	1.11528	0.0130402	1.0826	0.0111595
124	10.4167	1.11428	0.0129329	1.08189	0.0110616
125	10.5	1.1133	0.0128268	1.08119	0.0109651
126	10.5833	1.11234	0.0127221	1.08051	0.0108702
127	10.6667	1.11139	0.0126186	1.07983	0.0107767
128	10.75	1.11045	0.0125164	1.07917	0.0106846
129	10.8333	1.10953	0.0124154	1.07852	0.0105939
130	10.9167	1.10863	0.0123157	1.07787	0.0105046
131	11	1.10774	0.0122172	1.07724	0.0104166
132	11.0833	1.10686	0.0121199	1.07662	0.01033
133	11.1667	1.10599	0.0120238	1.07601	0.0102446
134	11.25	1.10514	0.0119289	1.0754	0.0101605
135	11.3333	1.10431	0.0118353	1.07481	0.0100777
136	11.4167	1.10348	0.0117427	1.07423	0.00999611
137	11.5	1.10267	0.0116513	1.07365	0.00991571
138	11.5833	1.10187	0.0115611	1.07308	0.00983649
139	11.6667	1.10108	0.011472	1.07253	0.00975843
140	11.75	1.1003	0.011384	1.07198	0.0096815
141	11.8333	1.09954	0.0112971	1.07143	0.0096057
142	11.9167	1.09879	0.0112113	1.0709	0.00953098
143	12	1.09804	0.0111265	1.07037	0.00945734
144	12.0833	1.09731	0.0110429	1.06986	0.00938476
145	12.1667	1.09659	0.0109602	1.06935	0.00931321
146	12.25	1.09588	0.0108786	1.06884	0.00924268
147	12.3333	1.09518	0.010798	1.06835	0.00917314
148	12.4167	1.09449	0.0107184	1.06786	0.00910458
149	12.5	1.0938	0.0106398	1.06738	0.00903698
150	12.5833	1.09313	0.0105622	1.0669	0.00897032
151	12.6667	1.09247	0.0104856	1.06643	0.00890459
152	12.75	1.09182	0.0104099	1.06597	0.00883976
153	12.8333	1.09117	0.0103351	1.06551	0.00877582
154	12.9167	1.09053	0.0102613	1.06506	0.00871276
155	13	1.08991	0.0101883	1.06462	0.00865056
156	13.0833	1.08929	0.0101163	1.06418	0.0085892
157	13.1667	1.08868	0.0100452	1.06375	0.00852866
158	13.25	1.08808	0.00997489	1.06332	0.00846894
159	13.3333	1.08748	0.00990548	1.0629	0.00841001
160	13.4167	1.08689	0.00983692	1.06249	0.00835186
161	13.5	1.08632	0.0097692	1.06208	0.00829449
162	13.5833	1.08574	0.0097023	1.06167	0.00823786
163	13.6667	1.08518	0.00963621	1.06128	0.00818198
164	13.75	1.08462	0.00957093	1.06088	0.00812682
165	13.8333	1.08407	0.00950643	1.06049	0.00807238
166	13.9167	1.08353	0.00944272	1.06011	0.00801864
167	14	1.08299	0.00937976	1.05973	0.00796558
168	14.0833	1.08246	0.00931757	1.05936	0.0079132
169	14.1667	1.08194	0.00925611	1.05899	0.00786149
170	14.25	1.08143	0.00919539	1.05862	0.00781043
171	14.3333	1.08092	0.00913539	1.05826	0.00776001
172	14.4167	1.08041	0.0090761	1.0579	0.00771022
173	14.5	1.07992	0.00901752	1.05755	0.00766104
174	14.5833	1.07942	0.00895962	1.0572	0.00761248
175	14.6667	1.07894	0.0089024	1.05686	0.00756451
176	14.75	1.07846	0.00884585	1.05652	0.00751713
177	14.8333	1.07799	0.00878996	1.05619	0.00747032
178	14.9167	1.07752	0.00873473	1.05585	0.00742409
179	15	1.07706	0.00868013	1.05553	0.0073784
180	15.0833	1.0766	0.00862616	1.0552	0.00733327
181	15.1667	1.07615	0.00857281	1.05488	0.00728867
182	15.25	1.0757	0.00852008	1.05457	0.0072446
183	15.3333	1.07526	0.00846795	1.05425	0.00720106
184	15.4167	1.07482	0.00841641	1.05394	0.00715802
185	15.5	1.07439	0.00836545	1.05364	0.00711549
186	15.5833	1.07396	0.00831508	1.05334	0.00707344
187	15.6667	1.07354	0.00826527	1.05304	0.00703189
188	15.75	1.07313	0.00821602	1.05274	0.00699081
189	15.8333	1.07271	0.00816732	1.05245	0.00695021
190	15.9167	1.07231	0.00811916	1.05216	0.00691006
191	16	1.0719	0.00807154	1.05187	0.00687037
192	16.0833	1.0715	0.00802444	1.05159	0.00683113
193	16.1667	1.07111	0.00797787	1.05131	0.00679232
194	16.25	1.07072	0.0079318	1.05103	0.00675395
195	16.3333	1.07033	0.00788624	1.05076	0.00671601
196	16.4167	1.06995	0.00784117	1.05049	0.00667848
197	16.5	1.06957	0.0077966	1.05022	0.00664137
198	16.5833	1.0692	0.0077525	1.04996	0.00660466
199	16.6667	1.06883	0.00770888	1.04969	0.00656835
200	16.75	1.06847	0.00766573	1.04944	0.00653243
201	16.8333	1.0681	0.00762304	1.04918	0.0064969
202	16.9167	1.06775	0.0075808	1.04892	0.00646175
203	17	1.06739	0.00753901	1.04867	0.00642698
204	17.0833	1.06704	0.00749766	1.04842	0.00639257
205	17.1667	1.06669	0.00745675	1.04818	0.00635853
206	17.25	1.06635	0.00741626	1.04793	0.00632484
207	17.3333	1.06601	0.00737619	1.04769	0.00629151
208	17.4167	1.06567	0.00733655	1.04745	0.00625852
209	17.5	1.06534	0.00729731	1.04722	0.00622587
210	17.5833	1.06501	0.00725847	1.04698	0.00619357
211	17.6667	1.06468	0.00722004	1.04675	0.00616159
212	17.75	1.06436	0.00718199	1.04652	0.00612993
213	17.8333	1.06404	0.00714434	1.04629	0.0060986
214	17.9167	1.06372	0.00710706	1.04607	0.00606759
215	18	1.06341	0.00707016	1.04584	0.00603689
216	18.0833	1.0631	0.00703363	1.04562	0.00600649
217	18.1667	1.06279	0.00699747	1.0454	0.0059764
218	18.25	1.06249	0.00696167	1.04519	0.0059466
219	18.3333	1.06219	0.00692622	1.04497	0.0059171
220	18.4167	1.06189	0.00689112	1.04476	0.00588789
221	18.5	1.06159	0.00685637	1.04455	0.00585897
222	18.5833	1.0613	0.00682196	1.04434	0.00583032
223	18.6667	1.06101	0.00678789	1.04413	0.00580195
224	18.75	1.06072	0.00675414	1.04393	0.00577386
225	18.8333	1.06044	0.00672073	1.04372	0.00574604
226	18.9167	1.06015	0.00668763	1.04352	0.00571848
227	19	1.05987	0.00665485	1.04332	0.00569118
228	19.0833	1.0596	0.00662239	1.04313	0.00566414
229	19.1667	1.05932	0.00659023	1.04293	0.00563736
230	19.25	1.05905	0.00655839	1.04274	0.00561082
231	19.3333	1.05878	0.00652684	1.04254	0.00558454
232	19.4167	1.05851	0.00649558	1.04235	0.0055585
233	19.5	1.05825	0.00646462	1.04217	0.0055327
234	19.5833	1.05799	0.00643395	1.04198	0.00550713
235	19.6667	1.05773	0.00640357	1.04179	0.0054818
236	19.75	1.05747	0.00637346	1.04161	0.00545671
237	19.8333	1.05721	0.00634364	1.04143	0.00543184
238	19.9167	1.05696	0.00631408	1.04125	0.00540719
239	20	1.05671	0.0062848	1.04107	0.00538277
240	20.0833	1.05646	0.00625578	1.04089	0.00535856
241	20.1667	1.05621	0.00622703	1.04071	0.00533458
242	20.25	1.05597	0.00619853	1.04054	0.0053108
243	20.3333	1.05573	0.00617029	1.04037	0.00528724
244	20.4167	1.05549	0.00614231	1.04019	0.00526388
245	20.5	1.05525	0.00611457	1.04002	0.00524073
246	20.5833	1.05501	0.00608708	1.03986	0.00521778
247	20.6667	1.05478	0.00605984	1.03969	0.00519503
248	20.75	1.05455	0.00603283	1.03952	0.00517247
249	20.8333	1.05432	0.00600606	1.03936	0.00515012
250	20.9167	1.05409	0.00597953	1.0392	0.00512795
251	21	1.05386	0.00595322	1.03903	0.00510597
252	21.0833	1.05364	0.00592714	1.03887	0.00508418
253	21.1667	1.05342	0.00590129	1.03871	0.00506258
254	21.25	1.05319	0.00587566	1.03856	0.00504115
255	21.3333	1.05298	0.00585025	1.0384	0.00501991
256	21.4167	1.05276	0.00582506	1.03824	0.00499884
257	21.5	1.05254	0.00580008	1.03809	0.00497796
258	21.5833	1.05233	0.00577531	1.03794	0.00495724
259	21.6667	1.05212	0.00575076	1.03779	0.00493669
260	21.75	1.05191	0.0057264	1.03764	0.00491632
261	21.8333	1.0517	0.00570225	1.03749	0.00489611
262	21.9167	1.05149	0.00567831	1.03734	0.00487607
263	22	1.05129	0.00565456	1.03719	0.00485619
264	22.0833	1.05108	0.00563101	1.03705	0.00483647
265	22.1667	1.05088	0.00560765	1.0369	0.00481691
266	22.25	1.05068	0.00558448	1.03676	0.00479751
267	22.3333	1.05048	0.0055615	1.03662	0.00477826
268	22.4167	1.05029	0.00553871	1.03648	0.00475917
269	22.5	1.05009	0.00551611	1.03634	0.00474023
270	22.5833	1.0499	0.00549368	1.0362	0.00472143
271	22.6667	1.0497	0.00547144	1.03606	0.00470279
272	22.75	1.04951	0.00544937	1.03592	0.00468429
273	22.8333	1.04932	0.00542749	1.03579	0.00466594
274	22.9167	1.04913	0.00540577	1.03565	0.00464773
275	23	1.04895	0.00538423	1.03552	0.00462966
276	23.0833	1.04876	0.00536286	1.03538	0.00461174
277	23.1667	1.04858	0.00534165	1.03525	0.00459395
278	23.25	1.04839	0.00532061	1.03512	0.00457629
279	23.3333	1.04821	0.00529974	1.03499	0.00455877
280	23.4167	1.04803	0.00527903	1.03486	0.00454139
281	23.5	1.04786	0.00525848	1.03473	0.00452413
282	23.5833	1.04768	0.00523808	1.03461	0.00450701
283	23.6667	1.0475	0.00521785	1.03448	0.00449002
284	23.75	1.04733	0.00519777	1.03436	0.00447315
285	23.8333	1.04715	0.00517784	1.03423	0.00445641
286	23.9167	1.04698	0.00515806	1.03411	0.0044398
287	24	1.04681	0.00513844	1.03399	0.0044233
288	24.0833	1.04664	0.00511896	1.03386	0.00440693
289	24.1667	1.04647	0.00509963	1.03374	0.00439068
290	24.25	1.04631	0.00508044	1.03362	0.00437455
291	24.3333	1.04614	0.0050614	1.0335	0.00435854
292	24.4167	1.04597	0.0050425	1.03339	0.00434264
293	24.5	1.04581	0.00502373	1.03327	0.00432686
294	24.5833	1.04565	0.00500511	1.03315	0.0043112
295	24.6667	1.04549	0.00498662	1.03304	0.00429564
296	24.75	1.04533	0.00496827	1.03292	0.0042802
297	24.8333	1.04517	0.00495006	1.03281	0.00426487
298	24.9167	1.04501	0.00493197	1.03269	0.00424965
299	25	1.04485	0.00491402	1.03258	0.00423453
300	25.0833	1.0447	0.0048962	1.03247	0.00421953
301	25.1667	1.04454	0.0048785	1.03236	0.00420462
302	25.25	1.04439	0.00486094	1.03225	0.00418983
303	25.3333	1.04424	0.00484349	1.03214	0.00417514
304	25.4167	1.04409	0.00482618	1.03203	0.00416055
305	25.5	1.04394	0.00480898	1.03192	0.00414606
306	25.5833	1.04379	0.00479191	1.03181	0.00413167
307	25.6667	1.04364	0.00477496	1.03171	0.00411738
308	25.75	1.04349	0.00475812	1.0316	0.00410319
309	25.8333	1.04334	0.00474141	1.0315	0.0040891
310	25.9167	1.0432	0.00472481	1.03139	0.0040751
311	26	1.04305	0.00470833	1.03129	0.0040612
312	26.0833	1.04291	0.00469196	1.03119	0.00404739
313	26.1667	1.04277	0.0046757	1.03108	0.00403368
314	26.25	1.04263	0.00465956	1.03098	0.00402006
315	26.3333	1.04248	0.00464353	1.03088	0.00400653
316	26.4167	1.04235	0.0046276	1.03078	0.00399309
317	26.5	1.04221	0.00461179	1.03068	0.00397974
318	26.5833	1.04207	0.00459608	1.03058	0.00396648
319	26.6667	1.04193	0.00458048	1.03048	0.00395331
320	26.75	1.0418	0.00456499	1.03038	0.00394023
321	26.8333	1.04166	0.0045496	1.03029	0.00392723
322	26.9167	1.04153	0.00453431	1.03019	0.00391431
323	27	1.04139	0.00451912	1.03009	0.00390149
324	27.0833	1.04126	0.00450404	1.03	0.00388874
325	27.1667	1.04113	0.00448905	1.0299	0.00387608
326	27.25	1.041	0.00447417	1.02981	0.0038635
327	27.3333	1.04087	0.00445938	1.02972	0.003851
328	27.4167	1.04074	0.00444469	1.02962	0.00383858
329	27.5	1.04061	0.0044301	1.02953	0.00382625
330	27.5833	1.04048	0.0044156	1.02944	0.00381399
331	27.6667	1.04035	0.00440119	1.02935	0.00380181
332	27.75	1.04023	0.00438688	1.02926	0.0037897
333	27.8333	1.0401	0.00437267	1.02917	0.00377768
334	27.9167	1.03998	0.00435854	1.02908	0.00376572
335	28	1.03985	0.0043445	1.02899	0.00375385
336	28.0833	1.03973	0.00433056	1.0289	0.00374205
337	28.1667	1.03961	0.0043167	1.02881	0.00373032
338	28.25	1.03949	0.00430293	1.02872	0.00371867
339	28.3333	1.03937	0.00428925	1.02864	0.00370709
340	28.4167	1.03925	0.00427566	1.02855	0.00369558
341	28.5	1.03913	0.00426215	1.02846	0.00368414
342	28.5833	1.03901	0.00424873	1.02838	0.00367277
343	28.6667	1.03889	0.00423539	1.02829	0.00366148
344	28.75	1.03877	0.00422213	1.02821	0.00365025
345	28.8333	1.03866	0.00420896	1.02813	0.00363909
346	28.9167	1.03854	0.00419587	1.02804	0.003628
347	29	1.03843	0.00418286	1.02796	0.00361697
348	29.0833	1.03831	0.00416993	1.02788	0.00360601
349	29.1667	1.0382	0.00415708	1.0278	0.00359512
350	29.25	1.03809	0.0041443	1.02771	0.0035843
351	29.3333	1.03797	0.00413161	1.02763	0.00357354
352	29.4167	1.03786	0.00411899	1.02755	0.00356284
353	29.5	1.03775	0.00410645	1.02747	0.00355221
354	29.5833	1.03764	0.00409399	1.02739	0.00354164
355	29.6667	1.03753	0.0040816	1.02731	0.00353113
356	29.75	1.03742	0.00406929	1.02724	0.00352069
357	29.8333	1.03731	0.00405705	1.02716	0.0035103
358	29.9167	1.0372	0.00404488	1.02708	0.00349998
359	30	1.0371	0.00403279	1.027	0.00348972
360	30.0833	1.03699	0.00402077	1.02693	0.00347952

## Sheet: fig. 7g
	celltype	H x [mod B]	H x sd [mod B]	H y [mod B]	H y sd [mod B]
0	WT	0.800221	0.0066242	0.82302	0.00643559
1	WT+SB	0.831641	0.00682922	0.857631	0.0055466

## Sheet: fig. 7h
	celltype	DH x [mod B]	DH x sd [mod B]	DH y [mod B]	DH y sd [mod B]
0	WT	15.9777	0.75834	26.634	1.42544
1	WT+SB	13.2338	0.65813	29.6364	1.29169

## Sheet: fig. 7i
	celltype	vd x [mod B]	vd x sd [mod B]	vd y [mod B]	vd y sd [mod B]
0	WT	0.401602	0.174148	2.52543	0.30969
1	WT+SB	0.0315527	0.10869	0.838414	0.184691

## Sheet: fig. 7j
	celltype	vd x [mod B]	vd x sd [mod B]	vd y [mod B]	vd y sd [mod B]
0	WT	3.58	0.826093	25.545	3.21353
1	WT+SB	1.19054	0.162078	1.50062	0.164047
