# Supplementary material for: Anomalous diffusion and asymmetric tempering memory in neutrophil chemotaxis
Source: PLoS Comput Biol. 2022 May 18;18(5):e1010089. doi: 10.1371/journal.pcbi.1010089 (PMC9154114; doi:10.1371/journal.pcbi.1010089)
Supplement: S8 Data — (XLSX) [file pcbi.1010089.s008.xlsx]

## Sheet: fig. 8a
	tpft	P(tfpt) WT	P(tfpt) WT+SB	P(tfpt) TRPC6KO	P(tfpt) TRPC6KO+SB
0	0	8.91203e-16	3.08332e-08	2.96757e-06	6.94331e-09
1	1	5.04054e-13	9.05709e-08	6.54028e-06	1.71989e-08
2	2	1.05145e-10	2.46499e-07	1.36199e-05	4.01385e-08
3	3	8.20108e-09	6.25451e-07	2.68404e-05	8.85772e-08
4	4	2.48239e-07	1.48824e-06	5.01382e-05	1.85571e-07
5	5	3.24434e-06	3.33762e-06	8.89433e-05	3.706e-07
6	6	2.33759e-05	7.08195e-06	0.00015014	7.08318e-07
7	7	0.000121013	1.42541e-05	0.000241698	1.3002e-06
8	8	0.000472897	2.72551e-05	0.000371929	2.29894e-06
9	9	0.00139569	4.95507e-05	0.000548454	3.92447e-06
10	10	0.00321694	8.571e-05	0.000777036	6.47986e-06
11	11	0.00612578	0.000141179	0.00106052	1.03652e-05
12	12	0.0102647	0.000221745	0.0013981	1.60887e-05
13	13	0.0154243	0.000332763	0.00178513	2.4274e-05
14	14	0.0209844	0.000478376	0.00221345	3.5664e-05
15	15	0.0264696	0.000660988	0.00267224	5.1115e-05
16	16	0.0312049	0.000881224	0.00314916	7.15725e-05
17	17	0.0345677	0.00113834	0.00363165	9.80185e-05
18	18	0.0369769	0.00143073	0.00410797	0.000131385
19	19	0.0387624	0.0017562	0.00456804	0.000172445
20	20	0.0396624	0.00211154	0.00500389	0.000221694
21	21	0.0397425	0.00249176	0.00540977	0.000279263
22	22	0.0390748	0.00288948	0.00578207	0.000344868
23	23	0.038103	0.00329522	0.00611896	0.000417825
24	24	0.0370523	0.00369894	0.00641983	0.000497094
25	25	0.0355066	0.00409215	0.00668469	0.000581357
26	26	0.0337778	0.00446976	0.00691358	0.000669102
27	27	0.0323027	0.00483045	0.00710641	0.000758736
28	28	0.0306383	0.0051756	0.0072631	0.000848741
29	29	0.0286105	0.00550753	0.00738406	0.000937881
30	30	0.0266513	0.00582811	0.00747063	0.00102541
31	31	0.0249291	0.00613822	0.00752526	0.0011112
32	32	0.0232123	0.00643795	0.00755142	0.00119572
33	33	0.0214738	0.00672692	0.00755331	0.0012798
34	34	0.0198985	0.00700438	0.00753542	0.0013643
35	35	0.0184114	0.00726908	0.00750233	0.00144976
36	36	0.0171835	0.00751917	0.00745834	0.00153618
37	37	0.0161195	0.00775221	0.00740719	0.00162295
38	38	0.0150997	0.00796545	0.00735182	0.00170897
39	39	0.0142061	0.00815663	0.00729416	0.00179288
40	40	0.0132897	0.00832489	0.00723508	0.0018734
41	41	0.0123691	0.00847147	0.0071746	0.00194954
42	42	0.0115484	0.00859934	0.00711215	0.00202082
43	43	0.0108453	0.00871178	0.00704684	0.00208727
44	44	0.010118	0.0088106	0.00697772	0.00214927
45	45	0.00942635	0.00889533	0.00690391	0.0022073
46	46	0.00877118	0.00896411	0.00682484	0.00226166
47	47	0.0081002	0.00901556	0.00674039	0.00231237
48	48	0.0074396	0.00904992	0.00665113	0.00235926
49	49	0.00682037	0.00906846	0.00655831	0.00240215
50	50	0.00644936	0.00907191	0.00646371	0.00244117
51	51	0.00626304	0.0090599	0.00636916	0.00247684
52	52	0.00599561	0.00903229	0.00627614	0.00251006
53	53	0.00559137	0.00899146	0.00618548	0.00254192
54	54	0.005211	0.00894316	0.00609757	0.00257341
55	55	0.00483738	0.00889516	0.00601272	0.00260518
56	56	0.00436607	0.00885442	0.00593148	0.00263739
57	57	0.0040061	0.00882497	0.00585467	0.00266972
58	58	0.00384219	0.00880751	0.00578296	0.00270149
59	59	0.00366796	0.00880029	0.00571623	0.00273184
60	60	0.00341914	0.00879997	0.00565319	0.00275984
61	61	0.00321947	0.00880199	0.00559138	0.00278461
62	62	0.00310799	0.00880064	0.0055279	0.00280539
63	63	0.00298806	0.00878972	0.00546037	0.00282174
64	64	0.00279214	0.00876392	0.00538782	0.00283359
65	65	0.00263219	0.00872037	0.00531109	0.00284137
66	66	0.00248149	0.00865904	0.00523256	0.00284587
67	67	0.00227728	0.00858194	0.00515536	0.00284799
68	68	0.00213482	0.00849125	0.00508247	0.0028485
69	69	0.00207034	0.00838824	0.00501588	0.00284793
70	70	0.00198135	0.00827381	0.00495624	0.00284669
71	71	0.00186656	0.00815042	0.00490274	0.00284523
72	72	0.00180712	0.00802388	0.00485345	0.00284408
73	73	0.00175599	0.00790304	0.00480578	0.00284379
74	74	0.0016946	0.00779703	0.00475708	0.00284461
75	75	0.00164558	0.00771119	0.00470529	0.0028463
76	76	0.00153437	0.00764413	0.00464942	0.002848
77	77	0.00141242	0.00758781	0.00458969	0.00284851
78	78	0.00134442	0.00753095	0.00452735	0.00284665
79	79	0.00128424	0.00746401	0.00446407	0.00284167
80	80	0.00122828	0.0073827	0.00440127	0.00283352
81	81	0.00119537	0.00728839	0.00433962	0.00282271
82	82	0.00115827	0.00718549	0.00427903	0.0028102
83	83	0.00105239	0.0070785	0.004219	0.00279696
84	84	0.00094916	0.00697077	0.00415932	0.00278384
85	85	0.000902454	0.00686526	0.00410051	0.00277143
86	86	0.000907798	0.00676545	0.00404398	0.00276014
87	87	0.000917585	0.00667461	0.00399159	0.0027503
88	88	0.000878806	0.00659374	0.00394496	0.00274222
89	89	0.000760352	0.0065199	0.00390481	0.00273618
90	90	0.000688718	0.00644712	0.00387058	0.00273232
91	91	0.00068959	0.00636945	0.00384061	0.00273054
92	92	0.000632532	0.00628417	0.00381262	0.00273036
93	93	0.000559419	0.00619308	0.00378444	0.00273098
94	94	0.000539503	0.00610118	0.00375457	0.00273143
95	95	0.000520988	0.00601401	0.00372226	0.00273077
96	96	0.00050875	0.00593506	0.00368737	0.00272832
97	97	0.000513344	0.00586437	0.00364986	0.00272384
98	98	0.000504637	0.00579836	0.0036096	0.00271761
99	99	0.000467607	0.00573129	0.00356634	0.00271044
100	100	0.0004277	0.00565774	0.00352004	0.00270351
101	101	0.000408521	0.00557546	0.00347123	0.00269809
102	102	0.0003821	0.00548673	0.00342129	0.00269511
103	103	0.000351998	0.00539737	0.00337224	0.00269474
104	104	0.000330037	0.00531372	0.00332638	0.00269615
105	105	0.000320579	0.00523936	0.00328565	0.00269766
106	106	0.000345903	0.0051736	0.00325103	0.00269729
107	107	0.000376289	0.00511209	0.0032223	0.00269336
108	108	0.000374354	0.00504883	0.00319806	0.00268514
109	109	0.000361027	0.00497828	0.0031761	0.00267301
110	110	0.000366947	0.00489695	0.00315396	0.00265833
111	111	0.000365756	0.00480428	0.00312951	0.00264301
112	112	0.000342214	0.00470288	0.00310133	0.0026289
113	113	0.000310373	0.0045978	0.00306902	0.00261732
114	114	0.000269414	0.00449519	0.00303318	0.00260864
115	115	0.000239236	0.00440066	0.00299522	0.0026022
116	116	0.000236695	0.00431807	0.0029571	0.00259638
117	117	0.000256016	0.00424908	0.00292074	0.00258905
118	118	0.000276817	0.00419309	0.00288759	0.00257811
119	119	0.000279586	0.00414751	0.00285822	0.00256211
120	120	0.000263527	0.00410824	0.00283218	0.00254062
121	121	0.00021468	0.00407087	0.00280819	0.00251438
122	122	0.000168474	0.00403211	0.00278443	0.00248509
123	123	0.000180629	0.0039907	0.00275908	0.00245508
124	124	0.000208589	0.00394726	0.00273074	0.00242686
125	125	0.000205055	0.00390302	0.00269871	0.0024027
126	126	0.00017655	0.00385847	0.00266306	0.0023843
127	127	0.000153732	0.00381275	0.00262469	0.00237262
128	128	0.000141033	0.00376396	0.00258508	0.00236777
129	129	0.000136331	0.00371021	0.00254616	0.00236907
130	130	0.000140624	0.00365064	0.00250992	0.00237518
131	131	0.000145645	0.00358605	0.00247812	0.00238432
132	132	0.000144834	0.00351882	0.00245181	0.00239442
133	133	0.000138539	0.00345226	0.00243105	0.00240331
134	134	0.000129037	0.00338965	0.00241473	0.00240887
135	135	0.000131405	0.00333344	0.0024008	0.00240922
136	136	0.000147827	0.00328483	0.00238666	0.00240296
137	137	0.000152393	0.00324366	0.00236986	0.00238942
138	138	0.000142164	0.00320868	0.00234869	0.00236884
139	139	0.000138834	0.00317788	0.00232258	0.00234231
140	140	0.000119288	0.00314904	0.00229217	0.00231161
141	141	8.98288e-05	0.00312023	0.002259	0.00227871
142	142	7.73135e-05	0.00309022	0.00222508	0.00224543
143	143	7.76008e-05	0.00305866	0.00219247	0.00221303
144	144	6.48339e-05	0.00302602	0.00216293	0.00218215
145	145	4.5366e-05	0.00299331	0.00213784	0.00215289
146	146	4.98713e-05	0.00296156	0.00211798	0.00212518
147	147	6.81464e-05	0.00293124	0.00210342	0.00209906
148	148	8.37375e-05	0.0029017	0.00209338	0.00207508
149	149	9.05839e-05	0.00287116	0.00208619	0.00205426
150	150	8.21027e-05	0.00283735	0.00207956	0.00203804
151	151	8.76944e-05	0.00279863	0.00207108	0.00202772
152	152	0.000104747	0.00275497	0.00205889	0.00202399
153	153	9.85349e-05	0.00270807	0.00204219	0.00202636
154	154	8.96304e-05	0.00266056	0.00202144	0.00203307
155	155	9.21085e-05	0.00261483	0.00199813	0.00204136
156	156	8.8731e-05	0.00257211	0.00197423	0.00204818
157	157	8.7478e-05	0.00253216	0.00195148	0.00205105
158	158	9.09996e-05	0.00249374	0.00193091	0.00204862
159	159	8.98507e-05	0.00245529	0.00191264	0.00204089
160	160	7.80643e-05	0.00241565	0.00189604	0.00202894
161	161	6.82568e-05	0.00237444	0.00188009	0.00201439
162	162	6.43202e-05	0.00233215	0.00186381	0.00199888
163	163	6.03593e-05	0.00229002	0.0018466	0.00198367
164	164	5.37798e-05	0.0022496	0.00182835	0.00196959
165	165	5.29467e-05	0.00221233	0.00180951	0.00195705
166	166	5.67297e-05	0.00217909	0.00179098	0.00194623
167	167	5.10076e-05	0.00215012	0.00177395	0.00193713
168	168	5.14694e-05	0.00212531	0.00175957	0.0019296
169	169	6.39014e-05	0.00210441	0.0017486	0.00192321
170	170	5.63676e-05	0.00208679	0.0017411	0.00191721
171	171	3.96619e-05	0.00207103	0.00173622	0.00191051
172	172	3.26136e-05	0.00205482	0.00173239	0.00190194
173	173	3.76464e-05	0.00203552	0.00172776	0.00189063
174	174	4.35324e-05	0.00201118	0.00172088	0.0018764
175	175	4.44378e-05	0.00198131	0.00171121	0.00185994
176	176	5.03555e-05	0.00194698	0.00169925	0.00184271
177	177	5.00584e-05	0.0019102	0.0016862	0.00182642
178	178	4.48129e-05	0.00187328	0.00167334	0.00181254
179	179	4.4419e-05	0.00183837	0.00166133	0.00180178
180	180	5.19288e-05	0.00180713	0.00165007	0.00179405

## Sheet: fig. 8b
	distance a	% of arr. cellsWT	% of arr. cellsWT+SB	% of arr. cellsTRPC6KO	% of arr. cellsTRPC6KO+SB
0	10	100	99.904	96.707	94.102
1	20	99.999	99.852	95.654	91.557
2	30	99.997	99.795	94.762	89.325
3	40	99.997	99.721	93.937	87.144
4	50	99.997	99.642	93.153	84.877
5	60	99.997	99.531	92.315	82.757
6	70	99.996	99.422	91.527	80.524
7	80	99.995	99.311	90.692	78.332
8	90	99.995	99.187	89.867	76.147
9	100	99.995	99.062	89.047	73.94
10	110	99.995	98.901	88.179	71.758
11	120	99.993	98.731	87.329	69.566
12	130	99.992	98.576	86.502	67.378
13	140	99.991	98.376	85.629	65.279
14	150	99.991	98.162	84.732	63.205
15	160	99.989	97.947	83.892	61.064
16	170	99.988	97.685	83.029	58.944
17	180	99.988	97.398	82.135	56.825
18	190	99.988	97.107	81.234	54.7
19	200	99.984	96.804	80.331	52.659
20	210	99.983	96.436	79.378	50.619
21	220	99.982	96.054	78.375	48.575
22	230	99.981	95.653	77.413	46.579
23	240	99.978	95.217	76.416	44.615
24	250	99.975	94.73	75.475	42.67
25	260	99.973	94.262	74.471	40.735
26	270	99.971	93.718	73.438	38.895
27	280	99.968	93.204	72.429	37.02
28	290	99.966	92.629	71.438	35.281
29	300	99.965	92.038	70.386	33.603
30	310	99.962	91.376	69.273	31.91
31	320	99.958	90.672	68.265	30.348
32	330	99.955	89.957	67.253	28.761
33	340	99.949	89.172	66.271	27.167
34	350	99.945	88.434	65.179	25.704
35	360	99.939	87.586	64.135	24.281
36	370	99.938	86.711	63.024	22.879
37	380	99.936	85.771	61.975	21.563
38	390	99.931	84.843	60.95	20.297
39	400	99.924	83.872	59.916	19.034
